# Supplementary material for: Bioavailable phosphite in the surface ocean during the Great Oxidation Event
Source: Nat Commun. 2025 May 24;16:4825. doi: 10.1038/s41467-025-59963-0 (PMC12102248; doi:10.1038/s41467-025-59963-0)
Supplement: Supplementary file 5 — Supplementary Data 3 [file 41467_2025_59963_MOESM5_ESM.zip]

Archive with 18 entries (18 files):
- FTIR data/0 uM P(III) in Seawater Si ph7.txt
- FTIR data/0 uM P(V) in Seawater-Si ph7.txt
- FTIR data/10 uM P(III) in Seawater Si ph7.txt
- FTIR data/10 uM P(V) in Seawater-Si ph7.txt
- FTIR data/12 uM P(III) in Seawater Si ph7.txt
- FTIR data/12 uM P(V) in Seawater-Si ph7.txt
- FTIR data/16 uM P(V) in Seawater-Si ph7.txt
- FTIR data/2 uM P(III) in Seawater Si ph7.txt
- FTIR data/20 uM P(V) in Seawater-Si ph7.txt
- FTIR data/24 uM P(V) in Seawater-Si ph7.txt
- FTIR data/4 uM P(III) in Seawater Si ph7.txt
- FTIR data/4 uM P(V) in Seawater-Si ph7.txt
- FTIR data/6 uM P(III) in Seawater Si ph7.txt
- FTIR data/8 uM P(III) in Seawater Si ph7.txt
- FTIR data/8 uM P(V) in Seawater-Si ph7.txt
- FTIR data/Fe(II) in DI water.txt
- FTIR data/Fe(II) in Seawater.txt
- FTIR data/Si in Seawater.txt
