# Supplementary material for: Bioavailable phosphite in the surface ocean during the Great Oxidation Event
Source: Nat Commun. 2025 May 24;16:4825. doi: 10.1038/s41467-025-59963-0 (PMC12102248; doi:10.1038/s41467-025-59963-0)
Supplement: Supplementary file 5 — Supplementary Data 3 [file 41467_2025_59963_MOESM5_ESM.zip › FTIR data/0 uM P(III) in Seawater Si ph7.txt]

##TITLE=No Description
##DATA TYPE=INFRARED SPECTRUM
##XUNITS=1/CM
##YUNITS=%T
399.264912	27.978734
401.193728	28.341026
403.122544	27.068320
405.051360	27.395825
406.980176	29.436239
408.908992	24.870816
410.837808	25.769176
412.766624	33.862130
414.695440	32.588459
416.624256	29.341386
418.553072	27.125883
420.481888	30.314766
422.410704	32.070025
424.339520	32.066776
426.268336	29.064430
428.197152	28.745238
430.125968	29.741730
432.054784	32.161695
433.983600	32.538437
435.912416	31.303622
437.841232	30.857181
439.770048	32.411294
441.698864	34.400037
443.627680	35.499616
445.556496	34.470732
447.485312	33.615935
449.414128	33.195181
451.342944	32.689768
453.271760	33.160498
455.200576	32.946904
457.129392	33.457095
459.058208	35.265876
460.987024	36.405777
462.915840	36.556291
464.844656	36.927911
466.773472	37.796592
468.702288	37.955736
470.631104	38.958744
472.559920	40.338583
474.488736	40.354086
476.417552	39.967387
478.346368	41.015372
480.275184	42.336823
482.204000	43.055499
484.132816	42.859838
486.061632	42.710293
487.990448	43.409124
489.919264	44.177166
491.848080	45.033915
493.776896	45.437658
495.705712	45.682537
497.634528	46.521957
499.563344	46.974832
501.492160	47.161617
503.420976	47.120260
505.349792	46.779516
507.278608	47.117493
509.207424	47.956919
511.136240	48.655566
513.065056	49.176320
514.993872	49.190511
516.922688	49.036652
518.851504	49.403226
520.780320	49.896512
522.709136	50.497619
524.637952	51.242041
526.566768	51.417279
528.495584	51.075287
530.424400	51.097704
532.353216	51.723741
534.282032	52.511039
536.210848	52.761185
538.139664	52.784656
540.068480	52.800339
541.997296	53.231208
543.926112	53.577035
545.854928	54.274622
547.783744	54.493599
549.712560	54.262509
551.641376	54.631030
553.570192	55.213540
555.499008	55.620294
557.427824	55.939761
559.356640	56.313186
561.285456	56.428536
563.214272	56.691915
565.143088	56.754809
567.071904	56.762603
569.000720	56.847999
570.929536	56.977059
572.858352	56.992466
574.787168	57.175186
576.715984	57.326591
578.644800	57.246783
580.573616	57.090385
582.502432	57.156537
584.431248	57.210071
586.360064	57.120588
588.288880	57.221554
590.217696	57.412066
592.146512	57.347070
594.075328	57.321057
596.004144	57.309756
597.932960	57.295737
599.861776	57.336894
601.790592	57.350552
603.719408	57.497345
605.648224	57.765558
607.577040	57.734130
609.505856	57.699827
611.434672	57.935933
613.363488	58.070958
615.292304	58.140559
617.221120	58.092924
619.149936	58.010789
621.078752	58.199200
623.007568	58.490284
624.936384	58.666266
626.865200	58.810357
628.794016	59.112660
630.722832	59.272643
632.651648	59.355754
634.580464	59.439626
636.509280	59.492383
638.438096	59.782412
640.366912	60.023873
642.295728	60.260942
644.224544	60.588811
646.153360	60.931019
648.082176	61.238207
650.010992	61.591703
651.939808	61.859013
653.868624	61.953174
655.797440	62.145478
657.726256	62.512389
659.655072	62.972303
661.583888	63.289486
663.512704	63.452635
665.441520	63.651795
667.370336	63.930500
669.299152	64.104129
671.227968	64.493041
673.156784	64.697587
675.085600	64.937956
677.014416	65.259200
678.943232	65.505393
680.872048	65.800071
682.800864	66.072774
684.729680	66.241861
686.658496	66.568679
688.587312	67.002724
690.516128	67.406278
692.444944	67.758114
694.373760	68.072382
696.302576	68.375850
698.231392	68.703656
700.160208	69.159794
702.089024	69.617880
704.017840	69.866123
705.946656	70.052243
707.875472	70.293881
709.804288	70.571094
711.733104	70.793794
713.661920	71.095094
715.590736	71.431057
717.519552	71.773412
719.448368	72.032250
721.377184	72.342476
723.306000	72.688142
725.234816	72.865463
727.163632	73.132629
729.092448	73.439557
731.021264	73.698991
732.950080	73.874140
734.878896	74.135648
736.807712	74.489476
738.736528	74.818457
740.665344	75.081904
742.594160	75.205797
744.522976	75.226943
746.451792	75.400701
748.380608	75.722708
750.309424	76.127486
752.238240	76.444502
754.167056	76.689684
756.095872	76.838654
758.024688	76.924223
759.953504	76.931405
761.882320	76.961846
763.811136	77.237743
765.739952	77.545643
767.668768	77.816456
769.597584	78.045400
771.526400	78.217588
773.455216	78.413374
775.384032	78.554229
777.312848	78.817861
779.241664	78.983357
781.170480	78.930663
783.099296	79.070327
785.028112	79.387119
786.956928	79.666261
788.885744	79.717250
790.814560	79.817400
792.743376	80.081806
794.672192	80.244050
796.601008	80.290236
798.529824	80.273034
800.458640	80.396921
802.387456	80.551494
804.316272	80.630477
806.245088	80.650107
808.173904	80.694198
810.102720	80.710128
812.031536	80.740131
813.960352	80.753680
815.889168	80.626438
817.817984	80.537508
819.746800	80.508855
821.675616	80.436703
823.604432	80.299773
825.533248	80.109144
827.462064	79.909853
829.390880	79.724280
831.319696	79.565632
833.248512	79.319641
835.177328	78.964076
837.106144	78.724274
839.034960	78.515727
840.963776	78.208663
842.892592	77.871402
844.821408	77.551320
846.750224	77.278939
848.679040	77.018013
850.607856	76.761836
852.536672	76.560034
854.465488	76.298979
856.394304	75.984331
858.323120	75.703606
860.251936	75.399755
862.180752	75.060211
864.109568	74.726695
866.038384	74.488868
867.967200	74.181966
869.896016	73.741787
871.824832	73.260913
873.753648	72.905608
875.682464	72.603086
877.611280	72.339735
879.540096	72.253213
881.468912	72.207616
883.397728	71.996200
885.326544	71.704935
887.255360	71.430370
889.184176	71.240365
891.112992	71.087928
893.041808	70.889617
894.970624	70.781949
896.899440	70.801946
898.828256	70.895659
900.757072	70.941524
902.685888	71.011358
904.614704	71.098164
906.543520	71.217855
908.472336	71.359117
910.401152	71.501388
912.329968	71.657091
914.258784	71.850820
916.187600	72.051285
918.116416	72.168373
920.045232	72.232139
921.974048	72.290687
923.902864	72.329812
925.831680	72.312028
927.760496	72.185247
929.689312	72.022614
931.618128	71.791431
933.546944	71.518059
935.475760	71.209678
937.404576	70.862360
939.333392	70.423957
941.262208	69.933063
943.191024	69.404441
945.119840	68.763883
947.048656	68.122827
948.977472	67.503132
950.906288	66.805911
952.835104	66.090882
954.763920	65.386643
956.692736	64.657053
958.621552	63.946040
960.550368	63.204591
962.479184	62.513402
964.408000	61.841046
966.336816	61.138248
968.265632	60.467825
970.194448	59.816744
972.123264	59.206712
974.052080	58.640126
975.980896	58.126523
977.909712	57.646955
979.838528	57.216677
981.767344	56.820100
983.696160	56.435279
985.624976	56.145906
987.553792	55.944515
989.482608	55.718328
991.411424	55.585900
993.340240	55.485461
995.269056	55.417292
997.197872	55.351385
999.126688	55.323119
1001.055504	55.392167
1002.984320	55.478753
1004.913136	55.516879
1006.841952	55.651225
1008.770768	55.883194
1010.699584	56.130220
1012.628400	56.358727
1014.557216	56.587818
1016.486032	56.849484
1018.414848	57.171225
1020.343664	57.466748
1022.272480	57.829121
1024.201296	58.204893
1026.130112	58.592628
1028.058928	59.007997
1029.987744	59.439322
1031.916560	59.839509
1033.845376	60.281147
1035.774192	60.667621
1037.703008	61.097377
1039.631824	61.603725
1041.560640	62.088362
1043.489456	62.501898
1045.418272	62.960490
1047.347088	63.442739
1049.275904	63.875338
1051.204720	64.305063
1053.133536	64.827111
1055.062352	65.384018
1056.991168	65.920008
1058.919984	66.538948
1060.848800	67.209384
1062.777616	67.878365
1064.706432	68.535242
1066.635248	69.175665
1068.564064	69.962047
1070.492880	70.735595
1072.421696	71.442225
1074.350512	72.201608
1076.279328	73.011835
1078.208144	73.812549
1080.136960	74.636407
1082.065776	75.480068
1083.994592	76.339144
1085.923408	77.215495
1087.852224	78.043882
1089.781040	78.818246
1091.709856	79.631020
1093.638672	80.442234
1095.567488	81.248335
1097.496304	81.975216
1099.425120	82.633714
1101.353936	83.261369
1103.282752	83.908731
1105.211568	84.532010
1107.140384	85.134679
1109.069200	85.717858
1110.998016	86.220037
1112.926832	86.710533
1114.855648	87.264777
1116.784464	87.758024
1118.713280	88.220509
1120.642096	88.677448
1122.570912	89.062996
1124.499728	89.439877
1126.428544	89.813714
1128.357360	90.123040
1130.286176	90.356828
1132.214992	90.621430
1134.143808	90.882136
1136.072624	91.123085
1138.001440	91.318033
1139.930256	91.521116
1141.859072	91.698505
1143.787888	91.839047
1145.716704	91.997731
1147.645520	92.180598
1149.574336	92.310032
1151.503152	92.463599
1153.431968	92.617831
1155.360784	92.731318
1157.289600	92.842382
1159.218416	92.960646
1161.147232	93.121412
1163.076048	93.272057
1165.004864	93.403702
1166.933680	93.565253
1168.862496	93.712452
1170.791312	93.878156
1172.720128	94.032596
1174.648944	94.139135
1176.577760	94.236336
1178.506576	94.384652
1180.435392	94.540673
1182.364208	94.676881
1184.293024	94.784571
1186.221840	94.818122
1188.150656	94.878197
1190.079472	94.965152
1192.008288	95.064715
1193.937104	95.146205
1195.865920	95.222621
1197.794736	95.277608
1199.723552	95.286209
1201.652368	95.322065
1203.581184	95.356951
1205.510000	95.380094
1207.438816	95.445394
1209.367632	95.504346
1211.296448	95.518754
1213.225264	95.521827
1215.154080	95.557902
1217.082896	95.582593
1219.011712	95.607129
1220.940528	95.631793
1222.869344	95.648629
1224.798160	95.668879
1226.726976	95.698419
1228.655792	95.715722
1230.584608	95.710777
1232.513424	95.720353
1234.442240	95.736097
1236.371056	95.765263
1238.299872	95.763190
1240.228688	95.744689
1242.157504	95.724346
1244.086320	95.711787
1246.015136	95.727891
1247.943952	95.700848
1249.872768	95.679549
1251.801584	95.651738
1253.730400	95.630794
1255.659216	95.604467
1257.588032	95.598094
1259.516848	95.628101
1261.445664	95.643503
1263.374480	95.676264
1265.303296	95.685459
1267.232112	95.660976
1269.160928	95.660631
1271.089744	95.677746
1273.018560	95.699172
1274.947376	95.713834
1276.876192	95.726073
1278.805008	95.736940
1280.733824	95.725747
1282.662640	95.758307
1284.591456	95.763995
1286.520272	95.726522
1288.449088	95.712689
1290.377904	95.733233
1292.306720	95.759998
1294.235536	95.777832
1296.164352	95.752458
1298.093168	95.741746
1300.021984	95.754281
1301.950800	95.766054
1303.879616	95.760952
1305.808432	95.730173
1307.737248	95.735234
1309.666064	95.759302
1311.594880	95.761252
1313.523696	95.732103
1315.452512	95.730596
1317.381328	95.741101
1319.310144	95.732611
1321.238960	95.752712
1323.167776	95.787962
1325.096592	95.799167
1327.025408	95.783256
1328.954224	95.764546
1330.883040	95.758219
1332.811856	95.754301
1334.740672	95.754947
1336.669488	95.738405
1338.598304	95.682249
1340.527120	95.660918
1342.455936	95.750499
1344.384752	95.798905
1346.313568	95.767891
1348.242384	95.742450
1350.171200	95.737834
1352.100016	95.736782
1354.028832	95.740048
1355.957648	95.726836
1357.886464	95.707893
1359.815280	95.675721
1361.744096	95.549200
1363.672912	95.449019
1365.601728	95.502663
1367.530544	95.465914
1369.459360	95.380457
1371.388176	95.335561
1373.316992	95.260251
1375.245808	95.150163
1377.174624	95.158908
1379.103440	95.129805
1381.032256	95.090657
1382.961072	95.047822
1384.889888	95.019072
1386.818704	94.978010
1388.747520	94.924967
1390.676336	94.862870
1392.605152	94.756848
1394.533968	94.592483
1396.462784	94.483328
1398.391600	94.449190
1400.320416	94.336795
1402.249232	94.282039
1404.178048	94.153595
1406.106864	93.973995
1408.035680	93.885366
1409.964496	93.792225
1411.893312	93.678333
1413.822128	93.621725
1415.750944	93.584530
1417.679760	93.536062
1419.608576	93.331728
1421.537392	93.307023
1423.466208	93.303360
1425.395024	93.260437
1427.323840	93.296672
1429.252656	93.225637
1431.181472	93.153443
1433.110288	93.206489
1435.039104	93.272416
1436.967920	93.114369
1438.896736	93.050283
1440.825552	93.045185
1442.754368	93.061229
1444.683184	93.118264
1446.612000	93.142862
1448.540816	93.082665
1450.469632	93.103172
1452.398448	93.129955
1454.327264	93.124179
1456.256080	93.106210
1458.184896	92.960930
1460.113712	93.014179
1462.042528	93.148117
1463.971344	93.150196
1465.900160	93.094725
1467.828976	93.230717
1469.757792	93.338605
1471.686608	93.298809
1473.615424	93.073398
1475.544240	93.099933
1477.473056	93.171255
1479.401872	93.304780
1481.330688	93.316890
1483.259504	93.336614
1485.188320	93.381204
1487.117136	93.391105
1489.045952	93.331838
1490.974768	93.258629
1492.903584	93.343984
1494.832400	93.452175
1496.761216	93.450673
1498.690032	93.454146
1500.618848	93.525313
1502.547664	93.629339
1504.476480	93.758210
1506.405296	93.669368
1508.334112	93.382788
1510.262928	93.620619
1512.191744	93.817648
1514.120560	94.001354
1516.049376	94.058945
1517.978192	94.025030
1519.907008	94.197578
1521.835824	94.118866
1523.764640	94.120859
1525.693456	94.182109
1527.622272	94.136136
1529.551088	94.200536
1531.479904	94.340034
1533.408720	94.369870
1535.337536	94.350207
1537.266352	94.581873
1539.195168	94.602290
1541.123984	94.251321
1543.052800	94.194804
1544.981616	94.140137
1546.910432	94.247150
1548.839248	94.325929
1550.768064	94.241413
1552.696880	94.332179
1554.625696	94.308991
1556.554512	94.469878
1558.483328	94.329242
1560.412144	93.716013
1562.340960	93.927936
1564.269776	93.997554
1566.198592	93.865776
1568.127408	93.822699
1570.056224	93.586927
1571.985040	93.550540
1573.913856	93.591357
1575.842672	93.337349
1577.771488	92.965942
1579.700304	92.958828
1581.629120	92.797710
1583.557936	92.600850
1585.486752	92.391906
1587.415568	92.188381
1589.344384	91.913226
1591.273200	91.651169
1593.202016	91.349868
1595.130832	91.014960
1597.059648	90.630420
1598.988464	90.260640
1600.917280	89.773973
1602.846096	89.273500
1604.774912	88.779931
1606.703728	88.329352
1608.632544	87.731833
1610.561360	87.169545
1612.490176	86.607700
1614.418992	86.311591
1616.347808	85.555880
1618.276624	84.705515
1620.205440	84.459794
1622.134256	84.154046
1624.063072	83.478734
1625.991888	83.285114
1627.920704	82.915003
1629.849520	82.597136
1631.778336	82.532051
1633.707152	82.645292
1635.635968	82.279210
1637.564784	82.073121
1639.493600	82.340635
1641.422416	82.587096
1643.351232	82.871180
1645.280048	83.181038
1647.208864	83.124630
1649.137680	83.479603
1651.066496	84.196950
1652.995312	84.551258
1654.924128	84.620275
1656.852944	85.278539
1658.781760	85.830198
1660.710576	86.366222
1662.639392	86.838074
1664.568208	87.253956
1666.497024	87.755373
1668.425840	88.186403
1670.354656	88.533051
1672.283472	89.013145
1674.212288	89.530291
1676.141104	89.940688
1678.069920	90.431436
1679.998736	90.776831
1681.927552	91.168273
1683.856368	91.496556
1685.785184	91.851757
1687.714000	92.329759
1689.642816	92.713365
1691.571632	93.065250
1693.500448	93.410402
1695.429264	93.627479
1697.358080	93.785248
1699.286896	94.161265
1701.215712	94.199900
1703.144528	94.385754
1705.073344	94.597301
1707.002160	94.818528
1708.930976	95.100348
1710.859792	95.246232
1712.788608	95.317085
1714.717424	95.396960
1716.646240	95.505423
1718.575056	95.506795
1720.503872	95.756152
1722.432688	95.917580
1724.361504	95.974834
1726.290320	96.060352
1728.219136	96.154719
1730.147952	96.221018
1732.076768	96.372907
1734.005584	96.201399
1735.934400	96.201662
1737.863216	96.439056
1739.792032	96.436512
1741.720848	96.445759
1743.649664	96.465857
1745.578480	96.501310
1747.507296	96.563258
1749.436112	96.568346
1751.364928	96.514975
1753.293744	96.630346
1755.222560	96.755548
1757.151376	96.660617
1759.080192	96.703146
1761.009008	96.701367
1762.937824	96.709465
1764.866640	96.799549
1766.795456	96.879391
1768.724272	96.850144
1770.653088	96.899027
1772.581904	96.828541
1774.510720	96.790084
1776.439536	96.835438
1778.368352	96.906955
1780.297168	96.941172
1782.225984	97.015197
1784.154800	97.019744
1786.083616	96.998945
1788.012432	97.031264
1789.941248	97.016731
1791.870064	96.905417
1793.798880	96.857166
1795.727696	96.970831
1797.656512	97.049310
1799.585328	97.060556
1801.514144	96.993329
1803.442960	96.985210
1805.371776	97.042407
1807.300592	97.050139
1809.229408	96.991955
1811.158224	96.989517
1813.087040	97.043982
1815.015856	97.081178
1816.944672	97.049180
1818.873488	97.076004
1820.802304	97.145030
1822.731120	97.162838
1824.659936	97.133827
1826.588752	97.109079
1828.517568	97.141000
1830.446384	97.081447
1832.375200	97.087653
1834.304016	97.092579
1836.232832	97.103619
1838.161648	97.128114
1840.090464	97.227022
1842.019280	97.181455
1843.948096	96.998151
1845.876912	97.028062
1847.805728	97.157294
1849.734544	97.139694
1851.663360	97.086349
1853.592176	97.088046
1855.520992	97.207555
1857.449808	97.266755
1859.378624	97.154195
1861.307440	97.153997
1863.236256	97.202828
1865.165072	97.134036
1867.093888	97.111944
1869.022704	97.054185
1870.951520	97.131230
1872.880336	97.222337
1874.809152	97.218780
1876.737968	97.217496
1878.666784	97.298813
1880.595600	97.328804
1882.524416	97.244830
1884.453232	97.187637
1886.382048	97.217607
1888.310864	97.160976
1890.239680	97.104485
1892.168496	97.163613
1894.097312	97.227173
1896.026128	97.195988
1897.954944	97.216714
1899.883760	97.216519
1901.812576	97.329230
1903.741392	97.323494
1905.670208	97.276473
1907.599024	97.361786
1909.527840	97.263398
1911.456656	97.226761
1913.385472	97.323820
1915.314288	97.355270
1917.243104	97.345674
1919.171920	97.272163
1921.100736	97.358762
1923.029552	97.352275
1924.958368	97.281050
1926.887184	97.214112
1928.816000	97.304866
1930.744816	97.314652
1932.673632	97.414645
1934.602448	97.409878
1936.531264	97.342019
1938.460080	97.238050
1940.388896	97.140160
1942.317712	97.268037
1944.246528	97.506551
1946.175344	97.788596
1948.104160	97.771029
1950.032976	97.674102
1951.961792	97.791419
1953.890608	97.775378
1955.819424	97.359885
1957.748240	97.288882
1959.677056	97.542148
1961.605872	97.467826
1963.534688	97.562104
1965.463504	97.879825
1967.392320	97.724414
1969.321136	97.631864
1971.249952	97.577272
1973.178768	97.471706
1975.107584	97.853415
1977.036400	97.890996
1978.965216	97.310740
1980.894032	97.162366
1982.822848	97.196690
1984.751664	97.265645
1986.680480	97.254814
1988.609296	97.357443
1990.538112	97.477952
1992.466928	97.219522
1994.395744	97.381075
1996.324560	97.398436
1998.253376	97.568100
2000.182192	97.813956
2002.111008	97.724711
2004.039824	97.503396
2005.968640	97.606855
2007.897456	97.915919
2009.826272	97.663134
2011.755088	97.451643
2013.683904	97.882129
2015.612720	97.941832
2017.541536	97.647069
2019.470352	97.645468
2021.399168	97.904041
2023.327984	97.941415
2025.256800	97.915749
2027.185616	97.720814
2029.114432	97.809518
2031.043248	98.440474
2032.972064	98.612871
2034.900880	98.511302
2036.829696	98.331541
2038.758512	98.064505
2040.687328	97.772263
2042.616144	97.456868
2044.544960	97.604225
2046.473776	97.989038
2048.402592	97.887451
2050.331408	97.685809
2052.260224	97.876019
2054.189040	97.875884
2056.117856	97.617367
2058.046672	97.230920
2059.975488	96.908554
2061.904304	96.658037
2063.833120	96.657237
2065.761936	96.846960
2067.690752	97.006765
2069.619568	96.956329
2071.548384	96.849316
2073.477200	96.878627
2075.406016	96.859702
2077.334832	96.939145
2079.263648	97.010888
2081.192464	96.965856
2083.121280	96.978288
2085.050096	96.990425
2086.978912	96.906510
2088.907728	96.880079
2090.836544	96.978126
2092.765360	97.124946
2094.694176	97.197424
2096.622992	96.965535
2098.551808	96.730790
2100.480624	96.647088
2102.409440	96.630741
2104.338256	96.630429
2106.267072	96.590269
2108.195888	96.681405
2110.124704	96.709250
2112.053520	96.775124
2113.982336	96.915798
2115.911152	96.796893
2117.839968	96.815286
2119.768784	96.888418
2121.697600	96.771957
2123.626416	96.817762
2125.555232	97.208345
2127.484048	97.454773
2129.412864	97.245802
2131.341680	96.983612
2133.270496	97.031531
2135.199312	97.548882
2137.128128	97.941316
2139.056944	97.589897
2140.985760	97.092740
2142.914576	97.153017
2144.843392	97.451007
2146.772208	97.664643
2148.701024	97.333221
2150.629840	97.170095
2152.558656	97.948911
2154.487472	98.226245
2156.416288	98.507709
2158.345104	98.812108
2160.273920	98.550638
2162.202736	98.175575
2164.131552	98.138376
2166.060368	98.069366
2167.989184	97.769580
2169.918000	97.698960
2171.846816	97.952016
2173.775632	97.996101
2175.704448	97.910488
2177.633264	97.626131
2179.562080	97.237318
2181.490896	97.319138
2183.419712	97.022053
2185.348528	96.695851
2187.277344	96.875160
2189.206160	97.307661
2191.134976	97.575101
2193.063792	97.472711
2194.992608	97.195969
2196.921424	97.122754
2198.850240	97.023799
2200.779056	96.840000
2202.707872	97.042962
2204.636688	97.172583
2206.565504	97.316837
2208.494320	97.159189
2210.423136	96.887124
2212.351952	96.836401
2214.280768	96.974040
2216.209584	97.130048
2218.138400	97.182644
2220.067216	96.833983
2221.996032	96.974332
2223.924848	96.842356
2225.853664	96.752835
2227.782480	96.842916
2229.711296	96.808626
2231.640112	97.021592
2233.568928	97.196383
2235.497744	97.012971
2237.426560	96.860839
2239.355376	96.924702
2241.284192	96.726799
2243.213008	96.663864
2245.141824	97.010502
2247.070640	97.007323
2248.999456	96.741707
2250.928272	96.677059
2252.857088	96.927676
2254.785904	96.931495
2256.714720	96.853624
2258.643536	96.855611
2260.572352	96.762477
2262.501168	96.723656
2264.429984	96.817077
2266.358800	96.815861
2268.287616	96.759666
2270.216432	96.641204
2272.145248	96.597709
2274.074064	96.651118
2276.002880	96.685258
2277.931696	96.714456
2279.860512	96.721158
2281.789328	96.610253
2283.718144	96.562445
2285.646960	96.537710
2287.575776	96.476813
2289.504592	96.332223
2291.433408	96.311235
2293.362224	96.371937
2295.291040	96.446132
2297.219856	96.364474
2299.148672	96.235530
2301.077488	96.189134
2303.006304	96.139578
2304.935120	96.045188
2306.863936	96.041940
2308.792752	96.009804
2310.721568	95.982524
2312.650384	95.864029
2314.579200	95.871611
2316.508016	95.942175
2318.436832	95.761434
2320.365648	95.454835
2322.294464	95.328497
2324.223280	95.357976
2326.152096	95.444656
2328.080912	95.439238
2330.009728	95.276869
2331.938544	95.259449
2333.867360	95.363315
2335.796176	95.382532
2337.724992	95.326902
2339.653808	95.208972
2341.582624	95.158584
2343.511440	95.227096
2345.440256	95.281782
2347.369072	95.486928
2349.297888	95.623156
2351.226704	95.426074
2353.155520	95.057209
2355.084336	95.042490
2357.013152	95.277246
2358.941968	95.136848
2360.870784	94.747493
2362.799600	94.713114
2364.728416	95.012658
2366.657232	95.255453
2368.586048	95.400204
2370.514864	95.626333
2372.443680	95.857556
2374.372496	96.013940
2376.301312	96.158620
2378.230128	96.253659
2380.158944	96.394425
2382.087760	96.560442
2384.016576	96.617624
2385.945392	96.710624
2387.874208	96.765973
2389.803024	96.778578
2391.731840	96.783060
2393.660656	96.763243
2395.589472	96.741069
2397.518288	96.731036
2399.447104	96.827225
2401.375920	96.845366
2403.304736	96.770727
2405.233552	96.829153
2407.162368	96.854314
2409.091184	96.854492
2411.020000	96.906360
2412.948816	96.923861
2414.877632	96.917790
2416.806448	96.845788
2418.735264	96.829605
2420.664080	96.822371
2422.592896	96.818212
2424.521712	96.857379
2426.450528	96.884045
2428.379344	96.842659
2430.308160	96.967871
2432.236976	96.970280
2434.165792	96.870419
2436.094608	96.853960
2438.023424	96.926352
2439.952240	96.935853
2441.881056	96.962922
2443.809872	97.022745
2445.738688	97.007564
2447.667504	96.998482
2449.596320	97.016876
2451.525136	96.977399
2453.453952	96.970016
2455.382768	96.920227
2457.311584	96.837891
2459.240400	96.885680
2461.169216	96.990274
2463.098032	97.049439
2465.026848	97.034314
2466.955664	97.036735
2468.884480	97.035272
2470.813296	96.984744
2472.742112	96.924015
2474.670928	96.998042
2476.599744	97.042740
2478.528560	96.982366
2480.457376	96.991496
2482.386192	96.952549
2484.315008	97.003166
2486.243824	97.007640
2488.172640	96.985513
2490.101456	97.035147
2492.030272	97.015856
2493.959088	97.023564
2495.887904	97.026392
2497.816720	96.988586
2499.745536	96.964059
2501.674352	96.945929
2503.603168	96.974772
2505.531984	97.010498
2507.460800	97.030742
2509.389616	97.033108
2511.318432	97.009160
2513.247248	96.969161
2515.176064	96.988910
2517.104880	97.005899
2519.033696	96.994826
2520.962512	97.003024
2522.891328	96.998347
2524.820144	97.029188
2526.748960	97.034686
2528.677776	97.037356
2530.606592	97.034004
2532.535408	96.999196
2534.464224	96.935841
2536.393040	96.962667
2538.321856	97.030891
2540.250672	97.006772
2542.179488	96.915398
2544.108304	96.872240
2546.037120	96.913877
2547.965936	96.893135
2549.894752	96.934084
2551.823568	96.992924
2553.752384	96.989429
2555.681200	96.979554
2557.610016	96.868192
2559.538832	96.787744
2561.467648	96.842719
2563.396464	96.868513
2565.325280	96.880737
2567.254096	96.902831
2569.182912	96.889533
2571.111728	96.907743
2573.040544	96.928601
2574.969360	96.923719
2576.898176	96.889472
2578.826992	96.821254
2580.755808	96.786774
2582.684624	96.809931
2584.613440	96.859588
2586.542256	96.825449
2588.471072	96.752490
2590.399888	96.750873
2592.328704	96.754084
2594.257520	96.682875
2596.186336	96.615206
2598.115152	96.607816
2600.043968	96.655046
2601.972784	96.686638
2603.901600	96.694099
2605.830416	96.678774
2607.759232	96.675331
2609.688048	96.664027
2611.616864	96.665274
2613.545680	96.640996
2615.474496	96.612040
2617.403312	96.552219
2619.332128	96.531904
2621.260944	96.558174
2623.189760	96.586357
2625.118576	96.538657
2627.047392	96.507702
2628.976208	96.539792
2630.905024	96.575722
2632.833840	96.554332
2634.762656	96.558934
2636.691472	96.525028
2638.620288	96.446527
2640.549104	96.421041
2642.477920	96.376123
2644.406736	96.350564
2646.335552	96.401943
2648.264368	96.416877
2650.193184	96.385415
2652.122000	96.359570
2654.050816	96.328129
2655.979632	96.314436
2657.908448	96.311889
2659.837264	96.293082
2661.766080	96.281209
2663.694896	96.256133
2665.623712	96.271730
2667.552528	96.309081
2669.481344	96.313374
2671.410160	96.298905
2673.338976	96.268193
2675.267792	96.241463
2677.196608	96.246663
2679.125424	96.214425
2681.054240	96.187769
2682.983056	96.211583
2684.911872	96.222142
2686.840688	96.191028
2688.769504	96.183772
2690.698320	96.189492
2692.627136	96.146269
2694.555952	96.114856
2696.484768	96.097393
2698.413584	96.076729
2700.342400	96.095515
2702.271216	96.120772
2704.200032	96.092737
2706.128848	96.047693
2708.057664	96.039818
2709.986480	96.043974
2711.915296	96.040607
2713.844112	96.061539
2715.772928	96.057996
2717.701744	96.016367
2719.630560	95.948909
2721.559376	95.906025
2723.488192	95.895478
2725.417008	95.921579
2727.345824	95.907960
2729.274640	95.866051
2731.203456	95.858554
2733.132272	95.865897
2735.061088	95.850072
2736.989904	95.840678
2738.918720	95.839633
2740.847536	95.825517
2742.776352	95.824802
2744.705168	95.785590
2746.633984	95.728877
2748.562800	95.710862
2750.491616	95.676402
2752.420432	95.668882
2754.349248	95.673598
2756.278064	95.659778
2758.206880	95.655498
2760.135696	95.624874
2762.064512	95.586066
2763.993328	95.585726
2765.922144	95.560591
2767.850960	95.474260
2769.779776	95.444040
2771.708592	95.439767
2773.637408	95.424399
2775.566224	95.417157
2777.495040	95.423747
2779.423856	95.386614
2781.352672	95.384244
2783.281488	95.382685
2785.210304	95.322110
2787.139120	95.341822
2789.067936	95.368598
2790.996752	95.315852
2792.925568	95.247986
2794.854384	95.225163
2796.783200	95.201276
2798.712016	95.189505
2800.640832	95.171651
2802.569648	95.115994
2804.498464	95.076584
2806.427280	95.090204
2808.356096	95.067081
2810.284912	95.031385
2812.213728	94.976866
2814.142544	94.939669
2816.071360	94.926502
2818.000176	94.932018
2819.928992	94.938995
2821.857808	94.915194
2823.786624	94.863365
2825.715440	94.784409
2827.644256	94.733310
2829.573072	94.714759
2831.501888	94.679198
2833.430704	94.632832
2835.359520	94.610237
2837.288336	94.600491
2839.217152	94.577128
2841.145968	94.552330
2843.074784	94.522909
2845.003600	94.519616
2846.932416	94.462733
2848.861232	94.343291
2850.790048	94.303138
2852.718864	94.318951
2854.647680	94.322601
2856.576496	94.295876
2858.505312	94.232931
2860.434128	94.173567
2862.362944	94.085148
2864.291760	94.008901
2866.220576	93.989587
2868.149392	93.920560
2870.078208	93.854179
2872.007024	93.857662
2873.935840	93.847677
2875.864656	93.758063
2877.793472	93.705562
2879.722288	93.678621
2881.651104	93.643039
2883.579920	93.601574
2885.508736	93.553781
2887.437552	93.535423
2889.366368	93.492837
2891.295184	93.413850
2893.224000	93.375806
2895.152816	93.343747
2897.081632	93.262897
2899.010448	93.206595
2900.939264	93.135660
2902.868080	93.082979
2904.796896	93.048354
2906.725712	93.007109
2908.654528	92.963536
2910.583344	92.950534
2912.512160	92.887656
2914.440976	92.863783
2916.369792	92.864504
2918.298608	92.807628
2920.227424	92.756861
2922.156240	92.722557
2924.085056	92.698315
2926.013872	92.645071
2927.942688	92.600161
2929.871504	92.581401
2931.800320	92.544710
2933.729136	92.503932
2935.657952	92.468577
2937.586768	92.429245
2939.515584	92.388967
2941.444400	92.289196
2943.373216	92.151406
2945.302032	92.092162
2947.230848	92.106042
2949.159664	92.028248
2951.088480	91.924446
2953.017296	91.840141
2954.946112	91.804470
2956.874928	91.860678
2958.803744	91.821816
2960.732560	91.676673
2962.661376	91.570804
2964.590192	91.511797
2966.519008	91.483041
2968.447824	91.381804
2970.376640	91.267598
2972.305456	91.212307
2974.234272	91.223578
2976.163088	91.162356
2978.091904	91.089206
2980.020720	91.041090
2981.949536	90.976631
2983.878352	90.910276
2985.807168	90.832355
2987.735984	90.771567
2989.664800	90.731642
2991.593616	90.705285
2993.522432	90.644914
2995.451248	90.555674
2997.380064	90.536641
2999.308880	90.465122
3001.237696	90.368972
3003.166512	90.360465
3005.095328	90.311637
3007.024144	90.224057
3008.952960	90.159765
3010.881776	90.121611
3012.810592	90.077026
3014.739408	90.029079
3016.668224	89.970287
3018.597040	89.843475
3020.525856	89.742209
3022.454672	89.748170
3024.383488	89.664339
3026.312304	89.466950
3028.241120	89.355962
3030.169936	89.298727
3032.098752	89.244118
3034.027568	89.198853
3035.956384	89.093089
3037.885200	89.019856
3039.814016	88.950874
3041.742832	88.824115
3043.671648	88.744823
3045.600464	88.677649
3047.529280	88.574501
3049.458096	88.482285
3051.386912	88.382197
3053.315728	88.213756
3055.244544	88.137738
3057.173360	88.076860
3059.102176	87.952540
3061.030992	87.874808
3062.959808	87.758374
3064.888624	87.610416
3066.817440	87.477654
3068.746256	87.352349
3070.675072	87.299647
3072.603888	87.219542
3074.532704	87.107322
3076.461520	86.999324
3078.390336	86.858381
3080.319152	86.696770
3082.247968	86.587218
3084.176784	86.472585
3086.105600	86.287636
3088.034416	86.136297
3089.963232	86.058385
3091.892048	85.955815
3093.820864	85.823446
3095.749680	85.690634
3097.678496	85.562099
3099.607312	85.380523
3101.536128	85.180341
3103.464944	85.008047
3105.393760	84.949781
3107.322576	84.902074
3109.251392	84.774260
3111.180208	84.601545
3113.109024	84.423922
3115.037840	84.264770
3116.966656	84.111101
3118.895472	84.003373
3120.824288	83.834440
3122.753104	83.602459
3124.681920	83.484106
3126.610736	83.425321
3128.539552	83.297497
3130.468368	83.099874
3132.397184	82.901420
3134.326000	82.778510
3136.254816	82.631415
3138.183632	82.420011
3140.112448	82.270885
3142.041264	82.128794
3143.970080	81.942019
3145.898896	81.686194
3147.827712	81.530932
3149.756528	81.456542
3151.685344	81.292577
3153.614160	81.081728
3155.542976	80.847967
3157.471792	80.713768
3159.400608	80.580110
3161.329424	80.408573
3163.258240	80.186606
3165.187056	80.069493
3167.115872	79.944726
3169.044688	79.775716
3170.973504	79.555568
3172.902320	79.350522
3174.831136	79.137440
3176.759952	78.975418
3178.688768	78.845700
3180.617584	78.657341
3182.546400	78.529016
3184.475216	78.408219
3186.404032	78.187484
3188.332848	78.046746
3190.261664	77.934006
3192.190480	77.764395
3194.119296	77.543292
3196.048112	77.307259
3197.976928	77.193360
3199.905744	77.098742
3201.834560	76.864956
3203.763376	76.735150
3205.692192	76.645544
3207.621008	76.481520
3209.549824	76.317854
3211.478640	76.208281
3213.407456	76.065000
3215.336272	75.913246
3217.265088	75.856128
3219.193904	75.732734
3221.122720	75.529167
3223.051536	75.428767
3224.980352	75.355272
3226.909168	75.209271
3228.837984	75.069166
3230.766800	74.944031
3232.695616	74.870204
3234.624432	74.922018
3236.553248	74.832066
3238.482064	74.628958
3240.410880	74.489924
3242.339696	74.497269
3244.268512	74.455496
3246.197328	74.306803
3248.126144	74.227324
3250.054960	74.132699
3251.983776	74.041790
3253.912592	73.994132
3255.841408	73.952276
3257.770224	73.918274
3259.699040	73.843525
3261.627856	73.785096
3263.556672	73.668283
3265.485488	73.576118
3267.414304	73.655236
3269.343120	73.634176
3271.271936	73.512395
3273.200752	73.428491
3275.129568	73.354284
3277.058384	73.237771
3278.987200	73.115755
3280.916016	73.059267
3282.844832	73.042567
3284.773648	72.963571
3286.702464	72.905868
3288.631280	72.862676
3290.560096	72.820774
3292.488912	72.641343
3294.417728	72.458197
3296.346544	72.362242
3298.275360	72.265333
3300.204176	72.262104
3302.132992	72.273138
3304.061808	72.142236
3305.990624	71.971575
3307.919440	71.842345
3309.848256	71.762700
3311.777072	71.695503
3313.705888	71.583897
3315.634704	71.512934
3317.563520	71.469081
3319.492336	71.424115
3321.421152	71.459582
3323.349968	71.435444
3325.278784	71.374069
3327.207600	71.187672
3329.136416	71.017485
3331.065232	71.038966
3332.994048	71.056778
3334.922864	70.950358
3336.851680	70.751807
3338.780496	70.671328
3340.709312	70.688673
3342.638128	70.706841
3344.566944	70.710609
3346.495760	70.665728
3348.424576	70.603670
3350.353392	70.566862
3352.282208	70.494232
3354.211024	70.466658
3356.139840	70.458721
3358.068656	70.414324
3359.997472	70.380201
3361.926288	70.404002
3363.855104	70.510330
3365.783920	70.605465
3367.712736	70.666492
3369.641552	70.663080
3371.570368	70.588482
3373.499184	70.616627
3375.428000	70.691198
3377.356816	70.776300
3379.285632	70.822188
3381.214448	70.891920
3383.143264	70.886876
3385.072080	70.826798
3387.000896	70.873738
3388.929712	71.076393
3390.858528	71.191853
3392.787344	71.229647
3394.716160	71.403498
3396.644976	71.579458
3398.573792	71.607354
3400.502608	71.729843
3402.431424	71.852798
3404.360240	71.862338
3406.289056	71.925503
3408.217872	72.098503
3410.146688	72.214581
3412.075504	72.330511
3414.004320	72.448006
3415.933136	72.601188
3417.861952	72.782585
3419.790768	72.909030
3421.719584	72.964895
3423.648400	73.090106
3425.577216	73.220120
3427.506032	73.341280
3429.434848	73.487880
3431.363664	73.647011
3433.292480	73.839487
3435.221296	73.959000
3437.150112	73.937983
3439.078928	74.157067
3441.007744	74.399874
3442.936560	74.516778
3444.865376	74.652332
3446.794192	74.795218
3448.723008	74.957645
3450.651824	75.259480
3452.580640	75.337630
3454.509456	75.484263
3456.438272	75.743132
3458.367088	75.923758
3460.295904	76.147279
3462.224720	76.306833
3464.153536	76.513866
3466.082352	76.815344
3468.011168	76.917577
3469.939984	77.050164
3471.868800	77.271960
3473.797616	77.549253
3475.726432	77.690150
3477.655248	77.900362
3479.584064	78.085147
3481.512880	78.130440
3483.441696	78.297641
3485.370512	78.564201
3487.299328	78.608509
3489.228144	78.737939
3491.156960	79.025515
3493.085776	79.297754
3495.014592	79.484709
3496.943408	79.610156
3498.872224	79.748183
3500.801040	79.956557
3502.729856	80.043695
3504.658672	80.197534
3506.587488	80.455229
3508.516304	80.648342
3510.445120	80.795037
3512.373936	81.012507
3514.302752	81.157564
3516.231568	81.276623
3518.160384	81.479440
3520.089200	81.656100
3522.018016	81.726050
3523.946832	81.839057
3525.875648	82.121462
3527.804464	82.214550
3529.733280	82.341401
3531.662096	82.578933
3533.590912	82.838476
3535.519728	82.938177
3537.448544	83.057832
3539.377360	83.419841
3541.306176	83.715692
3543.234992	83.928006
3545.163808	83.890832
3547.092624	83.897406
3549.021440	84.143138
3550.950256	84.387500
3552.879072	84.413858
3554.807888	84.540389
3556.736704	84.844261
3558.665520	85.126145
3560.594336	85.257282
3562.523152	85.476966
3564.451968	85.930555
3566.380784	85.957024
3568.309600	85.647671
3570.238416	85.838433
3572.167232	86.104819
3574.096048	86.390037
3576.024864	86.601097
3577.953680	86.785921
3579.882496	86.831517
3581.811312	86.994152
3583.740128	87.487084
3585.668944	87.882559
3587.597760	87.534034
3589.526576	87.424928
3591.455392	87.906800
3593.384208	88.070084
3595.313024	88.193902
3597.241840	88.489482
3599.170656	88.693734
3601.099472	88.806794
3603.028288	89.067489
3604.957104	89.410570
3606.885920	89.595812
3608.814736	89.669137
3610.743552	89.915242
3612.672368	90.147428
3614.601184	90.250348
3616.530000	90.597119
3618.458816	90.779375
3620.387632	90.741618
3622.316448	91.016432
3624.245264	91.367955
3626.174080	91.748708
3628.102896	91.751157
3630.031712	91.482997
3631.960528	92.004216
3633.889344	92.050254
3635.818160	92.183373
3637.746976	92.521117
3639.675792	92.729612
3641.604608	92.946252
3643.533424	93.282512
3645.462240	93.712474
3647.391056	93.984670
3649.319872	93.859113
3651.248688	93.546217
3653.177504	93.899213
3655.106320	94.201198
3657.035136	94.056673
3658.963952	94.237877
3660.892768	94.515715
3662.821584	94.634081
3664.750400	94.800354
3666.679216	95.058208
3668.608032	95.020702
3670.536848	94.691758
3672.465664	95.038410
3674.394480	95.321122
3676.323296	94.750563
3678.252112	94.988435
3680.180928	95.194397
3682.109744	95.439642
3684.038560	95.657551
3685.967376	95.866709
3687.896192	95.948937
3689.825008	95.637647
3691.753824	95.575165
3693.682640	95.838729
3695.611456	96.067819
3697.540272	96.177402
3699.469088	96.406740
3701.397904	96.524912
3703.326720	96.643389
3705.255536	96.804612
3707.184352	97.007719
3709.113168	97.144295
3711.041984	96.887386
3712.970800	96.688567
3714.899616	96.989407
3716.828432	97.291345
3718.757248	97.291020
3720.686064	97.222552
3722.614880	97.226726
3724.543696	97.291523
3726.472512	97.158758
3728.401328	97.303046
3730.330144	97.605314
3732.258960	97.563873
3734.187776	97.373114
3736.116592	97.158125
3738.045408	97.384237
3739.974224	97.619464
3741.903040	97.885495
3743.831856	97.842078
3745.760672	97.489234
3747.689488	97.790863
3749.618304	97.895930
3751.547120	97.436384
3753.475936	97.271261
3755.404752	97.518790
3757.333568	97.676694
3759.262384	97.650698
3761.191200	97.568550
3763.120016	97.781519
3765.048832	97.815409
3766.977648	97.792505
3768.906464	97.706605
3770.835280	97.474367
3772.764096	97.599443
3774.692912	97.697156
3776.621728	97.817735
3778.550544	97.720630
3780.479360	97.454891
3782.408176	97.568500
3784.336992	97.522053
3786.265808	97.440653
3788.194624	97.548840
3790.123440	97.634520
3792.052256	97.671007
3793.981072	97.770624
3795.909888	97.749547
3797.838704	97.703761
3799.767520	97.816125
3801.696336	97.525183
3803.625152	97.553100
3805.553968	97.697859
3807.482784	97.380079
3809.411600	97.471375
3811.340416	97.683156
3813.269232	97.867919
3815.198048	97.773843
3817.126864	97.534658
3819.055680	97.690415
3820.984496	97.315358
3822.913312	97.172630
3824.842128	97.514515
3826.770944	97.543235
3828.699760	97.650746
3830.628576	97.842373
3832.557392	97.794000
3834.486208	97.785017
3836.415024	97.766724
3838.343840	97.557214
3840.272656	97.429702
3842.201472	97.469328
3844.130288	97.450721
3846.059104	97.488012
3847.987920	97.645892
3849.916736	97.808908
3851.845552	97.879414
3853.774368	97.363508
3855.703184	97.345550
3857.632000	97.458186
3859.560816	97.607584
3861.489632	97.659049
3863.418448	97.508853
3865.347264	97.358826
3867.276080	97.640531
3869.204896	97.746815
3871.133712	97.432643
3873.062528	97.523553
3874.991344	97.387865
3876.920160	97.572509
3878.848976	97.779907
3880.777792	97.560467
3882.706608	97.506003
3884.635424	97.516156
3886.564240	97.350594
3888.493056	97.561882
3890.421872	97.589919
3892.350688	97.409883
3894.279504	97.478179
3896.208320	97.670600
3898.137136	97.672075
3900.065952	97.521084
3901.994768	97.587447
3903.923584	97.508513
3905.852400	97.445442
3907.781216	97.533538
3909.710032	97.652485
3911.638848	97.669995
3913.567664	97.703239
3915.496480	97.681936
3917.425296	97.557580
3919.354112	97.530739
3921.282928	97.536682
3923.211744	97.521680
3925.140560	97.362291
3927.069376	97.433285
3928.998192	97.566824
3930.927008	97.553455
3932.855824	97.536566
3934.784640	97.615952
3936.713456	97.628759
3938.642272	97.556623
3940.571088	97.631589
3942.499904	97.644137
3944.428720	97.591026
3946.357536	97.594330
3948.286352	97.492363
3950.215168	97.465337
3952.143984	97.591287
3954.072800	97.585189
3956.001616	97.493513
3957.930432	97.485500
3959.859248	97.537563
3961.788064	97.526098
3963.716880	97.483099
3965.645696	97.478627
3967.574512	97.508678
3969.503328	97.544187
3971.432144	97.548891
3973.360960	97.545029
3975.289776	97.547797
3977.218592	97.563548
3979.147408	97.552465
3981.076224	97.557299
3983.005040	97.598722
3984.933856	97.592793
3986.862672	97.522127
3988.791488	97.487188
3990.720304	97.491290
3992.649120	97.532332
3994.577936	97.580646
3996.506752	97.552532
3998.435568	97.517271
4000.364384	97.483901
