# Supplementary material for: Bioavailable phosphite in the surface ocean during the Great Oxidation Event
Source: Nat Commun. 2025 May 24;16:4825. doi: 10.1038/s41467-025-59963-0 (PMC12102248; doi:10.1038/s41467-025-59963-0)
Supplement: Supplementary file 5 — Supplementary Data 3 [file 41467_2025_59963_MOESM5_ESM.zip › FTIR data/0 uM P(V) in Seawater-Si ph7.txt]

##TITLE=No Description
##DATA TYPE=INFRARED SPECTRUM
##XUNITS=1/CM
##YUNITS=%T
399.264912	64.332735
401.193728	56.394445
403.122544	56.422029
405.051360	57.508358
406.980176	57.484907
408.908992	58.046942
410.837808	56.545076
412.766624	55.776094
414.695440	54.849420
416.624256	56.903700
418.553072	59.339798
420.481888	56.281771
422.410704	54.700236
424.339520	54.221230
426.268336	54.207891
428.197152	55.761775
430.125968	55.313209
432.054784	54.881840
433.983600	54.628844
435.912416	54.177978
437.841232	54.601606
439.770048	54.918651
441.698864	54.154544
443.627680	53.214224
445.556496	52.835406
447.485312	53.156038
449.414128	54.535348
451.342944	55.565548
453.271760	55.697706
455.200576	55.807599
457.129392	56.906302
459.058208	58.119782
460.987024	57.709004
462.915840	57.241742
464.844656	57.462368
466.773472	58.064583
468.702288	58.823361
470.631104	59.081489
472.559920	59.752888
474.488736	60.194569
476.417552	60.894336
478.346368	61.775754
480.275184	62.100183
482.204000	62.107644
484.132816	61.976579
486.061632	62.117603
487.990448	62.821090
489.919264	63.137159
491.848080	63.444154
493.776896	64.301886
495.705712	64.365472
497.634528	64.348949
499.563344	64.617132
501.492160	64.789266
503.420976	65.518778
505.349792	66.152272
507.278608	65.790474
509.207424	65.935384
511.136240	66.448399
513.065056	66.737867
514.993872	66.777064
516.922688	66.630964
518.851504	66.870983
520.780320	67.703398
522.709136	67.825590
524.637952	67.915013
526.566768	68.424092
528.495584	69.066745
530.424400	69.321135
532.353216	69.668397
534.282032	69.724228
536.210848	69.598390
538.139664	69.857255
540.068480	70.484731
541.997296	70.690202
543.926112	70.748547
545.854928	70.822773
547.783744	71.202660
549.712560	71.485881
551.641376	71.910922
553.570192	72.124873
555.499008	72.384755
557.427824	72.566687
559.356640	72.747914
561.285456	72.792855
563.214272	72.998407
565.143088	73.301844
567.071904	73.518275
569.000720	73.699968
570.929536	73.616555
572.858352	73.736039
574.787168	73.972192
576.715984	74.309121
578.644800	74.350970
580.573616	74.462174
582.502432	74.592269
584.431248	74.474109
586.360064	74.411376
588.288880	74.324928
590.217696	74.247243
592.146512	74.262117
594.075328	74.633559
596.004144	74.718658
597.932960	74.807103
599.861776	74.897163
601.790592	74.994865
603.719408	74.987329
605.648224	75.035674
607.577040	75.130448
609.505856	75.203608
611.434672	75.247209
613.363488	75.261738
615.292304	75.242646
617.221120	75.353107
619.149936	75.466308
621.078752	75.477307
623.007568	75.543122
624.936384	75.738531
626.865200	75.857561
628.794016	75.973153
630.722832	76.174645
632.651648	76.302237
634.580464	76.325729
636.509280	76.557024
638.438096	76.854520
640.366912	76.891794
642.295728	76.989631
644.224544	77.420830
646.153360	77.657227
648.082176	77.643370
650.010992	77.759282
651.939808	77.954307
653.868624	78.113168
655.797440	78.213892
657.726256	78.435256
659.655072	78.621066
661.583888	78.840929
663.512704	79.016394
665.441520	79.048146
667.370336	79.118308
669.299152	79.486459
671.227968	79.772281
673.156784	79.927918
675.085600	79.923205
677.014416	80.152628
678.943232	80.571295
680.872048	80.718273
682.800864	80.723445
684.729680	80.786310
686.658496	81.048409
688.587312	81.358365
690.516128	81.444234
692.444944	81.624390
694.373760	81.992252
696.302576	82.171917
698.231392	82.272250
700.160208	82.469498
702.089024	82.633462
704.017840	82.741216
705.946656	83.010229
707.875472	83.296003
709.804288	83.437390
711.733104	83.497962
713.661920	83.774160
715.590736	84.062926
717.519552	84.285169
719.448368	84.453221
721.377184	84.471130
723.306000	84.539783
725.234816	84.681319
727.163632	84.891449
729.092448	85.149834
731.021264	85.269826
732.950080	85.463828
734.878896	85.710551
736.807712	85.788767
738.736528	85.887498
740.665344	86.015340
742.594160	86.105834
744.522976	86.252274
746.451792	86.375318
748.380608	86.513482
750.309424	86.674208
752.238240	86.906291
754.167056	87.078135
756.095872	87.151600
758.024688	87.257691
759.953504	87.381055
761.882320	87.483609
763.811136	87.547209
765.739952	87.693273
767.668768	87.928274
769.597584	87.990415
771.526400	88.152113
773.455216	88.396130
775.384032	88.565981
777.312848	88.565592
779.241664	88.572667
781.170480	88.717639
783.099296	88.883009
785.028112	88.977727
786.956928	89.015522
788.885744	89.128529
790.814560	89.234328
792.743376	89.232568
794.672192	89.307559
796.601008	89.427400
798.529824	89.556831
800.458640	89.601821
802.387456	89.514483
804.316272	89.561585
806.245088	89.710735
808.173904	89.742706
810.102720	89.742324
812.031536	89.810467
813.960352	89.735103
815.889168	89.635479
817.817984	89.603040
819.746800	89.567916
821.675616	89.524725
823.604432	89.446575
825.533248	89.335003
827.462064	89.195602
829.390880	89.030927
831.319696	88.932149
833.248512	88.888166
835.177328	88.806284
837.106144	88.688510
839.034960	88.556790
840.963776	88.425291
842.892592	88.325653
844.821408	88.175841
846.750224	88.018468
848.679040	87.856590
850.607856	87.814021
852.536672	87.772309
854.465488	87.588125
856.394304	87.429579
858.323120	87.307787
860.251936	87.241291
862.180752	87.125389
864.109568	86.954105
866.038384	86.780536
867.967200	86.568714
869.896016	86.381181
871.824832	86.306332
873.753648	86.214036
875.682464	86.041072
877.611280	85.832844
879.540096	85.679936
881.468912	85.637176
883.397728	85.535336
885.326544	85.383545
887.255360	85.177128
889.184176	84.982369
891.112992	84.879801
893.041808	84.753618
894.970624	84.588925
896.899440	84.502244
898.828256	84.515726
900.757072	84.507088
902.685888	84.510400
904.614704	84.554860
906.543520	84.557533
908.472336	84.522572
910.401152	84.548245
912.329968	84.569250
914.258784	84.543660
916.187600	84.562208
918.116416	84.597654
920.045232	84.574018
921.974048	84.556256
923.902864	84.534322
925.831680	84.447112
927.760496	84.416987
929.689312	84.439735
931.618128	84.363539
933.546944	84.198696
935.475760	84.082421
937.404576	83.910741
939.333392	83.751610
941.262208	83.650435
943.191024	83.542215
945.119840	83.342426
947.048656	83.073624
948.977472	82.797681
950.906288	82.529522
952.835104	82.298336
954.763920	82.057707
956.692736	81.790986
958.621552	81.484496
960.550368	81.202213
962.479184	80.920570
964.408000	80.633756
966.336816	80.368918
968.265632	80.083019
970.194448	79.805564
972.123264	79.524635
974.052080	79.232836
975.980896	78.987315
977.909712	78.727180
979.838528	78.477503
981.767344	78.236806
983.696160	78.068454
985.624976	77.933277
987.553792	77.766562
989.482608	77.589815
991.411424	77.483174
993.340240	77.389132
995.269056	77.310224
997.197872	77.267453
999.126688	77.209228
1001.055504	77.151959
1002.984320	77.124268
1004.913136	77.168349
1006.841952	77.229784
1008.770768	77.257301
1010.699584	77.338667
1012.628400	77.427437
1014.557216	77.569785
1016.486032	77.690376
1018.414848	77.810037
1020.343664	77.932880
1022.272480	78.106561
1024.201296	78.303206
1026.130112	78.497781
1028.058928	78.722215
1029.987744	78.940529
1031.916560	79.122149
1033.845376	79.330809
1035.774192	79.552291
1037.703008	79.803607
1039.631824	80.098854
1041.560640	80.380587
1043.489456	80.560208
1045.418272	80.791054
1047.347088	81.058982
1049.275904	81.332855
1051.204720	81.608309
1053.133536	81.902638
1055.062352	82.190360
1056.991168	82.466662
1058.919984	82.803352
1060.848800	83.172895
1062.777616	83.520857
1064.706432	83.874020
1066.635248	84.268959
1068.564064	84.665830
1070.492880	85.029208
1072.421696	85.455477
1074.350512	85.872775
1076.279328	86.302230
1078.208144	86.717728
1080.136960	87.141336
1082.065776	87.602823
1083.994592	88.044939
1085.923408	88.499140
1087.852224	88.936870
1089.781040	89.385328
1091.709856	89.815632
1093.638672	90.182672
1095.567488	90.553227
1097.496304	90.879292
1099.425120	91.189996
1101.353936	91.574610
1103.282752	91.899753
1105.211568	92.192956
1107.140384	92.512737
1109.069200	92.794621
1110.998016	93.043381
1112.926832	93.292694
1114.855648	93.500555
1116.784464	93.703285
1118.713280	93.918585
1120.642096	94.120765
1122.570912	94.350718
1124.499728	94.552829
1126.428544	94.741763
1128.357360	94.854188
1130.286176	94.958842
1132.214992	95.121545
1134.143808	95.282257
1136.072624	95.368252
1138.001440	95.471025
1139.930256	95.594095
1141.859072	95.668570
1143.787888	95.732126
1145.716704	95.804297
1147.645520	95.870611
1149.574336	95.917787
1151.503152	95.995212
1153.431968	96.072447
1155.360784	96.146088
1157.289600	96.229063
1159.218416	96.277146
1161.147232	96.339912
1163.076048	96.364453
1165.004864	96.436689
1166.933680	96.525666
1168.862496	96.591431
1170.791312	96.649430
1172.720128	96.704808
1174.648944	96.814437
1176.577760	96.897806
1178.506576	96.909031
1180.435392	96.907401
1182.364208	96.995822
1184.293024	97.063220
1186.221840	97.083195
1188.150656	97.106527
1190.079472	97.123554
1192.008288	97.160401
1193.937104	97.209451
1195.865920	97.245839
1197.794736	97.268499
1199.723552	97.242584
1201.652368	97.230259
1203.581184	97.283662
1205.510000	97.326162
1207.438816	97.341515
1209.367632	97.340012
1211.296448	97.311301
1213.225264	97.346105
1215.154080	97.392619
1217.082896	97.407911
1219.011712	97.429903
1220.940528	97.424590
1222.869344	97.389686
1224.798160	97.417844
1226.726976	97.435310
1228.655792	97.426927
1230.584608	97.433840
1232.513424	97.439361
1234.442240	97.428655
1236.371056	97.444464
1238.299872	97.468373
1240.228688	97.473064
1242.157504	97.446833
1244.086320	97.445913
1246.015136	97.407411
1247.943952	97.371000
1249.872768	97.392420
1251.801584	97.393601
1253.730400	97.368098
1255.659216	97.382789
1257.588032	97.398400
1259.516848	97.348668
1261.445664	97.311893
1263.374480	97.325782
1265.303296	97.320613
1267.232112	97.320531
1269.160928	97.310287
1271.089744	97.315507
1273.018560	97.349894
1274.947376	97.371781
1276.876192	97.408694
1278.805008	97.388859
1280.733824	97.343788
1282.662640	97.341296
1284.591456	97.337462
1286.520272	97.298383
1288.449088	97.260210
1290.377904	97.292403
1292.306720	97.357236
1294.235536	97.358678
1296.164352	97.314657
1298.093168	97.306232
1300.021984	97.289898
1301.950800	97.311815
1303.879616	97.315998
1305.808432	97.308365
1307.737248	97.331985
1309.666064	97.339096
1311.594880	97.270458
1313.523696	97.222854
1315.452512	97.244775
1317.381328	97.253100
1319.310144	97.231614
1321.238960	97.250814
1323.167776	97.258382
1325.096592	97.306720
1327.025408	97.365286
1328.954224	97.362150
1330.883040	97.337487
1332.811856	97.322673
1334.740672	97.264183
1336.669488	97.194803
1338.598304	97.101991
1340.527120	97.163777
1342.455936	97.296615
1344.384752	97.284061
1346.313568	97.275170
1348.242384	97.266699
1350.171200	97.237450
1352.100016	97.228595
1354.028832	97.185841
1355.957648	97.158198
1357.886464	97.149502
1359.815280	97.126352
1361.744096	97.007721
1363.672912	97.046615
1365.601728	97.091138
1367.530544	97.002385
1369.459360	96.977533
1371.388176	96.954239
1373.316992	96.857197
1375.245808	96.896950
1377.174624	96.931803
1379.103440	96.949901
1381.032256	97.003603
1382.961072	96.972197
1384.889888	96.857158
1386.818704	96.754370
1388.747520	96.833723
1390.676336	96.867369
1392.605152	96.667579
1394.533968	96.508025
1396.462784	96.536708
1398.391600	96.515316
1400.320416	96.554176
1402.249232	96.530388
1404.178048	96.407090
1406.106864	96.392965
1408.035680	96.410403
1409.964496	96.386785
1411.893312	96.365539
1413.822128	96.325775
1415.750944	96.165174
1417.679760	95.987078
1419.608576	96.087312
1421.537392	96.265691
1423.466208	96.256137
1425.395024	96.336831
1427.323840	96.333619
1429.252656	96.266153
1431.181472	96.300421
1433.110288	96.278514
1435.039104	96.151218
1436.967920	96.219364
1438.896736	96.355000
1440.825552	96.378841
1442.754368	96.443450
1444.683184	96.434350
1446.612000	96.323463
1448.540816	96.325841
1450.469632	96.398688
1452.398448	96.356955
1454.327264	96.196292
1456.256080	96.049859
1458.184896	96.254998
1460.113712	96.407003
1462.042528	96.404652
1463.971344	96.371353
1465.900160	96.515800
1467.828976	96.589837
1469.757792	96.426361
1471.686608	96.193284
1473.615424	96.358760
1475.544240	96.517121
1477.473056	96.566697
1479.401872	96.510011
1481.330688	96.501353
1483.259504	96.626249
1485.188320	96.521259
1487.117136	96.240012
1489.045952	96.044950
1490.974768	96.316520
1492.903584	96.520764
1494.832400	96.440070
1496.761216	96.360478
1498.690032	96.393902
1500.618848	96.415082
1502.547664	96.392564
1504.476480	96.221955
1506.405296	95.810356
1508.334112	95.928640
1510.262928	96.164732
1512.191744	96.315275
1514.120560	96.282940
1516.049376	96.165424
1517.978192	96.223701
1519.907008	96.088210
1521.835824	95.980776
1523.764640	96.072509
1525.693456	96.106573
1527.622272	96.269907
1529.551088	96.356741
1531.479904	96.207280
1533.408720	96.134768
1535.337536	96.253879
1537.266352	96.126065
1539.195168	95.841606
1541.123984	95.779522
1543.052800	95.828404
1544.981616	95.994926
1546.910432	96.138768
1548.839248	96.015394
1550.768064	95.995451
1552.696880	95.970668
1554.625696	95.863693
1556.554512	95.674296
1558.483328	95.350400
1560.412144	95.835544
1562.340960	95.969930
1564.269776	95.960444
1566.198592	95.902784
1568.127408	95.769231
1570.056224	95.749736
1571.985040	95.795449
1573.913856	95.633545
1575.842672	95.552064
1577.771488	95.684323
1579.700304	95.687436
1581.629120	95.576443
1583.557936	95.490047
1585.486752	95.426328
1587.415568	95.340326
1589.344384	95.179980
1591.273200	95.029786
1593.202016	94.904956
1595.130832	94.776186
1597.059648	94.646547
1598.988464	94.492974
1600.917280	94.264984
1602.846096	94.040277
1604.774912	93.827945
1606.703728	93.582032
1608.632544	93.332724
1610.561360	93.162808
1612.490176	93.019841
1614.418992	92.741615
1616.347808	92.304149
1618.276624	92.032828
1620.205440	91.816904
1622.134256	91.595826
1624.063072	91.393100
1625.991888	91.242000
1627.920704	91.072310
1629.849520	90.971701
1631.778336	90.798073
1633.707152	90.563285
1635.635968	90.271318
1637.564784	90.416055
1639.493600	90.633279
1641.422416	90.820361
1643.351232	90.936917
1645.280048	90.957310
1647.208864	91.184940
1649.137680	91.523124
1651.066496	91.439456
1652.995312	91.383907
1654.924128	92.108336
1656.852944	92.482014
1658.781760	92.762172
1660.710576	92.904563
1662.639392	93.118160
1664.568208	93.437484
1666.497024	93.497559
1668.425840	93.546967
1670.354656	93.949270
1672.283472	94.240356
1674.212288	94.388083
1676.141104	94.703957
1678.069920	94.872674
1679.998736	94.892682
1681.927552	94.852806
1683.856368	94.853898
1685.785184	95.421275
1687.714000	95.607235
1689.642816	95.844304
1691.571632	96.123823
1693.500448	96.148246
1695.429264	96.081056
1697.358080	96.054811
1699.286896	95.988106
1701.215712	96.348481
1703.144528	96.519607
1705.073344	96.597371
1707.002160	96.817528
1708.930976	96.916212
1710.859792	96.922469
1712.788608	96.850552
1714.717424	96.652527
1716.646240	96.601970
1718.575056	96.885908
1720.503872	97.107911
1722.432688	97.139433
1724.361504	97.237478
1726.290320	97.332992
1728.219136	97.287296
1730.147952	97.128628
1732.076768	96.968448
1734.005584	97.060049
1735.934400	97.372730
1737.863216	97.343329
1739.792032	97.368697
1741.720848	97.377434
1743.649664	97.290820
1745.578480	97.222392
1747.507296	97.087889
1749.436112	97.111072
1751.364928	97.324101
1753.293744	97.467907
1755.222560	97.432172
1757.151376	97.422161
1759.080192	97.484351
1761.009008	97.487341
1762.937824	97.542750
1764.866640	97.589426
1766.795456	97.559357
1768.724272	97.496323
1770.653088	97.440234
1772.581904	97.458100
1774.510720	97.525561
1776.439536	97.564670
1778.368352	97.579729
1780.297168	97.521633
1782.225984	97.549257
1784.154800	97.553041
1786.083616	97.625435
1788.012432	97.625775
1789.941248	97.479497
1791.870064	97.377719
1793.798880	97.486243
1795.727696	97.475759
1797.656512	97.518662
1799.585328	97.531033
1801.514144	97.577302
1803.442960	97.689498
1805.371776	97.641513
1807.300592	97.571800
1809.229408	97.580953
1811.158224	97.546377
1813.087040	97.549616
1815.015856	97.613874
1816.944672	97.656775
1818.873488	97.669775
1820.802304	97.688208
1822.731120	97.567804
1824.659936	97.481309
1826.588752	97.522850
1828.517568	97.479920
1830.446384	97.487076
1832.375200	97.597615
1834.304016	97.663576
1836.232832	97.708408
1838.161648	97.700578
1840.090464	97.649523
1842.019280	97.457925
1843.948096	97.384446
1845.876912	97.520964
1847.805728	97.559492
1849.734544	97.522512
1851.663360	97.605817
1853.592176	97.632073
1855.520992	97.583363
1857.449808	97.532237
1859.378624	97.535627
1861.307440	97.576897
1863.236256	97.576822
1865.165072	97.449825
1867.093888	97.162425
1869.022704	97.167564
1870.951520	97.428236
1872.880336	97.465471
1874.809152	97.438278
1876.737968	97.465529
1878.666784	97.550861
1880.595600	97.609046
1882.524416	97.553319
1884.453232	97.406274
1886.382048	97.370250
1888.310864	97.363391
1890.239680	97.400214
1892.168496	97.469041
1894.097312	97.593104
1896.026128	97.545266
1897.954944	97.383316
1899.883760	97.283667
1901.812576	97.382508
1903.741392	97.578554
1905.670208	97.576919
1907.599024	97.431301
1909.527840	97.425394
1911.456656	97.446857
1913.385472	97.378477
1915.314288	97.181056
1917.243104	97.179917
1919.171920	97.257296
1921.100736	97.225263
1923.029552	97.242514
1924.958368	97.296230
1926.887184	97.370020
1928.816000	97.373809
1930.744816	97.178840
1932.673632	97.222129
1934.602448	97.180592
1936.531264	97.131291
1938.460080	97.230333
1940.388896	97.370412
1942.317712	97.339991
1944.246528	97.367341
1946.175344	97.140367
1948.104160	96.945852
1950.032976	97.124656
1951.961792	97.402023
1953.890608	97.437545
1955.819424	97.360441
1957.748240	97.118220
1959.677056	96.940694
1961.605872	96.962968
1963.534688	97.124955
1965.463504	97.107178
1967.392320	97.348617
1969.321136	97.285597
1971.249952	97.247393
1973.178768	97.002122
1975.107584	97.220439
1977.036400	97.374391
1978.965216	96.849746
1980.894032	97.196429
1982.822848	97.741867
1984.751664	97.437118
1986.680480	97.099462
1988.609296	96.679026
1990.538112	96.649877
1992.466928	96.765962
1994.395744	96.923969
1996.324560	96.984964
1998.253376	96.845230
2000.182192	97.010801
2002.111008	96.843889
2004.039824	96.666259
2005.968640	96.663491
2007.897456	96.726977
2009.826272	96.728838
2011.755088	96.311474
2013.683904	96.214632
2015.612720	96.715448
2017.541536	97.093445
2019.470352	96.873997
2021.399168	96.706390
2023.327984	96.616648
2025.256800	96.823148
2027.185616	96.802994
2029.114432	96.681222
2031.043248	96.442795
2032.972064	96.512387
2034.900880	96.474020
2036.829696	96.246554
2038.758512	96.233751
2040.687328	96.352388
2042.616144	96.600908
2044.544960	96.676459
2046.473776	96.369136
2048.402592	96.345265
2050.331408	96.567439
2052.260224	96.753018
2054.189040	96.760382
2056.117856	96.680215
2058.046672	96.767298
2059.975488	96.951134
2061.904304	96.796273
2063.833120	96.364202
2065.761936	96.288920
2067.690752	96.649418
2069.619568	96.799920
2071.548384	96.651547
2073.477200	96.634202
2075.406016	96.740878
2077.334832	96.821201
2079.263648	96.910202
2081.192464	96.743943
2083.121280	96.604695
2085.050096	96.551310
2086.978912	96.602779
2088.907728	96.650265
2090.836544	96.783908
2092.765360	96.764390
2094.694176	96.516394
2096.622992	96.445044
2098.551808	96.553875
2100.480624	96.713722
2102.409440	96.670435
2104.338256	96.465848
2106.267072	96.465975
2108.195888	96.606980
2110.124704	96.565654
2112.053520	96.584586
2113.982336	96.654472
2115.911152	96.755860
2117.839968	96.702392
2119.768784	96.642716
2121.697600	96.715570
2123.626416	96.800274
2125.555232	96.832453
2127.484048	96.673083
2129.412864	96.772729
2131.341680	96.906204
2133.270496	96.815737
2135.199312	96.533968
2137.128128	96.549441
2139.056944	96.716503
2140.985760	96.473472
2142.914576	96.088215
2144.843392	96.136099
2146.772208	96.250610
2148.701024	96.647154
2150.629840	97.112514
2152.558656	97.160352
2154.487472	96.262706
2156.416288	95.857711
2158.345104	95.785955
2160.273920	95.638268
2162.202736	95.493323
2164.131552	95.145538
2166.060368	95.544432
2167.989184	96.006044
2169.918000	96.078124
2171.846816	96.206473
2173.775632	96.187256
2175.704448	96.183147
2177.633264	96.408780
2179.562080	96.723775
2181.490896	96.418892
2183.419712	96.082735
2185.348528	96.055676
2187.277344	96.518954
2189.206160	96.576134
2191.134976	96.213670
2193.063792	96.345498
2194.992608	96.644023
2196.921424	96.336075
2198.850240	95.991201
2200.779056	95.954098
2202.707872	96.092850
2204.636688	95.915525
2206.565504	95.875465
2208.494320	96.001352
2210.423136	95.770996
2212.351952	95.552059
2214.280768	95.817010
2216.209584	96.214546
2218.138400	96.121347
2220.067216	95.861943
2221.996032	95.719113
2223.924848	95.835667
2225.853664	96.109686
2227.782480	96.244403
2229.711296	96.197203
2231.640112	96.137417
2233.568928	96.298064
2235.497744	96.529700
2237.426560	96.380256
2239.355376	95.976535
2241.284192	96.168039
2243.213008	96.389959
2245.141824	96.376978
2247.070640	96.395928
2248.999456	96.472092
2250.928272	96.344861
2252.857088	96.232597
2254.785904	96.291504
2256.714720	96.328567
2258.643536	96.368336
2260.572352	96.560184
2262.501168	96.698196
2264.429984	96.702066
2266.358800	96.611764
2268.287616	96.590766
2270.216432	96.564668
2272.145248	96.571087
2274.074064	96.533061
2276.002880	96.491432
2277.931696	96.528697
2279.860512	96.569343
2281.789328	96.606634
2283.718144	96.626138
2285.646960	96.639358
2287.575776	96.561225
2289.504592	96.580483
2291.433408	96.676092
2293.362224	96.634287
2295.291040	96.604205
2297.219856	96.614094
2299.148672	96.666376
2301.077488	96.734367
2303.006304	96.768043
2304.935120	96.801305
2306.863936	96.741917
2308.792752	96.691176
2310.721568	96.711775
2312.650384	96.779350
2314.579200	96.906181
2316.508016	96.986321
2318.436832	96.979658
2320.365648	96.976797
2322.294464	96.966391
2324.223280	96.976694
2326.152096	97.082260
2328.080912	97.216533
2330.009728	97.352013
2331.938544	97.429375
2333.867360	97.361939
2335.796176	97.346617
2337.724992	97.429252
2339.653808	97.442722
2341.582624	97.348160
2343.511440	97.217070
2345.440256	97.278109
2347.369072	97.314550
2349.297888	97.215638
2351.226704	97.176877
2353.155520	97.217245
2355.084336	97.340938
2357.013152	97.412914
2358.941968	97.338767
2360.870784	97.382761
2362.799600	97.520950
2364.728416	97.703428
2366.657232	97.513808
2368.586048	97.136221
2370.514864	96.986011
2372.443680	96.859659
2374.372496	96.936092
2376.301312	96.961024
2378.230128	96.935428
2380.158944	96.909913
2382.087760	96.838417
2384.016576	96.804267
2385.945392	96.913171
2387.874208	96.927274
2389.803024	96.871366
2391.731840	96.889432
2393.660656	96.866532
2395.589472	96.855066
2397.518288	96.861922
2399.447104	96.850158
2401.375920	96.840034
2403.304736	96.881127
2405.233552	96.936690
2407.162368	96.934608
2409.091184	96.895908
2411.020000	96.839461
2412.948816	96.792301
2414.877632	96.821438
2416.806448	96.858363
2418.735264	96.852251
2420.664080	96.800511
2422.592896	96.783552
2424.521712	96.778460
2426.450528	96.808983
2428.379344	96.829161
2430.308160	96.896080
2432.236976	96.861598
2434.165792	96.817263
2436.094608	96.807585
2438.023424	96.785419
2439.952240	96.794964
2441.881056	96.796205
2443.809872	96.790733
2445.738688	96.852485
2447.667504	96.855979
2449.596320	96.746304
2451.525136	96.613825
2453.453952	96.669604
2455.382768	96.805687
2457.311584	96.828097
2459.240400	96.770166
2461.169216	96.716007
2463.098032	96.768882
2465.026848	96.826153
2466.955664	96.809093
2468.884480	96.808879
2470.813296	96.777875
2472.742112	96.727171
2474.670928	96.671117
2476.599744	96.653394
2478.528560	96.644573
2480.457376	96.686793
2482.386192	96.754359
2484.315008	96.686722
2486.243824	96.611140
2488.172640	96.668233
2490.101456	96.665304
2492.030272	96.617290
2493.959088	96.560479
2495.887904	96.554127
2497.816720	96.598116
2499.745536	96.661333
2501.674352	96.657038
2503.603168	96.674068
2505.531984	96.689566
2507.460800	96.690907
2509.389616	96.708136
2511.318432	96.708693
2513.247248	96.740404
2515.176064	96.699544
2517.104880	96.579896
2519.033696	96.585048
2520.962512	96.620611
2522.891328	96.638253
2524.820144	96.676381
2526.748960	96.631312
2528.677776	96.569018
2530.606592	96.580734
2532.535408	96.678220
2534.464224	96.679220
2536.393040	96.677172
2538.321856	96.678023
2540.250672	96.711433
2542.179488	96.674817
2544.108304	96.570800
2546.037120	96.589801
2547.965936	96.647842
2549.894752	96.734426
2551.823568	96.740926
2553.752384	96.660530
2555.681200	96.626227
2557.610016	96.650747
2559.538832	96.638161
2561.467648	96.691805
2563.396464	96.783240
2565.325280	96.788220
2567.254096	96.671823
2569.182912	96.638057
2571.111728	96.687044
2573.040544	96.750900
2574.969360	96.674268
2576.898176	96.612334
2578.826992	96.606411
2580.755808	96.663121
2582.684624	96.696136
2584.613440	96.674120
2586.542256	96.628656
2588.471072	96.602205
2590.399888	96.609480
2592.328704	96.613596
2594.257520	96.624768
2596.186336	96.650593
2598.115152	96.642022
2600.043968	96.641777
2601.972784	96.638779
2603.901600	96.660354
2605.830416	96.667095
2607.759232	96.647412
2609.688048	96.620494
2611.616864	96.621004
2613.545680	96.643881
2615.474496	96.654041
2617.403312	96.644497
2619.332128	96.601579
2621.260944	96.568565
2623.189760	96.586951
2625.118576	96.582331
2627.047392	96.543718
2628.976208	96.502761
2630.905024	96.540833
2632.833840	96.601171
2634.762656	96.640015
2636.691472	96.603938
2638.620288	96.569729
2640.549104	96.568957
2642.477920	96.537073
2644.406736	96.512575
2646.335552	96.551627
2648.264368	96.556448
2650.193184	96.562988
2652.122000	96.553637
2654.050816	96.535515
2655.979632	96.585603
2657.908448	96.643141
2659.837264	96.657330
2661.766080	96.637891
2663.694896	96.618137
2665.623712	96.596596
2667.552528	96.560496
2669.481344	96.573825
2671.410160	96.594077
2673.338976	96.629229
2675.267792	96.611730
2677.196608	96.553380
2679.125424	96.552443
2681.054240	96.576542
2682.983056	96.617368
2684.911872	96.616538
2686.840688	96.558367
2688.769504	96.534814
2690.698320	96.567724
2692.627136	96.564257
2694.555952	96.519909
2696.484768	96.501630
2698.413584	96.507085
2700.342400	96.524267
2702.271216	96.525764
2704.200032	96.526702
2706.128848	96.541386
2708.057664	96.498608
2709.986480	96.480437
2711.915296	96.458100
2713.844112	96.472782
2715.772928	96.461437
2717.701744	96.446058
2719.630560	96.460228
2721.559376	96.482183
2723.488192	96.490545
2725.417008	96.463701
2727.345824	96.422621
2729.274640	96.443489
2731.203456	96.432222
2733.132272	96.390338
2735.061088	96.423330
2736.989904	96.438979
2738.918720	96.427054
2740.847536	96.422766
2742.776352	96.409538
2744.705168	96.391513
2746.633984	96.372563
2748.562800	96.375743
2750.491616	96.363360
2752.420432	96.339632
2754.349248	96.320729
2756.278064	96.280606
2758.206880	96.242677
2760.135696	96.256271
2762.064512	96.244974
2763.993328	96.245720
2765.922144	96.243559
2767.850960	96.264387
2769.779776	96.272097
2771.708592	96.269320
2773.637408	96.233622
2775.566224	96.171327
2777.495040	96.158290
2779.423856	96.173774
2781.352672	96.130029
2783.281488	96.117407
2785.210304	96.135607
2787.139120	96.151799
2789.067936	96.156063
2790.996752	96.152791
2792.925568	96.216281
2794.854384	96.205111
2796.783200	96.145507
2798.712016	96.123618
2800.640832	96.112493
2802.569648	96.075630
2804.498464	96.100932
2806.427280	96.110209
2808.356096	96.052163
2810.284912	96.010549
2812.213728	96.057097
2814.142544	96.100989
2816.071360	96.063622
2818.000176	96.016655
2819.928992	96.003688
2821.857808	96.002850
2823.786624	95.975374
2825.715440	95.951072
2827.644256	95.961977
2829.573072	95.925200
2831.501888	95.908127
2833.430704	95.911689
2835.359520	95.917943
2837.288336	95.926714
2839.217152	95.896660
2841.145968	95.851785
2843.074784	95.804200
2845.003600	95.788312
2846.932416	95.799787
2848.861232	95.750026
2850.790048	95.725545
2852.718864	95.769147
2854.647680	95.767296
2856.576496	95.791578
2858.505312	95.789004
2860.434128	95.738911
2862.362944	95.723769
2864.291760	95.713032
2866.220576	95.704155
2868.149392	95.690935
2870.078208	95.705389
2872.007024	95.711400
2873.935840	95.613030
2875.864656	95.529213
2877.793472	95.557596
2879.722288	95.591989
2881.651104	95.581964
2883.579920	95.534930
2885.508736	95.539200
2887.437552	95.548565
2889.366368	95.501033
2891.295184	95.490529
2893.224000	95.453162
2895.152816	95.442223
2897.081632	95.458247
2899.010448	95.427538
2900.939264	95.428864
2902.868080	95.371325
2904.796896	95.292137
2906.725712	95.254140
2908.654528	95.234822
2910.583344	95.256624
2912.512160	95.272147
2914.440976	95.264110
2916.369792	95.228433
2918.298608	95.193878
2920.227424	95.164218
2922.156240	95.119876
2924.085056	95.077388
2926.013872	95.085819
2927.942688	95.135417
2929.871504	95.126201
2931.800320	95.037814
2933.729136	95.012553
2935.657952	95.060110
2937.586768	95.082936
2939.515584	95.042277
2941.444400	95.010923
2943.373216	94.977068
2945.302032	94.934418
2947.230848	94.894287
2949.159664	94.893362
2951.088480	94.888392
2953.017296	94.855036
2954.946112	94.816649
2956.874928	94.751167
2958.803744	94.696544
2960.732560	94.681136
2962.661376	94.728887
2964.590192	94.726781
2966.519008	94.626956
2968.447824	94.573042
2970.376640	94.596220
2972.305456	94.623060
2974.234272	94.595526
2976.163088	94.600862
2978.091904	94.625126
2980.020720	94.594324
2981.949536	94.526447
2983.878352	94.517788
2985.807168	94.485319
2987.735984	94.459372
2989.664800	94.452730
2991.593616	94.425906
2993.522432	94.384320
2995.451248	94.348409
2997.380064	94.299017
2999.308880	94.279065
3001.237696	94.248463
3003.166512	94.220846
3005.095328	94.169783
3007.024144	94.121429
3008.952960	94.188943
3010.881776	94.151207
3012.810592	94.066215
3014.739408	94.013850
3016.668224	93.974361
3018.597040	93.931585
3020.525856	93.882352
3022.454672	93.899573
3024.383488	93.840780
3026.312304	93.789405
3028.241120	93.780562
3030.169936	93.755312
3032.098752	93.716326
3034.027568	93.643252
3035.956384	93.589942
3037.885200	93.591879
3039.814016	93.584877
3041.742832	93.542470
3043.671648	93.488315
3045.600464	93.434241
3047.529280	93.343481
3049.458096	93.306084
3051.386912	93.309619
3053.315728	93.304294
3055.244544	93.258128
3057.173360	93.228035
3059.102176	93.179079
3061.030992	93.149896
3062.959808	93.108401
3064.888624	93.001138
3066.817440	92.927194
3068.746256	92.959362
3070.675072	92.966727
3072.603888	92.890902
3074.532704	92.821531
3076.461520	92.772061
3078.390336	92.735347
3080.319152	92.702781
3082.247968	92.702041
3084.176784	92.637437
3086.105600	92.572275
3088.034416	92.514376
3089.963232	92.429582
3091.892048	92.372224
3093.820864	92.303017
3095.749680	92.242861
3097.678496	92.257571
3099.607312	92.235542
3101.536128	92.078672
3103.464944	92.012840
3105.393760	91.964037
3107.322576	91.877749
3109.251392	91.886231
3111.180208	91.830418
3113.109024	91.786753
3115.037840	91.784946
3116.966656	91.731776
3118.895472	91.632118
3120.824288	91.542882
3122.753104	91.454671
3124.681920	91.409847
3126.610736	91.390819
3128.539552	91.329299
3130.468368	91.248229
3132.397184	91.203842
3134.326000	91.133380
3136.254816	91.028238
3138.183632	90.986425
3140.112448	90.957123
3142.041264	90.886462
3143.970080	90.815763
3145.898896	90.738818
3147.827712	90.732184
3149.756528	90.695163
3151.685344	90.609935
3153.614160	90.583539
3155.542976	90.517426
3157.471792	90.435899
3159.400608	90.287576
3161.329424	90.160830
3163.258240	90.170588
3165.187056	90.145786
3167.115872	90.001865
3169.044688	89.887236
3170.973504	89.852305
3172.902320	89.825155
3174.831136	89.768633
3176.759952	89.650572
3178.688768	89.565750
3180.617584	89.486009
3182.546400	89.443983
3184.475216	89.498256
3186.404032	89.451871
3188.332848	89.344427
3190.261664	89.247076
3192.190480	89.180182
3194.119296	89.150240
3196.048112	89.127790
3197.976928	89.039362
3199.905744	88.954119
3201.834560	88.855512
3203.763376	88.768880
3205.692192	88.736657
3207.621008	88.662838
3209.549824	88.552863
3211.478640	88.569915
3213.407456	88.604628
3215.336272	88.520574
3217.265088	88.415656
3219.193904	88.304767
3221.122720	88.227207
3223.051536	88.239841
3224.980352	88.198794
3226.909168	88.118732
3228.837984	88.090333
3230.766800	88.092531
3232.695616	88.150702
3234.624432	88.086004
3236.553248	87.921876
3238.482064	87.907668
3240.410880	87.894612
3242.339696	87.848773
3244.268512	87.793363
3246.197328	87.754220
3248.126144	87.684787
3250.054960	87.670138
3251.983776	87.655826
3253.912592	87.576072
3255.841408	87.518795
3257.770224	87.578250
3259.699040	87.569247
3261.627856	87.424916
3263.556672	87.446117
3265.485488	87.493178
3267.414304	87.466777
3269.343120	87.462182
3271.271936	87.472962
3273.200752	87.483238
3275.129568	87.366942
3277.058384	87.265904
3278.987200	87.286001
3280.916016	87.332650
3282.844832	87.263229
3284.773648	87.219342
3286.702464	87.217586
3288.631280	87.217024
3290.560096	87.183937
3292.488912	87.122107
3294.417728	87.077766
3296.346544	86.967500
3298.275360	86.842204
3300.204176	86.935107
3302.132992	87.027881
3304.061808	87.003775
3305.990624	86.882635
3307.919440	86.742387
3309.848256	86.720036
3311.777072	86.738413
3313.705888	86.673276
3315.634704	86.604846
3317.563520	86.527846
3319.492336	86.451936
3321.421152	86.424117
3323.349968	86.474279
3325.278784	86.413962
3327.207600	86.344772
3329.136416	86.362688
3331.065232	86.334885
3332.994048	86.277942
3334.922864	86.282715
3336.851680	86.316193
3338.780496	86.302452
3340.709312	86.233026
3342.638128	86.158589
3344.566944	86.069300
3346.495760	86.027456
3348.424576	86.061045
3350.353392	86.023667
3352.282208	85.996685
3354.211024	85.948765
3356.139840	85.908430
3358.068656	85.958940
3359.997472	86.009388
3361.926288	86.090852
3363.855104	86.045844
3365.783920	85.934773
3367.712736	86.006175
3369.641552	85.998887
3371.570368	85.933614
3373.499184	85.979115
3375.428000	86.045882
3377.356816	86.052790
3379.285632	86.071968
3381.214448	86.075450
3383.143264	86.076995
3385.072080	86.044497
3387.000896	86.102555
3388.929712	86.160029
3390.858528	86.148951
3392.787344	86.252805
3394.716160	86.435680
3396.644976	86.486211
3398.573792	86.416714
3400.502608	86.386069
3402.431424	86.433606
3404.360240	86.552467
3406.289056	86.653279
3408.217872	86.741591
3410.146688	86.735778
3412.075504	86.730032
3414.004320	86.766550
3415.933136	86.784190
3417.861952	86.880192
3419.790768	86.919659
3421.719584	86.936363
3423.648400	87.112911
3425.577216	87.359068
3427.506032	87.571693
3429.434848	87.705221
3431.363664	87.632846
3433.292480	87.495860
3435.221296	87.506564
3437.150112	87.659295
3439.078928	87.809417
3441.007744	87.784234
3442.936560	87.836737
3444.865376	87.927469
3446.794192	87.916722
3448.723008	88.009825
3450.651824	88.174855
3452.580640	88.229364
3454.509456	88.262127
3456.438272	88.308799
3458.367088	88.393589
3460.295904	88.553384
3462.224720	88.676149
3464.153536	88.750500
3466.082352	88.900248
3468.011168	89.032417
3469.939984	89.188815
3471.868800	89.215454
3473.797616	89.162730
3475.726432	89.187862
3477.655248	89.259625
3479.584064	89.343206
3481.512880	89.393878
3483.441696	89.503410
3485.370512	89.566701
3487.299328	89.620647
3489.228144	89.789117
3491.156960	89.877209
3493.085776	89.938203
3495.014592	90.117539
3496.943408	90.329319
3498.872224	90.294477
3500.801040	90.239590
3502.729856	90.314885
3504.658672	90.408114
3506.587488	90.468171
3508.516304	90.507518
3510.445120	90.604197
3512.373936	90.743620
3514.302752	90.773164
3516.231568	90.828302
3518.160384	90.990847
3520.089200	90.990645
3522.018016	90.999062
3523.946832	91.018050
3525.875648	90.978410
3527.804464	91.093031
3529.733280	91.428573
3531.662096	91.642893
3533.590912	91.538622
3535.519728	91.498521
3537.448544	91.566968
3539.377360	91.823463
3541.306176	91.966198
3543.234992	91.946390
3545.163808	91.895576
3547.092624	91.967251
3549.021440	92.267781
3550.950256	92.377488
3552.879072	92.388603
3554.807888	92.506804
3556.736704	92.559834
3558.665520	92.613882
3560.594336	92.640266
3562.523152	92.638126
3564.451968	92.611329
3566.380784	92.491900
3568.309600	92.621768
3570.238416	92.889337
3572.167232	93.068413
3574.096048	93.107989
3576.024864	93.235361
3577.953680	93.442200
3579.882496	93.449134
3581.811312	93.406030
3583.740128	93.414204
3585.668944	93.464713
3587.597760	93.533561
3589.526576	93.744614
3591.455392	93.828419
3593.384208	93.817164
3595.313024	93.828394
3597.241840	93.924774
3599.170656	94.054009
3601.099472	94.202805
3603.028288	94.339792
3604.957104	94.438351
3606.885920	94.432556
3608.814736	94.456550
3610.743552	94.406081
3612.672368	94.421223
3614.601184	94.735017
3616.530000	94.803081
3618.458816	94.704109
3620.387632	94.951830
3622.316448	95.178408
3624.245264	95.160419
3626.174080	95.135011
3628.102896	95.017007
3630.031712	95.038176
3631.960528	95.300007
3633.889344	95.500395
3635.818160	95.775170
3637.746976	95.850014
3639.675792	95.882028
3641.604608	95.905237
3643.533424	95.949430
3645.462240	95.927521
3647.391056	95.648802
3649.319872	95.499919
3651.248688	95.860671
3653.177504	96.223146
3655.106320	96.246961
3657.035136	96.323653
3658.963952	96.479347
3660.892768	96.525168
3662.821584	96.523186
3664.750400	96.575284
3666.679216	96.579240
3668.608032	96.350777
3670.536848	96.141484
3672.465664	96.320169
3674.394480	96.300324
3676.323296	96.319883
3678.252112	96.572043
3680.180928	96.692987
3682.109744	96.891623
3684.038560	96.840822
3685.967376	96.702656
3687.896192	96.666454
3689.825008	96.643371
3691.753824	96.695905
3693.682640	96.929982
3695.611456	97.137039
3697.540272	97.266645
3699.469088	97.267280
3701.397904	97.118389
3703.326720	97.170631
3705.255536	97.282915
3707.184352	97.264839
3709.113168	97.073920
3711.041984	96.996580
3712.970800	97.113137
3714.899616	97.209068
3716.828432	97.272843
3718.757248	97.278043
3720.686064	97.312582
3722.614880	97.320057
3724.543696	97.244798
3726.472512	97.236119
3728.401328	97.339807
3730.330144	97.251378
3732.258960	96.959398
3734.187776	96.748783
3736.116592	96.689342
3738.045408	97.069217
3739.974224	97.211956
3741.903040	97.112709
3743.831856	96.785993
3745.760672	96.765608
3747.689488	96.898187
3749.618304	96.730544
3751.547120	96.820434
3753.475936	97.050456
3755.404752	97.197983
3757.333568	97.182158
3759.262384	97.078318
3761.191200	97.087939
3763.120016	97.243686
3765.048832	97.110861
3766.977648	97.073532
3768.906464	97.214844
3770.835280	97.304310
3772.764096	97.353751
3774.692912	97.326733
3776.621728	97.355240
3778.550544	97.229618
3780.479360	97.183809
3782.408176	97.282466
3784.336992	97.300875
3786.265808	97.287587
3788.194624	97.400214
3790.123440	97.497228
3792.052256	97.521577
3793.981072	97.459779
3795.909888	97.323454
3797.838704	97.333974
3799.767520	97.208299
3801.696336	96.915607
3803.625152	97.110648
3805.553968	97.281121
3807.482784	97.347993
3809.411600	97.511882
3811.340416	97.530654
3813.269232	97.492353
3815.198048	97.244396
3817.126864	97.113227
3819.055680	97.032720
3820.984496	96.912244
3822.913312	97.223969
3824.842128	97.333083
3826.770944	97.252401
3828.699760	97.350786
3830.628576	97.397333
3832.557392	97.307922
3834.486208	97.036339
3836.415024	96.862726
3838.343840	96.922026
3840.272656	97.123661
3842.201472	97.337979
3844.130288	97.452749
3846.059104	97.462910
3847.987920	97.395284
3849.916736	97.166328
3851.845552	96.794174
3853.774368	96.598557
3855.703184	97.051061
3857.632000	97.244377
3859.560816	97.391138
3861.489632	97.356874
3863.418448	97.188781
3865.347264	97.150602
3867.276080	97.128608
3869.204896	96.969609
3871.133712	97.026060
3873.062528	97.113379
3874.991344	97.261084
3876.920160	97.391062
3878.848976	97.181248
3880.777792	96.971559
3882.706608	97.063458
3884.635424	96.942104
3886.564240	96.978534
3888.493056	97.209317
3890.421872	97.159050
3892.350688	97.185563
3894.279504	97.333383
3896.208320	97.330984
3898.137136	97.152547
3900.065952	96.918229
3901.994768	96.849706
3903.923584	97.001508
3905.852400	97.177069
3907.781216	97.327047
3909.710032	97.424945
3911.638848	97.404275
3913.567664	97.326712
3915.496480	97.216908
3917.425296	97.107331
3919.354112	97.161789
3921.282928	97.248902
3923.211744	97.241691
3925.140560	97.209748
3927.069376	97.267260
3928.998192	97.180216
3930.927008	97.142328
3932.855824	97.210727
3934.784640	97.288378
3936.713456	97.345699
3938.642272	97.342695
3940.571088	97.284358
3942.499904	97.205099
3944.428720	97.195517
3946.357536	97.201372
3948.286352	97.130652
3950.215168	97.151488
3952.143984	97.328022
3954.072800	97.372538
3956.001616	97.282707
3957.930432	97.353741
3959.859248	97.369037
3961.788064	97.288492
3963.716880	97.320901
3965.645696	97.337246
3967.574512	97.311914
3969.503328	97.275761
3971.432144	97.269862
3973.360960	97.321349
3975.289776	97.309067
3977.218592	97.280331
3979.147408	97.309532
3981.076224	97.334049
3983.005040	97.352817
3984.933856	97.336685
3986.862672	97.307842
3988.791488	97.383526
3990.720304	97.368368
3992.649120	97.326170
3994.577936	97.341539
3996.506752	97.423128
3998.435568	97.443435
4000.364384	97.470730
