# Supplementary material for: Bioavailable phosphite in the surface ocean during the Great Oxidation Event
Source: Nat Commun. 2025 May 24;16:4825. doi: 10.1038/s41467-025-59963-0 (PMC12102248; doi:10.1038/s41467-025-59963-0)
Supplement: Supplementary file 5 — Supplementary Data 3 [file 41467_2025_59963_MOESM5_ESM.zip › FTIR data/10 uM P(III) in Seawater Si ph7.txt]

##TITLE=No Description
##DATA TYPE=INFRARED SPECTRUM
##XUNITS=1/CM
##YUNITS=%T
399.264912	50.659233
401.193728	52.678014
403.122544	54.265635
405.051360	56.819198
406.980176	56.689347
408.908992	56.849045
410.837808	60.543762
412.766624	60.086086
414.695440	55.919999
416.624256	55.870437
418.553072	57.331244
420.481888	56.624176
422.410704	55.966463
424.339520	56.173449
426.268336	56.846743
428.197152	57.072734
430.125968	57.721246
432.054784	57.284613
433.983600	55.098594
435.912416	53.584114
437.841232	53.661467
439.770048	54.829677
441.698864	56.323536
443.627680	56.199847
445.556496	56.105726
447.485312	57.464945
449.414128	58.172988
451.342944	57.840575
453.271760	57.374456
455.200576	57.607173
457.129392	57.278023
459.058208	57.192851
460.987024	58.371243
462.915840	59.383332
464.844656	59.667894
466.773472	59.766029
468.702288	60.734483
470.631104	61.512718
472.559920	61.750937
474.488736	61.810661
476.417552	62.326477
478.346368	63.047707
480.275184	63.556727
482.204000	64.010342
484.132816	63.920625
486.061632	63.397249
487.990448	64.018348
489.919264	65.045605
491.848080	65.220141
493.776896	64.884195
495.705712	65.318039
497.634528	65.849468
499.563344	66.641913
501.492160	66.656305
503.420976	66.359639
505.349792	66.837874
507.278608	67.564425
509.207424	67.654980
511.136240	68.131156
513.065056	68.431661
514.993872	68.264623
516.922688	68.056939
518.851504	68.499030
520.780320	69.016946
522.709136	69.406334
524.637952	69.462892
526.566768	69.628441
528.495584	69.941760
530.424400	70.331119
532.353216	70.600867
534.282032	70.984931
536.210848	71.320060
538.139664	71.517958
540.068480	71.748447
541.997296	71.966817
543.926112	71.960754
545.854928	72.175382
547.783744	72.104717
549.712560	72.011899
551.641376	72.396561
553.570192	72.821671
555.499008	73.196242
557.427824	73.451788
559.356640	73.702436
561.285456	73.791564
563.214272	73.771111
565.143088	73.705364
567.071904	73.586484
569.000720	73.888386
570.929536	73.959338
572.858352	74.196773
574.787168	74.362579
576.715984	74.284026
578.644800	74.215697
580.573616	74.200393
582.502432	74.015574
584.431248	73.982067
586.360064	73.926593
588.288880	74.128370
590.217696	74.239893
592.146512	74.030684
594.075328	73.950239
596.004144	74.179754
597.932960	74.048930
599.861776	73.770637
601.790592	73.888235
603.719408	74.063096
605.648224	74.155583
607.577040	74.142698
609.505856	73.977949
611.434672	74.180953
613.363488	74.280579
615.292304	74.373106
617.221120	74.310896
619.149936	74.319746
621.078752	74.430653
623.007568	74.501823
624.936384	74.570190
626.865200	74.698853
628.794016	74.725242
630.722832	74.735245
632.651648	74.801659
634.580464	74.835549
636.509280	74.894314
638.438096	74.994199
640.366912	75.069649
642.295728	75.283098
644.224544	75.364262
646.153360	75.460052
648.082176	75.491851
650.010992	75.613828
651.939808	75.737093
653.868624	75.773035
655.797440	75.941098
657.726256	76.348109
659.655072	76.660825
661.583888	76.754349
663.512704	76.873206
665.441520	77.048184
667.370336	76.248537
669.299152	75.814559
671.227968	76.998198
673.156784	77.616750
675.085600	77.643725
677.014416	77.771512
678.943232	78.032640
680.872048	78.227465
682.800864	78.348338
684.729680	78.550545
686.658496	78.770703
688.587312	78.998798
690.516128	79.269585
692.444944	79.616612
694.373760	79.954634
696.302576	80.262263
698.231392	80.555754
700.160208	80.878119
702.089024	81.021942
704.017840	81.250491
705.946656	81.513632
707.875472	81.696233
709.804288	81.809783
711.733104	82.009613
713.661920	82.222585
715.590736	82.400654
717.519552	82.552513
719.448368	82.673115
721.377184	82.883839
723.306000	83.116468
725.234816	83.114049
727.163632	83.228181
729.092448	83.405673
731.021264	83.653305
732.950080	83.772246
734.878896	83.900937
736.807712	84.166396
738.736528	84.411846
740.665344	84.522310
742.594160	84.594923
744.522976	84.599178
746.451792	84.589379
748.380608	84.729233
750.309424	85.139492
752.238240	85.340199
754.167056	85.413362
756.095872	85.529223
758.024688	85.663301
759.953504	85.639705
761.882320	85.600902
763.811136	85.775728
765.739952	86.019198
767.668768	86.072696
769.597584	86.173956
771.526400	86.291493
773.455216	86.461695
775.384032	86.503707
777.312848	86.679326
779.241664	86.816760
781.170480	86.829223
783.099296	86.878583
785.028112	87.047487
786.956928	87.076158
788.885744	87.098481
790.814560	87.272958
792.743376	87.486069
794.672192	87.483135
796.601008	87.543304
798.529824	87.517735
800.458640	87.517892
802.387456	87.536295
804.316272	87.565152
806.245088	87.567311
808.173904	87.591445
810.102720	87.618275
812.031536	87.571730
813.960352	87.469210
815.889168	87.389536
817.817984	87.285926
819.746800	87.217364
821.675616	87.198575
823.604432	87.043380
825.533248	86.864704
827.462064	86.669495
829.390880	86.443798
831.319696	86.320422
833.248512	86.137716
835.177328	85.971797
837.106144	85.840315
839.034960	85.603977
840.963776	85.299429
842.892592	85.033273
844.821408	84.750414
846.750224	84.465938
848.679040	84.233982
850.607856	84.154287
852.536672	83.993339
854.465488	83.691731
856.394304	83.387729
858.323120	83.196354
860.251936	82.972226
862.180752	82.720251
864.109568	82.495371
866.038384	82.367178
867.967200	82.159700
869.896016	81.868827
871.824832	81.569764
873.753648	81.401781
875.682464	81.151123
877.611280	80.900466
879.540096	80.724488
881.468912	80.599291
883.397728	80.460161
885.326544	80.296379
887.255360	80.110337
889.184176	79.940765
891.112992	79.826707
893.041808	79.779456
894.970624	79.699245
896.899440	79.689649
898.828256	79.748879
900.757072	79.692297
902.685888	79.734497
904.614704	79.879312
906.543520	79.973443
908.472336	80.093760
910.401152	80.160439
912.329968	80.224637
914.258784	80.325538
916.187600	80.438362
918.116416	80.515406
920.045232	80.557024
921.974048	80.567702
923.902864	80.584591
925.831680	80.526676
927.760496	80.421295
929.689312	80.281222
931.618128	80.118119
933.546944	79.927682
935.475760	79.735883
937.404576	79.478975
939.333392	79.139702
941.262208	78.740854
943.191024	78.344252
945.119840	77.941105
947.048656	77.534370
948.977472	77.114985
950.906288	76.669908
952.835104	76.162903
954.763920	75.633770
956.692736	75.196719
958.621552	74.813233
960.550368	74.334217
962.479184	73.881972
964.408000	73.425472
966.336816	73.033261
968.265632	72.646156
970.194448	72.234954
972.123264	71.839600
974.052080	71.518592
975.980896	71.282668
977.909712	71.038635
979.838528	70.834872
981.767344	70.695293
983.696160	70.519103
985.624976	70.391618
987.553792	70.301969
989.482608	70.187089
991.411424	70.151110
993.340240	70.117704
995.269056	70.080174
997.197872	70.089575
999.126688	70.105681
1001.055504	70.137218
1002.984320	70.170423
1004.913136	70.239442
1006.841952	70.405648
1008.770768	70.585461
1010.699584	70.720438
1012.628400	70.895475
1014.557216	71.069600
1016.486032	71.263678
1018.414848	71.525165
1020.343664	71.763091
1022.272480	72.002847
1024.201296	72.224709
1026.130112	72.423992
1028.058928	72.691138
1029.987744	73.038395
1031.916560	73.331886
1033.845376	73.585925
1035.774192	73.797236
1037.703008	74.026692
1039.631824	74.371089
1041.560640	74.653299
1043.489456	74.888996
1045.418272	75.179379
1047.347088	75.514638
1049.275904	75.833723
1051.204720	76.169784
1053.133536	76.526855
1055.062352	76.853843
1056.991168	77.155211
1058.919984	77.592879
1060.848800	78.055776
1062.777616	78.424503
1064.706432	78.749597
1066.635248	79.123183
1068.564064	79.751088
1070.492880	80.285424
1072.421696	80.676149
1074.350512	81.152687
1076.279328	81.680599
1078.208144	82.249659
1080.136960	82.868754
1082.065776	83.486870
1083.994592	84.103887
1085.923408	84.748368
1087.852224	85.366676
1089.781040	85.946954
1091.709856	86.538420
1093.638672	87.123570
1095.567488	87.685275
1097.496304	88.208841
1099.425120	88.658166
1101.353936	89.092918
1103.282752	89.523386
1105.211568	89.974988
1107.140384	90.443955
1109.069200	90.845698
1110.998016	91.211289
1112.926832	91.565599
1114.855648	91.887369
1116.784464	92.238857
1118.713280	92.570432
1120.642096	92.857539
1122.570912	93.092352
1124.499728	93.381208
1126.428544	93.653097
1128.357360	93.872167
1130.286176	94.025226
1132.214992	94.171892
1134.143808	94.335022
1136.072624	94.493214
1138.001440	94.629682
1139.930256	94.742020
1141.859072	94.869923
1143.787888	95.026625
1145.716704	95.139943
1147.645520	95.290371
1149.574336	95.394163
1151.503152	95.492228
1153.431968	95.599675
1155.360784	95.687900
1157.289600	95.793024
1159.218416	95.895799
1161.147232	95.988246
1163.076048	96.092457
1165.004864	96.185313
1166.933680	96.278394
1168.862496	96.366892
1170.791312	96.478203
1172.720128	96.556079
1174.648944	96.624767
1176.577760	96.696789
1178.506576	96.786021
1180.435392	96.905710
1182.364208	96.971505
1184.293024	96.985114
1186.221840	97.004139
1188.150656	97.065877
1190.079472	97.141614
1192.008288	97.197842
1193.937104	97.234392
1195.865920	97.281359
1197.794736	97.310033
1199.723552	97.287417
1201.652368	97.323653
1203.581184	97.367272
1205.510000	97.377369
1207.438816	97.392300
1209.367632	97.437726
1211.296448	97.410777
1213.225264	97.409330
1215.154080	97.445112
1217.082896	97.436279
1219.011712	97.398606
1220.940528	97.407250
1222.869344	97.389708
1224.798160	97.373188
1226.726976	97.399366
1228.655792	97.423028
1230.584608	97.411151
1232.513424	97.423553
1234.442240	97.465482
1236.371056	97.527507
1238.299872	97.518243
1240.228688	97.461523
1242.157504	97.434631
1244.086320	97.445339
1246.015136	97.444905
1247.943952	97.411248
1249.872768	97.406836
1251.801584	97.416711
1253.730400	97.376975
1255.659216	97.322151
1257.588032	97.290068
1259.516848	97.266953
1261.445664	97.302594
1263.374480	97.408607
1265.303296	97.408680
1267.232112	97.371974
1269.160928	97.314905
1271.089744	97.303324
1273.018560	97.399370
1274.947376	97.515105
1276.876192	97.540075
1278.805008	97.526930
1280.733824	97.512181
1282.662640	97.556451
1284.591456	97.529064
1286.520272	97.407976
1288.449088	97.349794
1290.377904	97.448196
1292.306720	97.503862
1294.235536	97.534109
1296.164352	97.493443
1298.093168	97.545967
1300.021984	97.625203
1301.950800	97.649660
1303.879616	97.627128
1305.808432	97.594569
1307.737248	97.574609
1309.666064	97.587376
1311.594880	97.426975
1313.523696	97.297288
1315.452512	97.315751
1317.381328	97.215854
1319.310144	97.213136
1321.238960	97.464860
1323.167776	97.584952
1325.096592	97.599069
1327.025408	97.597176
1328.954224	97.604337
1330.883040	97.591031
1332.811856	97.593084
1334.740672	97.457583
1336.669488	97.053210
1338.598304	96.494995
1340.527120	96.701698
1342.455936	97.359233
1344.384752	97.521946
1346.313568	97.463449
1348.242384	97.428390
1350.171200	97.458206
1352.100016	97.458007
1354.028832	97.340039
1355.957648	97.343739
1357.886464	97.317800
1359.815280	97.045135
1361.744096	96.502782
1363.672912	96.593580
1365.601728	97.066403
1367.530544	96.990231
1369.459360	96.866464
1371.388176	96.790286
1373.316992	96.336442
1375.245808	96.265286
1377.174624	96.565311
1379.103440	96.620078
1381.032256	96.690924
1382.961072	96.693004
1384.889888	96.464115
1386.818704	96.061687
1388.747520	96.284478
1390.676336	96.471063
1392.605152	96.100527
1394.533968	95.472445
1396.462784	95.452949
1398.391600	95.619835
1400.320416	95.957263
1402.249232	96.125836
1404.178048	95.808828
1406.106864	95.816802
1408.035680	96.002217
1409.964496	95.907164
1411.893312	95.837403
1413.822128	95.868277
1415.750944	95.496830
1417.679760	94.908795
1419.608576	94.954816
1421.537392	95.421930
1423.466208	95.362648
1425.395024	95.558257
1427.323840	95.664318
1429.252656	95.365202
1431.181472	95.344541
1433.110288	95.424131
1435.039104	95.150680
1436.967920	94.940127
1438.896736	95.429646
1440.825552	95.644305
1442.754368	95.674647
1444.683184	95.610975
1446.612000	95.314370
1448.540816	95.172836
1450.469632	95.326901
1452.398448	95.178951
1454.327264	94.693377
1456.256080	93.676800
1458.184896	93.826943
1460.113712	94.971891
1462.042528	95.423247
1463.971344	95.173492
1465.900160	95.216892
1467.828976	95.542429
1469.757792	95.360940
1471.686608	94.415106
1473.615424	94.029775
1475.544240	94.570241
1477.473056	95.132077
1479.401872	95.413312
1481.330688	95.296770
1483.259504	95.405181
1485.188320	95.203625
1487.117136	94.555046
1489.045952	93.893008
1490.974768	94.387478
1492.903584	95.153138
1494.832400	95.038159
1496.761216	94.544018
1498.690032	94.688397
1500.618848	95.004789
1502.547664	95.114882
1504.476480	94.741869
1506.405296	92.792050
1508.334112	92.620798
1510.262928	94.014073
1512.191744	94.793798
1514.120560	94.899122
1516.049376	94.241075
1517.978192	94.226188
1519.907008	94.249291
1521.835824	93.830716
1523.764640	94.396300
1525.693456	94.526186
1527.622272	94.895598
1529.551088	95.454957
1531.479904	95.372865
1533.408720	94.909066
1535.337536	95.360234
1537.266352	95.470825
1539.195168	94.354929
1541.123984	93.600994
1543.052800	94.072145
1544.981616	94.723466
1546.910432	95.681454
1548.839248	95.652328
1550.768064	95.435648
1552.696880	95.518646
1554.625696	95.124116
1556.554512	94.894074
1558.483328	93.744347
1560.412144	94.651475
1562.340960	95.593103
1564.269776	95.729204
1566.198592	95.683708
1568.127408	95.441950
1570.056224	95.218710
1571.985040	95.716775
1573.913856	95.688187
1575.842672	95.096950
1577.771488	95.146552
1579.700304	95.587721
1581.629120	95.594366
1583.557936	95.500969
1585.486752	95.380613
1587.415568	95.219211
1589.344384	94.983780
1591.273200	94.822978
1593.202016	94.566572
1595.130832	94.344136
1597.059648	94.249141
1598.988464	94.087358
1600.917280	93.679643
1602.846096	93.335154
1604.774912	93.115623
1606.703728	92.771165
1608.632544	92.340965
1610.561360	92.133573
1612.490176	91.885980
1614.418992	91.521838
1616.347808	90.712827
1618.276624	90.471761
1620.205440	90.482747
1622.134256	90.049336
1624.063072	89.623646
1625.991888	89.772175
1627.920704	89.597798
1629.849520	89.656272
1631.778336	89.643379
1633.707152	89.336087
1635.635968	88.415446
1637.564784	88.633099
1639.493600	89.222091
1641.422416	89.518163
1643.351232	89.594050
1645.280048	89.131751
1647.208864	88.463178
1649.137680	89.349045
1651.066496	89.795789
1652.995312	89.108990
1654.924128	89.802835
1656.852944	90.894737
1658.781760	91.386980
1660.710576	91.449735
1662.639392	91.513230
1664.568208	92.069787
1666.497024	92.308768
1668.425840	91.907646
1670.354656	91.836980
1672.283472	92.507604
1674.212288	92.829056
1676.141104	93.167922
1678.069920	93.494543
1679.998736	93.241605
1681.927552	93.101386
1683.856368	92.794396
1685.785184	93.709596
1687.714000	94.274083
1689.642816	94.597697
1691.571632	95.111928
1693.500448	95.212191
1695.429264	94.595369
1697.358080	94.256859
1699.286896	94.563505
1701.215712	94.927608
1703.144528	95.304205
1705.073344	95.329194
1707.002160	95.767246
1708.930976	96.260549
1710.859792	96.410575
1712.788608	96.180342
1714.717424	95.481200
1716.646240	95.054116
1718.575056	95.760679
1720.503872	96.716252
1722.432688	96.936548
1724.361504	97.069496
1726.290320	97.264493
1728.219136	97.034712
1730.147952	96.532212
1732.076768	96.229522
1734.005584	95.854257
1735.934400	96.624060
1737.863216	96.910789
1739.792032	96.753134
1741.720848	96.761081
1743.649664	96.543579
1745.578480	96.545397
1747.507296	96.280015
1749.436112	96.131579
1751.364928	96.583793
1753.293744	97.330652
1755.222560	97.405979
1757.151376	97.088535
1759.080192	97.244153
1761.009008	97.156112
1762.937824	97.297709
1764.866640	97.614834
1766.795456	97.414474
1768.724272	97.078735
1770.653088	96.777335
1772.581904	96.636132
1774.510720	97.163032
1776.439536	97.464598
1778.368352	97.520526
1780.297168	97.370095
1782.225984	97.574436
1784.154800	97.648910
1786.083616	97.713385
1788.012432	97.750680
1789.941248	97.337518
1791.870064	96.850032
1793.798880	97.100336
1795.727696	97.366759
1797.656512	97.515989
1799.585328	97.405887
1801.514144	97.291975
1803.442960	97.622377
1805.371776	97.840242
1807.300592	97.728661
1809.229408	97.538466
1811.158224	97.524988
1813.087040	97.785073
1815.015856	97.989021
1816.944672	97.859593
1818.873488	97.889805
1820.802304	97.960728
1822.731120	97.810608
1824.659936	97.516694
1826.588752	97.580769
1828.517568	97.507321
1830.446384	97.465918
1832.375200	97.818237
1834.304016	97.895515
1836.232832	97.862632
1838.161648	97.905789
1840.090464	97.888534
1842.019280	97.522654
1843.948096	97.192655
1845.876912	97.430864
1847.805728	97.750960
1849.734544	97.973051
1851.663360	98.067100
1853.592176	98.091978
1855.520992	98.186416
1857.449808	98.200771
1859.378624	98.046461
1861.307440	97.972046
1863.236256	97.959214
1865.165072	97.746200
1867.093888	97.377883
1869.022704	97.340988
1870.951520	97.778318
1872.880336	98.065793
1874.809152	98.150067
1876.737968	98.168247
1878.666784	98.175499
1880.595600	98.129216
1882.524416	98.083910
1884.453232	98.093203
1886.382048	98.062491
1888.310864	97.759512
1890.239680	97.640095
1892.168496	97.870446
1894.097312	97.924454
1896.026128	98.033031
1897.954944	98.122561
1899.883760	97.996283
1901.812576	98.092756
1903.741392	98.210966
1905.670208	98.178860
1907.599024	98.169264
1909.527840	97.942541
1911.456656	98.029671
1913.385472	98.159401
1915.314288	98.111914
1917.243104	97.918467
1919.171920	97.898562
1921.100736	97.856558
1923.029552	97.705569
1924.958368	97.912284
1926.887184	98.034445
1928.816000	98.106862
1930.744816	98.130567
1932.673632	98.252001
1934.602448	98.312539
1936.531264	98.142691
1938.460080	97.875396
1940.388896	97.649731
1942.317712	97.652278
1944.246528	97.742853
1946.175344	97.888757
1948.104160	98.006587
1950.032976	98.180406
1951.961792	97.979518
1953.890608	97.821630
1955.819424	97.865098
1957.748240	98.269245
1959.677056	98.426738
1961.605872	97.853149
1963.534688	97.881800
1965.463504	97.922122
1967.392320	97.906224
1969.321136	98.119700
1971.249952	98.232560
1973.178768	98.349867
1975.107584	98.190592
1977.036400	97.995390
1978.965216	97.751919
1980.894032	97.534073
1982.822848	97.619016
1984.751664	98.160023
1986.680480	98.251241
1988.609296	97.569131
1990.538112	97.630773
1992.466928	97.608285
1994.395744	97.828150
1996.324560	97.901470
1998.253376	97.963883
2000.182192	98.450687
2002.111008	98.476479
2004.039824	98.256236
2005.968640	98.443616
2007.897456	98.844993
2009.826272	98.451503
2011.755088	98.426169
2013.683904	98.687935
2015.612720	98.298556
2017.541536	97.643133
2019.470352	97.791578
2021.399168	98.328091
2023.327984	98.796042
2025.256800	98.630851
2027.185616	98.267621
2029.114432	98.209518
2031.043248	98.333323
2032.972064	98.260448
2034.900880	98.691370
2036.829696	98.799060
2038.758512	98.430915
2040.687328	98.107288
2042.616144	97.891343
2044.544960	98.028122
2046.473776	98.174292
2048.402592	97.721418
2050.331408	97.690466
2052.260224	97.974191
2054.189040	98.287769
2056.117856	98.375228
2058.046672	98.246239
2059.975488	97.987187
2061.904304	97.759021
2063.833120	97.652981
2065.761936	97.680706
2067.690752	97.724148
2069.619568	97.746739
2071.548384	97.833339
2073.477200	97.876280
2075.406016	97.824491
2077.334832	97.796206
2079.263648	97.747317
2081.192464	97.577733
2083.121280	97.549550
2085.050096	97.844992
2086.978912	97.773553
2088.907728	97.658119
2090.836544	97.715212
2092.765360	98.018079
2094.694176	98.186361
2096.622992	98.020534
2098.551808	97.766920
2100.480624	97.711790
2102.409440	97.630204
2104.338256	97.527087
2106.267072	97.500936
2108.195888	97.602946
2110.124704	97.672462
2112.053520	97.623638
2113.982336	97.567535
2115.911152	97.732726
2117.839968	97.869515
2119.768784	97.708638
2121.697600	97.588413
2123.626416	97.702888
2125.555232	98.030075
2127.484048	98.066751
2129.412864	98.008021
2131.341680	98.013697
2133.270496	98.024364
2135.199312	98.071313
2137.128128	98.151086
2139.056944	98.217600
2140.985760	97.961726
2142.914576	97.892803
2144.843392	97.975414
2146.772208	98.124474
2148.701024	98.251664
2150.629840	98.050269
2152.558656	98.136709
2154.487472	98.884511
2156.416288	98.870356
2158.345104	98.338485
2160.273920	97.933783
2162.202736	97.884378
2164.131552	97.829485
2166.060368	98.429391
2167.989184	97.890121
2169.918000	97.502253
2171.846816	98.070994
2173.775632	97.980552
2175.704448	98.034245
2177.633264	98.152338
2179.562080	97.927424
2181.490896	97.989123
2183.419712	97.703063
2185.348528	97.248413
2187.277344	97.466888
2189.206160	97.963351
2191.134976	98.215125
2193.063792	98.188352
2194.992608	97.950131
2196.921424	97.751692
2198.850240	97.696698
2200.779056	97.971110
2202.707872	98.187615
2204.636688	97.922209
2206.565504	97.853099
2208.494320	97.891197
2210.423136	97.603035
2212.351952	97.555712
2214.280768	97.671887
2216.209584	97.773424
2218.138400	97.752367
2220.067216	97.734183
2221.996032	97.914373
2223.924848	97.618853
2225.853664	97.509442
2227.782480	97.478659
2229.711296	97.544161
2231.640112	97.677985
2233.568928	97.934114
2235.497744	97.927192
2237.426560	97.750031
2239.355376	97.730291
2241.284192	97.602861
2243.213008	97.535975
2245.141824	97.612641
2247.070640	97.642456
2248.999456	97.532451
2250.928272	97.492442
2252.857088	97.523721
2254.785904	97.574895
2256.714720	97.534335
2258.643536	97.452408
2260.572352	97.398242
2262.501168	97.381618
2264.429984	97.539044
2266.358800	97.512251
2268.287616	97.293002
2270.216432	97.221298
2272.145248	97.349432
2274.074064	97.468798
2276.002880	97.458335
2277.931696	97.454711
2279.860512	97.433097
2281.789328	97.417132
2283.718144	97.452192
2285.646960	97.346553
2287.575776	97.150177
2289.504592	96.946820
2291.433408	96.802356
2293.362224	96.739866
2295.291040	96.668022
2297.219856	96.513176
2299.148672	96.268730
2301.077488	96.088523
2303.006304	95.868464
2304.935120	95.547066
2306.863936	95.210665
2308.792752	94.980365
2310.721568	94.679718
2312.650384	94.342279
2314.579200	94.163373
2316.508016	94.037905
2318.436832	93.507127
2320.365648	92.842563
2322.294464	92.469385
2324.223280	92.372802
2326.152096	92.292881
2328.080912	92.073615
2330.009728	91.818024
2331.938544	91.709804
2333.867360	91.868689
2335.796176	91.950460
2337.724992	91.873380
2339.653808	91.646680
2341.582624	91.322574
2343.511440	91.395185
2345.440256	91.917753
2347.369072	92.838268
2349.297888	93.005235
2351.226704	92.050887
2353.155520	90.933714
2355.084336	90.167160
2357.013152	89.574910
2358.941968	89.165902
2360.870784	89.066107
2362.799600	89.300179
2364.728416	89.822591
2366.657232	90.544949
2368.586048	91.322420
2370.514864	92.205756
2372.443680	92.966256
2374.372496	93.775299
2376.301312	94.628177
2378.230128	95.298479
2380.158944	95.877648
2382.087760	96.571881
2384.016576	97.155262
2385.945392	97.495396
2387.874208	97.643519
2389.803024	97.728222
2391.731840	97.810650
2393.660656	97.864704
2395.589472	97.858606
2397.518288	97.854416
2399.447104	97.806452
2401.375920	97.755448
2403.304736	97.761784
2405.233552	97.837025
2407.162368	97.846831
2409.091184	97.842929
2411.020000	97.892311
2412.948816	97.927329
2414.877632	97.825906
2416.806448	97.710489
2418.735264	97.809606
2420.664080	97.886262
2422.592896	97.841189
2424.521712	97.809957
2426.450528	97.807026
2428.379344	97.789742
2430.308160	97.920503
2432.236976	97.993679
2434.165792	97.843191
2436.094608	97.802669
2438.023424	97.891742
2439.952240	97.926975
2441.881056	97.983512
2443.809872	98.027905
2445.738688	97.933633
2447.667504	97.934522
2449.596320	97.943652
2451.525136	97.894642
2453.453952	97.903295
2455.382768	97.863331
2457.311584	97.786349
2459.240400	97.827793
2461.169216	97.928227
2463.098032	98.007813
2465.026848	98.000611
2466.955664	97.970650
2468.884480	97.918862
2470.813296	97.888423
2472.742112	97.883731
2474.670928	97.931955
2476.599744	97.993224
2478.528560	97.924230
2480.457376	97.914389
2482.386192	97.866662
2484.315008	97.852510
2486.243824	97.950027
2488.172640	97.970975
2490.101456	97.965644
2492.030272	97.964047
2493.959088	97.916153
2495.887904	97.833746
2497.816720	97.873846
2499.745536	97.888810
2501.674352	97.941571
2503.603168	98.016960
2505.531984	97.945861
2507.460800	97.956893
2509.389616	97.976784
2511.318432	98.004269
2513.247248	97.953466
2515.176064	97.912147
2517.104880	97.913785
2519.033696	97.882523
2520.962512	97.879675
2522.891328	97.916652
2524.820144	97.886031
2526.748960	97.872084
2528.677776	97.919098
2530.606592	97.916726
2532.535408	97.928342
2534.464224	97.901441
2536.393040	97.867533
2538.321856	97.918709
2540.250672	97.910578
2542.179488	97.827069
2544.108304	97.764552
2546.037120	97.828228
2547.965936	97.860330
2549.894752	97.890206
2551.823568	97.897575
2553.752384	97.869154
2555.681200	97.836467
2557.610016	97.756457
2559.538832	97.728344
2561.467648	97.769667
2563.396464	97.771261
2565.325280	97.808130
2567.254096	97.877330
2569.182912	97.896155
2571.111728	97.827674
2573.040544	97.792373
2574.969360	97.783737
2576.898176	97.767175
2578.826992	97.752726
2580.755808	97.753989
2582.684624	97.791674
2584.613440	97.816777
2586.542256	97.784470
2588.471072	97.715847
2590.399888	97.677476
2592.328704	97.747809
2594.257520	97.695294
2596.186336	97.561485
2598.115152	97.526514
2600.043968	97.519289
2601.972784	97.554069
2603.901600	97.665513
2605.830416	97.668342
2607.759232	97.633271
2609.688048	97.634354
2611.616864	97.601188
2613.545680	97.568667
2615.474496	97.597141
2617.403312	97.557753
2619.332128	97.550174
2621.260944	97.551462
2623.189760	97.577760
2625.118576	97.545045
2627.047392	97.488190
2628.976208	97.511859
2630.905024	97.540205
2632.833840	97.477310
2634.762656	97.445062
2636.691472	97.449134
2638.620288	97.462653
2640.549104	97.456764
2642.477920	97.419185
2644.406736	97.383108
2646.335552	97.414973
2648.264368	97.403328
2650.193184	97.371957
2652.122000	97.383833
2654.050816	97.369350
2655.979632	97.384464
2657.908448	97.399151
2659.837264	97.364095
2661.766080	97.328225
2663.694896	97.340421
2665.623712	97.390224
2667.552528	97.386493
2669.481344	97.345242
2671.410160	97.344572
2673.338976	97.373432
2675.267792	97.371218
2677.196608	97.358448
2679.125424	97.326886
2681.054240	97.323974
2682.983056	97.349861
2684.911872	97.330878
2686.840688	97.310551
2688.769504	97.285619
2690.698320	97.269591
2692.627136	97.244298
2694.555952	97.220415
2696.484768	97.231074
2698.413584	97.211973
2700.342400	97.229967
2702.271216	97.254180
2704.200032	97.225851
2706.128848	97.184953
2708.057664	97.184498
2709.986480	97.198469
2711.915296	97.205331
2713.844112	97.233052
2715.772928	97.214697
2717.701744	97.181366
2719.630560	97.139372
2721.559376	97.092659
2723.488192	97.116076
2725.417008	97.144248
2727.345824	97.129346
2729.274640	97.082312
2731.203456	97.077943
2733.132272	97.087146
2735.061088	97.074831
2736.989904	97.057690
2738.918720	97.041983
2740.847536	97.038708
2742.776352	97.065341
2744.705168	97.018649
2746.633984	96.977254
2748.562800	96.994811
2750.491616	96.980017
2752.420432	96.957796
2754.349248	96.942727
2756.278064	96.915343
2758.206880	96.931560
2760.135696	96.949913
2762.064512	96.952521
2763.993328	96.947346
2765.922144	96.913609
2767.850960	96.841468
2769.779776	96.826250
2771.708592	96.831730
2773.637408	96.823763
2775.566224	96.807626
2777.495040	96.774999
2779.423856	96.746532
2781.352672	96.722775
2783.281488	96.712709
2785.210304	96.696785
2787.139120	96.714396
2789.067936	96.694117
2790.996752	96.674219
2792.925568	96.669875
2794.854384	96.656315
2796.783200	96.617421
2798.712016	96.564202
2800.640832	96.584900
2802.569648	96.618924
2804.498464	96.623132
2806.427280	96.592939
2808.356096	96.526846
2810.284912	96.522088
2812.213728	96.514477
2814.142544	96.488650
2816.071360	96.502176
2818.000176	96.510890
2819.928992	96.496863
2821.857808	96.446796
2823.786624	96.420839
2825.715440	96.397950
2827.644256	96.342605
2829.573072	96.263149
2831.501888	96.258724
2833.430704	96.217700
2835.359520	96.221464
2837.288336	96.241912
2839.217152	96.236134
2841.145968	96.243956
2843.074784	96.276467
2845.003600	96.295840
2846.932416	96.295408
2848.861232	96.232140
2850.790048	96.205010
2852.718864	96.179035
2854.647680	96.109828
2856.576496	96.059648
2858.505312	95.993371
2860.434128	95.915434
2862.362944	95.816946
2864.291760	95.702470
2866.220576	95.644694
2868.149392	95.559936
2870.078208	95.535260
2872.007024	95.496556
2873.935840	95.451056
2875.864656	95.455171
2877.793472	95.423314
2879.722288	95.342782
2881.651104	95.307503
2883.579920	95.255835
2885.508736	95.216083
2887.437552	95.157421
2889.366368	95.125835
2891.295184	95.083291
2893.224000	95.053346
2895.152816	95.031066
2897.081632	94.980838
2899.010448	94.916202
2900.939264	94.856761
2902.868080	94.879534
2904.796896	94.923472
2906.725712	94.901076
2908.654528	94.871440
2910.583344	94.915016
2912.512160	94.998684
2914.440976	95.057410
2916.369792	95.084062
2918.298608	95.037430
2920.227424	95.010987
2922.156240	94.935535
2924.085056	94.869447
2926.013872	94.830818
2927.942688	94.790381
2929.871504	94.766985
2931.800320	94.752217
2933.729136	94.664703
2935.657952	94.594983
2937.586768	94.536848
2939.515584	94.489970
2941.444400	94.389129
2943.373216	94.282984
2945.302032	94.296831
2947.230848	94.375843
2949.159664	94.279069
2951.088480	94.146345
2953.017296	94.032443
2954.946112	94.020134
2956.874928	94.078275
2958.803744	94.058937
2960.732560	93.971197
2962.661376	93.865928
2964.590192	93.770426
2966.519008	93.683779
2968.447824	93.595678
2970.376640	93.496290
2972.305456	93.432613
2974.234272	93.466484
2976.163088	93.439458
2978.091904	93.374895
2980.020720	93.325957
2981.949536	93.290480
2983.878352	93.252432
2985.807168	93.216499
2987.735984	93.141581
2989.664800	93.120418
2991.593616	93.212981
2993.522432	93.260894
2995.451248	93.214584
2997.380064	93.233123
2999.308880	93.233653
3001.237696	93.209827
3003.166512	93.197358
3005.095328	93.187770
3007.024144	93.198552
3008.952960	93.175317
3010.881776	93.142169
3012.810592	93.142860
3014.739408	93.142027
3016.668224	93.206149
3018.597040	93.212313
3020.525856	93.150688
3022.454672	93.120320
3024.383488	93.062994
3026.312304	92.987969
3028.241120	92.906972
3030.169936	92.808395
3032.098752	92.820224
3034.027568	92.850421
3035.956384	92.849106
3037.885200	92.859254
3039.814016	92.780802
3041.742832	92.683416
3043.671648	92.664403
3045.600464	92.724946
3047.529280	92.692767
3049.458096	92.585762
3051.386912	92.564405
3053.315728	92.440083
3055.244544	92.302712
3057.173360	92.240225
3059.102176	92.251312
3061.030992	92.227335
3062.959808	92.116702
3064.888624	92.018718
3066.817440	91.957049
3068.746256	91.885475
3070.675072	91.884807
3072.603888	91.853906
3074.532704	91.836865
3076.461520	91.737270
3078.390336	91.588760
3080.319152	91.512340
3082.247968	91.503022
3084.176784	91.436269
3086.105600	91.387478
3088.034416	91.296505
3089.963232	91.226201
3091.892048	91.151444
3093.820864	91.024396
3095.749680	90.912995
3097.678496	90.875794
3099.607312	90.754790
3101.536128	90.661077
3103.464944	90.621046
3105.393760	90.672480
3107.322576	90.668206
3109.251392	90.561302
3111.180208	90.433785
3113.109024	90.296983
3115.037840	90.135097
3116.966656	90.026441
3118.895472	89.977597
3120.824288	89.925888
3122.753104	89.785729
3124.681920	89.673208
3126.610736	89.639421
3128.539552	89.636774
3130.468368	89.529122
3132.397184	89.399240
3134.326000	89.361983
3136.254816	89.313926
3138.183632	89.170672
3140.112448	89.045914
3142.041264	88.994347
3143.970080	88.898584
3145.898896	88.733086
3147.827712	88.594628
3149.756528	88.534635
3151.685344	88.513147
3153.614160	88.478960
3155.542976	88.460042
3157.471792	88.407758
3159.400608	88.268812
3161.329424	88.146298
3163.258240	88.076361
3165.187056	87.956127
3167.115872	87.863330
3169.044688	87.772219
3170.973504	87.629336
3172.902320	87.525079
3174.831136	87.431755
3176.759952	87.353410
3178.688768	87.253175
3180.617584	87.135004
3182.546400	87.166639
3184.475216	87.108878
3186.404032	86.972515
3188.332848	86.866981
3190.261664	86.762788
3192.190480	86.625923
3194.119296	86.551650
3196.048112	86.398088
3197.976928	86.321252
3199.905744	86.296002
3201.834560	86.226318
3203.763376	86.085841
3205.692192	86.046363
3207.621008	85.975071
3209.549824	85.914763
3211.478640	85.843716
3213.407456	85.719270
3215.336272	85.633466
3217.265088	85.685183
3219.193904	85.588900
3221.122720	85.505990
3223.051536	85.471076
3224.980352	85.340556
3226.909168	85.206784
3228.837984	85.232112
3230.766800	85.181646
3232.695616	85.192213
3234.624432	85.178127
3236.553248	85.144571
3238.482064	84.986130
3240.410880	84.905726
3242.339696	84.945202
3244.268512	84.902356
3246.197328	84.875275
3248.126144	84.925171
3250.054960	84.858674
3251.983776	84.763652
3253.912592	84.693676
3255.841408	84.630441
3257.770224	84.579983
3259.699040	84.591213
3261.627856	84.544653
3263.556672	84.499393
3265.485488	84.366323
3267.414304	84.458571
3269.343120	84.465990
3271.271936	84.389048
3273.200752	84.348253
3275.129568	84.323620
3277.058384	84.252416
3278.987200	84.245639
3280.916016	84.252817
3282.844832	84.263375
3284.773648	84.164230
3286.702464	84.115664
3288.631280	84.038111
3290.560096	83.988628
3292.488912	83.903091
3294.417728	83.877140
3296.346544	83.782943
3298.275360	83.704996
3300.204176	83.704667
3302.132992	83.742819
3304.061808	83.599690
3305.990624	83.541124
3307.919440	83.519176
3309.848256	83.516939
3311.777072	83.481589
3313.705888	83.389239
3315.634704	83.365726
3317.563520	83.428286
3319.492336	83.367914
3321.421152	83.410167
3323.349968	83.356519
3325.278784	83.225710
3327.207600	83.121922
3329.136416	83.162608
3331.065232	83.256477
3332.994048	83.240619
3334.922864	83.059815
3336.851680	82.940660
3338.780496	82.889571
3340.709312	82.958978
3342.638128	83.039249
3344.566944	83.110611
3346.495760	83.007519
3348.424576	82.944691
3350.353392	82.937381
3352.282208	82.986912
3354.211024	82.942437
3356.139840	82.811620
3358.068656	82.779257
3359.997472	82.795988
3361.926288	82.816161
3363.855104	82.894776
3365.783920	82.961017
3367.712736	83.008017
3369.641552	82.988057
3371.570368	83.045425
3373.499184	83.067302
3375.428000	83.144752
3377.356816	83.059595
3379.285632	83.055992
3381.214448	83.095440
3383.143264	83.038503
3385.072080	82.969194
3387.000896	83.068671
3388.929712	83.176398
3390.858528	83.198215
3392.787344	83.149682
3394.716160	83.347896
3396.644976	83.455715
3398.573792	83.501123
3400.502608	83.586163
3402.431424	83.712386
3404.360240	83.722628
3406.289056	83.640481
3408.217872	83.647187
3410.146688	83.699789
3412.075504	83.691353
3414.004320	83.784161
3415.933136	83.952102
3417.861952	84.024850
3419.790768	83.879687
3421.719584	83.911142
3423.648400	84.104703
3425.577216	84.231664
3427.506032	84.273785
3429.434848	84.422145
3431.363664	84.477202
3433.292480	84.627948
3435.221296	84.793565
3437.150112	84.746222
3439.078928	84.693830
3441.007744	84.896358
3442.936560	84.988796
3444.865376	84.991631
3446.794192	84.849672
3448.723008	85.070716
3450.651824	85.412947
3452.580640	85.546956
3454.509456	85.580647
3456.438272	85.666961
3458.367088	85.615494
3460.295904	85.796711
3462.224720	85.931868
3464.153536	86.054748
3466.082352	86.122562
3468.011168	86.149085
3469.939984	86.155700
3471.868800	86.298140
3473.797616	86.424437
3475.726432	86.480708
3477.655248	86.534885
3479.584064	86.598382
3481.512880	86.546209
3483.441696	86.718675
3485.370512	86.933521
3487.299328	86.986430
3489.228144	87.144658
3491.156960	87.420739
3493.085776	87.522238
3495.014592	87.469943
3496.943408	87.404531
3498.872224	87.462966
3500.801040	87.411909
3502.729856	87.422520
3504.658672	87.573654
3506.587488	87.854713
3508.516304	87.735485
3510.445120	87.794809
3512.373936	88.209675
3514.302752	88.362729
3516.231568	88.340964
3518.160384	88.483331
3520.089200	88.532779
3522.018016	88.371516
3523.946832	88.144016
3525.875648	88.346462
3527.804464	88.458468
3529.733280	88.727303
3531.662096	88.876817
3533.590912	89.106896
3535.519728	89.114920
3537.448544	89.213719
3539.377360	89.447038
3541.306176	89.577225
3543.234992	89.433731
3545.163808	89.084083
3547.092624	89.090380
3549.021440	89.522918
3550.950256	89.586330
3552.879072	89.518163
3554.807888	89.901600
3556.736704	90.283819
3558.665520	90.229208
3560.594336	90.106822
3562.523152	90.011792
3564.451968	89.770720
3566.380784	89.143696
3568.309600	89.481037
3570.238416	90.377079
3572.167232	90.791728
3574.096048	90.877806
3576.024864	90.984543
3577.953680	90.990050
3579.882496	91.077185
3581.811312	91.274492
3583.740128	91.294455
3585.668944	90.781479
3587.597760	90.097939
3589.526576	90.691908
3591.455392	91.367898
3593.384208	91.208469
3595.313024	91.155291
3597.241840	91.429282
3599.170656	91.566700
3601.099472	91.596858
3603.028288	91.979793
3604.957104	92.243243
3606.885920	91.955106
3608.814736	91.697575
3610.743552	92.103292
3612.672368	92.125568
3614.601184	92.131380
3616.530000	92.370884
3618.458816	92.174932
3620.387632	92.334340
3622.316448	93.015777
3624.245264	93.211163
3626.174080	93.099937
3628.102896	92.327459
3630.031712	92.217315
3631.960528	93.178508
3633.889344	93.595111
3635.818160	93.904143
3637.746976	94.258165
3639.675792	94.330983
3641.604608	94.162940
3643.533424	94.225148
3645.462240	94.214740
3647.391056	93.317811
3649.319872	92.845866
3651.248688	93.490607
3653.177504	94.550229
3655.106320	94.656673
3657.035136	94.613831
3658.963952	95.057259
3660.892768	95.341468
3662.821584	95.396835
3664.750400	95.465217
3666.679216	95.360546
3668.608032	94.761824
3670.536848	94.300466
3672.465664	94.854702
3674.394480	94.308160
3676.323296	93.753192
3678.252112	94.780503
3680.180928	95.335286
3682.109744	95.637493
3684.038560	95.848246
3685.967376	95.833639
3687.896192	95.379594
3689.825008	94.730755
3691.753824	95.121784
3693.682640	95.735610
3695.611456	96.091146
3697.540272	96.214691
3699.469088	96.306693
3701.397904	96.145080
3703.326720	96.465133
3705.255536	96.679971
3707.184352	96.620201
3709.113168	96.131914
3711.041984	95.720663
3712.970800	96.029542
3714.899616	96.704639
3716.828432	97.003359
3718.757248	96.813066
3720.686064	96.493603
3722.614880	96.190100
3724.543696	96.051134
3726.472512	96.069742
3728.401328	96.459134
3730.330144	96.702073
3732.258960	96.271672
3734.187776	95.317068
3736.116592	94.945228
3738.045408	96.050649
3739.974224	96.613931
3741.903040	96.767195
3743.831856	96.391642
3745.760672	96.133709
3747.689488	96.535590
3749.618304	96.286168
3751.547120	95.830533
3753.475936	96.530703
3755.404752	97.066747
3757.333568	97.053457
3759.262384	96.981433
3761.191200	97.360780
3763.120016	97.570086
3765.048832	97.436524
3766.977648	97.434691
3768.906464	97.269975
3770.835280	97.131047
3772.764096	97.642103
3774.692912	97.836135
3776.621728	97.837999
3778.550544	97.564559
3780.479360	97.452835
3782.408176	97.595580
3784.336992	97.457009
3786.265808	97.485239
3788.194624	97.779784
3790.123440	97.906718
3792.052256	97.949705
3793.981072	97.771302
3795.909888	97.359488
3797.838704	97.148381
3799.767520	97.155267
3801.696336	96.534556
3803.625152	96.989401
3805.553968	97.231230
3807.482784	97.024019
3809.411600	97.466564
3811.340416	97.844628
3813.269232	97.772454
3815.198048	97.186599
3817.126864	96.694810
3819.055680	96.802170
3820.984496	96.326357
3822.913312	96.780681
3824.842128	97.291252
3826.770944	97.254494
3828.699760	97.379875
3830.628576	97.555210
3832.557392	97.419400
3834.486208	97.286909
3836.415024	96.793924
3838.343840	96.271400
3840.272656	96.372772
3842.201472	96.916585
3844.130288	97.100221
3846.059104	97.447811
3847.987920	97.468049
3849.916736	97.146824
3851.845552	96.485244
3853.774368	95.935363
3855.703184	96.465161
3857.632000	97.085821
3859.560816	97.454778
3861.489632	97.283892
3863.418448	96.814614
3865.347264	96.806104
3867.276080	97.155310
3869.204896	96.945748
3871.133712	96.641716
3873.062528	96.981353
3874.991344	97.110795
3876.920160	97.552493
3878.848976	97.430041
3880.777792	96.964150
3882.706608	97.032673
3884.635424	97.094513
3886.564240	97.122091
3888.493056	97.553583
3890.421872	97.256743
3892.350688	96.961110
3894.279504	97.349382
3896.208320	97.600977
3898.137136	97.212276
3900.065952	96.760372
3901.994768	96.594868
3903.923584	96.546693
3905.852400	96.937757
3907.781216	97.601298
3909.710032	97.892774
3911.638848	97.933929
3913.567664	97.861327
3915.496480	97.564651
3917.425296	97.250264
3919.354112	97.394269
3921.282928	97.532843
3923.211744	97.431239
3925.140560	97.224027
3927.069376	97.559742
3928.998192	97.548514
3930.927008	97.239391
3932.855824	97.237563
3934.784640	97.742876
3936.713456	97.991203
3938.642272	97.920492
3940.571088	97.735784
3942.499904	97.429527
3944.428720	97.452873
3946.357536	97.591721
3948.286352	97.349435
3950.215168	97.347115
3952.143984	97.585027
3954.072800	97.792486
3956.001616	97.734510
3957.930432	97.741058
3959.859248	97.704553
3961.788064	97.704393
3963.716880	97.749305
3965.645696	97.789676
3967.574512	97.667297
3969.503328	97.733911
3971.432144	97.748252
3973.360960	97.731090
3975.289776	97.701848
3977.218592	97.831120
3979.147408	97.847337
3981.076224	97.883774
3983.005040	97.891593
3984.933856	97.873131
3986.862672	97.838513
3988.791488	97.832170
3990.720304	97.751857
3992.649120	97.847424
3994.577936	97.821697
3996.506752	97.864188
3998.435568	97.891605
4000.364384	97.922264
