# Supplementary material for: Bioavailable phosphite in the surface ocean during the Great Oxidation Event
Source: Nat Commun. 2025 May 24;16:4825. doi: 10.1038/s41467-025-59963-0 (PMC12102248; doi:10.1038/s41467-025-59963-0)
Supplement: Supplementary file 5 — Supplementary Data 3 [file 41467_2025_59963_MOESM5_ESM.zip › FTIR data/10 uM P(V) in Seawater-Si ph7.txt]

##TITLE=No Description
##DATA TYPE=INFRARED SPECTRUM
##XUNITS=1/CM
##YUNITS=%T
399.264912	38.526662
401.193728	44.090867
403.122544	45.605285
405.051360	43.066118
406.980176	43.623168
408.908992	45.262475
410.837808	46.310688
412.766624	47.897699
414.695440	46.909403
416.624256	43.436960
418.553072	41.684582
420.481888	42.690004
422.410704	44.393703
424.339520	46.339808
426.268336	44.794684
428.197152	43.652060
430.125968	43.395119
432.054784	43.583472
433.983600	43.620535
435.912416	44.390996
437.841232	45.596341
439.770048	44.772428
441.698864	44.951247
443.627680	45.995101
445.556496	45.996200
447.485312	46.116213
449.414128	46.630153
451.342944	46.177697
453.271760	46.234172
455.200576	47.108142
457.129392	46.735154
459.058208	47.281624
460.987024	48.739326
462.915840	49.357149
464.844656	49.830721
466.773472	49.885912
468.702288	49.940834
470.631104	49.864302
472.559920	50.040298
474.488736	50.606581
476.417552	51.017053
478.346368	51.460085
480.275184	51.883800
482.204000	52.479398
484.132816	53.021252
486.061632	53.702347
487.990448	53.734572
489.919264	53.475854
491.848080	54.225633
493.776896	55.186256
495.705712	55.171257
497.634528	55.111706
499.563344	54.766147
501.492160	54.444972
503.420976	55.611606
505.349792	56.342227
507.278608	56.042251
509.207424	56.124824
511.136240	56.703686
513.065056	56.925072
514.993872	56.745087
516.922688	56.745193
518.851504	56.984792
520.780320	57.577047
522.709136	57.955326
524.637952	57.566843
526.566768	57.707686
528.495584	58.541644
530.424400	59.044916
532.353216	59.043553
534.282032	59.043321
536.210848	59.022582
538.139664	59.154158
540.068480	59.403883
541.997296	59.819754
543.926112	60.371704
545.854928	60.590182
547.783744	60.870702
549.712560	60.875423
551.641376	60.890926
553.570192	61.094117
555.499008	61.464491
557.427824	61.921286
559.356640	61.976170
561.285456	62.394439
563.214272	62.801169
565.143088	62.738763
567.071904	62.602985
569.000720	62.574670
570.929536	62.759311
572.858352	63.038094
574.787168	63.012056
576.715984	62.887019
578.644800	63.318776
580.573616	63.472410
582.502432	63.582221
584.431248	63.761766
586.360064	63.806327
588.288880	63.677558
590.217696	63.580499
592.146512	63.532316
594.075328	63.823199
596.004144	64.125050
597.932960	63.959559
599.861776	63.890844
601.790592	64.157566
603.719408	64.232509
605.648224	64.255134
607.577040	64.238131
609.505856	64.195882
611.434672	64.488691
613.363488	64.735455
615.292304	64.628840
617.221120	64.680813
619.149936	64.933093
621.078752	65.065217
623.007568	65.272416
624.936384	65.418452
626.865200	65.651756
628.794016	65.913842
630.722832	66.084292
632.651648	66.175355
634.580464	66.334457
636.509280	66.797693
638.438096	67.040396
640.366912	67.176343
642.295728	67.511161
644.224544	67.794929
646.153360	68.106296
648.082176	68.369985
650.010992	68.556073
651.939808	68.666899
653.868624	68.959283
655.797440	69.183876
657.726256	69.449339
659.655072	69.587859
661.583888	69.739914
663.512704	70.002091
665.441520	70.259239
667.370336	70.491265
669.299152	70.424022
671.227968	70.808931
673.156784	71.221724
675.085600	71.451066
677.014416	71.654057
678.943232	71.941214
680.872048	72.175388
682.800864	72.365630
684.729680	72.491617
686.658496	72.568247
688.587312	72.677052
690.516128	73.014753
692.444944	73.515782
694.373760	73.786561
696.302576	73.995672
698.231392	74.252778
700.160208	74.498758
702.089024	74.648502
704.017840	74.745833
705.946656	75.006443
707.875472	75.353205
709.804288	75.677523
711.733104	75.825917
713.661920	75.846234
715.590736	76.153313
717.519552	76.575155
719.448368	76.756902
721.377184	76.933766
723.306000	77.213275
725.234816	77.367544
727.163632	77.555182
729.092448	77.807901
731.021264	78.054887
732.950080	78.236495
734.878896	78.418131
736.807712	78.606007
738.736528	78.653728
740.665344	78.752199
742.594160	79.069913
744.522976	79.387058
746.451792	79.517940
748.380608	79.644668
750.309424	79.820485
752.238240	80.053872
754.167056	80.158346
756.095872	80.310093
758.024688	80.525359
759.953504	80.770641
761.882320	80.974041
763.811136	81.195189
765.739952	81.472935
767.668768	81.621790
769.597584	81.758818
771.526400	81.939519
773.455216	82.124904
775.384032	82.286695
777.312848	82.410178
779.241664	82.487156
781.170480	82.558806
783.099296	82.730492
785.028112	82.884787
786.956928	83.016393
788.885744	83.227458
790.814560	83.320231
792.743376	83.379209
794.672192	83.473128
796.601008	83.612094
798.529824	83.709290
800.458640	83.760853
802.387456	83.841975
804.316272	84.012834
806.245088	84.050990
808.173904	84.002931
810.102720	83.982859
812.031536	84.058593
813.960352	84.080411
815.889168	84.086460
817.817984	84.124321
819.746800	84.152009
821.675616	84.132537
823.604432	84.068061
825.533248	83.949000
827.462064	83.873176
829.390880	83.804219
831.319696	83.713041
833.248512	83.577672
835.177328	83.483841
837.106144	83.413135
839.034960	83.387018
840.963776	83.247133
842.892592	83.063292
844.821408	82.987543
846.750224	82.992201
848.679040	82.888905
850.607856	82.659604
852.536672	82.520682
854.465488	82.417774
856.394304	82.250833
858.323120	82.145713
860.251936	82.059662
862.180752	81.909102
864.109568	81.765137
866.038384	81.690216
867.967200	81.577357
869.896016	81.375411
871.824832	81.200968
873.753648	81.052639
875.682464	80.866407
877.611280	80.576141
879.540096	80.353558
881.468912	80.287721
883.397728	80.252068
885.326544	80.116554
887.255360	79.968824
889.184176	79.864314
891.112992	79.756969
893.041808	79.703029
894.970624	79.634629
896.899440	79.615240
898.828256	79.651975
900.757072	79.652940
902.685888	79.691812
904.614704	79.706892
906.543520	79.661235
908.472336	79.690272
910.401152	79.764746
912.329968	79.873798
914.258784	79.949493
916.187600	79.947182
918.116416	79.997310
920.045232	80.043499
921.974048	80.072119
923.902864	80.129339
925.831680	80.081861
927.760496	80.034906
929.689312	79.983626
931.618128	79.913449
933.546944	79.806064
935.475760	79.661015
937.404576	79.547497
939.333392	79.390291
941.262208	79.205506
943.191024	79.054800
945.119840	78.820170
947.048656	78.550281
948.977472	78.295238
950.906288	78.035840
952.835104	77.774380
954.763920	77.534222
956.692736	77.251561
958.621552	76.960649
960.550368	76.642211
962.479184	76.319638
964.408000	76.021874
966.336816	75.734525
968.265632	75.426119
970.194448	75.111263
972.123264	74.754130
974.052080	74.414731
975.980896	74.159441
977.909712	73.880765
979.838528	73.599333
981.767344	73.345106
983.696160	73.085227
985.624976	72.870923
987.553792	72.687874
989.482608	72.506416
991.411424	72.341530
993.340240	72.198529
995.269056	72.091670
997.197872	71.927991
999.126688	71.821004
1001.055504	71.768802
1002.984320	71.721708
1004.913136	71.696538
1006.841952	71.710868
1008.770768	71.753360
1010.699584	71.776293
1012.628400	71.818419
1014.557216	71.930474
1016.486032	72.078010
1018.414848	72.199707
1020.343664	72.356602
1022.272480	72.493989
1024.201296	72.594378
1026.130112	72.708076
1028.058928	72.875075
1029.987744	73.208758
1031.916560	73.467790
1033.845376	73.656319
1035.774192	73.803668
1037.703008	73.938655
1039.631824	74.138665
1041.560640	74.331685
1043.489456	74.537864
1045.418272	74.813373
1047.347088	75.109206
1049.275904	75.361412
1051.204720	75.641979
1053.133536	75.942438
1055.062352	76.238945
1056.991168	76.547641
1058.919984	76.879605
1060.848800	77.252329
1062.777616	77.585536
1064.706432	77.862844
1066.635248	78.232678
1068.564064	78.724186
1070.492880	79.142222
1072.421696	79.543669
1074.350512	79.943484
1076.279328	80.414391
1078.208144	80.949108
1080.136960	81.481061
1082.065776	82.002276
1083.994592	82.575633
1085.923408	83.099461
1087.852224	83.606195
1089.781040	84.072142
1091.709856	84.582632
1093.638672	85.158897
1095.567488	85.690681
1097.496304	86.097788
1099.425120	86.495722
1101.353936	86.854518
1103.282752	87.218472
1105.211568	87.606691
1107.140384	87.966678
1109.069200	88.293609
1110.998016	88.630015
1112.926832	88.976063
1114.855648	89.266904
1116.784464	89.533061
1118.713280	89.788283
1120.642096	90.026902
1122.570912	90.251890
1124.499728	90.447578
1126.428544	90.623780
1128.357360	90.781691
1130.286176	90.975887
1132.214992	91.168659
1134.143808	91.273721
1136.072624	91.403051
1138.001440	91.534054
1139.930256	91.605456
1141.859072	91.726485
1143.787888	91.861798
1145.716704	91.914138
1147.645520	92.016270
1149.574336	92.153921
1151.503152	92.234321
1153.431968	92.286009
1155.360784	92.353366
1157.289600	92.417159
1159.218416	92.466336
1161.147232	92.548607
1163.076048	92.665124
1165.004864	92.765834
1166.933680	92.856053
1168.862496	92.930898
1170.791312	92.967521
1172.720128	93.007799
1174.648944	93.048239
1176.577760	93.135542
1178.506576	93.240490
1180.435392	93.315560
1182.364208	93.342154
1184.293024	93.345702
1186.221840	93.370920
1188.150656	93.405099
1190.079472	93.460159
1192.008288	93.473099
1193.937104	93.485247
1195.865920	93.471622
1197.794736	93.493639
1199.723552	93.543344
1201.652368	93.547948
1203.581184	93.537288
1205.510000	93.554614
1207.438816	93.568064
1209.367632	93.552501
1211.296448	93.517540
1213.225264	93.509645
1215.154080	93.541848
1217.082896	93.555606
1219.011712	93.539792
1220.940528	93.560812
1222.869344	93.544187
1224.798160	93.518752
1226.726976	93.562367
1228.655792	93.644435
1230.584608	93.654280
1232.513424	93.645478
1234.442240	93.656401
1236.371056	93.691238
1238.299872	93.680126
1240.228688	93.630714
1242.157504	93.606336
1244.086320	93.651888
1246.015136	93.658724
1247.943952	93.630714
1249.872768	93.611017
1251.801584	93.615478
1253.730400	93.605955
1255.659216	93.627525
1257.588032	93.602827
1259.516848	93.488392
1261.445664	93.496641
1263.374480	93.575795
1265.303296	93.547300
1267.232112	93.509465
1269.160928	93.458493
1271.089744	93.445457
1273.018560	93.537527
1274.947376	93.636772
1276.876192	93.622164
1278.805008	93.613425
1280.733824	93.634911
1282.662640	93.677627
1284.591456	93.657931
1286.520272	93.541356
1288.449088	93.463821
1290.377904	93.565948
1292.306720	93.632362
1294.235536	93.657772
1296.164352	93.616948
1298.093168	93.632648
1300.021984	93.686989
1301.950800	93.728305
1303.879616	93.698631
1305.808432	93.684196
1307.737248	93.652444
1309.666064	93.676558
1311.594880	93.439376
1313.523696	93.257952
1315.452512	93.325368
1317.381328	93.211545
1319.310144	93.190844
1321.238960	93.500591
1323.167776	93.706725
1325.096592	93.771526
1327.025408	93.755291
1328.954224	93.681652
1330.883040	93.644734
1332.811856	93.662623
1334.740672	93.440975
1336.669488	92.837910
1338.598304	92.078367
1340.527120	92.342017
1342.455936	93.294224
1344.384752	93.592759
1346.313568	93.593360
1348.242384	93.484810
1350.171200	93.419316
1352.100016	93.444302
1354.028832	93.313290
1355.957648	93.305243
1357.886464	93.315310
1359.815280	92.908601
1361.744096	92.078105
1363.672912	92.300582
1365.601728	93.120495
1367.530544	93.048891
1369.459360	92.926905
1371.388176	92.838113
1373.316992	92.144210
1375.245808	92.158076
1377.174624	92.635751
1379.103440	92.731765
1381.032256	92.942098
1382.961072	92.989733
1384.889888	92.606318
1386.818704	91.875845
1388.747520	92.234552
1390.676336	92.623039
1392.605152	92.153347
1394.533968	91.120688
1396.462784	90.953757
1398.391600	91.058610
1400.320416	91.560421
1402.249232	91.843376
1404.178048	91.253183
1406.106864	91.263236
1408.035680	91.553309
1409.964496	91.378506
1411.893312	91.360483
1413.822128	91.490348
1415.750944	90.895812
1417.679760	89.893949
1419.608576	90.210896
1421.537392	91.245901
1423.466208	91.185242
1425.395024	91.616943
1427.323840	91.937897
1429.252656	91.590283
1431.181472	91.673437
1433.110288	91.819584
1435.039104	91.293328
1436.967920	90.987033
1438.896736	92.081116
1440.825552	92.573652
1442.754368	92.638666
1444.683184	92.533678
1446.612000	92.048763
1448.540816	91.865375
1450.469632	92.175569
1452.398448	91.994946
1454.327264	91.270875
1456.256080	89.492547
1458.184896	89.578164
1460.113712	91.496848
1462.042528	92.303844
1463.971344	91.840634
1465.900160	91.917873
1467.828976	92.447730
1469.757792	92.089158
1471.686608	90.488824
1473.615424	90.062644
1475.544240	90.963992
1477.473056	91.867170
1479.401872	92.328627
1481.330688	92.222607
1483.259504	92.442508
1485.188320	92.059361
1487.117136	90.920941
1489.045952	89.799118
1490.974768	90.693300
1492.903584	92.059994
1494.832400	91.758738
1496.761216	90.851710
1498.690032	91.070481
1500.618848	91.622957
1502.547664	91.811398
1504.476480	90.974235
1506.405296	87.527758
1508.334112	87.582350
1510.262928	89.785970
1512.191744	90.882057
1514.120560	90.915884
1516.049376	89.776238
1517.978192	89.724690
1519.907008	89.582090
1521.835824	88.927550
1523.764640	89.963136
1525.693456	90.078308
1527.622272	90.526672
1529.551088	91.278622
1531.479904	90.925290
1533.408720	90.000476
1535.337536	90.783186
1537.266352	90.653224
1539.195168	88.455706
1541.123984	87.649292
1543.052800	88.577657
1544.981616	89.553096
1546.910432	90.912197
1548.839248	90.617721
1550.768064	90.363276
1552.696880	90.589845
1554.625696	89.902680
1556.554512	89.194346
1558.483328	86.857484
1560.412144	88.809324
1562.340960	90.594548
1564.269776	90.749941
1566.198592	90.769354
1568.127408	90.321251
1570.056224	89.926611
1571.985040	90.700206
1573.913856	90.468602
1575.842672	89.449654
1577.771488	89.802120
1579.700304	90.553590
1581.629120	90.531184
1583.557936	90.367447
1585.486752	90.184825
1587.415568	89.957425
1589.344384	89.570718
1591.273200	89.305196
1593.202016	88.932911
1595.130832	88.538509
1597.059648	88.309926
1598.988464	88.015943
1600.917280	87.400149
1602.846096	86.836661
1604.774912	86.365797
1606.703728	85.770429
1608.632544	85.003908
1610.561360	84.639811
1612.490176	84.196041
1614.418992	83.435149
1616.347808	81.972708
1618.276624	81.596491
1620.205440	81.621422
1622.134256	80.809590
1624.063072	80.024139
1625.991888	80.043727
1627.920704	79.544581
1629.849520	79.418709
1631.778336	79.200071
1633.707152	78.355420
1635.635968	76.570773
1637.564784	77.081054
1639.493600	78.382407
1641.422416	79.187861
1643.351232	79.612077
1645.280048	79.164801
1647.208864	78.638715
1649.137680	80.367330
1651.066496	81.065329
1652.995312	79.757438
1654.924128	81.480748
1656.852944	83.384598
1658.781760	84.258703
1660.710576	84.440496
1662.639392	84.539058
1664.568208	85.539464
1666.497024	85.943630
1668.425840	85.303850
1670.354656	85.506884
1672.283472	86.617475
1674.212288	87.068999
1676.141104	87.553531
1678.069920	88.167740
1679.998736	87.882626
1681.927552	87.616487
1683.856368	86.715443
1685.785184	88.319784
1687.714000	89.275978
1689.642816	89.832340
1691.571632	90.729902
1693.500448	90.766675
1695.429264	89.640667
1697.358080	89.318761
1699.286896	89.458335
1701.215712	90.168666
1703.144528	91.015140
1705.073344	90.869252
1707.002160	91.496820
1708.930976	92.303566
1710.859792	92.508668
1712.788608	92.160335
1714.717424	91.094293
1716.646240	90.434081
1718.575056	91.427668
1720.503872	92.986212
1722.432688	93.287357
1724.361504	93.492647
1726.290320	93.780848
1728.219136	93.351851
1730.147952	92.505236
1732.076768	91.978345
1734.005584	91.394768
1735.934400	92.726473
1737.863216	93.132150
1739.792032	92.872981
1741.720848	92.857634
1743.649664	92.561465
1745.578480	92.535287
1747.507296	92.011023
1749.436112	91.693249
1751.364928	92.383390
1753.293744	93.540333
1755.222560	93.648670
1757.151376	93.289691
1759.080192	93.524381
1761.009008	93.276029
1762.937824	93.516926
1764.866640	94.071308
1766.795456	93.719706
1768.724272	93.174275
1770.653088	92.761244
1772.581904	92.534380
1774.510720	93.394058
1776.439536	93.868141
1778.368352	93.882158
1780.297168	93.586205
1782.225984	93.926262
1784.154800	94.018330
1786.083616	94.187861
1788.012432	94.297101
1789.941248	93.612882
1791.870064	92.848553
1793.798880	93.433813
1795.727696	93.801818
1797.656512	93.906240
1799.585328	93.665103
1801.514144	93.476815
1803.442960	94.014993
1805.371776	94.409549
1807.300592	94.285252
1809.229408	94.042344
1811.158224	93.903859
1813.087040	94.223922
1815.015856	94.446810
1816.944672	94.291884
1818.873488	94.377890
1820.802304	94.456966
1822.731120	94.153046
1824.659936	93.643788
1826.588752	93.712766
1828.517568	93.374158
1830.446384	93.341431
1832.375200	94.158670
1834.304016	94.315895
1836.232832	94.221446
1838.161648	94.221127
1840.090464	94.324389
1842.019280	93.801707
1843.948096	93.190615
1845.876912	93.543564
1847.805728	93.954695
1849.734544	94.284999
1851.663360	94.522421
1853.592176	94.523054
1855.520992	94.611370
1857.449808	94.520562
1859.378624	94.396026
1861.307440	94.406205
1863.236256	94.559996
1865.165072	94.254529
1867.093888	93.403431
1869.022704	93.051343
1870.951520	93.958954
1872.880336	94.539169
1874.809152	94.624562
1876.737968	94.526348
1878.666784	94.466181
1880.595600	94.445970
1882.524416	94.457067
1884.453232	94.319531
1886.382048	94.217316
1888.310864	93.885344
1890.239680	93.844299
1892.168496	94.179519
1894.097312	94.034055
1896.026128	94.102054
1897.954944	94.616990
1899.883760	94.652505
1901.812576	94.423705
1903.741392	94.271950
1905.670208	94.199526
1907.599024	94.054550
1909.527840	94.005768
1911.456656	94.265217
1913.385472	94.453391
1915.314288	94.336970
1917.243104	93.905389
1919.171920	93.820240
1921.100736	94.014205
1923.029552	93.987900
1924.958368	94.372038
1926.887184	94.378886
1928.816000	94.437242
1930.744816	94.378455
1932.673632	94.390808
1934.602448	94.613414
1936.531264	94.710930
1938.460080	94.500720
1940.388896	94.068180
1942.317712	93.623051
1944.246528	93.978600
1946.175344	94.272905
1948.104160	94.384916
1950.032976	94.649119
1951.961792	94.758531
1953.890608	94.558227
1955.819424	94.392416
1957.748240	94.229222
1959.677056	94.120789
1961.605872	94.139195
1963.534688	94.635077
1965.463504	94.854047
1967.392320	94.550364
1969.321136	94.459857
1971.249952	94.795046
1973.178768	95.078947
1975.107584	95.014836
1977.036400	94.484016
1978.965216	93.685083
1980.894032	93.592058
1982.822848	93.789634
1984.751664	93.661371
1986.680480	94.092365
1988.609296	94.292773
1990.538112	94.100448
1992.466928	93.694818
1994.395744	93.736690
1996.324560	93.956969
1998.253376	94.039536
2000.182192	93.805744
2002.111008	93.949900
2004.039824	93.916565
2005.968640	93.901382
2007.897456	94.233912
2009.826272	94.629888
2011.755088	94.396189
2013.683904	94.263767
2015.612720	93.737951
2017.541536	93.227559
2019.470352	93.263346
2021.399168	94.180450
2023.327984	94.414535
2025.256800	94.041458
2027.185616	93.271828
2029.114432	92.946313
2031.043248	93.586875
2032.972064	94.117623
2034.900880	93.972992
2036.829696	93.608551
2038.758512	93.334787
2040.687328	93.457157
2042.616144	93.781372
2044.544960	93.932873
2046.473776	93.855531
2048.402592	93.650120
2050.331408	93.770527
2052.260224	93.737665
2054.189040	93.896818
2056.117856	94.099150
2058.046672	94.182901
2059.975488	94.120689
2061.904304	93.989456
2063.833120	93.965111
2065.761936	93.984398
2067.690752	93.983016
2069.619568	93.692427
2071.548384	93.388047
2073.477200	93.315803
2075.406016	93.422017
2077.334832	93.530864
2079.263648	93.775012
2081.192464	93.879049
2083.121280	93.867907
2085.050096	93.759513
2086.978912	93.501212
2088.907728	93.205013
2090.836544	93.303617
2092.765360	93.744678
2094.694176	93.745333
2096.622992	93.588130
2098.551808	93.531417
2100.480624	93.468853
2102.409440	93.704027
2104.338256	93.637434
2106.267072	93.528743
2108.195888	93.716779
2110.124704	93.705247
2112.053520	93.722723
2113.982336	93.741284
2115.911152	93.728769
2117.839968	93.835761
2119.768784	93.730329
2121.697600	93.626432
2123.626416	93.579050
2125.555232	93.548213
2127.484048	93.626551
2129.412864	93.721098
2131.341680	93.797632
2133.270496	94.012992
2135.199312	94.068324
2137.128128	93.994084
2139.056944	93.756081
2140.985760	93.962531
2142.914576	93.884877
2144.843392	93.693727
2146.772208	94.065642
2148.701024	94.049929
2150.629840	93.856594
2152.558656	94.019350
2154.487472	93.895174
2156.416288	93.957876
2158.345104	93.895389
2160.273920	93.729692
2162.202736	93.262194
2164.131552	93.545189
2166.060368	93.607502
2167.989184	93.023943
2169.918000	93.036680
2171.846816	93.442833
2173.775632	93.288933
2175.704448	93.455767
2177.633264	93.770176
2179.562080	93.589109
2181.490896	93.854005
2183.419712	94.070574
2185.348528	93.925757
2187.277344	93.745341
2189.206160	93.881569
2191.134976	94.375881
2193.063792	94.147327
2194.992608	93.577274
2196.921424	93.325826
2198.850240	93.227956
2200.779056	93.084720
2202.707872	93.388467
2204.636688	93.348318
2206.565504	93.324828
2208.494320	93.364257
2210.423136	93.291545
2212.351952	93.192558
2214.280768	93.082833
2216.209584	93.201139
2218.138400	93.504294
2220.067216	93.422824
2221.996032	93.364283
2223.924848	93.171993
2225.853664	93.257124
2227.782480	93.483242
2229.711296	93.506943
2231.640112	93.476445
2233.568928	93.344100
2235.497744	93.411625
2237.426560	93.543752
2239.355376	93.281586
2241.284192	93.120763
2243.213008	93.219758
2245.141824	93.370748
2247.070640	93.349945
2248.999456	93.272878
2250.928272	93.301039
2252.857088	93.384946
2254.785904	93.429004
2256.714720	93.300514
2258.643536	93.335935
2260.572352	93.365875
2262.501168	93.274180
2264.429984	93.329656
2266.358800	93.425318
2268.287616	93.441471
2270.216432	93.509733
2272.145248	93.525410
2274.074064	93.333460
2276.002880	93.344576
2277.931696	93.473683
2279.860512	93.436238
2281.789328	93.369935
2283.718144	93.397330
2285.646960	93.473096
2287.575776	93.410887
2289.504592	93.305306
2291.433408	93.228277
2293.362224	93.183161
2295.291040	93.142684
2297.219856	93.105763
2299.148672	93.105550
2301.077488	93.099512
2303.006304	93.077197
2304.935120	92.830932
2306.863936	92.724594
2308.792752	92.767026
2310.721568	92.758226
2312.650384	92.826240
2314.579200	92.931413
2316.508016	93.071725
2318.436832	93.124621
2320.365648	93.089289
2322.294464	93.192631
2324.223280	93.499984
2326.152096	93.743951
2328.080912	93.865551
2330.009728	94.032347
2331.938544	94.205578
2333.867360	94.516936
2335.796176	94.735805
2337.724992	94.681583
2339.653808	94.664170
2341.582624	94.718189
2343.511440	94.526753
2345.440256	94.102164
2347.369072	93.764647
2349.297888	93.762839
2351.226704	94.076699
2353.155520	94.486466
2355.084336	94.772192
2357.013152	95.123996
2358.941968	95.264825
2360.870784	95.193882
2362.799600	95.126736
2364.728416	94.834601
2366.657232	94.437099
2368.586048	94.164274
2370.514864	93.823834
2372.443680	93.450755
2374.372496	93.242637
2376.301312	93.170625
2378.230128	93.074544
2380.158944	93.014492
2382.087760	93.103381
2384.016576	93.256252
2385.945392	93.384069
2387.874208	93.506069
2389.803024	93.554281
2391.731840	93.565211
2393.660656	93.588632
2395.589472	93.587791
2397.518288	93.560079
2399.447104	93.535984
2401.375920	93.564718
2403.304736	93.655006
2405.233552	93.608991
2407.162368	93.563111
2409.091184	93.568665
2411.020000	93.608071
2412.948816	93.608145
2414.877632	93.639634
2416.806448	93.691841
2418.735264	93.718324
2420.664080	93.706271
2422.592896	93.680469
2424.521712	93.696100
2426.450528	93.742266
2428.379344	93.685915
2430.308160	93.672011
2432.236976	93.716137
2434.165792	93.645941
2436.094608	93.616453
2438.023424	93.575767
2439.952240	93.490435
2441.881056	93.504991
2443.809872	93.494298
2445.738688	93.527711
2447.667504	93.604028
2449.596320	93.645391
2451.525136	93.587466
2453.453952	93.593721
2455.382768	93.614199
2457.311584	93.610346
2459.240400	93.583036
2461.169216	93.575274
2463.098032	93.618148
2465.026848	93.631653
2466.955664	93.629821
2468.884480	93.625233
2470.813296	93.685216
2472.742112	93.731228
2474.670928	93.737964
2476.599744	93.640291
2478.528560	93.532452
2480.457376	93.644111
2482.386192	93.744911
2484.315008	93.742017
2486.243824	93.752512
2488.172640	93.711934
2490.101456	93.645112
2492.030272	93.639037
2493.959088	93.648799
2495.887904	93.638562
2497.816720	93.594426
2499.745536	93.615561
2501.674352	93.572997
2503.603168	93.510720
2505.531984	93.580506
2507.460800	93.685826
2509.389616	93.625801
2511.318432	93.542321
2513.247248	93.467104
2515.176064	93.468874
2517.104880	93.472275
2519.033696	93.577479
2520.962512	93.710982
2522.891328	93.749171
2524.820144	93.646969
2526.748960	93.566707
2528.677776	93.586523
2530.606592	93.621806
2532.535408	93.658303
2534.464224	93.577510
2536.393040	93.505111
2538.321856	93.522880
2540.250672	93.546084
2542.179488	93.587832
2544.108304	93.545945
2546.037120	93.531673
2547.965936	93.515636
2549.894752	93.534756
2551.823568	93.562871
2553.752384	93.631922
2555.681200	93.586169
2557.610016	93.486835
2559.538832	93.524135
2561.467648	93.524212
2563.396464	93.548225
2565.325280	93.516146
2567.254096	93.466680
2569.182912	93.479363
2571.111728	93.410784
2573.040544	93.360110
2574.969360	93.396213
2576.898176	93.364412
2578.826992	93.317005
2580.755808	93.342140
2582.684624	93.329441
2584.613440	93.319815
2586.542256	93.385146
2588.471072	93.306895
2590.399888	93.190348
2592.328704	93.233071
2594.257520	93.234063
2596.186336	93.231671
2598.115152	93.290853
2600.043968	93.331116
2601.972784	93.290766
2603.901600	93.273425
2605.830416	93.267339
2607.759232	93.261468
2609.688048	93.305055
2611.616864	93.399854
2613.545680	93.390059
2615.474496	93.344040
2617.403312	93.343720
2619.332128	93.328621
2621.260944	93.294563
2623.189760	93.295051
2625.118576	93.288846
2627.047392	93.279636
2628.976208	93.210067
2630.905024	93.200191
2632.833840	93.234419
2634.762656	93.192078
2636.691472	93.093785
2638.620288	93.044327
2640.549104	93.029794
2642.477920	93.032326
2644.406736	93.014813
2646.335552	93.020172
2648.264368	92.996246
2650.193184	92.985346
2652.122000	92.971896
2654.050816	92.959735
2655.979632	92.969258
2657.908448	93.004151
2659.837264	93.006445
2661.766080	93.016356
2663.694896	93.001871
2665.623712	92.970818
2667.552528	92.978602
2669.481344	92.995214
2671.410160	93.004566
2673.338976	93.038068
2675.267792	93.050633
2677.196608	93.041887
2679.125424	93.025273
2681.054240	93.006292
2682.983056	93.001851
2684.911872	92.998180
2686.840688	92.993897
2688.769504	92.961023
2690.698320	92.915054
2692.627136	92.902489
2694.555952	92.905236
2696.484768	92.881577
2698.413584	92.863799
2700.342400	92.848554
2702.271216	92.838647
2704.200032	92.782481
2706.128848	92.717231
2708.057664	92.719986
2709.986480	92.704635
2711.915296	92.666356
2713.844112	92.638812
2715.772928	92.640282
2717.701744	92.643736
2719.630560	92.635701
2721.559376	92.606610
2723.488192	92.584207
2725.417008	92.575893
2727.345824	92.531881
2729.274640	92.499888
2731.203456	92.505073
2733.132272	92.498233
2735.061088	92.512549
2736.989904	92.527534
2738.918720	92.503734
2740.847536	92.480349
2742.776352	92.499893
2744.705168	92.535509
2746.633984	92.544632
2748.562800	92.518735
2750.491616	92.496470
2752.420432	92.467872
2754.349248	92.448598
2756.278064	92.461729
2758.206880	92.458677
2760.135696	92.421205
2762.064512	92.399362
2763.993328	92.367617
2765.922144	92.340995
2767.850960	92.334607
2769.779776	92.310620
2771.708592	92.238607
2773.637408	92.208861
2775.566224	92.170659
2777.495040	92.128452
2779.423856	92.123206
2781.352672	92.099801
2783.281488	92.059020
2785.210304	92.057259
2787.139120	92.058459
2789.067936	92.026438
2790.996752	91.995655
2792.925568	91.970400
2794.854384	91.985338
2796.783200	91.948740
2798.712016	91.866787
2800.640832	91.829320
2802.569648	91.833496
2804.498464	91.859340
2806.427280	91.902345
2808.356096	91.849635
2810.284912	91.819838
2812.213728	91.863400
2814.142544	91.837603
2816.071360	91.794372
2818.000176	91.764807
2819.928992	91.761031
2821.857808	91.754584
2823.786624	91.726668
2825.715440	91.723631
2827.644256	91.698956
2829.573072	91.635428
2831.501888	91.614559
2833.430704	91.579855
2835.359520	91.554465
2837.288336	91.498740
2839.217152	91.432362
2841.145968	91.403098
2843.074784	91.345755
2845.003600	91.290149
2846.932416	91.235481
2848.861232	91.145976
2850.790048	91.076727
2852.718864	91.072171
2854.647680	91.043769
2856.576496	90.988680
2858.505312	90.942480
2860.434128	90.864434
2862.362944	90.816416
2864.291760	90.744059
2866.220576	90.677898
2868.149392	90.653131
2870.078208	90.644076
2872.007024	90.619479
2873.935840	90.598172
2875.864656	90.547224
2877.793472	90.502630
2879.722288	90.446651
2881.651104	90.386030
2883.579920	90.369194
2885.508736	90.364846
2887.437552	90.333592
2889.366368	90.310671
2891.295184	90.299392
2893.224000	90.262880
2895.152816	90.170413
2897.081632	90.093474
2899.010448	90.036924
2900.939264	89.985507
2902.868080	89.944171
2904.796896	89.922078
2906.725712	89.903795
2908.654528	89.880566
2910.583344	89.821045
2912.512160	89.757282
2914.440976	89.743567
2916.369792	89.720605
2918.298608	89.623852
2920.227424	89.505868
2922.156240	89.441864
2924.085056	89.413824
2926.013872	89.376061
2927.942688	89.324194
2929.871504	89.263874
2931.800320	89.186475
2933.729136	89.189195
2935.657952	89.216654
2937.586768	89.191147
2939.515584	89.129394
2941.444400	89.049377
2943.373216	89.078258
2945.302032	89.080385
2947.230848	89.024427
2949.159664	88.956689
2951.088480	88.850014
2953.017296	88.772650
2954.946112	88.710655
2956.874928	88.625881
2958.803744	88.555581
2960.732560	88.486638
2962.661376	88.399278
2964.590192	88.335022
2966.519008	88.266830
2968.447824	88.207070
2970.376640	88.143714
2972.305456	88.067865
2974.234272	88.026528
2976.163088	88.002650
2978.091904	87.977201
2980.020720	87.917052
2981.949536	87.837436
2983.878352	87.734852
2985.807168	87.584041
2987.735984	87.467504
2989.664800	87.463664
2991.593616	87.448708
2993.522432	87.372905
2995.451248	87.303507
2997.380064	87.231503
2999.308880	87.203764
3001.237696	87.221863
3003.166512	87.140336
3005.095328	87.068118
3007.024144	87.063723
3008.952960	87.004961
3010.881776	86.891250
3012.810592	86.847364
3014.739408	86.905714
3016.668224	86.925895
3018.597040	86.864036
3020.525856	86.747953
3022.454672	86.664797
3024.383488	86.597977
3026.312304	86.613286
3028.241120	86.567361
3030.169936	86.466043
3032.098752	86.362165
3034.027568	86.318952
3035.956384	86.282338
3037.885200	86.184108
3039.814016	86.119222
3041.742832	86.087230
3043.671648	85.952694
3045.600464	85.817410
3047.529280	85.706852
3049.458096	85.612488
3051.386912	85.570076
3053.315728	85.554942
3055.244544	85.371635
3057.173360	85.183311
3059.102176	85.126794
3061.030992	85.038402
3062.959808	84.902648
3064.888624	84.779448
3066.817440	84.667877
3068.746256	84.581356
3070.675072	84.491298
3072.603888	84.411718
3074.532704	84.342540
3076.461520	84.194448
3078.390336	84.018812
3080.319152	83.951166
3082.247968	83.904843
3084.176784	83.803651
3086.105600	83.686787
3088.034416	83.574383
3089.963232	83.429495
3091.892048	83.293691
3093.820864	83.164954
3095.749680	83.083713
3097.678496	82.966257
3099.607312	82.775432
3101.536128	82.588072
3103.464944	82.496660
3105.393760	82.373447
3107.322576	82.234544
3109.251392	82.082559
3111.180208	81.921198
3113.109024	81.772132
3115.037840	81.652808
3116.966656	81.585700
3118.895472	81.461292
3120.824288	81.201353
3122.753104	80.981639
3124.681920	80.837960
3126.610736	80.722468
3128.539552	80.649218
3130.468368	80.502001
3132.397184	80.268430
3134.326000	80.161408
3136.254816	80.039278
3138.183632	79.872597
3140.112448	79.731437
3142.041264	79.583543
3143.970080	79.453414
3145.898896	79.346103
3147.827712	79.227032
3149.756528	79.085094
3151.685344	78.904483
3153.614160	78.750584
3155.542976	78.503252
3157.471792	78.288705
3159.400608	78.158225
3161.329424	78.020183
3163.258240	77.814738
3165.187056	77.655366
3167.115872	77.563912
3169.044688	77.462805
3170.973504	77.215924
3172.902320	76.960438
3174.831136	76.752274
3176.759952	76.552231
3178.688768	76.379934
3180.617584	76.253888
3182.546400	76.069809
3184.475216	75.859688
3186.404032	75.736174
3188.332848	75.648152
3190.261664	75.447657
3192.190480	75.275677
3194.119296	75.116223
3196.048112	74.880010
3197.976928	74.596513
3199.905744	74.453694
3201.834560	74.302483
3203.763376	74.134514
3205.692192	73.995655
3207.621008	73.827418
3209.549824	73.616960
3211.478640	73.486722
3213.407456	73.379200
3215.336272	73.272716
3217.265088	73.136539
3219.193904	72.973707
3221.122720	72.912708
3223.051536	72.798712
3224.980352	72.622264
3226.909168	72.456545
3228.837984	72.371716
3230.766800	72.326212
3232.695616	72.225548
3234.624432	72.099226
3236.553248	71.961881
3238.482064	71.890546
3240.410880	71.790549
3242.339696	71.603466
3244.268512	71.510818
3246.197328	71.572304
3248.126144	71.553763
3250.054960	71.543134
3251.983776	71.532004
3253.912592	71.407486
3255.841408	71.303802
3257.770224	71.227400
3259.699040	71.237887
3261.627856	71.281193
3263.556672	71.199687
3265.485488	71.104464
3267.414304	71.071123
3269.343120	70.968432
3271.271936	70.863635
3273.200752	70.736386
3275.129568	70.601172
3277.058384	70.517165
3278.987200	70.446550
3280.916016	70.328999
3282.844832	70.160531
3284.773648	70.118345
3286.702464	70.190650
3288.631280	70.159804
3290.560096	70.008889
3292.488912	69.860159
3294.417728	69.839467
3296.346544	69.815958
3298.275360	69.697032
3300.204176	69.587723
3302.132992	69.504797
3304.061808	69.464544
3305.990624	69.323339
3307.919440	69.033814
3309.848256	68.933417
3311.777072	68.854969
3313.705888	68.659789
3315.634704	68.599128
3317.563520	68.516473
3319.492336	68.396516
3321.421152	68.341915
3323.349968	68.298112
3325.278784	68.207352
3327.207600	68.063874
3329.136416	67.898379
3331.065232	67.716336
3332.994048	67.641483
3334.922864	67.617706
3336.851680	67.473215
3338.780496	67.401175
3340.709312	67.317024
3342.638128	67.220331
3344.566944	67.164134
3346.495760	67.181689
3348.424576	67.107858
3350.353392	67.040616
3352.282208	66.945525
3354.211024	66.887180
3356.139840	66.873958
3358.068656	66.889693
3359.997472	66.883687
3361.926288	66.801104
3363.855104	66.829659
3365.783920	66.919388
3367.712736	66.961561
3369.641552	66.967691
3371.570368	66.970570
3373.499184	67.013434
3375.428000	67.062174
3377.356816	67.113873
3379.285632	67.191470
3381.214448	67.173643
3383.143264	67.130750
3385.072080	67.128366
3387.000896	67.268815
3388.929712	67.376202
3390.858528	67.385503
3392.787344	67.412188
3394.716160	67.574162
3396.644976	67.699028
3398.573792	67.866048
3400.502608	68.065348
3402.431424	68.124456
3404.360240	68.289269
3406.289056	68.408495
3408.217872	68.489532
3410.146688	68.614889
3412.075504	68.794840
3414.004320	68.903741
3415.933136	68.990520
3417.861952	69.110697
3419.790768	69.178196
3421.719584	69.274485
3423.648400	69.511862
3425.577216	69.799540
3427.506032	70.107104
3429.434848	70.335935
3431.363664	70.479128
3433.292480	70.685925
3435.221296	70.939596
3437.150112	71.082843
3439.078928	71.197869
3441.007744	71.287209
3442.936560	71.465931
3444.865376	71.619804
3446.794192	71.587983
3448.723008	71.781211
3450.651824	72.295094
3452.580640	72.531578
3454.509456	72.652484
3456.438272	72.909731
3458.367088	73.096326
3460.295904	73.160237
3462.224720	73.374914
3464.153536	73.661949
3466.082352	73.788998
3468.011168	73.876554
3469.939984	74.014682
3471.868800	74.120218
3473.797616	74.353022
3475.726432	74.778987
3477.655248	75.052946
3479.584064	74.926862
3481.512880	74.913495
3483.441696	75.226594
3485.370512	75.588528
3487.299328	75.660156
3489.228144	75.892449
3491.156960	76.195938
3493.085776	76.397312
3495.014592	76.516073
3496.943408	76.587375
3498.872224	76.792591
3500.801040	76.834747
3502.729856	76.759305
3504.658672	77.127604
3506.587488	77.548884
3508.516304	77.440936
3510.445120	77.579897
3512.373936	78.075439
3514.302752	78.372659
3516.231568	78.502740
3518.160384	78.624109
3520.089200	78.816815
3522.018016	78.660781
3523.946832	78.546376
3525.875648	78.740370
3527.804464	78.898889
3529.733280	79.313449
3531.662096	79.788141
3533.590912	80.112489
3535.519728	79.911760
3537.448544	79.979085
3539.377360	80.440161
3541.306176	80.577445
3543.234992	80.374962
3545.163808	80.002631
3547.092624	80.189221
3549.021440	80.934776
3550.950256	81.202170
3552.879072	81.110841
3554.807888	81.526359
3556.736704	81.956910
3558.665520	82.015080
3560.594336	81.829750
3562.523152	81.784900
3564.451968	81.334295
3566.380784	80.241896
3568.309600	80.830416
3570.238416	82.559468
3572.167232	83.321831
3574.096048	83.531859
3576.024864	83.637833
3577.953680	83.713461
3579.882496	83.853662
3581.811312	84.111901
3583.740128	84.112656
3585.668944	83.447539
3587.597760	82.723055
3589.526576	83.857290
3591.455392	84.898625
3593.384208	84.632387
3595.313024	84.366245
3597.241840	84.859152
3599.170656	85.143027
3601.099472	85.302981
3603.028288	85.874575
3604.957104	86.088695
3606.885920	85.522338
3608.814736	85.391337
3610.743552	85.797157
3612.672368	85.415547
3614.601184	85.465950
3616.530000	85.991139
3618.458816	85.713517
3620.387632	86.315814
3622.316448	87.497074
3624.245264	87.916641
3626.174080	87.506348
3628.102896	86.115240
3630.031712	86.148434
3631.960528	87.756537
3633.889344	88.304605
3635.818160	88.815576
3637.746976	89.140966
3639.675792	89.325855
3641.604608	89.268885
3643.533424	89.275122
3645.462240	88.838723
3647.391056	87.159858
3649.319872	86.347510
3651.248688	87.867447
3653.177504	89.703544
3655.106320	89.813330
3657.035136	89.795197
3658.963952	90.597675
3660.892768	90.925881
3662.821584	91.000828
3664.750400	91.021096
3666.679216	90.782378
3668.608032	89.660526
3670.536848	89.048434
3672.465664	89.854808
3674.394480	89.057655
3676.323296	88.465333
3678.252112	89.878719
3680.180928	90.746515
3682.109744	91.376089
3684.038560	91.432855
3685.967376	91.130098
3687.896192	89.997403
3689.825008	89.272543
3691.753824	90.277255
3693.682640	91.460649
3695.611456	91.824404
3697.540272	91.969203
3699.469088	91.931542
3701.397904	91.503756
3703.326720	91.864139
3705.255536	92.250840
3707.184352	92.009477
3709.113168	91.194455
3711.041984	90.281776
3712.970800	90.845184
3714.899616	91.990013
3716.828432	92.388400
3718.757248	92.010387
3720.686064	91.725932
3722.614880	91.287284
3724.543696	91.248702
3726.472512	91.415624
3728.401328	92.165017
3730.330144	92.216041
3732.258960	91.005304
3734.187776	89.493149
3736.116592	89.362545
3738.045408	90.848239
3739.974224	91.407590
3741.903040	91.317928
3743.831856	90.349612
3745.760672	90.023436
3747.689488	90.395605
3749.618304	89.704768
3751.547120	89.541678
3753.475936	90.805122
3755.404752	91.625111
3757.333568	91.404315
3759.262384	91.360550
3761.191200	92.013943
3763.120016	92.317580
3765.048832	91.877447
3766.977648	91.938630
3768.906464	91.872492
3770.835280	91.957782
3772.764096	92.646288
3774.692912	92.959447
3776.621728	92.831123
3778.550544	92.273504
3780.479360	92.159857
3782.408176	92.493161
3784.336992	92.248889
3786.265808	92.419650
3788.194624	92.875975
3790.123440	93.037334
3792.052256	93.040684
3793.981072	92.763316
3795.909888	91.984641
3797.838704	91.680221
3799.767520	91.381938
3801.696336	90.552313
3803.625152	91.443207
3805.553968	91.849965
3807.482784	91.762235
3809.411600	92.560027
3811.340416	92.873427
3813.269232	92.573518
3815.198048	91.516782
3817.126864	91.057871
3819.055680	90.950828
3820.984496	90.148642
3822.913312	91.060560
3824.842128	91.885089
3826.770944	91.908877
3828.699760	92.174194
3830.628576	92.058347
3832.557392	91.764721
3834.486208	91.502902
3836.415024	90.799237
3838.343840	90.084307
3840.272656	90.270044
3842.201472	91.115285
3844.130288	91.870070
3846.059104	92.524236
3847.987920	92.452376
3849.916736	91.753608
3851.845552	90.385582
3853.774368	89.389892
3855.703184	90.791825
3857.632000	91.750180
3859.560816	92.187765
3861.489632	91.763337
3863.418448	91.107328
3865.347264	91.031623
3867.276080	91.541090
3869.204896	90.734864
3871.133712	90.711475
3873.062528	91.306407
3874.991344	91.665774
3876.920160	92.306571
3878.848976	91.743736
3880.777792	90.965734
3882.706608	91.371561
3884.635424	91.233222
3886.564240	91.436129
3888.493056	92.223415
3890.421872	91.765531
3892.350688	91.415222
3894.279504	92.045692
3896.208320	92.135507
3898.137136	91.280568
3900.065952	90.477083
3901.994768	90.253073
3903.923584	90.249208
3905.852400	91.176896
3907.781216	92.377567
3909.710032	92.871289
3911.638848	92.769126
3913.567664	92.558614
3915.496480	92.014243
3917.425296	91.618303
3919.354112	91.942924
3921.282928	92.219525
3923.211744	92.061138
3925.140560	91.915644
3927.069376	92.374496
3928.998192	92.269030
3930.927008	91.809884
3932.855824	91.789823
3934.784640	92.360859
3936.713456	92.580327
3938.642272	92.602151
3940.571088	92.358080
3942.499904	91.781132
3944.428720	91.935651
3946.357536	92.058692
3948.286352	91.763337
3950.215168	91.924389
3952.143984	92.342724
3954.072800	92.493269
3956.001616	92.350252
3957.930432	92.214573
3959.859248	92.206186
3961.788064	92.226048
3963.716880	92.419548
3965.645696	92.577044
3967.574512	92.457758
3969.503328	92.387579
3971.432144	92.446552
3973.360960	92.445453
3975.289776	92.421575
3977.218592	92.542460
3979.147408	92.599303
3981.076224	92.571455
3983.005040	92.582857
3984.933856	92.623585
3986.862672	92.679429
3988.791488	92.589697
3990.720304	92.472037
3992.649120	92.589499
3994.577936	92.640006
3996.506752	92.673158
3998.435568	92.807295
4000.364384	92.861578
