# Supplementary material for: Bioavailable phosphite in the surface ocean during the Great Oxidation Event
Source: Nat Commun. 2025 May 24;16:4825. doi: 10.1038/s41467-025-59963-0 (PMC12102248; doi:10.1038/s41467-025-59963-0)
Supplement: Supplementary file 5 — Supplementary Data 3 [file 41467_2025_59963_MOESM5_ESM.zip › FTIR data/12 uM P(III) in Seawater Si ph7.txt]

##TITLE=No Description
##DATA TYPE=INFRARED SPECTRUM
##XUNITS=1/CM
##YUNITS=%T
399.264912	76.125364
401.193728	61.985935
403.122544	59.111832
405.051360	65.625402
406.980176	70.558841
408.908992	60.872785
410.837808	56.902467
412.766624	56.294547
414.695440	51.676121
416.624256	57.282908
418.553072	70.606692
420.481888	64.260506
422.410704	56.651414
424.339520	54.870442
426.268336	55.825555
428.197152	52.344140
430.125968	50.225914
432.054784	50.087010
433.983600	50.276407
435.912416	50.183965
437.841232	49.757991
439.770048	50.044017
441.698864	49.816112
443.627680	50.976936
445.556496	54.030522
447.485312	55.567051
449.414128	56.044000
451.342944	54.782878
453.271760	53.126772
455.200576	51.418641
457.129392	52.038625
459.058208	52.494698
460.987024	52.489518
462.915840	53.053236
464.844656	53.180118
466.773472	52.981276
468.702288	53.746321
470.631104	53.738455
472.559920	54.297177
474.488736	55.145908
476.417552	55.885622
478.346368	56.629835
480.275184	57.074732
482.204000	57.228717
484.132816	56.757396
486.061632	57.489536
487.990448	58.783488
489.919264	58.988142
491.848080	59.067428
493.776896	59.018964
495.705712	60.329832
497.634528	61.884203
499.563344	62.167127
501.492160	61.011282
503.420976	60.803386
505.349792	60.878046
507.278608	61.351552
509.207424	62.104277
511.136240	62.794047
513.065056	63.016311
514.993872	62.499518
516.922688	62.181949
518.851504	63.140944
520.780320	63.721400
522.709136	63.470867
524.637952	63.321830
526.566768	63.543815
528.495584	64.002634
530.424400	64.301934
532.353216	64.431874
534.282032	64.830703
536.210848	65.197028
538.139664	65.757958
540.068480	66.138922
541.997296	65.963960
543.926112	65.843832
545.854928	66.048546
547.783744	66.422756
549.712560	66.593295
551.641376	67.028245
553.570192	67.436292
555.499008	67.552003
557.427824	68.120881
559.356640	68.431367
561.285456	68.143872
563.214272	68.072244
565.143088	68.157811
567.071904	68.343977
569.000720	68.800054
570.929536	68.764099
572.858352	68.821594
574.787168	68.829309
576.715984	68.946595
578.644800	68.917912
580.573616	68.814038
582.502432	68.893956
584.431248	68.794273
586.360064	68.527780
588.288880	68.567777
590.217696	68.573595
592.146512	68.453967
594.075328	68.361609
596.004144	68.602235
597.932960	68.550018
599.861776	68.232679
601.790592	68.163274
603.719408	68.314853
605.648224	68.415866
607.577040	68.487153
609.505856	68.408305
611.434672	68.618758
613.363488	68.708597
615.292304	68.539346
617.221120	68.463021
619.149936	68.657516
621.078752	68.634216
623.007568	68.387879
624.936384	68.453919
626.865200	68.927991
628.794016	69.167513
630.722832	69.254455
632.651648	69.277091
634.580464	69.269168
636.509280	69.222683
638.438096	69.422688
640.366912	69.475808
642.295728	69.509949
644.224544	69.755994
646.153360	69.965964
648.082176	69.892434
650.010992	70.144168
651.939808	70.270526
653.868624	70.209344
655.797440	70.397076
657.726256	70.798151
659.655072	71.142574
661.583888	71.491282
663.512704	71.795067
665.441520	71.702243
667.370336	70.994685
669.299152	71.391134
671.227968	72.160772
673.156784	72.572907
675.085600	72.700815
677.014416	72.798651
678.943232	73.048342
680.872048	73.282773
682.800864	73.459155
684.729680	73.720866
686.658496	74.077872
688.587312	74.428331
690.516128	74.685885
692.444944	74.958000
694.373760	75.165723
696.302576	75.428759
698.231392	75.715723
700.160208	76.006646
702.089024	76.150833
704.017840	76.421462
705.946656	76.722017
707.875472	77.054084
709.804288	77.243537
711.733104	77.372865
713.661920	77.577479
715.590736	77.826470
717.519552	77.927366
719.448368	77.995026
721.377184	78.286334
723.306000	78.736850
725.234816	78.949104
727.163632	79.056335
729.092448	79.276875
731.021264	79.486025
732.950080	79.474916
734.878896	79.603425
736.807712	79.792722
738.736528	80.069264
740.665344	80.286652
742.594160	80.399851
744.522976	80.564584
746.451792	80.664196
748.380608	80.840988
750.309424	81.287538
752.238240	81.510610
754.167056	81.467952
756.095872	81.569258
758.024688	81.810981
759.953504	81.830088
761.882320	81.919802
763.811136	82.006643
765.739952	82.123216
767.668768	82.264787
769.597584	82.414238
771.526400	82.499315
773.455216	82.667206
775.384032	82.739672
777.312848	82.920740
779.241664	83.023820
781.170480	83.119932
783.099296	83.312393
785.028112	83.476708
786.956928	83.518606
788.885744	83.564549
790.814560	83.705452
792.743376	83.881019
794.672192	83.839345
796.601008	83.873947
798.529824	83.824354
800.458640	83.905533
802.387456	83.973222
804.316272	83.991062
806.245088	84.033262
808.173904	84.086407
810.102720	84.022574
812.031536	84.003578
813.960352	83.983069
815.889168	83.917103
817.817984	83.788247
819.746800	83.592460
821.675616	83.468969
823.604432	83.255157
825.533248	82.963060
827.462064	82.805897
829.390880	82.607039
831.319696	82.482475
833.248512	82.232540
835.177328	81.916551
837.106144	81.528666
839.034960	81.235264
840.963776	80.977818
842.892592	80.714584
844.821408	80.453889
846.750224	80.152414
848.679040	79.801583
850.607856	79.608804
852.536672	79.409386
854.465488	79.061852
856.394304	78.681236
858.323120	78.446642
860.251936	78.171400
862.180752	77.874413
864.109568	77.602333
866.038384	77.399201
867.967200	77.102469
869.896016	76.800712
871.824832	76.540074
873.753648	76.396437
875.682464	76.031067
877.611280	75.661391
879.540096	75.393106
881.468912	75.198082
883.397728	74.912477
885.326544	74.715570
887.255360	74.539963
889.184176	74.383328
891.112992	74.219442
893.041808	74.124622
894.970624	73.999622
896.899440	73.932870
898.828256	73.975876
900.757072	73.969486
902.685888	74.004674
904.614704	74.129111
906.543520	74.112774
908.472336	74.199547
910.401152	74.334624
912.329968	74.408520
914.258784	74.472886
916.187600	74.533010
918.116416	74.648662
920.045232	74.760996
921.974048	74.750091
923.902864	74.711412
925.831680	74.655920
927.760496	74.574200
929.689312	74.381630
931.618128	74.158810
933.546944	73.884430
935.475760	73.557750
937.404576	73.205589
939.333392	72.835800
941.262208	72.427063
943.191024	71.957259
945.119840	71.417025
947.048656	70.923696
948.977472	70.391100
950.906288	69.807848
952.835104	69.184347
954.763920	68.595226
956.692736	68.050834
958.621552	67.541227
960.550368	66.900036
962.479184	66.331008
964.408000	65.776519
966.336816	65.316300
968.265632	64.863443
970.194448	64.347155
972.123264	63.946932
974.052080	63.572958
975.980896	63.264681
977.909712	63.010101
979.838528	62.785636
981.767344	62.631924
983.696160	62.439788
985.624976	62.255165
987.553792	62.094623
989.482608	62.038572
991.411424	62.080895
993.340240	62.079637
995.269056	62.080300
997.197872	62.118281
999.126688	62.169281
1001.055504	62.271264
1002.984320	62.379667
1004.913136	62.475225
1006.841952	62.667734
1008.770768	62.893817
1010.699584	63.102708
1012.628400	63.346829
1014.557216	63.569022
1016.486032	63.828116
1018.414848	64.173468
1020.343664	64.490556
1022.272480	64.829989
1024.201296	65.139544
1026.130112	65.391490
1028.058928	65.737980
1029.987744	66.154204
1031.916560	66.491615
1033.845376	66.855696
1035.774192	67.133147
1037.703008	67.462194
1039.631824	67.864175
1041.560640	68.268968
1043.489456	68.617629
1045.418272	68.961537
1047.347088	69.340430
1049.275904	69.715561
1051.204720	70.125466
1053.133536	70.617761
1055.062352	71.107644
1056.991168	71.537263
1058.919984	72.025603
1060.848800	72.504075
1062.777616	72.992398
1064.706432	73.448433
1066.635248	73.988147
1068.564064	74.689317
1070.492880	75.330016
1072.421696	75.877444
1074.350512	76.421030
1076.279328	77.078118
1078.208144	77.762629
1080.136960	78.470250
1082.065776	79.169540
1083.994592	79.880045
1085.923408	80.570315
1087.852224	81.265318
1089.781040	81.949576
1091.709856	82.628674
1093.638672	83.278196
1095.567488	83.967652
1097.496304	84.608969
1099.425120	85.134813
1101.353936	85.626832
1103.282752	86.149973
1105.211568	86.670798
1107.140384	87.198823
1109.069200	87.691175
1110.998016	88.130667
1112.926832	88.568827
1114.855648	89.006521
1116.784464	89.397888
1118.713280	89.754088
1120.642096	90.121017
1122.570912	90.483039
1124.499728	90.807307
1126.428544	91.121648
1128.357360	91.398385
1130.286176	91.615276
1132.214992	91.837517
1134.143808	92.042081
1136.072624	92.229057
1138.001440	92.404748
1139.930256	92.603769
1141.859072	92.776903
1143.787888	92.940586
1145.716704	93.100829
1147.645520	93.278695
1149.574336	93.417581
1151.503152	93.578099
1153.431968	93.751798
1155.360784	93.865827
1157.289600	93.974753
1159.218416	94.098881
1161.147232	94.255685
1163.076048	94.413268
1165.004864	94.534408
1166.933680	94.634119
1168.862496	94.753369
1170.791312	94.915755
1172.720128	95.010496
1174.648944	95.083166
1176.577760	95.211267
1178.506576	95.335003
1180.435392	95.480064
1182.364208	95.590853
1184.293024	95.658565
1186.221840	95.728171
1188.150656	95.836316
1190.079472	95.914293
1192.008288	95.972913
1193.937104	96.017822
1195.865920	96.074492
1197.794736	96.139542
1199.723552	96.146173
1201.652368	96.177989
1203.581184	96.231471
1205.510000	96.287952
1207.438816	96.337264
1209.367632	96.367157
1211.296448	96.360483
1213.225264	96.381008
1215.154080	96.412710
1217.082896	96.438359
1219.011712	96.448135
1220.940528	96.428407
1222.869344	96.430513
1224.798160	96.432756
1226.726976	96.458606
1228.655792	96.511446
1230.584608	96.533688
1232.513424	96.533175
1234.442240	96.547628
1236.371056	96.578880
1238.299872	96.572458
1240.228688	96.535909
1242.157504	96.542389
1244.086320	96.573743
1246.015136	96.570691
1247.943952	96.529740
1249.872768	96.512620
1251.801584	96.513385
1253.730400	96.491083
1255.659216	96.465533
1257.588032	96.400574
1259.516848	96.332685
1261.445664	96.388515
1263.374480	96.507831
1265.303296	96.505816
1267.232112	96.463355
1269.160928	96.439084
1271.089744	96.430744
1273.018560	96.501560
1274.947376	96.592315
1276.876192	96.610202
1278.805008	96.628830
1280.733824	96.627036
1282.662640	96.655812
1284.591456	96.643099
1286.520272	96.539268
1288.449088	96.474181
1290.377904	96.561171
1292.306720	96.638046
1294.235536	96.685797
1296.164352	96.635953
1298.093168	96.661504
1300.021984	96.703778
1301.950800	96.732356
1303.879616	96.724636
1305.808432	96.671898
1307.737248	96.643166
1309.666064	96.663424
1311.594880	96.515475
1313.523696	96.374894
1315.452512	96.400784
1317.381328	96.292979
1319.310144	96.302473
1321.238960	96.572218
1323.167776	96.715111
1325.096592	96.740709
1327.025408	96.738596
1328.954224	96.712073
1330.883040	96.681859
1332.811856	96.668878
1334.740672	96.554244
1336.669488	96.143393
1338.598304	95.506604
1340.527120	95.708525
1342.455936	96.464436
1344.384752	96.681964
1346.313568	96.653068
1348.242384	96.592544
1350.171200	96.591357
1352.100016	96.598580
1354.028832	96.492653
1355.957648	96.462146
1357.886464	96.418352
1359.815280	96.136194
1361.744096	95.548760
1363.672912	95.619664
1365.601728	96.145249
1367.530544	96.086869
1369.459360	95.957465
1371.388176	95.875555
1373.316992	95.374557
1375.245808	95.275518
1377.174624	95.611162
1379.103440	95.677113
1381.032256	95.743433
1382.961072	95.751664
1384.889888	95.503815
1386.818704	95.007268
1388.747520	95.206753
1390.676336	95.441755
1392.605152	95.097312
1394.533968	94.406328
1396.462784	94.306149
1398.391600	94.485400
1400.320416	94.845527
1402.249232	95.076807
1404.178048	94.776316
1406.106864	94.751188
1408.035680	94.909977
1409.964496	94.790148
1411.893312	94.705248
1413.822128	94.726090
1415.750944	94.297040
1417.679760	93.611935
1419.608576	93.611767
1421.537392	94.125489
1423.466208	94.076144
1425.395024	94.298997
1427.323840	94.409523
1429.252656	94.080703
1431.181472	94.019169
1433.110288	94.050990
1435.039104	93.768143
1436.967920	93.554702
1438.896736	94.095556
1440.825552	94.334147
1442.754368	94.346247
1444.683184	94.233543
1446.612000	93.929432
1448.540816	93.800535
1450.469632	93.969093
1452.398448	93.802116
1454.327264	93.197622
1456.256080	91.978460
1458.184896	92.215790
1460.113712	93.579664
1462.042528	94.078232
1463.971344	93.785990
1465.900160	93.831493
1467.828976	94.214159
1469.757792	94.006592
1471.686608	92.924058
1473.615424	92.521605
1475.544240	93.182815
1477.473056	93.817470
1479.401872	94.130165
1481.330688	94.009319
1483.259504	94.098284
1485.188320	93.862405
1487.117136	93.124024
1489.045952	92.326983
1490.974768	92.906629
1492.903584	93.808724
1494.832400	93.694394
1496.761216	93.143603
1498.690032	93.304167
1500.618848	93.646949
1502.547664	93.790653
1504.476480	93.355661
1506.405296	91.050156
1508.334112	90.952698
1510.262928	92.562945
1512.191744	93.448400
1514.120560	93.573961
1516.049376	92.845610
1517.978192	92.852437
1519.907008	92.954294
1521.835824	92.513503
1523.764640	93.139871
1525.693456	93.271843
1527.622272	93.659177
1529.551088	94.282927
1531.479904	94.206831
1533.408720	93.663613
1535.337536	94.164094
1537.266352	94.335118
1539.195168	93.091394
1541.123984	92.181158
1543.052800	92.716292
1544.981616	93.483687
1546.910432	94.602299
1548.839248	94.570334
1550.768064	94.347593
1552.696880	94.514773
1554.625696	94.036627
1556.554512	93.790103
1558.483328	92.546459
1560.412144	93.382803
1562.340960	94.502827
1564.269776	94.713435
1566.198592	94.718733
1568.127408	94.505264
1570.056224	94.176269
1571.985040	94.668932
1573.913856	94.666519
1575.842672	93.985069
1577.771488	94.020128
1579.700304	94.536427
1581.629120	94.551650
1583.557936	94.435355
1585.486752	94.309749
1587.415568	94.135747
1589.344384	93.834042
1591.273200	93.605778
1593.202016	93.323936
1595.130832	93.086686
1597.059648	92.975737
1598.988464	92.769570
1600.917280	92.291238
1602.846096	91.865708
1604.774912	91.591402
1606.703728	91.171333
1608.632544	90.687393
1610.561360	90.466022
1612.490176	90.118903
1614.418992	89.550374
1616.347808	88.781748
1618.276624	88.627941
1620.205440	88.382445
1622.134256	87.804229
1624.063072	87.566689
1625.991888	87.650205
1627.920704	87.472145
1629.849520	87.519038
1631.778336	87.312636
1633.707152	86.681206
1635.635968	85.931421
1637.564784	86.573084
1639.493600	87.074505
1641.422416	87.305901
1643.351232	87.187112
1645.280048	86.551381
1647.208864	86.334957
1649.137680	87.280448
1651.066496	87.185863
1652.995312	86.623228
1654.924128	88.143993
1656.852944	89.060928
1658.781760	89.465149
1660.710576	89.509640
1662.639392	89.748278
1664.568208	90.452296
1666.497024	90.546312
1668.425840	90.041638
1670.354656	90.228692
1672.283472	90.986449
1674.212288	91.292267
1676.141104	91.816887
1678.069920	92.199387
1679.998736	91.905912
1681.927552	91.693336
1683.856368	91.213477
1685.785184	92.343349
1687.714000	93.112996
1689.642816	93.570151
1691.571632	94.133333
1693.500448	94.268775
1695.429264	93.534752
1697.358080	93.104722
1699.286896	93.485223
1701.215712	93.852047
1703.144528	94.380480
1705.073344	94.439040
1707.002160	94.908755
1708.930976	95.495057
1710.859792	95.649011
1712.788608	95.422349
1714.717424	94.655797
1716.646240	94.157765
1718.575056	94.780932
1720.503872	95.946120
1722.432688	96.285999
1724.361504	96.402205
1726.290320	96.605422
1728.219136	96.382881
1730.147952	95.835095
1732.076768	95.554096
1734.005584	94.965794
1735.934400	95.748276
1737.863216	96.273573
1739.792032	96.083399
1741.720848	96.103081
1743.649664	95.873109
1745.578480	95.904212
1747.507296	95.597857
1749.436112	95.337094
1751.364928	95.747375
1753.293744	96.622793
1755.222560	96.861405
1757.151376	96.437526
1759.080192	96.621111
1761.009008	96.584232
1762.937824	96.691089
1764.866640	97.099575
1766.795456	96.899779
1768.724272	96.454618
1770.653088	96.272176
1772.581904	95.983343
1774.510720	96.491066
1776.439536	96.905501
1778.368352	96.984226
1780.297168	96.760974
1782.225984	96.979828
1784.154800	97.124136
1786.083616	97.199929
1788.012432	97.324172
1789.941248	96.918632
1791.870064	96.285983
1793.798880	96.417495
1795.727696	96.785802
1797.656512	97.000126
1799.585328	96.900632
1801.514144	96.688761
1803.442960	97.073936
1805.371776	97.370461
1807.300592	97.262415
1809.229408	97.072130
1811.158224	96.978155
1813.087040	97.231423
1815.015856	97.506233
1816.944672	97.420321
1818.873488	97.454597
1820.802304	97.514840
1822.731120	97.350228
1824.659936	96.979202
1826.588752	97.067317
1828.517568	96.968071
1830.446384	96.772289
1832.375200	97.294263
1834.304016	97.513131
1836.232832	97.440406
1838.161648	97.468696
1840.090464	97.547581
1842.019280	97.209098
1843.948096	96.613215
1845.876912	96.788652
1847.805728	97.240121
1849.734544	97.560491
1851.663360	97.700995
1853.592176	97.718843
1855.520992	97.800111
1857.449808	97.766287
1859.378624	97.601040
1861.307440	97.563658
1863.236256	97.595885
1865.165072	97.448256
1867.093888	97.011599
1869.022704	96.713104
1870.951520	97.202278
1872.880336	97.638070
1874.809152	97.821261
1876.737968	97.873763
1878.666784	97.819716
1880.595600	97.751657
1882.524416	97.688611
1884.453232	97.715738
1886.382048	97.709432
1888.310864	97.437743
1890.239680	97.230975
1892.168496	97.485238
1894.097312	97.616237
1896.026128	97.677670
1897.954944	97.824440
1899.883760	97.748882
1901.812576	97.619377
1903.741392	97.690699
1905.670208	97.709837
1907.599024	97.553950
1909.527840	97.352159
1911.456656	97.571436
1913.385472	97.783975
1915.314288	97.729947
1917.243104	97.468120
1919.171920	97.371618
1921.100736	97.381114
1923.029552	97.195940
1924.958368	97.526195
1926.887184	97.684251
1928.816000	97.766951
1930.744816	97.784551
1932.673632	97.797048
1934.602448	97.843197
1936.531264	97.768745
1938.460080	97.747238
1940.388896	97.425209
1942.317712	96.972518
1944.246528	97.227022
1946.175344	97.708249
1948.104160	97.660041
1950.032976	97.668750
1951.961792	97.708484
1953.890608	97.714940
1955.819424	97.513517
1957.748240	97.702238
1959.677056	98.008368
1961.605872	97.979437
1963.534688	97.760585
1965.463504	97.398575
1967.392320	97.038365
1969.321136	97.623420
1971.249952	98.084016
1973.178768	98.049517
1975.107584	97.884839
1977.036400	97.717759
1978.965216	97.575211
1980.894032	97.479469
1982.822848	97.418607
1984.751664	97.442843
1986.680480	97.178410
1988.609296	97.071897
1990.538112	97.105120
1992.466928	96.881039
1994.395744	97.146952
1996.324560	97.449308
1998.253376	97.855938
2000.182192	98.175751
2002.111008	98.010116
2004.039824	97.608507
2005.968640	97.464378
2007.897456	97.855069
2009.826272	97.706673
2011.755088	97.317979
2013.683904	97.692849
2015.612720	97.654696
2017.541536	97.344223
2019.470352	97.434250
2021.399168	97.395315
2023.327984	97.586689
2025.256800	97.731549
2027.185616	97.852527
2029.114432	97.896670
2031.043248	98.167073
2032.972064	98.203836
2034.900880	98.097297
2036.829696	97.756617
2038.758512	97.441189
2040.687328	97.357789
2042.616144	97.348328
2044.544960	97.458266
2046.473776	97.755230
2048.402592	97.826917
2050.331408	97.816774
2052.260224	98.025973
2054.189040	98.185738
2056.117856	97.916014
2058.046672	97.643395
2059.975488	97.459760
2061.904304	97.409152
2063.833120	97.424634
2065.761936	97.444033
2067.690752	97.297094
2069.619568	97.255677
2071.548384	97.465821
2073.477200	97.575898
2075.406016	97.581886
2077.334832	97.672349
2079.263648	97.632031
2081.192464	97.370846
2083.121280	97.355633
2085.050096	97.688393
2086.978912	97.626305
2088.907728	97.416537
2090.836544	97.452000
2092.765360	97.739901
2094.694176	97.922509
2096.622992	97.720042
2098.551808	97.483121
2100.480624	97.411896
2102.409440	97.410812
2104.338256	97.448381
2106.267072	97.389734
2108.195888	97.386939
2110.124704	97.543947
2112.053520	97.560931
2113.982336	97.494600
2115.911152	97.475540
2117.839968	97.655862
2119.768784	97.662979
2121.697600	97.419172
2123.626416	97.468201
2125.555232	97.877327
2127.484048	98.068589
2129.412864	97.884033
2131.341680	97.595668
2133.270496	97.470075
2135.199312	97.714567
2137.128128	97.954983
2139.056944	97.784382
2140.985760	97.447995
2142.914576	97.462425
2144.843392	97.835366
2146.772208	97.888693
2148.701024	97.761969
2150.629840	97.628083
2152.558656	97.662286
2154.487472	97.887223
2156.416288	97.605358
2158.345104	97.527950
2160.273920	97.468237
2162.202736	97.616365
2164.131552	97.946456
2166.060368	98.056691
2167.989184	97.356715
2169.918000	97.369273
2171.846816	97.854668
2173.775632	97.584037
2175.704448	97.747193
2177.633264	97.742218
2179.562080	97.350222
2181.490896	97.469790
2183.419712	97.468699
2185.348528	97.521799
2187.277344	97.710341
2189.206160	97.909373
2191.134976	98.004412
2193.063792	97.952640
2194.992608	97.523138
2196.921424	97.218609
2198.850240	97.190981
2200.779056	97.378875
2202.707872	97.368662
2204.636688	97.328617
2206.565504	97.756484
2208.494320	97.996620
2210.423136	97.670783
2212.351952	97.466485
2214.280768	97.585234
2216.209584	97.743553
2218.138400	97.521914
2220.067216	97.327418
2221.996032	97.436104
2223.924848	97.354346
2225.853664	97.430943
2227.782480	97.406052
2229.711296	97.214735
2231.640112	97.383121
2233.568928	97.471736
2235.497744	97.551514
2237.426560	97.597520
2239.355376	97.418696
2241.284192	97.284910
2243.213008	97.446767
2245.141824	97.625372
2247.070640	97.543754
2248.999456	97.339868
2250.928272	97.260773
2252.857088	97.471639
2254.785904	97.613174
2256.714720	97.493565
2258.643536	97.513959
2260.572352	97.467458
2262.501168	97.395137
2264.429984	97.539224
2266.358800	97.562722
2268.287616	97.391357
2270.216432	97.270445
2272.145248	97.284111
2274.074064	97.358954
2276.002880	97.357284
2277.931696	97.395968
2279.860512	97.442609
2281.789328	97.414122
2283.718144	97.359840
2285.646960	97.308037
2287.575776	97.178153
2289.504592	96.977898
2291.433408	96.711539
2293.362224	96.680977
2295.291040	96.753180
2297.219856	96.618542
2299.148672	96.352828
2301.077488	96.133787
2303.006304	95.912682
2304.935120	95.655310
2306.863936	95.390149
2308.792752	95.117730
2310.721568	94.884924
2312.650384	94.658409
2314.579200	94.548435
2316.508016	94.401584
2318.436832	93.968436
2320.365648	93.402022
2322.294464	92.932683
2324.223280	92.725485
2326.152096	92.795810
2328.080912	92.671706
2330.009728	92.395200
2331.938544	92.463308
2333.867360	92.561915
2335.796176	92.566215
2337.724992	92.436124
2339.653808	92.162277
2341.582624	91.987788
2343.511440	92.210746
2345.440256	92.502649
2347.369072	93.193242
2349.297888	93.506285
2351.226704	92.792716
2353.155520	91.810511
2355.084336	91.223254
2357.013152	90.854366
2358.941968	90.291687
2360.870784	90.038625
2362.799600	90.449261
2364.728416	90.922532
2366.657232	91.478882
2368.586048	92.133144
2370.514864	92.838333
2372.443680	93.542973
2374.372496	94.322381
2376.301312	94.945258
2378.230128	95.495903
2380.158944	96.081106
2382.087760	96.758536
2384.016576	97.272285
2385.945392	97.644886
2387.874208	97.803716
2389.803024	97.829102
2391.731840	97.893595
2393.660656	97.966032
2395.589472	97.958108
2397.518288	97.967647
2399.447104	97.981666
2401.375920	97.970061
2403.304736	97.978253
2405.233552	98.050759
2407.162368	98.033342
2409.091184	98.012121
2411.020000	98.081323
2412.948816	98.124836
2414.877632	98.076178
2416.806448	97.991839
2418.735264	97.989980
2420.664080	97.970286
2422.592896	97.927837
2424.521712	97.896023
2426.450528	97.918312
2428.379344	97.932261
2430.308160	97.998385
2432.236976	98.010934
2434.165792	97.939910
2436.094608	97.984718
2438.023424	98.056949
2439.952240	98.083127
2441.881056	98.090612
2443.809872	98.062640
2445.738688	98.042779
2447.667504	98.099336
2449.596320	98.128668
2451.525136	98.121940
2453.453952	98.138184
2455.382768	98.122614
2457.311584	98.074984
2459.240400	98.058309
2461.169216	98.139943
2463.098032	98.253211
2465.026848	98.261902
2466.955664	98.274866
2468.884480	98.228503
2470.813296	98.134729
2472.742112	98.077593
2474.670928	98.143686
2476.599744	98.234819
2478.528560	98.253813
2480.457376	98.220106
2482.386192	98.145310
2484.315008	98.171132
2486.243824	98.254720
2488.172640	98.194269
2490.101456	98.148728
2492.030272	98.175315
2493.959088	98.196880
2495.887904	98.138732
2497.816720	98.130873
2499.745536	98.151301
2501.674352	98.144331
2503.603168	98.146594
2505.531984	98.147757
2507.460800	98.220510
2509.389616	98.230904
2511.318432	98.210938
2513.247248	98.175014
2515.176064	98.117714
2517.104880	98.113899
2519.033696	98.128475
2520.962512	98.186619
2522.891328	98.179368
2524.820144	98.119719
2526.748960	98.119259
2528.677776	98.179138
2530.606592	98.180561
2532.535408	98.216155
2534.464224	98.193093
2536.393040	98.210931
2538.321856	98.263276
2540.250672	98.163184
2542.179488	98.055692
2544.108304	98.052514
2546.037120	98.133886
2547.965936	98.165676
2549.894752	98.217399
2551.823568	98.264666
2553.752384	98.225646
2555.681200	98.141916
2557.610016	98.099122
2559.538832	98.099261
2561.467648	98.167920
2563.396464	98.167819
2565.325280	98.111639
2567.254096	98.148646
2569.182912	98.167354
2571.111728	98.116663
2573.040544	98.104095
2574.969360	98.158118
2576.898176	98.086415
2578.826992	98.027388
2580.755808	98.060695
2582.684624	98.128471
2584.613440	98.113183
2586.542256	98.015919
2588.471072	97.994697
2590.399888	98.044343
2592.328704	98.084599
2594.257520	97.992309
2596.186336	97.886101
2598.115152	97.893794
2600.043968	97.977673
2601.972784	98.032370
2603.901600	98.001771
2605.830416	97.967919
2607.759232	97.967725
2609.688048	97.963080
2611.616864	97.934481
2613.545680	97.856846
2615.474496	97.884536
2617.403312	97.907523
2619.332128	97.901490
2621.260944	97.843163
2623.189760	97.845897
2625.118576	97.833963
2627.047392	97.816920
2628.976208	97.830213
2630.905024	97.850152
2632.833840	97.822735
2634.762656	97.773809
2636.691472	97.735769
2638.620288	97.741973
2640.549104	97.761581
2642.477920	97.746404
2644.406736	97.705502
2646.335552	97.731534
2648.264368	97.765246
2650.193184	97.741875
2652.122000	97.722327
2654.050816	97.706210
2655.979632	97.697929
2657.908448	97.713952
2659.837264	97.695279
2661.766080	97.690342
2663.694896	97.712273
2665.623712	97.741701
2667.552528	97.777653
2669.481344	97.800130
2671.410160	97.780672
2673.338976	97.762116
2675.267792	97.757386
2677.196608	97.743251
2679.125424	97.711045
2681.054240	97.668318
2682.983056	97.674832
2684.911872	97.679344
2686.840688	97.653978
2688.769504	97.639132
2690.698320	97.620117
2692.627136	97.598124
2694.555952	97.598771
2696.484768	97.608604
2698.413584	97.584250
2700.342400	97.547999
2702.271216	97.548909
2704.200032	97.585282
2706.128848	97.541291
2708.057664	97.513871
2709.986480	97.534253
2711.915296	97.511724
2713.844112	97.505749
2715.772928	97.501933
2717.701744	97.507024
2719.630560	97.516654
2721.559376	97.490223
2723.488192	97.469487
2725.417008	97.462749
2727.345824	97.458440
2729.274640	97.435770
2731.203456	97.423656
2733.132272	97.437752
2735.061088	97.448141
2736.989904	97.449268
2738.918720	97.430720
2740.847536	97.401490
2742.776352	97.413656
2744.705168	97.424186
2746.633984	97.368464
2748.562800	97.329293
2750.491616	97.313019
2752.420432	97.277228
2754.349248	97.235032
2756.278064	97.226643
2758.206880	97.261405
2760.135696	97.293736
2762.064512	97.289354
2763.993328	97.252168
2765.922144	97.188879
2767.850960	97.144871
2769.779776	97.144719
2771.708592	97.118527
2773.637408	97.075664
2775.566224	97.044431
2777.495040	97.030391
2779.423856	97.034730
2781.352672	97.019310
2783.281488	97.004521
2785.210304	96.995632
2787.139120	97.033323
2789.067936	97.039764
2790.996752	97.004776
2792.925568	96.964569
2794.854384	96.942868
2796.783200	96.929513
2798.712016	96.910444
2800.640832	96.883504
2802.569648	96.857002
2804.498464	96.843115
2806.427280	96.864061
2808.356096	96.876877
2810.284912	96.831489
2812.213728	96.772792
2814.142544	96.762217
2816.071360	96.788955
2818.000176	96.807337
2819.928992	96.795046
2821.857808	96.752939
2823.786624	96.711407
2825.715440	96.681313
2827.644256	96.619700
2829.573072	96.573851
2831.501888	96.542765
2833.430704	96.480678
2835.359520	96.432812
2837.288336	96.391991
2839.217152	96.405658
2841.145968	96.461782
2843.074784	96.490858
2845.003600	96.527847
2846.932416	96.536738
2848.861232	96.455946
2850.790048	96.431972
2852.718864	96.428307
2854.647680	96.357832
2856.576496	96.254393
2858.505312	96.155984
2860.434128	96.085266
2862.362944	96.030562
2864.291760	95.971992
2866.220576	95.925036
2868.149392	95.878241
2870.078208	95.870300
2872.007024	95.824236
2873.935840	95.761275
2875.864656	95.717350
2877.793472	95.655541
2879.722288	95.588210
2881.651104	95.582091
2883.579920	95.567973
2885.508736	95.511996
2887.437552	95.453723
2889.366368	95.423990
2891.295184	95.346569
2893.224000	95.315179
2895.152816	95.298232
2897.081632	95.261186
2899.010448	95.234209
2900.939264	95.147218
2902.868080	95.101018
2904.796896	95.124172
2906.725712	95.130024
2908.654528	95.097389
2910.583344	95.092240
2912.512160	95.147176
2914.440976	95.228888
2916.369792	95.264686
2918.298608	95.252920
2920.227424	95.195060
2922.156240	95.107755
2924.085056	95.053901
2926.013872	95.013531
2927.942688	94.960207
2929.871504	94.925551
2931.800320	94.915828
2933.729136	94.849033
2935.657952	94.815464
2937.586768	94.766096
2939.515584	94.693829
2941.444400	94.608010
2943.373216	94.506655
2945.302032	94.470835
2947.230848	94.478043
2949.159664	94.372041
2951.088480	94.284018
2953.017296	94.253572
2954.946112	94.221129
2956.874928	94.148591
2958.803744	94.111656
2960.732560	94.046559
2962.661376	93.959201
2964.590192	93.846170
2966.519008	93.764008
2968.447824	93.693275
2970.376640	93.634866
2972.305456	93.619837
2974.234272	93.604442
2976.163088	93.509454
2978.091904	93.435738
2980.020720	93.366776
2981.949536	93.321452
2983.878352	93.313532
2985.807168	93.268319
2987.735984	93.209634
2989.664800	93.176936
2991.593616	93.223573
2993.522432	93.248469
2995.451248	93.209665
2997.380064	93.221156
2999.308880	93.178025
3001.237696	93.132152
3003.166512	93.089902
3005.095328	93.078649
3007.024144	93.111749
3008.952960	93.081993
3010.881776	93.035200
3012.810592	93.001895
3014.739408	92.976575
3016.668224	93.013263
3018.597040	93.025965
3020.525856	92.983519
3022.454672	92.934048
3024.383488	92.860182
3026.312304	92.779468
3028.241120	92.685773
3030.169936	92.563324
3032.098752	92.551855
3034.027568	92.562570
3035.956384	92.548945
3037.885200	92.503050
3039.814016	92.425880
3041.742832	92.363677
3043.671648	92.278397
3045.600464	92.222964
3047.529280	92.148322
3049.458096	92.064159
3051.386912	92.037846
3053.315728	91.926705
3055.244544	91.829563
3057.173360	91.817480
3059.102176	91.842016
3061.030992	91.802158
3062.959808	91.665928
3064.888624	91.453710
3066.817440	91.377727
3068.746256	91.372249
3070.675072	91.367072
3072.603888	91.257942
3074.532704	91.216624
3076.461520	91.093814
3078.390336	90.943066
3080.319152	90.893671
3082.247968	90.876153
3084.176784	90.789369
3086.105600	90.723908
3088.034416	90.653534
3089.963232	90.594960
3091.892048	90.517751
3093.820864	90.353917
3095.749680	90.190057
3097.678496	90.111347
3099.607312	89.995792
3101.536128	89.922499
3103.464944	89.850546
3105.393760	89.791443
3107.322576	89.707749
3109.251392	89.593120
3111.180208	89.457536
3113.109024	89.366359
3115.037840	89.259681
3116.966656	89.120272
3118.895472	89.019933
3120.824288	88.957684
3122.753104	88.870855
3124.681920	88.816269
3126.610736	88.774896
3128.539552	88.690100
3130.468368	88.471600
3132.397184	88.309601
3134.326000	88.293456
3136.254816	88.288745
3138.183632	88.175069
3140.112448	88.057839
3142.041264	87.947821
3143.970080	87.903360
3145.898896	87.722232
3147.827712	87.499951
3149.756528	87.377331
3151.685344	87.306058
3153.614160	87.202879
3155.542976	87.163923
3157.471792	87.070291
3159.400608	86.967880
3161.329424	86.874789
3163.258240	86.749535
3165.187056	86.630574
3167.115872	86.568400
3169.044688	86.453819
3170.973504	86.270908
3172.902320	86.174941
3174.831136	86.033720
3176.759952	85.871623
3178.688768	85.778151
3180.617584	85.680453
3182.546400	85.645028
3184.475216	85.596728
3186.404032	85.475844
3188.332848	85.318286
3190.261664	85.199561
3192.190480	85.097118
3194.119296	84.985103
3196.048112	84.874485
3197.976928	84.837351
3199.905744	84.708486
3201.834560	84.570589
3203.763376	84.447208
3205.692192	84.360220
3207.621008	84.272165
3209.549824	84.140993
3211.478640	84.090296
3213.407456	84.047904
3215.336272	83.961467
3217.265088	83.999322
3219.193904	83.940030
3221.122720	83.803207
3223.051536	83.739496
3224.980352	83.736581
3226.909168	83.562255
3228.837984	83.476912
3230.766800	83.386519
3232.695616	83.327426
3234.624432	83.334859
3236.553248	83.265103
3238.482064	83.056925
3240.410880	82.980209
3242.339696	83.025069
3244.268512	82.972236
3246.197328	82.919051
3248.126144	82.942289
3250.054960	82.870108
3251.983776	82.715400
3253.912592	82.620688
3255.841408	82.602004
3257.770224	82.573024
3259.699040	82.586488
3261.627856	82.556856
3263.556672	82.496698
3265.485488	82.357252
3267.414304	82.423481
3269.343120	82.524709
3271.271936	82.429216
3273.200752	82.287884
3275.129568	82.345393
3277.058384	82.341877
3278.987200	82.317169
3280.916016	82.217306
3282.844832	82.227471
3284.773648	82.209289
3286.702464	82.121884
3288.631280	82.066240
3290.560096	82.048457
3292.488912	81.921845
3294.417728	81.833908
3296.346544	81.800276
3298.275360	81.818546
3300.204176	81.746609
3302.132992	81.662857
3304.061808	81.541573
3305.990624	81.364631
3307.919440	81.282159
3309.848256	81.358439
3311.777072	81.351627
3313.705888	81.359835
3315.634704	81.288759
3317.563520	81.252260
3319.492336	81.207771
3321.421152	81.198637
3323.349968	81.131194
3325.278784	81.064554
3327.207600	80.984808
3329.136416	80.964471
3331.065232	80.921138
3332.994048	80.938034
3334.922864	80.862973
3336.851680	80.797780
3338.780496	80.840762
3340.709312	80.908039
3342.638128	80.847528
3344.566944	80.885458
3346.495760	80.907001
3348.424576	80.849398
3350.353392	80.817991
3352.282208	80.848472
3354.211024	80.756059
3356.139840	80.689197
3358.068656	80.695405
3359.997472	80.722791
3361.926288	80.680783
3363.855104	80.735211
3365.783920	80.793667
3367.712736	80.851452
3369.641552	80.862416
3371.570368	80.889929
3373.499184	80.943141
3375.428000	80.990099
3377.356816	80.943585
3379.285632	80.938939
3381.214448	80.918443
3383.143264	80.835210
3385.072080	80.783718
3387.000896	80.954195
3388.929712	81.067380
3390.858528	81.096157
3392.787344	81.203502
3394.716160	81.340201
3396.644976	81.318260
3398.573792	81.352642
3400.502608	81.556228
3402.431424	81.667542
3404.360240	81.648261
3406.289056	81.676599
3408.217872	81.717797
3410.146688	81.696644
3412.075504	81.804612
3414.004320	81.937356
3415.933136	81.901625
3417.861952	81.878070
3419.790768	81.911717
3421.719584	82.142356
3423.648400	82.373118
3425.577216	82.505757
3427.506032	82.555989
3429.434848	82.725058
3431.363664	82.802813
3433.292480	82.852203
3435.221296	82.920700
3437.150112	82.992019
3439.078928	83.016195
3441.007744	83.075732
3442.936560	83.195525
3444.865376	83.217598
3446.794192	83.185742
3448.723008	83.430666
3450.651824	83.626762
3452.580640	83.715889
3454.509456	83.816546
3456.438272	84.019637
3458.367088	83.989241
3460.295904	84.078458
3462.224720	84.173672
3464.153536	84.374216
3466.082352	84.603991
3468.011168	84.713388
3469.939984	84.664980
3471.868800	84.752467
3473.797616	84.893109
3475.726432	85.116440
3477.655248	85.179368
3479.584064	85.183400
3481.512880	85.224469
3483.441696	85.515568
3485.370512	85.621441
3487.299328	85.670038
3489.228144	85.847088
3491.156960	86.123538
3493.085776	86.265001
3495.014592	86.287303
3496.943408	86.195435
3498.872224	86.191997
3500.801040	86.033887
3502.729856	85.992249
3504.658672	86.440934
3506.587488	86.793212
3508.516304	86.606468
3510.445120	86.697104
3512.373936	87.106394
3514.302752	87.345326
3516.231568	87.356803
3518.160384	87.429127
3520.089200	87.376367
3522.018016	87.197168
3523.946832	87.050728
3525.875648	87.228201
3527.804464	87.308894
3529.733280	87.673600
3531.662096	88.078430
3533.590912	88.196617
3535.519728	88.111711
3537.448544	88.333478
3539.377360	88.583461
3541.306176	88.691807
3543.234992	88.411424
3545.163808	88.109696
3547.092624	88.310183
3549.021440	88.864468
3550.950256	88.855658
3552.879072	88.844599
3554.807888	89.186507
3556.736704	89.440258
3558.665520	89.449855
3560.594336	89.406020
3562.523152	89.249887
3564.451968	88.815314
3566.380784	88.396829
3568.309600	89.138792
3570.238416	90.059272
3572.167232	90.386046
3574.096048	90.491978
3576.024864	90.615977
3577.953680	90.626520
3579.882496	90.658103
3581.811312	90.691879
3583.740128	90.566344
3585.668944	90.039262
3587.597760	89.755536
3589.526576	90.499783
3591.455392	91.049100
3593.384208	90.883945
3595.313024	90.969048
3597.241840	91.300995
3599.170656	91.423631
3601.099472	91.508520
3603.028288	91.833302
3604.957104	92.089060
3606.885920	91.824370
3608.814736	91.600140
3610.743552	91.940066
3612.672368	91.912245
3614.601184	92.009293
3616.530000	92.320604
3618.458816	92.214751
3620.387632	92.407367
3622.316448	93.074595
3624.245264	93.326484
3626.174080	93.247739
3628.102896	92.622338
3630.031712	92.674510
3631.960528	93.685265
3633.889344	94.114922
3635.818160	94.441228
3637.746976	94.721587
3639.675792	94.718878
3641.604608	94.606912
3643.533424	94.714480
3645.462240	94.807941
3647.391056	93.799903
3649.319872	93.091193
3651.248688	93.789051
3653.177504	95.106999
3655.106320	95.468012
3657.035136	95.240793
3658.963952	95.595932
3660.892768	95.960177
3662.821584	96.135488
3664.750400	96.269341
3666.679216	96.278690
3668.608032	95.536631
3670.536848	94.700063
3672.465664	95.486427
3674.394480	95.241033
3676.323296	94.165742
3678.252112	95.246327
3680.180928	96.039176
3682.109744	96.532631
3684.038560	96.823165
3685.967376	96.915023
3687.896192	96.264497
3689.825008	95.285081
3691.753824	95.829897
3693.682640	96.594031
3695.611456	97.034019
3697.540272	97.186393
3699.469088	97.407861
3701.397904	97.141630
3703.326720	97.372557
3705.255536	97.903658
3707.184352	98.122274
3709.113168	97.638277
3711.041984	96.595443
3712.970800	96.569201
3714.899616	97.640486
3716.828432	98.311265
3718.757248	98.179109
3720.686064	97.796953
3722.614880	97.292011
3724.543696	97.104205
3726.472512	97.009130
3728.401328	97.604524
3730.330144	98.297443
3732.258960	97.669045
3734.187776	96.467438
3736.116592	95.572344
3738.045408	96.674568
3739.974224	97.591657
3741.903040	98.131589
3743.831856	97.608924
3745.760672	96.715773
3747.689488	97.619571
3749.618304	97.367885
3751.547120	96.590170
3753.475936	97.308722
3755.404752	98.321132
3757.333568	98.486526
3759.262384	98.227643
3761.191200	98.467209
3763.120016	99.043823
3765.048832	98.947074
3766.977648	98.873470
3768.906464	98.791403
3770.835280	98.336945
3772.764096	98.915267
3774.692912	99.322747
3776.621728	99.476396
3778.550544	99.096589
3780.479360	98.652199
3782.408176	98.960493
3784.336992	98.827742
3786.265808	98.738119
3788.194624	99.140471
3790.123440	99.263004
3792.052256	99.238664
3793.981072	99.205874
3795.909888	98.737267
3797.838704	98.486883
3799.767520	98.814053
3801.696336	97.637876
3803.625152	98.073165
3805.553968	98.745518
3807.482784	98.112633
3809.411600	98.626930
3811.340416	99.256198
3813.269232	99.436710
3815.198048	98.792376
3817.126864	97.992666
3819.055680	98.476677
3820.984496	97.508299
3822.913312	97.590670
3824.842128	98.614720
3826.770944	98.584800
3828.699760	98.761916
3830.628576	99.013664
3832.557392	98.718746
3834.486208	98.737318
3836.415024	98.354228
3838.343840	97.534997
3840.272656	97.413339
3842.201472	98.043259
3844.130288	98.213916
3846.059104	98.676462
3847.987920	99.055190
3849.916736	99.066837
3851.845552	98.442323
3853.774368	96.823346
3855.703184	97.278411
3857.632000	98.178366
3859.560816	98.860619
3861.489632	98.793270
3863.418448	98.185892
3865.347264	97.943202
3867.276080	98.651258
3869.204896	98.480096
3871.133712	97.699306
3873.062528	98.284836
3874.991344	98.231651
3876.920160	99.019988
3878.848976	99.162660
3880.777792	98.244420
3882.706608	98.385143
3884.635424	98.584121
3886.564240	98.171443
3888.493056	99.001542
3890.421872	98.838582
3892.350688	98.149533
3894.279504	98.623977
3896.208320	99.183302
3898.137136	98.921178
3900.065952	98.295086
3901.994768	98.137768
3903.923584	97.923775
3905.852400	98.122440
3907.781216	99.008421
3909.710032	99.370001
3911.638848	99.397247
3913.567664	99.522324
3915.496480	99.319579
3917.425296	98.713616
3919.354112	98.758386
3921.282928	99.047102
3923.211744	99.068341
3925.140560	98.677671
3927.069376	99.078331
3928.998192	99.184158
3930.927008	98.787404
3932.855824	98.563675
3934.784640	99.055247
3936.713456	99.373896
3938.642272	99.354574
3940.571088	99.369566
3942.499904	98.982829
3944.428720	98.937569
3946.357536	99.159285
3948.286352	98.790630
3950.215168	98.781910
3952.143984	99.131992
3954.072800	99.350154
3956.001616	99.260291
3957.930432	99.298167
3959.859248	99.336012
3961.788064	99.215464
3963.716880	99.196957
3965.645696	99.390399
3967.574512	99.377652
3969.503328	99.399285
3971.432144	99.326555
3973.360960	99.268610
3975.289776	99.242322
3977.218592	99.454319
3979.147408	99.524374
3981.076224	99.516656
3983.005040	99.528600
3984.933856	99.588394
3986.862672	99.571189
3988.791488	99.538090
3990.720304	99.459139
3992.649120	99.564044
3994.577936	99.556117
3996.506752	99.588083
3998.435568	99.602848
4000.364384	99.613970
