# Supplementary material for: Bioavailable phosphite in the surface ocean during the Great Oxidation Event
Source: Nat Commun. 2025 May 24;16:4825. doi: 10.1038/s41467-025-59963-0 (PMC12102248; doi:10.1038/s41467-025-59963-0)
Supplement: Supplementary file 5 — Supplementary Data 3 [file 41467_2025_59963_MOESM5_ESM.zip › FTIR data/12 uM P(V) in Seawater-Si ph7.txt]

##TITLE=No Description
##DATA TYPE=INFRARED SPECTRUM
##XUNITS=1/CM
##YUNITS=%T
399.264912	7.993627
401.193728	20.330758
403.122544	17.449075
405.051360	17.261608
406.980176	11.981933
408.908992	16.064032
410.837808	22.753565
412.766624	21.793067
414.695440	18.243625
416.624256	24.344799
418.553072	28.540440
420.481888	22.478898
422.410704	23.974132
424.339520	22.158067
426.268336	23.612967
428.197152	22.445705
430.125968	22.041890
432.054784	21.945918
433.983600	21.348809
435.912416	25.161357
437.841232	32.529026
439.770048	35.481279
441.698864	36.573995
443.627680	33.190338
445.556496	27.472943
447.485312	25.856559
449.414128	26.937603
451.342944	30.817546
453.271760	35.092532
455.200576	34.345557
457.129392	27.745883
459.058208	29.847428
460.987024	32.381092
462.915840	32.704670
464.844656	33.472720
466.773472	33.605619
468.702288	33.862149
470.631104	34.426716
472.559920	34.743747
474.488736	35.970683
476.417552	36.724270
478.346368	37.136355
480.275184	37.065395
482.204000	37.511918
484.132816	38.134665
486.061632	38.187690
487.990448	38.173418
489.919264	38.799650
491.848080	40.298097
493.776896	41.051228
495.705712	41.073436
497.634528	41.449315
499.563344	41.438989
501.492160	41.232917
503.420976	41.240650
505.349792	41.845018
507.278608	42.104444
509.207424	42.756576
511.136240	43.509013
513.065056	43.315489
514.993872	43.413122
516.922688	44.124682
518.851504	44.210303
520.780320	44.550664
522.709136	45.228387
524.637952	45.454381
526.566768	45.225862
528.495584	45.211590
530.424400	45.648669
532.353216	45.967235
534.282032	46.257218
536.210848	46.183172
538.139664	46.435631
540.068480	47.104938
541.997296	47.428115
543.926112	48.013402
545.854928	48.317262
547.783744	48.122905
549.712560	48.374248
551.641376	48.843601
553.570192	49.201305
555.499008	49.590340
557.427824	49.817168
559.356640	50.081203
561.285456	50.324105
563.214272	50.419544
565.143088	50.477613
567.071904	50.865700
569.000720	51.326826
570.929536	51.468786
572.858352	51.201939
574.787168	51.369726
576.715984	51.505883
578.644800	51.647253
580.573616	51.680508
582.502432	51.990046
584.431248	52.081010
586.360064	52.056061
588.288880	51.876544
590.217696	51.931894
592.146512	51.946032
594.075328	52.071217
596.004144	52.268758
597.932960	52.345480
599.861776	52.282344
601.790592	52.531763
603.719408	52.701884
605.648224	52.715336
607.577040	52.881912
609.505856	53.071943
611.434672	53.070376
613.363488	53.226779
615.292304	53.382440
617.221120	53.506235
619.149936	53.652676
621.078752	53.802873
623.007568	54.032937
624.936384	54.324408
626.865200	54.419299
628.794016	54.681062
630.722832	55.020634
632.651648	55.181745
634.580464	55.478061
636.509280	55.783020
638.438096	56.069025
640.366912	56.505262
642.295728	56.913255
644.224544	57.150623
646.153360	57.461626
648.082176	57.728377
650.010992	57.993890
651.939808	58.326559
653.868624	58.562090
655.797440	58.835443
657.726256	59.216428
659.655072	59.443579
661.583888	59.684262
663.512704	59.921332
665.441520	60.072995
667.370336	60.220424
669.299152	60.674924
671.227968	61.124261
673.156784	61.448364
675.085600	61.710760
677.014416	62.007949
678.943232	62.435210
680.872048	62.782248
682.800864	63.008301
684.729680	63.236926
686.658496	63.483270
688.587312	63.723498
690.516128	64.041609
692.444944	64.458751
694.373760	64.619261
696.302576	64.897291
698.231392	65.269717
700.160208	65.642972
702.089024	65.871251
704.017840	66.104963
705.946656	66.434312
707.875472	66.681657
709.804288	66.892242
711.733104	67.177675
713.661920	67.408892
715.590736	67.906434
717.519552	68.400149
719.448368	68.625484
721.377184	68.782283
723.306000	69.004242
725.234816	69.222080
727.163632	69.656739
729.092448	69.947604
731.021264	70.180930
732.950080	70.556356
734.878896	70.787898
736.807712	71.094864
738.736528	71.488571
740.665344	71.665350
742.594160	71.969245
744.522976	72.239823
746.451792	72.585347
748.380608	72.844311
750.309424	73.006356
752.238240	73.005325
754.167056	73.064825
756.095872	73.263715
758.024688	73.461552
759.953504	73.639034
761.882320	73.853048
763.811136	74.123663
765.739952	74.508000
767.668768	74.714735
769.597584	74.821635
771.526400	75.121095
773.455216	75.430976
775.384032	75.739902
777.312848	75.934695
779.241664	76.144360
781.170480	76.332954
783.099296	76.565776
785.028112	76.793888
786.956928	76.902238
788.885744	77.044935
790.814560	77.257550
792.743376	77.386889
794.672192	77.561050
796.601008	77.751882
798.529824	77.881184
800.458640	77.963153
802.387456	78.004696
804.316272	78.053075
806.245088	78.139390
808.173904	78.201536
810.102720	78.238229
812.031536	78.321636
813.960352	78.241623
815.889168	78.197534
817.817984	78.261514
819.746800	78.237197
821.675616	78.168074
823.604432	78.141487
825.533248	77.986352
827.462064	77.898655
829.390880	77.819334
831.319696	77.742206
833.248512	77.612642
835.177328	77.452337
837.106144	77.300184
839.034960	77.149610
840.963776	77.020420
842.892592	76.854702
844.821408	76.683877
846.750224	76.695937
848.679040	76.553007
850.607856	76.315923
852.536672	76.132415
854.465488	76.022558
856.394304	75.862968
858.323120	75.712984
860.251936	75.533760
862.180752	75.377984
864.109568	75.239919
866.038384	75.001977
867.967200	74.772585
869.896016	74.616493
871.824832	74.443633
873.753648	74.254667
875.682464	74.042327
877.611280	73.846662
879.540096	73.608598
881.468912	73.275875
883.397728	73.099673
885.326544	72.899362
887.255360	72.684542
889.184176	72.576592
891.112992	72.505730
893.041808	72.446959
894.970624	72.277223
896.899440	72.045336
898.828256	72.017894
900.757072	72.136241
902.685888	72.189985
904.614704	72.162447
906.543520	72.144030
908.472336	72.184221
910.401152	72.322889
912.329968	72.437573
914.258784	72.500465
916.187600	72.530951
918.116416	72.552693
920.045232	72.534315
921.974048	72.511396
923.902864	72.583574
925.831680	72.605256
927.760496	72.482515
929.689312	72.314662
931.618128	72.168037
933.546944	71.989507
935.475760	71.814033
937.404576	71.653409
939.333392	71.470193
941.262208	71.222281
943.191024	70.949614
945.119840	70.677847
947.048656	70.337937
948.977472	69.941978
950.906288	69.563139
952.835104	69.165822
954.763920	68.733788
956.692736	68.299821
958.621552	67.912715
960.550368	67.471644
962.479184	66.933812
964.408000	66.471002
966.336816	66.079361
968.265632	65.654020
970.194448	65.181698
972.123264	64.759183
974.052080	64.381718
975.980896	63.975539
977.909712	63.572510
979.838528	63.237118
981.767344	62.941683
983.696160	62.596287
985.624976	62.257654
987.553792	62.006254
989.482608	61.852810
991.411424	61.697296
993.340240	61.494878
995.269056	61.369010
997.197872	61.288037
999.126688	61.192235
1001.055504	61.099272
1002.984320	61.119713
1004.913136	61.173765
1006.841952	61.242190
1008.770768	61.293011
1010.699584	61.398800
1012.628400	61.525514
1014.557216	61.715469
1016.486032	61.961940
1018.414848	62.136949
1020.343664	62.352439
1022.272480	62.618599
1024.201296	62.864156
1026.130112	63.150503
1028.058928	63.450399
1029.987744	63.742977
1031.916560	64.041040
1033.845376	64.376438
1035.774192	64.753877
1037.703008	65.120127
1039.631824	65.462611
1041.560640	65.811787
1043.489456	66.184402
1045.418272	66.583988
1047.347088	66.981479
1049.275904	67.374138
1051.204720	67.742281
1053.133536	68.161158
1055.062352	68.633270
1056.991168	69.112853
1058.919984	69.613783
1060.848800	70.149251
1062.777616	70.714245
1064.706432	71.259118
1066.635248	71.810876
1068.564064	72.444341
1070.492880	73.049705
1072.421696	73.649642
1074.350512	74.291014
1076.279328	74.971747
1078.208144	75.627970
1080.136960	76.282878
1082.065776	76.951977
1083.994592	77.624929
1085.923408	78.276946
1087.852224	78.916096
1089.781040	79.536591
1091.709856	80.167014
1093.638672	80.854072
1095.567488	81.536501
1097.496304	82.097264
1099.425120	82.661258
1101.353936	83.209827
1103.282752	83.710786
1105.211568	84.213582
1107.140384	84.693786
1109.069200	85.127020
1110.998016	85.565437
1112.926832	86.009788
1114.855648	86.402847
1116.784464	86.780061
1118.713280	87.117070
1120.642096	87.419454
1122.570912	87.738016
1124.499728	88.014312
1126.428544	88.250103
1128.357360	88.517441
1130.286176	88.791919
1132.214992	89.007693
1134.143808	89.185883
1136.072624	89.345408
1138.001440	89.537678
1139.930256	89.718361
1141.859072	89.861522
1143.787888	90.000020
1145.716704	90.119140
1147.645520	90.250810
1149.574336	90.362343
1151.503152	90.445720
1153.431968	90.573026
1155.360784	90.672119
1157.289600	90.740103
1159.218416	90.860489
1161.147232	90.977131
1163.076048	91.087074
1165.004864	91.186007
1166.933680	91.292588
1168.862496	91.431398
1170.791312	91.526760
1172.720128	91.586158
1174.648944	91.667391
1176.577760	91.754913
1178.506576	91.849001
1180.435392	91.969531
1182.364208	92.040786
1184.293024	92.090395
1186.221840	92.149744
1188.150656	92.205591
1190.079472	92.259450
1192.008288	92.261108
1193.937104	92.353256
1195.865920	92.421127
1197.794736	92.416046
1199.723552	92.467112
1201.652368	92.494566
1203.581184	92.469033
1205.510000	92.479332
1207.438816	92.526706
1209.367632	92.555181
1211.296448	92.565409
1213.225264	92.568126
1215.154080	92.599680
1217.082896	92.617715
1219.011712	92.627965
1220.940528	92.683185
1222.869344	92.682818
1224.798160	92.664196
1226.726976	92.700627
1228.655792	92.790128
1230.584608	92.827991
1232.513424	92.819513
1234.442240	92.826970
1236.371056	92.854827
1238.299872	92.826054
1240.228688	92.844759
1242.157504	92.854357
1244.086320	92.831281
1246.015136	92.815703
1247.943952	92.791730
1249.872768	92.780881
1251.801584	92.815614
1253.730400	92.817078
1255.659216	92.816349
1257.588032	92.818625
1259.516848	92.726537
1261.445664	92.694411
1263.374480	92.774170
1265.303296	92.762782
1267.232112	92.703616
1269.160928	92.635654
1271.089744	92.616516
1273.018560	92.680167
1274.947376	92.760574
1276.876192	92.770396
1278.805008	92.740230
1280.733824	92.736804
1282.662640	92.783416
1284.591456	92.761575
1286.520272	92.654759
1288.449088	92.602599
1290.377904	92.677535
1292.306720	92.744613
1294.235536	92.777404
1296.164352	92.744179
1298.093168	92.744946
1300.021984	92.774361
1301.950800	92.805668
1303.879616	92.799285
1305.808432	92.812232
1307.737248	92.774435
1309.666064	92.764400
1311.594880	92.622645
1313.523696	92.481485
1315.452512	92.513889
1317.381328	92.462529
1319.310144	92.448270
1321.238960	92.666062
1323.167776	92.820136
1325.096592	92.883354
1327.025408	92.892385
1328.954224	92.849658
1330.883040	92.848116
1332.811856	92.854159
1334.740672	92.652357
1336.669488	92.195759
1338.598304	91.616421
1340.527120	91.826868
1342.455936	92.530755
1344.384752	92.744515
1346.313568	92.749639
1348.242384	92.657141
1350.171200	92.603372
1352.100016	92.631185
1354.028832	92.536599
1355.957648	92.517422
1357.886464	92.535448
1359.815280	92.240312
1361.744096	91.627367
1363.672912	91.815855
1365.601728	92.419350
1367.530544	92.325937
1369.459360	92.220519
1371.388176	92.170235
1373.316992	91.653481
1375.245808	91.677160
1377.174624	92.040999
1379.103440	92.143648
1381.032256	92.320085
1382.961072	92.336901
1384.889888	91.978321
1386.818704	91.389066
1388.747520	91.644913
1390.676336	91.921655
1392.605152	91.545238
1394.533968	90.739750
1396.462784	90.498844
1398.391600	90.445026
1400.320416	90.734200
1402.249232	90.889803
1404.178048	90.399582
1406.106864	90.385823
1408.035680	90.569769
1409.964496	90.399589
1411.893312	90.336718
1413.822128	90.404087
1415.750944	89.947366
1417.679760	89.183708
1419.608576	89.460174
1421.537392	90.214978
1423.466208	90.152295
1425.395024	90.507190
1427.323840	90.778809
1429.252656	90.521916
1431.181472	90.579345
1433.110288	90.717091
1435.039104	90.358538
1436.967920	90.183861
1438.896736	90.973625
1440.825552	91.367347
1442.754368	91.449712
1444.683184	91.385291
1446.612000	91.018738
1448.540816	90.930721
1450.469632	91.200151
1452.398448	91.060921
1454.327264	90.484595
1456.256080	89.190010
1458.184896	89.358261
1460.113712	90.775703
1462.042528	91.328079
1463.971344	90.984437
1465.900160	91.083880
1467.828976	91.489112
1469.757792	91.178249
1471.686608	90.018040
1473.615424	89.828555
1475.544240	90.518030
1477.473056	91.172045
1479.401872	91.482804
1481.330688	91.372953
1483.259504	91.533533
1485.188320	91.241642
1487.117136	90.381164
1489.045952	89.544307
1490.974768	90.256337
1492.903584	91.263004
1494.832400	91.011312
1496.761216	90.329675
1498.690032	90.526975
1500.618848	90.915397
1502.547664	91.017416
1504.476480	90.407500
1506.405296	88.005472
1508.334112	87.982249
1510.262928	89.576569
1512.191744	90.375545
1514.120560	90.341350
1516.049376	89.485230
1517.978192	89.457597
1519.907008	89.316337
1521.835824	88.904227
1523.764640	89.640792
1525.693456	89.693946
1527.622272	90.014515
1529.551088	90.530843
1531.479904	90.196460
1533.408720	89.530273
1535.337536	90.066728
1537.266352	89.880642
1539.195168	88.209369
1541.123984	87.595935
1543.052800	88.224334
1544.981616	88.944971
1546.910432	89.943197
1548.839248	89.696745
1550.768064	89.464117
1552.696880	89.601805
1554.625696	89.084966
1556.554512	88.470563
1558.483328	86.814115
1560.412144	88.358571
1562.340960	89.486484
1564.269776	89.498955
1566.198592	89.451387
1568.127408	89.054923
1570.056224	88.754978
1571.985040	89.262337
1573.913856	88.996448
1575.842672	88.216453
1577.771488	88.392206
1579.700304	88.846145
1581.629120	88.734445
1583.557936	88.489395
1585.486752	88.207410
1587.415568	87.925576
1589.344384	87.502688
1591.273200	87.124868
1593.202016	86.659039
1595.130832	86.178539
1597.059648	85.759986
1598.988464	85.292108
1600.917280	84.558428
1602.846096	83.843288
1604.774912	83.149614
1606.703728	82.381505
1608.632544	81.499189
1610.561360	80.908009
1612.490176	80.231665
1614.418992	79.280289
1616.347808	77.873752
1618.276624	77.309148
1620.205440	76.929172
1622.134256	76.057167
1624.063072	75.274883
1625.991888	74.979604
1627.920704	74.385924
1629.849520	74.126298
1631.778336	73.673220
1633.707152	72.836712
1635.635968	71.618634
1637.564784	72.132654
1639.493600	73.086655
1641.422416	73.871844
1643.351232	74.334204
1645.280048	74.279363
1647.208864	74.560771
1649.137680	75.989589
1651.066496	76.351112
1652.995312	76.062315
1654.924128	77.949014
1656.852944	79.349533
1658.781760	80.168661
1660.710576	80.541679
1662.639392	81.028319
1664.568208	82.058038
1666.497024	82.503283
1668.425840	82.371748
1670.354656	82.948305
1672.283472	83.950847
1674.212288	84.522243
1676.141104	85.296179
1678.069920	85.956965
1679.998736	85.957507
1681.927552	85.958738
1683.856368	85.726282
1685.785184	87.250019
1687.714000	87.964161
1689.642816	88.536376
1691.571632	89.380483
1693.500448	89.546752
1695.429264	88.981484
1697.358080	88.944985
1699.286896	89.159412
1701.215712	89.928028
1703.144528	90.534973
1705.073344	90.616932
1707.002160	91.237597
1708.930976	91.853359
1710.859792	92.060034
1712.788608	91.854368
1714.717424	91.136764
1716.646240	90.852479
1718.575056	91.723278
1720.503872	92.868461
1722.432688	93.076860
1724.361504	93.255474
1726.290320	93.496314
1728.219136	93.282092
1730.147952	92.731430
1732.076768	92.356868
1734.005584	91.982296
1735.934400	93.023025
1737.863216	93.330537
1739.792032	93.139592
1741.720848	93.116171
1743.649664	92.961216
1745.578480	93.000605
1747.507296	92.577294
1749.436112	92.326386
1751.364928	92.941940
1753.293744	93.765195
1755.222560	93.849246
1757.151376	93.623326
1759.080192	93.814112
1761.009008	93.678587
1762.937824	93.910311
1764.866640	94.252596
1766.795456	93.957958
1768.724272	93.572169
1770.653088	93.297145
1772.581904	93.123277
1774.510720	93.735233
1776.439536	94.111925
1778.368352	94.199686
1780.297168	94.025204
1782.225984	94.283483
1784.154800	94.331930
1786.083616	94.442053
1788.012432	94.501188
1789.941248	94.000961
1791.870064	93.488831
1793.798880	93.913961
1795.727696	94.138173
1797.656512	94.197770
1799.585328	94.053858
1801.514144	94.017672
1803.442960	94.440056
1805.371776	94.687761
1807.300592	94.561640
1809.229408	94.366300
1811.158224	94.265635
1813.087040	94.512583
1815.015856	94.743084
1816.944672	94.721289
1818.873488	94.742564
1820.802304	94.787007
1822.731120	94.557864
1824.659936	94.211498
1826.588752	94.217120
1828.517568	93.962850
1830.446384	93.984127
1832.375200	94.613710
1834.304016	94.686890
1836.232832	94.593311
1838.161648	94.611990
1840.090464	94.724094
1842.019280	94.338221
1843.948096	93.898406
1845.876912	94.154659
1847.805728	94.419545
1849.734544	94.610516
1851.663360	94.822167
1853.592176	94.797827
1855.520992	94.871858
1857.449808	94.860601
1859.378624	94.776370
1861.307440	94.773004
1863.236256	94.915530
1865.165072	94.688208
1867.093888	94.039156
1869.022704	93.795599
1870.951520	94.515651
1872.880336	94.943467
1874.809152	94.962871
1876.737968	94.813260
1878.666784	94.782382
1880.595600	94.851454
1882.524416	94.874653
1884.453232	94.822182
1886.382048	94.906517
1888.310864	94.551925
1890.239680	94.371617
1892.168496	94.652762
1894.097312	94.607319
1896.026128	94.638782
1897.954944	94.919946
1899.883760	94.831485
1901.812576	94.708808
1903.741392	94.664821
1905.670208	94.678491
1907.599024	94.537182
1909.527840	94.393579
1911.456656	94.602485
1913.385472	94.908155
1915.314288	94.919023
1917.243104	94.561954
1919.171920	94.492650
1921.100736	94.623232
1923.029552	94.526983
1924.958368	94.778343
1926.887184	94.807940
1928.816000	94.954995
1930.744816	94.917287
1932.673632	94.937024
1934.602448	95.025271
1936.531264	95.026639
1938.460080	94.873043
1940.388896	94.755344
1942.317712	94.379459
1944.246528	94.618536
1946.175344	94.847622
1948.104160	94.922601
1950.032976	94.931204
1951.961792	95.098629
1953.890608	94.721539
1955.819424	94.668540
1957.748240	94.625848
1959.677056	94.692579
1961.605872	94.894298
1963.534688	95.436063
1965.463504	95.537877
1967.392320	95.331608
1969.321136	95.137388
1971.249952	95.686909
1973.178768	95.931796
1975.107584	95.566300
1977.036400	94.514330
1978.965216	94.005794
1980.894032	94.450194
1982.822848	95.032488
1984.751664	94.924528
1986.680480	94.860077
1988.609296	94.882344
1990.538112	95.017172
1992.466928	94.635380
1994.395744	94.365260
1996.324560	94.362559
1998.253376	94.589935
2000.182192	94.634401
2002.111008	95.042804
2004.039824	95.081725
2005.968640	94.556235
2007.897456	94.485215
2009.826272	95.150635
2011.755088	95.171024
2013.683904	95.623373
2015.612720	95.172312
2017.541536	94.640403
2019.470352	94.965077
2021.399168	95.020435
2023.327984	94.564416
2025.256800	94.429053
2027.185616	94.368383
2029.114432	94.346896
2031.043248	94.884466
2032.972064	95.208784
2034.900880	94.761627
2036.829696	94.756048
2038.758512	94.565191
2040.687328	94.192125
2042.616144	93.953822
2044.544960	93.995604
2046.473776	94.040095
2048.402592	94.539630
2050.331408	94.641481
2052.260224	94.498571
2054.189040	94.476025
2056.117856	94.726475
2058.046672	94.902847
2059.975488	94.839968
2061.904304	94.489390
2063.833120	94.294029
2065.761936	94.319850
2067.690752	94.213658
2069.619568	94.175042
2071.548384	94.249847
2073.477200	94.221874
2075.406016	94.157160
2077.334832	94.138703
2079.263648	94.110664
2081.192464	94.146924
2083.121280	94.142477
2085.050096	93.991815
2086.978912	94.084465
2088.907728	93.975522
2090.836544	93.822989
2092.765360	93.999081
2094.694176	94.082165
2096.622992	93.972040
2098.551808	93.863900
2100.480624	93.841854
2102.409440	93.942536
2104.338256	93.948049
2106.267072	93.912749
2108.195888	93.883796
2110.124704	93.834577
2112.053520	93.845456
2113.982336	93.901723
2115.911152	93.908651
2117.839968	93.903291
2119.768784	93.810668
2121.697600	93.939267
2123.626416	93.974396
2125.555232	94.121340
2127.484048	94.098668
2129.412864	94.072937
2131.341680	94.227763
2133.270496	94.593997
2135.199312	94.606116
2137.128128	94.266181
2139.056944	93.977991
2140.985760	94.184289
2142.914576	94.191963
2144.843392	94.188863
2146.772208	94.320419
2148.701024	94.420893
2150.629840	94.382552
2152.558656	94.658119
2154.487472	94.903583
2156.416288	94.862532
2158.345104	94.505852
2160.273920	94.350011
2162.202736	94.076415
2164.131552	93.863051
2166.060368	93.672176
2167.989184	93.619880
2169.918000	93.856588
2171.846816	94.026311
2173.775632	94.138249
2175.704448	94.508362
2177.633264	94.523480
2179.562080	94.368723
2181.490896	94.399876
2183.419712	94.315637
2185.348528	94.324714
2187.277344	94.339190
2189.206160	94.402225
2191.134976	94.437851
2193.063792	94.264696
2194.992608	94.169932
2196.921424	94.236932
2198.850240	94.296768
2200.779056	93.974079
2202.707872	93.986622
2204.636688	93.900067
2206.565504	93.820985
2208.494320	93.798757
2210.423136	93.891177
2212.351952	93.800149
2214.280768	93.802753
2216.209584	93.606196
2218.138400	93.685822
2220.067216	93.804446
2221.996032	93.792910
2223.924848	93.586159
2225.853664	93.622680
2227.782480	93.832057
2229.711296	93.885363
2231.640112	93.821846
2233.568928	93.904242
2235.497744	93.865624
2237.426560	93.790637
2239.355376	93.762014
2241.284192	93.756246
2243.213008	93.727420
2245.141824	93.770759
2247.070640	93.839309
2248.999456	93.813822
2250.928272	93.725811
2252.857088	93.681227
2254.785904	93.686022
2256.714720	93.642019
2258.643536	93.676026
2260.572352	93.782410
2262.501168	93.804042
2264.429984	93.823724
2266.358800	93.840801
2268.287616	93.853056
2270.216432	93.894714
2272.145248	93.936163
2274.074064	93.794344
2276.002880	93.688932
2277.931696	93.690679
2279.860512	93.754906
2281.789328	93.811719
2283.718144	93.728993
2285.646960	93.727332
2287.575776	93.741860
2289.504592	93.686415
2291.433408	93.663055
2293.362224	93.604527
2295.291040	93.533261
2297.219856	93.584222
2299.148672	93.633099
2301.077488	93.610923
2303.006304	93.562674
2304.935120	93.446103
2306.863936	93.427949
2308.792752	93.552963
2310.721568	93.556179
2312.650384	93.526827
2314.579200	93.616696
2316.508016	93.726315
2318.436832	93.847040
2320.365648	93.961467
2322.294464	94.072113
2324.223280	94.261434
2326.152096	94.533793
2328.080912	94.722632
2330.009728	94.823490
2331.938544	95.028132
2333.867360	95.272591
2335.796176	95.453395
2337.724992	95.487650
2339.653808	95.433592
2341.582624	95.535964
2343.511440	95.424708
2345.440256	95.021937
2347.369072	94.666647
2349.297888	94.631329
2351.226704	94.935669
2353.155520	95.413693
2355.084336	95.897390
2357.013152	96.306823
2358.941968	96.453536
2360.870784	96.478062
2362.799600	96.492492
2364.728416	96.126857
2366.657232	95.694467
2368.586048	95.345589
2370.514864	94.880187
2372.443680	94.452930
2374.372496	94.109339
2376.301312	93.961070
2378.230128	93.902700
2380.158944	93.836178
2382.087760	93.842771
2384.016576	93.938463
2385.945392	93.974014
2387.874208	94.028936
2389.803024	94.099889
2391.731840	94.098034
2393.660656	94.093812
2395.589472	94.148573
2397.518288	94.185497
2399.447104	94.164368
2401.375920	94.188497
2403.304736	94.286196
2405.233552	94.238052
2407.162368	94.166132
2409.091184	94.176040
2411.020000	94.249570
2412.948816	94.291399
2414.877632	94.270705
2416.806448	94.289890
2418.735264	94.282282
2420.664080	94.284997
2422.592896	94.260979
2424.521712	94.266291
2426.450528	94.300729
2428.379344	94.258630
2430.308160	94.214255
2432.236976	94.189774
2434.165792	94.145044
2436.094608	94.162330
2438.023424	94.195067
2439.952240	94.127122
2441.881056	94.074136
2443.809872	94.080722
2445.738688	94.154837
2447.667504	94.167464
2449.596320	94.126272
2451.525136	94.069280
2453.453952	94.101502
2455.382768	94.138859
2457.311584	94.165162
2459.240400	94.176801
2461.169216	94.201108
2463.098032	94.219994
2465.026848	94.232178
2466.955664	94.274744
2468.884480	94.261441
2470.813296	94.266386
2472.742112	94.272476
2474.670928	94.276611
2476.599744	94.282898
2478.528560	94.251563
2480.457376	94.246084
2482.386192	94.332277
2484.315008	94.383178
2486.243824	94.324610
2488.172640	94.248258
2490.101456	94.273816
2492.030272	94.286182
2493.959088	94.254555
2495.887904	94.246711
2497.816720	94.185743
2499.745536	94.195071
2501.674352	94.202490
2503.603168	94.198266
2505.531984	94.182738
2507.460800	94.290806
2509.389616	94.321090
2511.318432	94.234144
2513.247248	94.160614
2515.176064	94.160510
2517.104880	94.118288
2519.033696	94.086975
2520.962512	94.179610
2522.891328	94.304197
2524.820144	94.252818
2526.748960	94.156347
2528.677776	94.162870
2530.606592	94.212455
2532.535408	94.222928
2534.464224	94.193867
2536.393040	94.107927
2538.321856	94.109454
2540.250672	94.197499
2542.179488	94.221320
2544.108304	94.197103
2546.037120	94.194489
2547.965936	94.181009
2549.894752	94.156905
2551.823568	94.128445
2553.752384	94.135548
2555.681200	94.127550
2557.610016	94.134345
2559.538832	94.156006
2561.467648	94.142407
2563.396464	94.124557
2565.325280	94.124315
2567.254096	94.159470
2569.182912	94.142059
2571.111728	94.065377
2573.040544	94.073814
2574.969360	94.093658
2576.898176	94.058032
2578.826992	93.995481
2580.755808	93.964278
2582.684624	93.978005
2584.613440	93.988552
2586.542256	93.983830
2588.471072	93.989725
2590.399888	93.941622
2592.328704	93.940772
2594.257520	93.935557
2596.186336	93.945061
2598.115152	93.966513
2600.043968	94.006496
2601.972784	93.983800
2603.901600	93.963014
2605.830416	93.972785
2607.759232	94.001618
2609.688048	94.017740
2611.616864	94.040258
2613.545680	94.079883
2615.474496	94.056077
2617.403312	93.997975
2619.332128	94.001245
2621.260944	94.018818
2623.189760	93.979200
2625.118576	93.949155
2627.047392	93.933303
2628.976208	93.864663
2630.905024	93.859576
2632.833840	93.873061
2634.762656	93.814477
2636.691472	93.749858
2638.620288	93.720601
2640.549104	93.679987
2642.477920	93.691850
2644.406736	93.693211
2646.335552	93.655978
2648.264368	93.631389
2650.193184	93.618087
2652.122000	93.580270
2654.050816	93.594758
2655.979632	93.608779
2657.908448	93.620930
2659.837264	93.626250
2661.766080	93.650866
2663.694896	93.640788
2665.623712	93.653256
2667.552528	93.662618
2669.481344	93.642134
2671.410160	93.659125
2673.338976	93.675545
2675.267792	93.670660
2677.196608	93.663264
2679.125424	93.644494
2681.054240	93.628684
2682.983056	93.643796
2684.911872	93.638377
2686.840688	93.631564
2688.769504	93.609209
2690.698320	93.566427
2692.627136	93.524117
2694.555952	93.521022
2696.484768	93.512007
2698.413584	93.476081
2700.342400	93.475301
2702.271216	93.467042
2704.200032	93.400583
2706.128848	93.359183
2708.057664	93.348424
2709.986480	93.335671
2711.915296	93.292239
2713.844112	93.252566
2715.772928	93.263991
2717.701744	93.250832
2719.630560	93.198213
2721.559376	93.175555
2723.488192	93.166040
2725.417008	93.155960
2727.345824	93.119573
2729.274640	93.077224
2731.203456	93.075596
2733.132272	93.085116
2735.061088	93.121084
2736.989904	93.122572
2738.918720	93.076284
2740.847536	93.052741
2742.776352	93.069673
2744.705168	93.109853
2746.633984	93.089404
2748.562800	93.041532
2750.491616	93.050444
2752.420432	93.062271
2754.349248	93.011590
2756.278064	93.002031
2758.206880	93.022200
2760.135696	93.008097
2762.064512	92.959261
2763.993328	92.916364
2765.922144	92.890684
2767.850960	92.848890
2769.779776	92.816309
2771.708592	92.728382
2773.637408	92.658981
2775.566224	92.644085
2777.495040	92.623516
2779.423856	92.599079
2781.352672	92.562740
2783.281488	92.504129
2785.210304	92.465538
2787.139120	92.471487
2789.067936	92.476440
2790.996752	92.440924
2792.925568	92.401777
2794.854384	92.434041
2796.783200	92.406672
2798.712016	92.303170
2800.640832	92.238391
2802.569648	92.206518
2804.498464	92.231849
2806.427280	92.284759
2808.356096	92.272922
2810.284912	92.246802
2812.213728	92.237572
2814.142544	92.195436
2816.071360	92.147210
2818.000176	92.136978
2819.928992	92.140140
2821.857808	92.133661
2823.786624	92.120267
2825.715440	92.090579
2827.644256	92.059336
2829.573072	91.995864
2831.501888	91.953535
2833.430704	91.873154
2835.359520	91.836576
2837.288336	91.780990
2839.217152	91.741663
2841.145968	91.745204
2843.074784	91.678891
2845.003600	91.610886
2846.932416	91.550088
2848.861232	91.491087
2850.790048	91.427827
2852.718864	91.400336
2854.647680	91.340808
2856.576496	91.292216
2858.505312	91.270262
2860.434128	91.251523
2862.362944	91.251252
2864.291760	91.222726
2866.220576	91.124556
2868.149392	91.062536
2870.078208	91.093690
2872.007024	91.081581
2873.935840	91.044240
2875.864656	90.995521
2877.793472	90.936910
2879.722288	90.900905
2881.651104	90.861610
2883.579920	90.854595
2885.508736	90.826757
2887.437552	90.767881
2889.366368	90.760492
2891.295184	90.790521
2893.224000	90.754960
2895.152816	90.642274
2897.081632	90.531152
2899.010448	90.494822
2900.939264	90.439039
2902.868080	90.362813
2904.796896	90.318373
2906.725712	90.268424
2908.654528	90.168024
2910.583344	90.107434
2912.512160	90.042200
2914.440976	90.018140
2916.369792	89.979356
2918.298608	89.841643
2920.227424	89.720901
2922.156240	89.646126
2924.085056	89.562321
2926.013872	89.501759
2927.942688	89.441886
2929.871504	89.381475
2931.800320	89.318586
2933.729136	89.318282
2935.657952	89.284557
2937.586768	89.196796
2939.515584	89.171170
2941.444400	89.126725
2943.373216	89.089657
2945.302032	89.092107
2947.230848	89.054200
2949.159664	88.956887
2951.088480	88.856186
2953.017296	88.772281
2954.946112	88.651308
2956.874928	88.569917
2958.803744	88.501378
2960.732560	88.427742
2962.661376	88.347659
2964.590192	88.309125
2966.519008	88.271839
2968.447824	88.191912
2970.376640	88.108133
2972.305456	87.988295
2974.234272	87.923437
2976.163088	87.875379
2978.091904	87.833914
2980.020720	87.755573
2981.949536	87.614066
2983.878352	87.508624
2985.807168	87.421773
2987.735984	87.325528
2989.664800	87.280055
2991.593616	87.204221
2993.522432	87.023621
2995.451248	86.865341
2997.380064	86.734694
2999.308880	86.652384
3001.237696	86.594143
3003.166512	86.459392
3005.095328	86.357763
3007.024144	86.282324
3008.952960	86.139939
3010.881776	86.056348
3012.810592	85.957799
3014.739408	85.862062
3016.668224	85.798415
3018.597040	85.676623
3020.525856	85.510078
3022.454672	85.367213
3024.383488	85.211034
3026.312304	85.121566
3028.241120	85.064374
3030.169936	84.920052
3032.098752	84.784905
3034.027568	84.705740
3035.956384	84.620562
3037.885200	84.508419
3039.814016	84.403548
3041.742832	84.310783
3043.671648	84.141366
3045.600464	83.975781
3047.529280	83.813562
3049.458096	83.685403
3051.386912	83.587639
3053.315728	83.481075
3055.244544	83.273219
3057.173360	83.094463
3059.102176	83.009412
3061.030992	82.923372
3062.959808	82.734310
3064.888624	82.531987
3066.817440	82.384564
3068.746256	82.194905
3070.675072	82.014190
3072.603888	81.902664
3074.532704	81.891442
3076.461520	81.805765
3078.390336	81.592137
3080.319152	81.434671
3082.247968	81.268973
3084.176784	81.018895
3086.105600	80.834951
3088.034416	80.719374
3089.963232	80.537879
3091.892048	80.321838
3093.820864	80.185042
3095.749680	80.094587
3097.678496	79.935658
3099.607312	79.646357
3101.536128	79.373237
3103.464944	79.217638
3105.393760	79.032665
3107.322576	78.837823
3109.251392	78.668640
3111.180208	78.504976
3113.109024	78.334682
3115.037840	78.104511
3116.966656	77.899731
3118.895472	77.720482
3120.824288	77.468179
3122.753104	77.182153
3124.681920	77.000770
3126.610736	76.845917
3128.539552	76.685158
3130.468368	76.445680
3132.397184	76.143752
3134.326000	75.962225
3136.254816	75.794250
3138.183632	75.597402
3140.112448	75.435446
3142.041264	75.264751
3143.970080	75.046681
3145.898896	74.770130
3147.827712	74.549268
3149.756528	74.348019
3151.685344	74.076235
3153.614160	73.834887
3155.542976	73.572471
3157.471792	73.340171
3159.400608	73.150399
3161.329424	72.881189
3163.258240	72.607513
3165.187056	72.387773
3167.115872	72.202557
3169.044688	72.018895
3170.973504	71.733274
3172.902320	71.493924
3174.831136	71.303132
3176.759952	71.001856
3178.688768	70.730900
3180.617584	70.535460
3182.546400	70.274987
3184.475216	69.993928
3186.404032	69.815793
3188.332848	69.684821
3190.261664	69.393240
3192.190480	69.144597
3194.119296	68.890374
3196.048112	68.622765
3197.976928	68.338910
3199.905744	68.189365
3201.834560	67.993004
3203.763376	67.760585
3205.692192	67.565602
3207.621008	67.304450
3209.549824	67.101924
3211.478640	66.969407
3213.407456	66.805798
3215.336272	66.647617
3217.265088	66.439723
3219.193904	66.229908
3221.122720	66.075655
3223.051536	65.880511
3224.980352	65.591508
3226.909168	65.431537
3228.837984	65.338927
3230.766800	65.215465
3232.695616	65.012082
3234.624432	64.834933
3236.553248	64.686600
3238.482064	64.584890
3240.410880	64.507848
3242.339696	64.401269
3244.268512	64.283002
3246.197328	64.240374
3248.126144	64.145572
3250.054960	64.049443
3251.983776	64.017332
3253.912592	64.035904
3255.841408	63.850445
3257.770224	63.700708
3259.699040	63.737414
3261.627856	63.645344
3263.556672	63.526841
3265.485488	63.481890
3267.414304	63.494581
3269.343120	63.430220
3271.271936	63.261411
3273.200752	63.055538
3275.129568	62.962738
3277.058384	62.923122
3278.987200	62.784484
3280.916016	62.585997
3282.844832	62.433856
3284.773648	62.399164
3286.702464	62.322055
3288.631280	62.204753
3290.560096	62.124955
3292.488912	62.078085
3294.417728	61.962700
3296.346544	61.804595
3298.275360	61.656563
3300.204176	61.612578
3302.132992	61.537117
3304.061808	61.371922
3305.990624	61.132969
3307.919440	60.960893
3309.848256	60.766346
3311.777072	60.614040
3313.705888	60.484846
3315.634704	60.360562
3317.563520	60.204603
3319.492336	60.066449
3321.421152	59.951717
3323.349968	59.837996
3325.278784	59.657649
3327.207600	59.556828
3329.136416	59.530462
3331.065232	59.449192
3332.994048	59.344230
3334.922864	59.218659
3336.851680	59.080516
3338.780496	59.024098
3340.709312	58.950739
3342.638128	58.871034
3344.566944	58.758671
3346.495760	58.745029
3348.424576	58.713551
3350.353392	58.602575
3352.282208	58.442026
3354.211024	58.378798
3356.139840	58.378778
3358.068656	58.391186
3359.997472	58.405761
3361.926288	58.365022
3363.855104	58.355805
3365.783920	58.413413
3367.712736	58.445036
3369.641552	58.460052
3371.570368	58.461881
3373.499184	58.436921
3375.428000	58.494566
3377.356816	58.645426
3379.285632	58.757492
3381.214448	58.707860
3383.143264	58.666304
3385.072080	58.815473
3387.000896	59.041175
3388.929712	59.150155
3390.858528	59.176473
3392.787344	59.299635
3394.716160	59.515186
3396.644976	59.661982
3398.573792	59.825301
3400.502608	60.038694
3402.431424	60.197559
3404.360240	60.290429
3406.289056	60.420816
3408.217872	60.684515
3410.146688	60.899210
3412.075504	61.026781
3414.004320	61.243785
3415.933136	61.406448
3417.861952	61.515443
3419.790768	61.673675
3421.719584	61.820943
3423.648400	62.070834
3425.577216	62.381818
3427.506032	62.668993
3429.434848	62.927013
3431.363664	63.156745
3433.292480	63.407498
3435.221296	63.662098
3437.150112	63.954146
3439.078928	64.096421
3441.007744	64.114915
3442.936560	64.343770
3444.865376	64.699209
3446.794192	64.853947
3448.723008	65.159638
3450.651824	65.538087
3452.580640	65.705112
3454.509456	65.995569
3456.438272	66.310875
3458.367088	66.528267
3460.295904	66.802762
3462.224720	67.204501
3464.153536	67.449389
3466.082352	67.502801
3468.011168	67.761760
3469.939984	68.139437
3471.868800	68.344156
3473.797616	68.554900
3475.726432	68.851457
3477.655248	69.167629
3479.584064	69.344103
3481.512880	69.505275
3483.441696	69.763384
3485.370512	70.007697
3487.299328	70.304866
3489.228144	70.665424
3491.156960	70.942482
3493.085776	71.157253
3495.014592	71.428529
3496.943408	71.781316
3498.872224	72.041709
3500.801040	71.963407
3502.729856	71.865114
3504.658672	72.240648
3506.587488	72.706593
3508.516304	72.838128
3510.445120	73.149685
3512.373936	73.599511
3514.302752	73.838987
3516.231568	73.928817
3518.160384	74.094973
3520.089200	74.347929
3522.018016	74.410855
3523.946832	74.358819
3525.875648	74.561655
3527.804464	74.778806
3529.733280	75.203376
3531.662096	75.710581
3533.590912	76.049455
3535.519728	76.128623
3537.448544	76.391139
3539.377360	76.783329
3541.306176	76.956078
3543.234992	76.849444
3545.163808	76.683907
3547.092624	77.024994
3549.021440	77.652978
3550.950256	77.881851
3552.879072	77.912601
3554.807888	78.343405
3556.736704	78.786353
3558.665520	78.937278
3560.594336	78.895106
3562.523152	78.898680
3564.451968	78.641807
3566.380784	78.123769
3568.309600	78.787854
3570.238416	80.051378
3572.167232	80.672632
3574.096048	80.907167
3576.024864	81.086974
3577.953680	81.254016
3579.882496	81.504783
3581.811312	81.745330
3583.740128	81.726687
3585.668944	81.388813
3587.597760	81.285019
3589.526576	82.235863
3591.455392	82.911652
3593.384208	82.794121
3595.313024	82.747154
3597.241840	83.144846
3599.170656	83.461945
3601.099472	83.839451
3603.028288	84.379145
3604.957104	84.481401
3606.885920	84.091700
3608.814736	84.245812
3610.743552	84.647798
3612.672368	84.399255
3614.601184	84.646616
3616.530000	85.165260
3618.458816	85.125339
3620.387632	85.769884
3622.316448	86.704036
3624.245264	86.949880
3626.174080	86.675056
3628.102896	85.946709
3630.031712	86.329809
3631.960528	87.475623
3633.889344	87.946979
3635.818160	88.478185
3637.746976	88.856194
3639.675792	89.067682
3641.604608	89.188452
3643.533424	89.255003
3645.462240	88.908281
3647.391056	87.788328
3649.319872	87.469704
3651.248688	88.668417
3653.177504	90.021202
3655.106320	90.175332
3657.035136	90.323155
3658.963952	90.956387
3660.892768	91.297260
3662.821584	91.459555
3664.750400	91.514655
3666.679216	91.236418
3668.608032	90.404695
3670.536848	90.094312
3672.465664	90.727759
3674.394480	90.211396
3676.323296	89.925740
3678.252112	90.908405
3680.180928	91.642876
3682.109744	92.239392
3684.038560	92.272166
3685.967376	91.991519
3687.896192	91.209759
3689.825008	90.844591
3691.753824	91.627097
3693.682640	92.448786
3695.611456	92.783775
3697.540272	92.944718
3699.469088	92.930840
3701.397904	92.731187
3703.326720	93.058670
3705.255536	93.357134
3707.184352	93.125367
3709.113168	92.507081
3711.041984	92.010057
3712.970800	92.354351
3714.899616	93.096741
3716.828432	93.424992
3718.757248	93.264643
3720.686064	93.080295
3722.614880	92.805285
3724.543696	92.800855
3726.472512	92.808098
3728.401328	93.298267
3730.330144	93.403441
3732.258960	92.488955
3734.187776	91.308469
3736.116592	91.197533
3738.045408	92.376722
3739.974224	92.880121
3741.903040	92.803992
3743.831856	92.062253
3745.760672	91.802879
3747.689488	92.072281
3749.618304	91.560818
3751.547120	91.447386
3753.475936	92.332971
3755.404752	92.953914
3757.333568	92.848979
3759.262384	92.789875
3761.191200	93.306142
3763.120016	93.549831
3765.048832	93.151276
3766.977648	93.227004
3768.906464	93.284931
3770.835280	93.367158
3772.764096	93.886394
3774.692912	94.151162
3776.621728	94.009492
3778.550544	93.558255
3780.479360	93.441848
3782.408176	93.704435
3784.336992	93.598860
3786.265808	93.737688
3788.194624	94.016608
3790.123440	94.124054
3792.052256	94.179233
3793.981072	94.036871
3795.909888	93.446837
3797.838704	93.178288
3799.767520	93.015152
3801.696336	92.352223
3803.625152	92.942817
3805.553968	93.389790
3807.482784	93.379976
3809.411600	93.832284
3811.340416	93.976543
3813.269232	93.770349
3815.198048	93.074883
3817.126864	92.778753
3819.055680	92.691354
3820.984496	92.129065
3822.913312	92.747294
3824.842128	93.231804
3826.770944	93.219137
3828.699760	93.467404
3830.628576	93.455972
3832.557392	93.236929
3834.486208	92.955119
3836.415024	92.389400
3838.343840	91.965972
3840.272656	92.098742
3842.201472	92.708511
3844.130288	93.316919
3846.059104	93.767313
3847.987920	93.689584
3849.916736	93.155070
3851.845552	92.092919
3853.774368	91.344650
3855.703184	92.469238
3857.632000	93.239810
3859.560816	93.586918
3861.489632	93.287600
3863.418448	92.813879
3865.347264	92.755057
3867.276080	93.114820
3869.204896	92.525788
3871.133712	92.485694
3873.062528	92.854968
3874.991344	93.066762
3876.920160	93.571237
3878.848976	93.165827
3880.777792	92.560374
3882.706608	92.904662
3884.635424	92.877377
3886.564240	92.993607
3888.493056	93.497660
3890.421872	93.167567
3892.350688	92.931604
3894.279504	93.375292
3896.208320	93.435507
3898.137136	92.818809
3900.065952	92.222231
3901.994768	92.016075
3903.923584	92.037803
3905.852400	92.724604
3907.781216	93.580413
3909.710032	93.974106
3911.638848	93.971536
3913.567664	93.820932
3915.496480	93.403843
3917.425296	93.074773
3919.354112	93.300086
3921.282928	93.597885
3923.211744	93.523671
3925.140560	93.390105
3927.069376	93.725660
3928.998192	93.623730
3930.927008	93.257729
3932.855824	93.265348
3934.784640	93.768485
3936.713456	94.002489
3938.642272	93.928657
3940.571088	93.676359
3942.499904	93.245640
3944.428720	93.416170
3946.357536	93.525124
3948.286352	93.277097
3950.215168	93.378969
3952.143984	93.645902
3954.072800	93.735392
3956.001616	93.668232
3957.930432	93.655306
3959.859248	93.620046
3961.788064	93.543186
3963.716880	93.631219
3965.645696	93.746965
3967.574512	93.708583
3969.503328	93.704350
3971.432144	93.710992
3973.360960	93.678249
3975.289776	93.680077
3977.218592	93.775369
3979.147408	93.878621
3981.076224	93.892601
3983.005040	93.895615
3984.933856	93.944413
3986.862672	93.998308
3988.791488	93.938103
3990.720304	93.795107
3992.649120	93.851950
3994.577936	93.931710
3996.506752	93.982422
3998.435568	94.028904
4000.364384	94.037842
