# Supplementary material for: Bioavailable phosphite in the surface ocean during the Great Oxidation Event
Source: Nat Commun. 2025 May 24;16:4825. doi: 10.1038/s41467-025-59963-0 (PMC12102248; doi:10.1038/s41467-025-59963-0)
Supplement: Supplementary file 5 — Supplementary Data 3 [file 41467_2025_59963_MOESM5_ESM.zip › FTIR data/16 uM P(V) in Seawater-Si ph7.txt]

##TITLE=No Description
##DATA TYPE=INFRARED SPECTRUM
##XUNITS=1/CM
##YUNITS=%T
399.264912	22.275531
401.193728	22.553417
403.122544	29.617686
405.051360	30.957312
406.980176	26.006534
408.908992	22.724462
410.837808	24.758888
412.766624	28.139856
414.695440	30.239883
416.624256	28.839381
418.553072	23.836353
420.481888	21.654282
422.410704	25.141579
424.339520	28.513397
426.268336	29.065270
428.197152	27.619078
430.125968	26.172453
432.054784	26.311808
433.983600	26.181251
435.912416	26.274111
437.841232	28.495613
439.770048	29.253699
441.698864	28.579534
443.627680	28.460570
445.556496	29.267760
447.485312	30.342654
449.414128	30.023162
451.342944	28.877872
453.271760	29.321892
455.200576	30.868113
457.129392	31.488705
459.058208	31.759477
460.987024	32.197197
462.915840	32.644194
464.844656	33.180050
466.773472	33.491512
468.702288	34.199676
470.631104	34.036475
472.559920	34.360830
474.488736	35.066427
476.417552	35.505184
478.346368	35.706234
480.275184	36.150062
482.204000	37.000664
484.132816	37.762555
486.061632	38.483172
487.990448	38.857358
489.919264	39.213469
491.848080	40.100846
493.776896	40.376396
495.705712	40.471706
497.634528	40.756886
499.563344	40.982874
501.492160	40.628407
503.420976	40.795908
505.349792	41.800329
507.278608	42.497200
509.207424	42.324214
511.136240	42.826843
513.065056	43.223970
514.993872	43.136409
516.922688	43.307289
518.851504	43.579536
520.780320	44.074363
522.709136	44.562075
524.637952	44.401425
526.566768	44.606833
528.495584	45.513402
530.424400	45.777473
532.353216	45.414577
534.282032	45.696626
536.210848	45.976382
538.139664	46.375769
540.068480	46.915822
541.997296	47.292302
543.926112	47.582420
545.854928	47.542246
547.783744	47.517312
549.712560	47.807003
551.641376	48.343514
553.570192	49.003819
555.499008	49.511243
557.427824	49.727633
559.356640	49.699146
561.285456	49.944371
563.214272	50.240448
565.143088	50.529703
567.071904	50.614602
569.000720	50.734602
570.929536	50.689085
572.858352	50.687630
574.787168	50.853154
576.715984	51.327957
578.644800	51.589828
580.573616	51.483836
582.502432	51.510678
584.431248	51.563951
586.360064	51.809857
588.288880	51.874113
590.217696	51.617746
592.146512	51.461861
594.075328	51.732057
596.004144	51.911420
597.932960	51.815598
599.861776	51.751191
601.790592	51.904098
603.719408	51.888714
605.648224	51.883634
607.577040	52.008730
609.505856	52.060803
611.434672	52.236354
613.363488	52.286784
615.292304	52.287173
617.221120	52.458858
619.149936	52.716684
621.078752	52.906533
623.007568	53.036438
624.936384	53.132469
626.865200	53.503386
628.794016	53.766386
630.722832	54.039936
632.651648	54.230771
634.580464	54.347220
636.509280	54.604664
638.438096	54.937345
640.366912	55.264814
642.295728	55.634002
644.224544	55.877891
646.153360	56.257908
648.082176	56.603581
650.010992	56.881377
651.939808	57.019811
653.868624	57.280968
655.797440	57.646764
657.726256	57.908402
659.655072	57.976237
661.583888	58.221203
663.512704	58.651728
665.441520	59.036710
667.370336	59.059078
669.299152	59.107184
671.227968	59.703588
673.156784	60.222767
675.085600	60.556027
677.014416	60.771230
678.943232	61.014327
680.872048	61.292565
682.800864	61.557627
684.729680	61.821222
686.658496	62.025452
688.587312	62.320677
690.516128	62.741618
692.444944	63.112994
694.373760	63.359398
696.302576	63.668643
698.231392	63.894051
700.160208	64.185078
702.089024	64.512991
704.017840	64.798081
705.946656	65.186310
707.875472	65.539095
709.804288	65.872391
711.733104	66.184335
713.661920	66.371169
715.590736	66.669061
717.519552	67.021967
719.448368	67.278108
721.377184	67.555986
723.306000	67.878216
725.234816	68.172818
727.163632	68.496335
729.092448	68.783083
731.021264	69.134544
732.950080	69.350217
734.878896	69.535142
736.807712	69.780771
738.736528	69.971571
740.665344	70.169224
742.594160	70.454870
744.522976	70.739488
746.451792	71.002941
748.380608	71.158524
750.309424	71.362764
752.238240	71.711488
754.167056	71.953172
756.095872	72.154998
758.024688	72.468185
759.953504	72.736310
761.882320	72.977212
763.811136	73.200136
765.739952	73.446254
767.668768	73.683498
769.597584	73.946627
771.526400	74.087675
773.455216	74.325107
775.384032	74.555245
777.312848	74.754826
779.241664	74.935591
781.170480	75.067647
783.099296	75.161685
785.028112	75.378045
786.956928	75.577709
788.885744	75.857243
790.814560	75.983160
792.743376	75.977743
794.672192	76.075592
796.601008	76.299472
798.529824	76.369134
800.458640	76.402057
802.387456	76.501295
804.316272	76.546462
806.245088	76.612641
808.173904	76.682143
810.102720	76.684597
812.031536	76.736682
813.960352	76.712669
815.889168	76.793295
817.817984	76.774364
819.746800	76.623925
821.675616	76.499048
823.604432	76.446947
825.533248	76.281227
827.462064	76.133202
829.390880	75.965384
831.319696	75.870955
833.248512	75.639874
835.177328	75.384153
837.106144	75.189178
839.034960	75.071517
840.963776	74.776474
842.892592	74.487122
844.821408	74.278457
846.750224	74.181001
848.679040	73.980550
850.607856	73.769842
852.536672	73.550471
854.465488	73.342403
856.394304	73.040482
858.323120	72.846993
860.251936	72.707608
862.180752	72.502264
864.109568	72.182672
866.038384	71.928615
867.967200	71.649026
869.896016	71.377661
871.824832	71.172358
873.753648	71.016468
875.682464	70.707201
877.611280	70.345043
879.540096	70.052789
881.468912	69.863237
883.397728	69.587024
885.326544	69.369101
887.255360	69.167184
889.184176	68.954589
891.112992	68.798881
893.041808	68.656057
894.970624	68.492985
896.899440	68.381742
898.828256	68.372373
900.757072	68.346406
902.685888	68.336770
904.614704	68.368892
906.543520	68.338709
908.472336	68.347802
910.401152	68.441592
912.329968	68.593379
914.258784	68.713248
916.187600	68.730452
918.116416	68.760730
920.045232	68.791350
921.974048	68.807419
923.902864	68.825508
925.831680	68.789854
927.760496	68.740727
929.689312	68.640669
931.618128	68.501697
933.546944	68.325998
935.475760	68.086407
937.404576	67.797495
939.333392	67.555042
941.262208	67.289696
943.191024	66.973793
945.119840	66.617990
947.048656	66.213967
948.977472	65.804610
950.906288	65.407616
952.835104	64.992512
954.763920	64.501630
956.692736	63.997023
958.621552	63.561404
960.550368	63.045156
962.479184	62.503367
964.408000	62.008414
966.336816	61.574886
968.265632	61.139028
970.194448	60.648650
972.123264	60.146627
974.052080	59.712973
975.980896	59.316775
977.909712	58.911473
979.838528	58.575428
981.767344	58.286869
983.696160	57.973912
985.624976	57.641516
987.553792	57.383609
989.482608	57.203770
991.411424	57.019429
993.340240	56.864486
995.269056	56.763316
997.197872	56.656397
999.126688	56.556831
1001.055504	56.491373
1002.984320	56.478436
1004.913136	56.530657
1006.841952	56.609451
1008.770768	56.706652
1010.699584	56.832804
1012.628400	57.008359
1014.557216	57.214840
1016.486032	57.421895
1018.414848	57.641146
1020.343664	57.926175
1022.272480	58.194527
1024.201296	58.432206
1026.130112	58.703409
1028.058928	59.040758
1029.987744	59.463515
1031.916560	59.814418
1033.845376	60.122751
1035.774192	60.464764
1037.703008	60.772226
1039.631824	61.135871
1041.560640	61.537191
1043.489456	61.896695
1045.418272	62.321628
1047.347088	62.764126
1049.275904	63.189236
1051.204720	63.644911
1053.133536	64.093833
1055.062352	64.589375
1056.991168	65.095558
1058.919984	65.604019
1060.848800	66.209907
1062.777616	66.776157
1064.706432	67.283126
1066.635248	67.888893
1068.564064	68.569819
1070.492880	69.233875
1072.421696	69.855322
1074.350512	70.501181
1076.279328	71.222158
1078.208144	71.972596
1080.136960	72.749368
1082.065776	73.541571
1083.994592	74.344369
1085.923408	75.094526
1087.852224	75.849289
1089.781040	76.619932
1091.709856	77.369936
1093.638672	78.131178
1095.567488	78.840517
1097.496304	79.476970
1099.425120	80.091980
1101.353936	80.676194
1103.282752	81.274685
1105.211568	81.914623
1107.140384	82.512958
1109.069200	83.024870
1110.998016	83.540649
1112.926832	84.065834
1114.855648	84.542055
1116.784464	85.003081
1118.713280	85.413867
1120.642096	85.745847
1122.570912	86.103437
1124.499728	86.465987
1126.428544	86.828062
1128.357360	87.143548
1130.286176	87.419804
1132.214992	87.686901
1134.143808	87.908167
1136.072624	88.142404
1138.001440	88.376974
1139.930256	88.594382
1141.859072	88.800258
1143.787888	89.007619
1145.716704	89.181368
1147.645520	89.388417
1149.574336	89.542114
1151.503152	89.668150
1153.431968	89.797964
1155.360784	89.926945
1157.289600	90.053183
1159.218416	90.221115
1161.147232	90.375919
1163.076048	90.524154
1165.004864	90.667277
1166.933680	90.813256
1168.862496	90.928026
1170.791312	91.009114
1172.720128	91.057434
1174.648944	91.162917
1176.577760	91.308907
1178.506576	91.454399
1180.435392	91.578287
1182.364208	91.680043
1184.293024	91.727577
1186.221840	91.798315
1188.150656	91.868577
1190.079472	91.939696
1192.008288	91.957771
1193.937104	92.022740
1195.865920	92.056942
1197.794736	92.087243
1199.723552	92.165176
1201.652368	92.224128
1203.581184	92.233109
1205.510000	92.256280
1207.438816	92.283454
1209.367632	92.308051
1211.296448	92.329287
1213.225264	92.366417
1215.154080	92.390263
1217.082896	92.401327
1219.011712	92.403599
1220.940528	92.443931
1222.869344	92.455672
1224.798160	92.474473
1226.726976	92.537520
1228.655792	92.628049
1230.584608	92.637263
1232.513424	92.619436
1234.442240	92.646035
1236.371056	92.703566
1238.299872	92.702397
1240.228688	92.700358
1242.157504	92.699105
1244.086320	92.698632
1246.015136	92.697460
1247.943952	92.675644
1249.872768	92.675656
1251.801584	92.722405
1253.730400	92.721801
1255.659216	92.732153
1257.588032	92.696867
1259.516848	92.600029
1261.445664	92.613634
1263.374480	92.720092
1265.303296	92.689450
1267.232112	92.628958
1269.160928	92.550856
1271.089744	92.558527
1273.018560	92.698632
1274.947376	92.841487
1276.876192	92.837568
1278.805008	92.812507
1280.733824	92.830830
1282.662640	92.907345
1284.591456	92.862769
1286.520272	92.714361
1288.449088	92.658208
1290.377904	92.788489
1292.306720	92.885689
1294.235536	92.938358
1296.164352	92.902168
1298.093168	92.948533
1300.021984	92.989391
1301.950800	93.020373
1303.879616	93.007822
1305.808432	92.998457
1307.737248	92.944004
1309.666064	92.954160
1311.594880	92.707285
1313.523696	92.541493
1315.452512	92.599469
1317.381328	92.442351
1319.310144	92.406433
1321.238960	92.804579
1323.167776	93.058315
1325.096592	93.128104
1327.025408	93.123487
1328.954224	93.082314
1330.883040	93.076149
1332.811856	93.103313
1334.740672	92.816633
1336.669488	92.040554
1338.598304	91.064342
1340.527120	91.441748
1342.455936	92.660382
1344.384752	93.035627
1346.313568	93.022831
1348.242384	92.890503
1350.171200	92.844015
1352.100016	92.895115
1354.028832	92.716666
1355.957648	92.700248
1357.886464	92.704883
1359.815280	92.218044
1361.744096	91.210595
1363.672912	91.494229
1365.601728	92.500988
1367.530544	92.394273
1369.459360	92.235101
1371.388176	92.144632
1373.316992	91.285412
1375.245808	91.295840
1377.174624	91.909787
1379.103440	92.046480
1381.032256	92.279638
1382.961072	92.353575
1384.889888	91.900862
1386.818704	90.980248
1388.747520	91.378480
1390.676336	91.855984
1392.605152	91.305924
1394.533968	90.063664
1396.462784	89.801082
1398.391600	89.864783
1400.320416	90.473119
1402.249232	90.809253
1404.178048	90.077493
1406.106864	90.085160
1408.035680	90.434537
1409.964496	90.221155
1411.893312	90.154880
1413.822128	90.251706
1415.750944	89.529065
1417.679760	88.321906
1419.608576	88.710934
1421.537392	89.966594
1423.466208	89.890259
1425.395024	90.438098
1427.323840	90.808474
1429.252656	90.366481
1431.181472	90.466581
1433.110288	90.667301
1435.039104	90.052120
1436.967920	89.701947
1438.896736	91.003335
1440.825552	91.607820
1442.754368	91.669447
1444.683184	91.535285
1446.612000	90.958751
1448.540816	90.776478
1450.469632	91.169121
1452.398448	90.956655
1454.327264	90.079216
1456.256080	87.909735
1458.184896	88.103912
1460.113712	90.478148
1462.042528	91.425737
1463.971344	90.857920
1465.900160	90.967264
1467.828976	91.595961
1469.757792	91.163695
1471.686608	89.278460
1473.615424	88.800763
1475.544240	89.916843
1477.473056	91.046391
1479.401872	91.621361
1481.330688	91.462134
1483.259504	91.703376
1485.188320	91.234657
1487.117136	89.867520
1489.045952	88.509734
1490.974768	89.616277
1492.903584	91.290308
1494.832400	90.912445
1496.761216	89.828335
1498.690032	90.168245
1500.618848	90.773661
1502.547664	90.967430
1504.476480	89.952842
1506.405296	85.878421
1508.334112	85.934034
1510.262928	88.584405
1512.191744	89.934593
1514.120560	89.935739
1516.049376	88.496117
1517.978192	88.488603
1519.907008	88.307380
1521.835824	87.506578
1523.764640	88.750970
1525.693456	88.884604
1527.622272	89.478222
1529.551088	90.393376
1531.479904	89.923557
1533.408720	88.828765
1535.337536	89.769055
1537.266352	89.592063
1539.195168	86.993527
1541.123984	86.013870
1543.052800	87.112363
1544.981616	88.279989
1546.910432	89.969892
1548.839248	89.617893
1550.768064	89.317266
1552.696880	89.604565
1554.625696	88.766496
1556.554512	87.898071
1558.483328	85.203320
1560.412144	87.650087
1562.340960	89.686285
1564.269776	89.817060
1566.198592	89.823961
1568.127408	89.281210
1570.056224	88.825414
1571.985040	89.750391
1573.913856	89.480004
1575.842672	88.291268
1577.771488	88.710547
1579.700304	89.598222
1581.629120	89.583130
1583.557936	89.394684
1585.486752	89.176392
1587.415568	88.922485
1589.344384	88.480224
1591.273200	88.142806
1593.202016	87.641170
1595.130832	87.135058
1597.059648	86.866493
1598.988464	86.542371
1600.917280	85.777899
1602.846096	85.052836
1604.774912	84.452073
1606.703728	83.696318
1608.632544	82.797318
1610.561360	82.332538
1612.490176	81.757122
1614.418992	80.760192
1616.347808	79.098635
1618.276624	78.685882
1620.205440	78.494277
1622.134256	77.398618
1624.063072	76.529905
1625.991888	76.475441
1627.920704	75.841467
1629.849520	75.632438
1631.778336	75.157403
1633.707152	73.953495
1635.635968	71.960912
1637.564784	72.638005
1639.493600	73.944157
1641.422416	74.793595
1643.351232	75.164358
1645.280048	74.669313
1647.208864	74.410657
1649.137680	76.295547
1651.066496	76.718360
1652.995312	75.521751
1654.924128	77.907654
1656.852944	79.947383
1658.781760	80.930447
1660.710576	81.114717
1662.639392	81.272294
1664.568208	82.482816
1666.497024	82.910639
1668.425840	82.255866
1670.354656	82.576973
1672.283472	83.860146
1674.212288	84.427344
1676.141104	85.164304
1678.069920	85.881574
1679.998736	85.499337
1681.927552	85.183602
1683.856368	84.288970
1685.785184	86.350138
1687.714000	87.450768
1689.642816	88.111499
1691.571632	89.244965
1693.500448	89.322944
1695.429264	88.029465
1697.358080	87.701982
1699.286896	87.921773
1701.215712	88.839776
1703.144528	89.863806
1705.073344	89.777286
1707.002160	90.572436
1708.930976	91.509653
1710.859792	91.799995
1712.788608	91.399515
1714.717424	90.102162
1716.646240	89.310863
1718.575056	90.489433
1720.503872	92.438969
1722.432688	92.853313
1724.361504	93.067065
1726.290320	93.414300
1728.219136	92.960464
1730.147952	91.972531
1732.076768	91.347064
1734.005584	90.665564
1735.934400	92.359107
1737.863216	92.889287
1739.792032	92.547843
1741.720848	92.538245
1743.649664	92.177974
1745.578480	92.177422
1747.507296	91.516861
1749.436112	91.149850
1751.364928	91.996346
1753.293744	93.407942
1755.222560	93.588900
1757.151376	93.134292
1759.080192	93.431963
1761.009008	93.208283
1762.937824	93.528330
1764.866640	94.197637
1766.795456	93.752201
1768.724272	93.137895
1770.653088	92.684039
1772.581904	92.358308
1774.510720	93.303718
1776.439536	93.908803
1778.368352	94.030611
1780.297168	93.669931
1782.225984	94.081106
1784.154800	94.195215
1786.083616	94.334235
1788.012432	94.454786
1789.941248	93.699405
1791.870064	92.812079
1793.798880	93.421111
1795.727696	93.860179
1797.656512	94.035209
1799.585328	93.759773
1801.514144	93.584531
1803.442960	94.303038
1805.371776	94.753319
1807.300592	94.594994
1809.229408	94.246940
1811.158224	94.051630
1813.087040	94.507777
1815.015856	94.909778
1816.944672	94.749013
1818.873488	94.771731
1820.802304	94.816696
1822.731120	94.445317
1824.659936	93.910513
1826.588752	94.098804
1828.517568	93.698567
1830.446384	93.585837
1832.375200	94.578973
1834.304016	94.799441
1836.232832	94.639560
1838.161648	94.689853
1840.090464	94.843632
1842.019280	94.189959
1843.948096	93.371385
1845.876912	93.783733
1847.805728	94.303573
1849.734544	94.713401
1851.663360	95.023212
1853.592176	95.032936
1855.520992	95.085428
1857.449808	94.959169
1859.378624	94.894806
1861.307440	94.952902
1863.236256	95.087604
1865.165072	94.680723
1867.093888	93.626808
1869.022704	93.227475
1870.951520	94.386141
1872.880336	95.117932
1874.809152	95.237631
1876.737968	95.158814
1878.666784	95.103185
1880.595600	95.094395
1882.524416	95.076247
1884.453232	95.006441
1886.382048	95.004279
1888.310864	94.492874
1890.239680	94.351130
1892.168496	94.841898
1894.097312	94.727464
1896.026128	94.799466
1897.954944	95.216779
1899.883760	95.212463
1901.812576	95.072749
1903.741392	95.033676
1905.670208	94.979127
1907.599024	94.727276
1909.527840	94.521067
1911.456656	94.830922
1913.385472	95.281607
1915.314288	95.202661
1917.243104	94.591162
1919.171920	94.452158
1921.100736	94.453181
1923.029552	94.273040
1924.958368	94.985358
1926.887184	95.227429
1928.816000	95.246722
1930.744816	95.140611
1932.673632	95.226221
1934.602448	95.526129
1936.531264	95.537528
1938.460080	95.141944
1940.388896	94.742661
1942.317712	94.402630
1944.246528	94.697012
1946.175344	95.130752
1948.104160	95.456003
1950.032976	95.419372
1951.961792	95.342921
1953.890608	94.945748
1955.819424	94.912252
1957.748240	95.088679
1959.677056	95.100665
1961.605872	95.081166
1963.534688	95.263026
1965.463504	95.092809
1967.392320	94.872912
1969.321136	95.218858
1971.249952	95.445623
1973.178768	95.482842
1975.107584	95.647601
1977.036400	94.924084
1978.965216	94.067231
1980.894032	94.313387
1982.822848	94.731470
1984.751664	94.562553
1986.680480	94.709331
1988.609296	94.887581
1990.538112	94.724876
1992.466928	94.382779
1994.395744	94.265491
1996.324560	94.254055
1998.253376	94.379250
2000.182192	94.364757
2002.111008	94.611666
2004.039824	94.281930
2005.968640	94.158024
2007.897456	94.911635
2009.826272	95.507940
2011.755088	95.260784
2013.683904	95.053170
2015.612720	94.566797
2017.541536	94.154567
2019.470352	94.843982
2021.399168	95.832564
2023.327984	95.682772
2025.256800	95.102184
2027.185616	94.411166
2029.114432	94.269710
2031.043248	94.611473
2032.972064	94.725827
2034.900880	94.584518
2036.829696	94.640620
2038.758512	94.544082
2040.687328	94.315349
2042.616144	94.077920
2044.544960	94.096706
2046.473776	94.295225
2048.402592	94.784783
2050.331408	95.060380
2052.260224	94.959935
2054.189040	94.847421
2056.117856	94.926606
2058.046672	94.793865
2059.975488	94.742641
2061.904304	94.619584
2063.833120	94.470365
2065.761936	94.566445
2067.690752	94.531440
2069.619568	94.396002
2071.548384	94.450162
2073.477200	94.533725
2075.406016	94.512835
2077.334832	94.294262
2079.263648	94.178100
2081.192464	94.298325
2083.121280	94.541143
2085.050096	94.558679
2086.978912	94.311802
2088.907728	94.062998
2090.836544	94.176556
2092.765360	94.506211
2094.694176	94.530204
2096.622992	94.410974
2098.551808	94.354973
2100.480624	94.296320
2102.409440	94.397353
2104.338256	94.432964
2106.267072	94.459144
2108.195888	94.402683
2110.124704	94.368495
2112.053520	94.403467
2113.982336	94.387936
2115.911152	94.414302
2117.839968	94.522599
2119.768784	94.505543
2121.697600	94.591015
2123.626416	94.689663
2125.555232	94.847102
2127.484048	94.895632
2129.412864	94.920519
2131.341680	94.986467
2133.270496	95.111114
2135.199312	95.199646
2137.128128	95.056355
2139.056944	94.800155
2140.985760	95.139626
2142.914576	95.169741
2144.843392	95.033276
2146.772208	95.416182
2148.701024	95.468602
2150.629840	95.021104
2152.558656	94.971894
2154.487472	95.113003
2156.416288	94.986135
2158.345104	95.525450
2160.273920	95.398417
2162.202736	94.788727
2164.131552	94.609171
2166.060368	94.764824
2167.989184	94.768857
2169.918000	94.623122
2171.846816	94.634276
2173.775632	94.856336
2175.704448	95.278300
2177.633264	95.158601
2179.562080	94.844701
2181.490896	94.840034
2183.419712	94.568859
2185.348528	94.407521
2187.277344	94.508638
2189.206160	94.682750
2191.134976	95.003534
2193.063792	94.962871
2194.992608	94.615558
2196.921424	94.565113
2198.850240	94.531605
2200.779056	94.371646
2202.707872	94.526651
2204.636688	94.508870
2206.565504	94.340042
2208.494320	94.261267
2210.423136	94.316215
2212.351952	94.337500
2214.280768	94.450742
2216.209584	94.629408
2218.138400	94.576025
2220.067216	94.410039
2221.996032	94.546356
2223.924848	94.448816
2225.853664	94.240702
2227.782480	94.344120
2229.711296	94.369391
2231.640112	94.277608
2233.568928	94.333673
2235.497744	94.418967
2237.426560	94.382052
2239.355376	94.201669
2241.284192	94.351511
2243.213008	94.491538
2245.141824	94.365276
2247.070640	94.345313
2248.999456	94.268384
2250.928272	94.248785
2252.857088	94.357249
2254.785904	94.373800
2256.714720	94.214597
2258.643536	94.220936
2260.572352	94.243405
2262.501168	94.358880
2264.429984	94.435701
2266.358800	94.397734
2268.287616	94.356701
2270.216432	94.374362
2272.145248	94.392246
2274.074064	94.333957
2276.002880	94.318385
2277.931696	94.319662
2279.860512	94.378030
2281.789328	94.442146
2283.718144	94.316464
2285.646960	94.304671
2287.575776	94.356367
2289.504592	94.297388
2291.433408	94.077847
2293.362224	93.982425
2295.291040	93.946421
2297.219856	93.899096
2299.148672	93.933708
2301.077488	93.874495
2303.006304	93.826382
2304.935120	93.744603
2306.863936	93.642679
2308.792752	93.593234
2310.721568	93.500768
2312.650384	93.451064
2314.579200	93.611551
2316.508016	93.784811
2318.436832	93.786122
2320.365648	93.782428
2322.294464	93.898997
2324.223280	94.173527
2326.152096	94.502494
2328.080912	94.752799
2330.009728	94.922342
2331.938544	95.108390
2333.867360	95.394743
2335.796176	95.633739
2337.724992	95.643687
2339.653808	95.622270
2341.582624	95.704892
2343.511440	95.530875
2345.440256	95.007705
2347.369072	94.589158
2349.297888	94.585286
2351.226704	94.896407
2353.155520	95.405406
2355.084336	95.917819
2357.013152	96.240908
2358.941968	96.368942
2360.870784	96.480797
2362.799600	96.314516
2364.728416	95.911944
2366.657232	95.521722
2368.586048	95.206702
2370.514864	94.789148
2372.443680	94.401171
2374.372496	94.216178
2376.301312	94.095998
2378.230128	94.021205
2380.158944	94.080996
2382.087760	94.251916
2384.016576	94.427313
2385.945392	94.599129
2387.874208	94.748094
2389.803024	94.776285
2391.731840	94.755908
2393.660656	94.840738
2395.589472	94.901788
2397.518288	94.893982
2399.447104	94.918254
2401.375920	94.936903
2403.304736	94.926244
2405.233552	94.943490
2407.162368	94.965593
2409.091184	94.902064
2411.020000	94.951670
2412.948816	94.991229
2414.877632	94.974440
2416.806448	95.018528
2418.735264	95.038877
2420.664080	95.013626
2422.592896	94.947123
2424.521712	94.948963
2426.450528	95.001394
2428.379344	94.963872
2430.308160	94.981220
2432.236976	95.005927
2434.165792	94.968667
2436.094608	94.961240
2438.023424	94.969620
2439.952240	94.941516
2441.881056	94.871996
2443.809872	94.888870
2445.738688	94.968220
2447.667504	94.943876
2449.596320	94.915730
2451.525136	94.881345
2453.453952	94.909990
2455.382768	94.902403
2457.311584	94.961910
2459.240400	95.009539
2461.169216	95.019438
2463.098032	95.008785
2465.026848	95.043664
2466.955664	95.090506
2468.884480	95.013966
2470.813296	95.021232
2472.742112	95.114525
2474.670928	95.098325
2476.599744	95.112846
2478.528560	95.146597
2480.457376	95.139309
2482.386192	95.124528
2484.315008	95.117445
2486.243824	95.147228
2488.172640	95.133972
2490.101456	95.111791
2492.030272	95.155971
2493.959088	95.175344
2495.887904	95.086380
2497.816720	95.009678
2499.745536	95.069610
2501.674352	95.128112
2503.603168	95.087236
2505.531984	95.046035
2507.460800	95.120828
2509.389616	95.148979
2511.318432	95.116276
2513.247248	95.081553
2515.176064	95.064111
2517.104880	95.072481
2519.033696	95.095419
2520.962512	95.105811
2522.891328	95.126319
2524.820144	95.052914
2526.748960	94.998584
2528.677776	95.041695
2530.606592	95.105508
2532.535408	95.107934
2534.464224	95.018452
2536.393040	94.935026
2538.321856	95.013840
2540.250672	95.099145
2542.179488	95.091087
2544.108304	95.011321
2546.037120	95.051047
2547.965936	95.068446
2549.894752	95.054461
2551.823568	95.039554
2553.752384	95.047999
2555.681200	95.028109
2557.610016	95.020596
2559.538832	95.020960
2561.467648	95.002845
2563.396464	95.019216
2565.325280	94.965319
2567.254096	94.898447
2569.182912	94.960200
2571.111728	94.970218
2573.040544	94.959516
2574.969360	94.956822
2576.898176	94.891182
2578.826992	94.825751
2580.755808	94.831297
2582.684624	94.811052
2584.613440	94.822191
2586.542256	94.877378
2588.471072	94.839657
2590.399888	94.745299
2592.328704	94.754693
2594.257520	94.735635
2596.186336	94.722595
2598.115152	94.762186
2600.043968	94.785597
2601.972784	94.750184
2603.901600	94.750748
2605.830416	94.719771
2607.759232	94.715144
2609.688048	94.730518
2611.616864	94.744447
2613.545680	94.773351
2615.474496	94.791558
2617.403312	94.767448
2619.332128	94.721842
2621.260944	94.710577
2623.189760	94.699171
2625.118576	94.663706
2627.047392	94.643617
2628.976208	94.567355
2630.905024	94.554768
2632.833840	94.587335
2634.762656	94.575392
2636.691472	94.513418
2638.620288	94.439846
2640.549104	94.386626
2642.477920	94.395288
2644.406736	94.412959
2646.335552	94.365544
2648.264368	94.311332
2650.193184	94.338470
2652.122000	94.352577
2654.050816	94.343361
2655.979632	94.331885
2657.908448	94.350647
2659.837264	94.365691
2661.766080	94.399200
2663.694896	94.437565
2665.623712	94.437117
2667.552528	94.417463
2669.481344	94.411638
2671.410160	94.432521
2673.338976	94.462305
2675.267792	94.450131
2677.196608	94.446886
2679.125424	94.446214
2681.054240	94.446012
2682.983056	94.446745
2684.911872	94.409373
2686.840688	94.389679
2688.769504	94.380265
2690.698320	94.331663
2692.627136	94.315066
2694.555952	94.298661
2696.484768	94.290326
2698.413584	94.277700
2700.342400	94.272050
2702.271216	94.243227
2704.200032	94.184861
2706.128848	94.130525
2708.057664	94.133528
2709.986480	94.081291
2711.915296	94.035263
2713.844112	94.016899
2715.772928	94.014402
2717.701744	94.006881
2719.630560	93.998471
2721.559376	93.963600
2723.488192	93.912437
2725.417008	93.901785
2727.345824	93.917607
2729.274640	93.905387
2731.203456	93.916223
2733.132272	93.913659
2735.061088	93.929722
2736.989904	93.924661
2738.918720	93.888273
2740.847536	93.871655
2742.776352	93.885281
2744.705168	93.924404
2746.633984	93.922584
2748.562800	93.888675
2750.491616	93.848956
2752.420432	93.820080
2754.349248	93.797525
2756.278064	93.790136
2758.206880	93.776256
2760.135696	93.743399
2762.064512	93.736946
2763.993328	93.719407
2765.922144	93.692458
2767.850960	93.639953
2769.779776	93.591603
2771.708592	93.535946
2773.637408	93.491087
2775.566224	93.429785
2777.495040	93.379417
2779.423856	93.377979
2781.352672	93.347371
2783.281488	93.304042
2785.210304	93.277980
2787.139120	93.279907
2789.067936	93.298312
2790.996752	93.250692
2792.925568	93.204017
2794.854384	93.191316
2796.783200	93.169423
2798.712016	93.120005
2800.640832	93.060753
2802.569648	93.025472
2804.498464	93.048380
2806.427280	93.074822
2808.356096	93.092203
2810.284912	93.066684
2812.213728	93.033651
2814.142544	92.984982
2816.071360	92.950103
2818.000176	92.941346
2819.928992	92.945182
2821.857808	92.920797
2823.786624	92.928687
2825.715440	92.880057
2827.644256	92.823238
2829.573072	92.767531
2831.501888	92.739460
2833.430704	92.676455
2835.359520	92.626785
2837.288336	92.570635
2839.217152	92.501778
2841.145968	92.441161
2843.074784	92.371223
2845.003600	92.320444
2846.932416	92.239719
2848.861232	92.165444
2850.790048	92.103691
2852.718864	92.071479
2854.647680	92.046075
2856.576496	91.970884
2858.505312	91.951960
2860.434128	91.905399
2862.362944	91.848361
2864.291760	91.756227
2866.220576	91.701827
2868.149392	91.668796
2870.078208	91.645118
2872.007024	91.603495
2873.935840	91.570096
2875.864656	91.509719
2877.793472	91.464145
2879.722288	91.430108
2881.651104	91.427740
2883.579920	91.378008
2885.508736	91.260574
2887.437552	91.224147
2889.366368	91.210734
2891.295184	91.195497
2893.224000	91.173351
2895.152816	91.071873
2897.081632	91.002724
2899.010448	90.910343
2900.939264	90.800609
2902.868080	90.737507
2904.796896	90.705070
2906.725712	90.636150
2908.654528	90.555545
2910.583344	90.511619
2912.512160	90.498430
2914.440976	90.497066
2916.369792	90.415980
2918.298608	90.273513
2920.227424	90.152809
2922.156240	90.066161
2924.085056	90.033457
2926.013872	89.997043
2927.942688	89.897317
2929.871504	89.813504
2931.800320	89.772421
2933.729136	89.775988
2935.657952	89.794146
2937.586768	89.762708
2939.515584	89.713282
2941.444400	89.623700
2943.373216	89.587955
2945.302032	89.565462
2947.230848	89.552649
2949.159664	89.500261
2951.088480	89.423309
2953.017296	89.316612
2954.946112	89.175482
2956.874928	89.094289
2958.803744	89.016915
2960.732560	88.898838
2962.661376	88.782091
2964.590192	88.685335
2966.519008	88.603400
2968.447824	88.570648
2970.376640	88.560032
2972.305456	88.440653
2974.234272	88.351952
2976.163088	88.315606
2978.091904	88.258377
2980.020720	88.146795
2981.949536	88.081465
2983.878352	87.983426
2985.807168	87.832880
2987.735984	87.711798
2989.664800	87.692295
2991.593616	87.641411
2993.522432	87.561128
2995.451248	87.503837
2997.380064	87.444859
2999.308880	87.368807
3001.237696	87.295045
3003.166512	87.159807
3005.095328	87.059634
3007.024144	87.018319
3008.952960	86.940870
3010.881776	86.848902
3012.810592	86.788635
3014.739408	86.771746
3016.668224	86.754219
3018.597040	86.668339
3020.525856	86.548299
3022.454672	86.427909
3024.383488	86.286714
3026.312304	86.218204
3028.241120	86.186426
3030.169936	86.004681
3032.098752	85.867838
3034.027568	85.845942
3035.956384	85.793197
3037.885200	85.695037
3039.814016	85.665512
3041.742832	85.584918
3043.671648	85.381955
3045.600464	85.224237
3047.529280	85.100860
3049.458096	84.955541
3051.386912	84.869480
3053.315728	84.771866
3055.244544	84.587854
3057.173360	84.422692
3059.102176	84.367518
3061.030992	84.288051
3062.959808	84.131816
3064.888624	83.906266
3066.817440	83.775651
3068.746256	83.695382
3070.675072	83.656007
3072.603888	83.561440
3074.532704	83.425285
3076.461520	83.276604
3078.390336	83.092485
3080.319152	82.897533
3082.247968	82.768264
3084.176784	82.624055
3086.105600	82.518696
3088.034416	82.369183
3089.963232	82.188819
3091.892048	81.984033
3093.820864	81.848209
3095.749680	81.708758
3097.678496	81.564877
3099.607312	81.325318
3101.536128	81.123479
3103.464944	81.006635
3105.393760	80.886648
3107.322576	80.707628
3109.251392	80.511961
3111.180208	80.299375
3113.109024	80.153506
3115.037840	79.970248
3116.966656	79.806399
3118.895472	79.595834
3120.824288	79.363690
3122.753104	79.099680
3124.681920	78.933255
3126.610736	78.822959
3128.539552	78.701635
3130.468368	78.477539
3132.397184	78.210276
3134.326000	78.021986
3136.254816	77.947180
3138.183632	77.807989
3140.112448	77.592010
3142.041264	77.351807
3143.970080	77.207126
3145.898896	77.062984
3147.827712	76.861344
3149.756528	76.671536
3151.685344	76.462705
3153.614160	76.181652
3155.542976	75.958921
3157.471792	75.733005
3159.400608	75.525969
3161.329424	75.269734
3163.258240	75.004969
3165.187056	74.813063
3167.115872	74.697353
3169.044688	74.485159
3170.973504	74.165596
3172.902320	73.907796
3174.831136	73.775588
3176.759952	73.548988
3178.688768	73.325225
3180.617584	73.085032
3182.546400	72.880102
3184.475216	72.662029
3186.404032	72.481781
3188.332848	72.269463
3190.261664	72.037290
3192.190480	71.764780
3194.119296	71.502930
3196.048112	71.232200
3197.976928	71.048516
3199.905744	70.898143
3201.834560	70.689992
3203.763376	70.511888
3205.692192	70.385723
3207.621008	70.147951
3209.549824	69.860541
3211.478640	69.612590
3213.407456	69.492989
3215.336272	69.311998
3217.265088	69.139026
3219.193904	68.935193
3221.122720	68.804062
3223.051536	68.623619
3224.980352	68.402122
3226.909168	68.208898
3228.837984	68.047913
3230.766800	68.007852
3232.695616	67.885381
3234.624432	67.588430
3236.553248	67.373269
3238.482064	67.353016
3240.410880	67.327685
3242.339696	67.185256
3244.268512	66.993001
3246.197328	66.782179
3248.126144	66.751965
3250.054960	66.769755
3251.983776	66.789427
3253.912592	66.632296
3255.841408	66.468566
3257.770224	66.368970
3259.699040	66.375209
3261.627856	66.352393
3263.556672	66.299686
3265.485488	66.228656
3267.414304	66.229361
3269.343120	66.136289
3271.271936	66.034781
3273.200752	65.859701
3275.129568	65.723659
3277.058384	65.565664
3278.987200	65.454882
3280.916016	65.377605
3282.844832	65.305264
3284.773648	65.233212
3286.702464	65.172972
3288.631280	65.006695
3290.560096	64.892026
3292.488912	64.751010
3294.417728	64.660909
3296.346544	64.586009
3298.275360	64.446898
3300.204176	64.280478
3302.132992	64.159998
3304.061808	64.091244
3305.990624	63.969927
3307.919440	63.728755
3309.848256	63.536065
3311.777072	63.328069
3313.705888	63.112521
3315.634704	63.057406
3317.563520	62.962719
3319.492336	62.805184
3321.421152	62.702780
3323.349968	62.511664
3325.278784	62.408263
3327.207600	62.325888
3329.136416	62.236928
3331.065232	62.059852
3332.994048	61.917042
3334.922864	61.789935
3336.851680	61.604600
3338.780496	61.454044
3340.709312	61.400725
3342.638128	61.338323
3344.566944	61.288055
3346.495760	61.199155
3348.424576	61.079755
3350.353392	60.963208
3352.282208	60.875709
3354.211024	60.745100
3356.139840	60.694185
3358.068656	60.630316
3359.997472	60.650832
3361.926288	60.576805
3363.855104	60.561445
3365.783920	60.572711
3367.712736	60.558554
3369.641552	60.503800
3371.570368	60.569150
3373.499184	60.538434
3375.428000	60.591230
3377.356816	60.547200
3379.285632	60.540077
3381.214448	60.524729
3383.143264	60.562844
3385.072080	60.641200
3387.000896	60.754593
3388.929712	60.824445
3390.858528	60.931075
3392.787344	61.013621
3394.716160	61.232046
3396.644976	61.280457
3398.573792	61.401117
3400.502608	61.561117
3402.431424	61.677590
3404.360240	61.787972
3406.289056	61.991333
3408.217872	62.115737
3410.146688	62.361640
3412.075504	62.568057
3414.004320	62.654347
3415.933136	62.690817
3417.861952	62.896617
3419.790768	62.972702
3421.719584	63.104102
3423.648400	63.391542
3425.577216	63.782104
3427.506032	64.011392
3429.434848	64.259582
3431.363664	64.482117
3433.292480	64.754878
3435.221296	64.939344
3437.150112	65.186612
3439.078928	65.276186
3441.007744	65.380284
3442.936560	65.574607
3444.865376	65.852321
3446.794192	65.881027
3448.723008	66.189364
3450.651824	66.630633
3452.580640	66.929464
3454.509456	67.153729
3456.438272	67.399734
3458.367088	67.532509
3460.295904	67.746975
3462.224720	67.953958
3464.153536	68.327492
3466.082352	68.575089
3468.011168	68.794814
3469.939984	68.990694
3471.868800	69.193476
3473.797616	69.427963
3475.726432	69.821453
3477.655248	70.035037
3479.584064	70.020084
3481.512880	70.068628
3483.441696	70.485630
3485.370512	70.832235
3487.299328	71.044922
3489.228144	71.307780
3491.156960	71.712716
3493.085776	71.930414
3495.014592	72.033782
3496.943408	72.187586
3498.872224	72.417224
3500.801040	72.335587
3502.729856	72.355029
3504.658672	72.783672
3506.587488	73.279451
3508.516304	73.239604
3510.445120	73.492178
3512.373936	74.072204
3514.302752	74.399321
3516.231568	74.535940
3518.160384	74.681031
3520.089200	74.756168
3522.018016	74.640856
3523.946832	74.573501
3525.875648	74.815310
3527.804464	74.973634
3529.733280	75.621277
3531.662096	76.201707
3533.590912	76.545810
3535.519728	76.458290
3537.448544	76.660754
3539.377360	77.060359
3541.306176	77.194762
3543.234992	76.796552
3545.163808	76.315198
3547.092624	76.656607
3549.021440	77.697869
3550.950256	77.885796
3552.879072	77.798499
3554.807888	78.393575
3556.736704	78.967460
3558.665520	78.965116
3560.594336	78.845840
3562.523152	78.807122
3564.451968	78.239943
3566.380784	77.050521
3568.309600	77.977640
3570.238416	79.865320
3572.167232	80.671110
3574.096048	80.852506
3576.024864	81.108207
3577.953680	81.251474
3579.882496	81.456952
3581.811312	81.637609
3583.740128	81.606023
3585.668944	80.794114
3587.597760	80.274117
3589.526576	81.664878
3591.455392	82.600665
3593.384208	82.270678
3595.313024	82.145001
3597.241840	82.648601
3599.170656	82.965142
3601.099472	83.227487
3603.028288	83.996319
3604.957104	84.078017
3606.885920	83.329559
3608.814736	83.367245
3610.743552	84.040468
3612.672368	83.631871
3614.601184	83.866818
3616.530000	84.389221
3618.458816	84.154545
3620.387632	84.794640
3622.316448	86.136944
3624.245264	86.645336
3626.174080	86.243150
3628.102896	84.731710
3630.031712	85.116075
3631.960528	86.853715
3633.889344	87.401990
3635.818160	88.069672
3637.746976	88.533905
3639.675792	88.682558
3641.604608	88.698754
3643.533424	88.744597
3645.462240	88.147487
3647.391056	86.190263
3649.319872	85.523960
3651.248688	87.323629
3653.177504	89.354862
3655.106320	89.466069
3657.035136	89.522413
3658.963952	90.390495
3660.892768	90.891821
3662.821584	91.050004
3664.750400	91.034493
3666.679216	90.689511
3668.608032	89.404023
3670.536848	88.687379
3672.465664	89.721489
3674.394480	88.559541
3676.323296	87.971233
3678.252112	89.827091
3680.180928	90.972228
3682.109744	91.709795
3684.038560	91.781641
3685.967376	91.436633
3687.896192	90.266341
3689.825008	89.530830
3691.753824	90.659948
3693.682640	91.855239
3695.611456	92.316234
3697.540272	92.568459
3699.469088	92.596948
3701.397904	92.111059
3703.326720	92.562533
3705.255536	93.107241
3707.184352	92.898780
3709.113168	91.920349
3711.041984	90.975590
3712.970800	91.534288
3714.899616	92.873885
3716.828432	93.369742
3718.757248	93.020662
3720.686064	92.599706
3722.614880	92.066778
3724.543696	91.954511
3726.472512	91.961898
3728.401328	92.883986
3730.330144	93.127884
3732.258960	91.707896
3734.187776	89.845943
3736.116592	89.510712
3738.045408	91.321653
3739.974224	92.066668
3741.903040	92.119206
3743.831856	91.090393
3745.760672	90.809454
3747.689488	91.252259
3749.618304	90.388809
3751.547120	90.194680
3753.475936	91.857313
3755.404752	92.834210
3757.333568	92.564813
3759.262384	92.334331
3761.191200	93.114525
3763.120016	93.564181
3765.048832	93.066120
3766.977648	93.152489
3768.906464	93.077566
3770.835280	93.120013
3772.764096	94.032640
3774.692912	94.365910
3776.621728	94.194159
3778.550544	93.504874
3780.479360	93.456483
3782.408176	93.856194
3784.336992	93.566513
3786.265808	93.764891
3788.194624	94.285502
3790.123440	94.411411
3792.052256	94.473028
3793.981072	94.185911
3795.909888	93.290017
3797.838704	92.959703
3799.767520	92.722110
3801.696336	91.633240
3803.625152	92.605566
3805.553968	93.096990
3807.482784	92.997856
3809.411600	93.864051
3811.340416	94.273040
3813.269232	94.022760
3815.198048	92.845710
3817.126864	92.251880
3819.055680	92.287352
3820.984496	91.240528
3822.913312	92.280820
3824.842128	93.169988
3826.770944	93.089464
3828.699760	93.430311
3830.628576	93.382369
3832.557392	93.031026
3834.486208	92.801044
3836.415024	91.997486
3838.343840	91.155183
3840.272656	91.326001
3842.201472	92.294315
3844.130288	93.008350
3846.059104	93.880777
3847.987920	93.883073
3849.916736	93.083137
3851.845552	91.439606
3853.774368	90.322006
3855.703184	91.903696
3857.632000	93.023310
3859.560816	93.543216
3861.489632	92.980199
3863.418448	92.172319
3865.347264	92.229263
3867.276080	92.934595
3869.204896	91.925202
3871.133712	91.738309
3873.062528	92.386368
3874.991344	92.848520
3876.920160	93.877326
3878.848976	93.184345
3880.777792	92.163877
3882.706608	92.722859
3884.635424	92.624424
3886.564240	92.757131
3888.493056	93.741218
3890.421872	93.137213
3892.350688	92.641846
3894.279504	93.385138
3896.208320	93.635186
3898.137136	92.675237
3900.065952	91.780885
3901.994768	91.459614
3903.923584	91.526770
3905.852400	92.541288
3907.781216	93.891287
3909.710032	94.441237
3911.638848	94.407538
3913.567664	94.198732
3915.496480	93.524447
3917.425296	92.978246
3919.354112	93.413026
3921.282928	93.749543
3923.211744	93.541654
3925.140560	93.351008
3927.069376	93.987483
3928.998192	93.723701
3930.927008	93.163866
3932.855824	93.191597
3934.784640	93.997580
3936.713456	94.327668
3938.642272	94.311495
3940.571088	93.933675
3942.499904	93.237479
3944.428720	93.490846
3946.357536	93.703773
3948.286352	93.239183
3950.215168	93.472807
3952.143984	94.005529
3954.072800	94.264191
3956.001616	94.086704
3957.930432	94.022565
3959.859248	93.966585
3961.788064	93.891799
3963.716880	94.082500
3965.645696	94.324565
3967.574512	94.191988
3969.503328	94.112796
3971.432144	94.067097
3973.360960	94.058256
3975.289776	94.091332
3977.218592	94.290309
3979.147408	94.386273
3981.076224	94.425163
3983.005040	94.411107
3984.933856	94.498203
3986.862672	94.513031
3988.791488	94.402223
3990.720304	94.266550
3992.649120	94.458899
3994.577936	94.523990
3996.506752	94.581059
3998.435568	94.596368
4000.364384	94.554707
