# Supplementary material for: Bioavailable phosphite in the surface ocean during the Great Oxidation Event
Source: Nat Commun. 2025 May 24;16:4825. doi: 10.1038/s41467-025-59963-0 (PMC12102248; doi:10.1038/s41467-025-59963-0)
Supplement: Supplementary file 5 — Supplementary Data 3 [file 41467_2025_59963_MOESM5_ESM.zip › FTIR data/2 uM P(III) in Seawater Si ph7.txt]

##TITLE=No Description
##DATA TYPE=INFRARED SPECTRUM
##XUNITS=1/CM
##YUNITS=%T
399.264912	67.967620
401.193728	64.487030
403.122544	62.010757
405.051360	67.293985
406.980176	72.524446
408.908992	67.436013
410.837808	66.975278
412.766624	66.303675
414.695440	61.330174
416.624256	55.319139
418.553072	46.889066
420.481888	54.586699
422.410704	59.746709
424.339520	63.785259
426.268336	65.791914
428.197152	67.438764
430.125968	68.232737
432.054784	67.140940
433.983600	63.967918
435.912416	63.857258
437.841232	64.281562
439.770048	65.974560
441.698864	67.478165
443.627680	66.995239
445.556496	67.559168
447.485312	67.384602
449.414128	67.096390
451.342944	67.570514
453.271760	67.615639
455.200576	67.093899
457.129392	65.735488
459.058208	66.061809
460.987024	68.016995
462.915840	68.685531
464.844656	68.611546
466.773472	68.832777
468.702288	69.255933
470.631104	70.060908
472.559920	70.858299
474.488736	71.391081
476.417552	71.332626
478.346368	71.541453
480.275184	71.347124
482.204000	71.675361
484.132816	71.883109
486.061632	71.892367
487.990448	73.197131
489.919264	74.225096
491.848080	73.621223
493.776896	73.164804
495.705712	74.087051
497.634528	74.964583
499.563344	75.846662
501.492160	76.177063
503.420976	75.696353
505.349792	75.180241
507.278608	75.201590
509.207424	75.514002
511.136240	76.283373
513.065056	77.170685
514.993872	77.394372
516.922688	77.161693
518.851504	77.501477
520.780320	77.451274
522.709136	77.309188
524.637952	77.775075
526.566768	78.173283
528.495584	78.178928
530.424400	78.533030
532.353216	78.639638
534.282032	79.008581
536.210848	79.574230
538.139664	79.912432
540.068480	80.195590
541.997296	80.283161
543.926112	80.035382
545.854928	80.148689
547.783744	80.075921
549.712560	80.004242
551.641376	80.289136
553.570192	80.679262
555.499008	80.969509
557.427824	81.478093
559.356640	81.608258
561.285456	81.613957
563.214272	81.605455
565.143088	82.012368
567.071904	82.283458
569.000720	82.381398
570.929536	82.185499
572.858352	82.297213
574.787168	82.536628
576.715984	82.460025
578.644800	82.526741
580.573616	82.573899
582.502432	82.625672
584.431248	82.530702
586.360064	82.271364
588.288880	82.411429
590.217696	82.544469
592.146512	82.572435
594.075328	82.563284
596.004144	82.637155
597.932960	82.398363
599.861776	82.222429
601.790592	82.354092
603.719408	82.483826
605.648224	82.492270
607.577040	82.617475
609.505856	82.768997
611.434672	82.862164
613.363488	82.898460
615.292304	83.046665
617.221120	83.070593
619.149936	82.989786
621.078752	82.912819
623.007568	82.782343
624.936384	82.855262
626.865200	83.180562
628.794016	83.318915
630.722832	83.367451
632.651648	83.493038
634.580464	83.444248
636.509280	83.434260
638.438096	83.665626
640.366912	83.518273
642.295728	83.628848
644.224544	83.866264
646.153360	83.993755
648.082176	84.116587
650.010992	84.278733
651.939808	84.254098
653.868624	84.108589
655.797440	84.153370
657.726256	84.648138
659.655072	85.108453
661.583888	85.193537
663.512704	85.212190
665.441520	85.406280
667.370336	84.974367
669.299152	84.346312
671.227968	85.287850
673.156784	85.767177
675.085600	85.888963
677.014416	86.018538
678.943232	86.084050
680.872048	86.201676
682.800864	86.357599
684.729680	86.368573
686.658496	86.601642
688.587312	86.935562
690.516128	87.307871
692.444944	87.437055
694.373760	87.495609
696.302576	87.734769
698.231392	88.012150
700.160208	88.267563
702.089024	88.438632
704.017840	88.634603
705.946656	88.851566
707.875472	89.009546
709.804288	89.093949
711.733104	89.155309
713.661920	89.329945
715.590736	89.577210
717.519552	89.692652
719.448368	89.738083
721.377184	89.852270
723.306000	90.083803
725.234816	90.219153
727.163632	90.319386
729.092448	90.423551
731.021264	90.547510
732.950080	90.589900
734.878896	90.672175
736.807712	90.763099
738.736528	90.965826
740.665344	91.200985
742.594160	91.240383
744.522976	91.175773
746.451792	91.088532
748.380608	91.262333
750.309424	91.731738
752.238240	91.995109
754.167056	92.047210
756.095872	92.038042
758.024688	92.019241
759.953504	91.959022
761.882320	91.945783
763.811136	92.047808
765.739952	92.186329
767.668768	92.370647
769.597584	92.593996
771.526400	92.599387
773.455216	92.573418
775.384032	92.550775
777.312848	92.660351
779.241664	92.754539
781.170480	92.804440
783.099296	92.923837
785.028112	93.136312
786.956928	93.231486
788.885744	93.223011
790.814560	93.296483
792.743376	93.470899
794.672192	93.477896
796.601008	93.484517
798.529824	93.433278
800.458640	93.415573
802.387456	93.379348
804.316272	93.444982
806.245088	93.582068
808.173904	93.633864
810.102720	93.612343
812.031536	93.570814
813.960352	93.563016
815.889168	93.446120
817.817984	93.309744
819.746800	93.231965
821.675616	93.262143
823.604432	93.276771
825.533248	93.158720
827.462064	93.034900
829.390880	92.935937
831.319696	92.892916
833.248512	92.682509
835.177328	92.513047
837.106144	92.419549
839.034960	92.328685
840.963776	92.209787
842.892592	91.987215
844.821408	91.836104
846.750224	91.732503
848.679040	91.579467
850.607856	91.487209
852.536672	91.372861
854.465488	91.126917
856.394304	90.905245
858.323120	90.847400
860.251936	90.743450
862.180752	90.585748
864.109568	90.410457
866.038384	90.365318
867.967200	90.228006
869.896016	90.002076
871.824832	89.832176
873.753648	89.743672
875.682464	89.550071
877.611280	89.303490
879.540096	89.233397
881.468912	89.273178
883.397728	89.165141
885.326544	89.002455
887.255360	88.869451
889.184176	88.853894
891.112992	88.833187
893.041808	88.733798
894.970624	88.635274
896.899440	88.621216
898.828256	88.661879
900.757072	88.752410
902.685888	88.817089
904.614704	88.823525
906.543520	88.875294
908.472336	88.960880
910.401152	89.012483
912.329968	89.099840
914.258784	89.205697
916.187600	89.274749
918.116416	89.283349
920.045232	89.370174
921.974048	89.431668
923.902864	89.462030
925.831680	89.430524
927.760496	89.336518
929.689312	89.310608
931.618128	89.255479
933.546944	89.132351
935.475760	88.989816
937.404576	88.850941
939.333392	88.632142
941.262208	88.401137
943.191024	88.175728
945.119840	87.880095
947.048656	87.615328
948.977472	87.369208
950.906288	87.046278
952.835104	86.699675
954.763920	86.396343
956.692736	86.111082
958.621552	85.815702
960.550368	85.443594
962.479184	85.112119
964.408000	84.768712
966.336816	84.448029
968.265632	84.150404
970.194448	83.850225
972.123264	83.546785
974.052080	83.245562
975.980896	82.975842
977.909712	82.742065
979.838528	82.540256
981.767344	82.393342
983.696160	82.184306
985.624976	82.044834
987.553792	81.935258
989.482608	81.783349
991.411424	81.659595
993.340240	81.588437
995.269056	81.527197
997.197872	81.485580
999.126688	81.420162
1001.055504	81.399836
1002.984320	81.377374
1004.913136	81.357022
1006.841952	81.395054
1008.770768	81.507740
1010.699584	81.585998
1012.628400	81.674144
1014.557216	81.732808
1016.486032	81.825823
1018.414848	81.953456
1020.343664	82.052148
1022.272480	82.171973
1024.201296	82.315102
1026.130112	82.416148
1028.058928	82.596158
1029.987744	82.848684
1031.916560	83.033948
1033.845376	83.139776
1035.774192	83.247884
1037.703008	83.384710
1039.631824	83.592487
1041.560640	83.800807
1043.489456	83.999558
1045.418272	84.181867
1047.347088	84.354804
1049.275904	84.531061
1051.204720	84.739104
1053.133536	84.989057
1055.062352	85.228914
1056.991168	85.424586
1058.919984	85.747159
1060.848800	86.053161
1062.777616	86.316407
1064.706432	86.532698
1066.635248	86.784185
1068.564064	87.203205
1070.492880	87.598048
1072.421696	87.911848
1074.350512	88.243955
1076.279328	88.593848
1078.208144	89.017647
1080.136960	89.494013
1082.065776	89.958501
1083.994592	90.380425
1085.923408	90.844183
1087.852224	91.283307
1089.781040	91.667740
1091.709856	92.079276
1093.638672	92.507472
1095.567488	92.912669
1097.496304	93.284747
1099.425120	93.574644
1101.353936	93.816750
1103.282752	94.129031
1105.211568	94.473317
1107.140384	94.810095
1109.069200	95.093597
1110.998016	95.347990
1112.926832	95.594751
1114.855648	95.820721
1116.784464	96.021614
1118.713280	96.206675
1120.642096	96.400976
1122.570912	96.591796
1124.499728	96.799142
1126.428544	96.970589
1128.357360	97.064835
1130.286176	97.152823
1132.214992	97.267341
1134.143808	97.356252
1136.072624	97.462367
1138.001440	97.522767
1139.930256	97.601126
1141.859072	97.643770
1143.787888	97.722819
1145.716704	97.817421
1147.645520	97.902942
1149.574336	97.935219
1151.503152	98.018827
1153.431968	98.121748
1155.360784	98.166620
1157.289600	98.220792
1159.218416	98.276554
1161.147232	98.311894
1163.076048	98.364850
1165.004864	98.417617
1166.933680	98.465364
1168.862496	98.507175
1170.791312	98.587932
1172.720128	98.654709
1174.648944	98.667986
1176.577760	98.691494
1178.506576	98.759552
1180.435392	98.815283
1182.364208	98.882731
1184.293024	98.909620
1186.221840	98.873652
1188.150656	98.874181
1190.079472	98.896668
1192.008288	98.932906
1193.937104	98.999483
1195.865920	99.033562
1197.794736	99.015354
1199.723552	99.000632
1201.652368	99.029777
1203.581184	99.027485
1205.510000	99.021799
1207.438816	99.027406
1209.367632	99.058069
1211.296448	99.022375
1213.225264	98.994216
1215.154080	98.992054
1217.082896	98.962042
1219.011712	98.936459
1220.940528	98.953935
1222.869344	98.966191
1224.798160	98.941337
1226.726976	98.936302
1228.655792	98.969977
1230.584608	98.968606
1232.513424	98.949788
1234.442240	98.954862
1236.371056	99.023579
1238.299872	99.019458
1240.228688	98.950255
1242.157504	98.920850
1244.086320	98.926709
1246.015136	98.898079
1247.943952	98.847866
1249.872768	98.823833
1251.801584	98.827342
1253.730400	98.798839
1255.659216	98.759457
1257.588032	98.766642
1259.516848	98.762308
1261.445664	98.757065
1263.374480	98.818931
1265.303296	98.829509
1267.232112	98.794407
1269.160928	98.769306
1271.089744	98.781212
1273.018560	98.828716
1274.947376	98.875731
1276.876192	98.858328
1278.805008	98.864651
1280.733824	98.870768
1282.662640	98.900062
1284.591456	98.888898
1286.520272	98.821374
1288.449088	98.777754
1290.377904	98.807172
1292.306720	98.838302
1294.235536	98.891868
1296.164352	98.867870
1298.093168	98.865018
1300.021984	98.889290
1301.950800	98.890780
1303.879616	98.895599
1305.808432	98.888955
1307.737248	98.873720
1309.666064	98.845411
1311.594880	98.797487
1313.523696	98.790118
1315.452512	98.808298
1317.381328	98.757852
1319.310144	98.717686
1321.238960	98.807156
1323.167776	98.875153
1325.096592	98.910665
1327.025408	98.906249
1328.954224	98.890478
1330.883040	98.866490
1332.811856	98.856410
1334.740672	98.808299
1336.669488	98.697441
1338.598304	98.503050
1340.527120	98.537309
1342.455936	98.783305
1344.384752	98.864896
1346.313568	98.819226
1348.242384	98.791318
1350.171200	98.800052
1352.100016	98.796116
1354.028832	98.760132
1355.957648	98.740649
1357.886464	98.707673
1359.815280	98.623946
1361.744096	98.429726
1363.672912	98.409272
1365.601728	98.601511
1367.530544	98.583274
1369.459360	98.477836
1371.388176	98.414670
1373.316992	98.270653
1375.245808	98.173504
1377.174624	98.295155
1379.103440	98.348170
1381.032256	98.321227
1382.961072	98.261021
1384.889888	98.193514
1386.818704	98.066529
1388.747520	98.111162
1390.676336	98.177235
1392.605152	98.034814
1394.533968	97.777459
1396.462784	97.745308
1398.391600	97.849325
1400.320416	97.908882
1402.249232	97.995479
1404.178048	97.904313
1406.106864	97.821426
1408.035680	97.876114
1409.964496	97.866124
1411.893312	97.814745
1413.822128	97.824791
1415.750944	97.763774
1417.679760	97.612694
1419.608576	97.469299
1421.537392	97.647640
1423.466208	97.684033
1425.395024	97.721123
1427.323840	97.807627
1429.252656	97.719318
1431.181472	97.649249
1433.110288	97.705216
1435.039104	97.741917
1436.967920	97.547745
1438.896736	97.645254
1440.825552	97.726871
1442.754368	97.724736
1444.683184	97.723554
1446.612000	97.648458
1448.540816	97.548971
1450.469632	97.599196
1452.398448	97.577767
1454.327264	97.469524
1456.256080	97.193105
1458.184896	97.008046
1460.113712	97.422274
1462.042528	97.712494
1463.971344	97.661974
1465.900160	97.565400
1467.828976	97.712563
1469.757792	97.738210
1471.686608	97.455548
1473.615424	97.153121
1475.544240	97.318587
1477.473056	97.476773
1479.401872	97.667015
1481.330688	97.595391
1483.259504	97.607319
1485.188320	97.606900
1487.117136	97.420812
1489.045952	97.134794
1490.974768	97.142088
1492.903584	97.458830
1494.832400	97.551144
1496.761216	97.340564
1498.690032	97.336009
1500.618848	97.412202
1502.547664	97.525253
1504.476480	97.572330
1506.405296	96.836947
1508.334112	96.440706
1510.262928	97.045449
1512.191744	97.381690
1514.120560	97.517592
1516.049376	97.316158
1517.978192	97.230853
1519.907008	97.485455
1521.835824	97.275266
1523.764640	97.349796
1525.693456	97.381893
1527.622272	97.398876
1529.551088	97.629939
1531.479904	97.731683
1533.408720	97.571206
1535.337536	97.700729
1537.266352	97.984973
1539.195168	97.682829
1541.123984	97.217609
1543.052800	97.325903
1544.981616	97.419807
1546.910432	97.778023
1548.839248	97.864363
1550.768064	97.680512
1552.696880	97.804983
1554.625696	97.682577
1556.554512	97.773928
1558.483328	97.501544
1560.412144	97.169174
1562.340960	97.623211
1564.269776	97.745571
1566.198592	97.679247
1568.127408	97.680499
1570.056224	97.439498
1571.985040	97.634260
1573.913856	97.813657
1575.842672	97.554719
1577.771488	97.299032
1579.700304	97.503355
1581.629120	97.500971
1583.557936	97.410683
1585.486752	97.303468
1587.415568	97.222579
1589.344384	97.086517
1591.273200	96.987873
1593.202016	96.865381
1595.130832	96.729543
1597.059648	96.579788
1598.988464	96.452535
1600.917280	96.228941
1602.846096	96.028821
1604.774912	95.882448
1606.703728	95.720938
1608.632544	95.425481
1610.561360	95.236657
1612.490176	95.080064
1614.418992	95.064569
1616.347808	94.605782
1618.276624	94.186715
1620.205440	94.300551
1622.134256	94.192951
1624.063072	93.733399
1625.991888	93.856969
1627.920704	93.756331
1629.849520	93.660567
1631.778336	93.763223
1633.707152	93.862897
1635.635968	93.170594
1637.564784	92.990558
1639.493600	93.459735
1641.422416	93.714413
1643.351232	93.964526
1645.280048	94.055455
1647.208864	93.432380
1649.137680	93.748415
1651.066496	94.507544
1652.995312	94.250487
1654.924128	94.036548
1656.852944	94.722988
1658.781760	95.082600
1660.710576	95.286841
1662.639392	95.328419
1664.568208	95.535487
1666.497024	95.846799
1668.425840	95.781406
1670.354656	95.601297
1672.283472	95.958101
1674.212288	96.288223
1676.141104	96.386746
1678.069920	96.642239
1679.998736	96.599085
1681.927552	96.667136
1683.856368	96.513953
1685.785184	96.652606
1687.714000	97.116251
1689.642816	97.307822
1691.571632	97.516505
1693.500448	97.697697
1695.429264	97.433021
1697.358080	97.176822
1699.286896	97.566329
1701.215712	97.527188
1703.144528	97.752636
1705.073344	97.806821
1707.002160	97.870484
1708.930976	98.100584
1710.859792	98.207688
1712.788608	98.149188
1714.717424	98.006367
1716.646240	97.949155
1718.575056	98.039454
1720.503872	98.402716
1722.432688	98.543512
1724.361504	98.483735
1726.290320	98.529343
1728.219136	98.478458
1730.147952	98.334121
1732.076768	98.379161
1734.005584	98.152402
1735.934400	98.277509
1737.863216	98.551430
1739.792032	98.412196
1741.720848	98.394133
1743.649664	98.358772
1745.578480	98.409890
1747.507296	98.344006
1749.436112	98.284368
1751.364928	98.343221
1753.293744	98.596087
1755.222560	98.691132
1757.151376	98.491330
1759.080192	98.588490
1761.009008	98.593745
1762.937824	98.587870
1764.866640	98.761319
1766.795456	98.725563
1768.724272	98.538737
1770.653088	98.533072
1772.581904	98.438906
1774.510720	98.538097
1776.439536	98.701076
1778.368352	98.732674
1780.297168	98.650254
1782.225984	98.732205
1784.154800	98.830884
1786.083616	98.773714
1788.012432	98.788369
1789.941248	98.687124
1791.870064	98.458687
1793.798880	98.453546
1795.727696	98.621754
1797.656512	98.725602
1799.585328	98.755312
1801.514144	98.669170
1803.442960	98.719233
1805.371776	98.752748
1807.300592	98.679152
1809.229408	98.668157
1811.158224	98.732889
1813.087040	98.780859
1815.015856	98.857967
1816.944672	98.794333
1818.873488	98.806088
1820.802304	98.842098
1822.731120	98.817210
1824.659936	98.682912
1826.588752	98.715490
1828.517568	98.758291
1830.446384	98.624619
1832.375200	98.727683
1834.304016	98.868735
1836.232832	98.912470
1838.161648	98.903075
1840.090464	98.862806
1842.019280	98.713697
1843.948096	98.493806
1845.876912	98.651356
1847.805728	98.801805
1849.734544	98.794694
1851.663360	98.829479
1853.592176	98.872276
1855.520992	98.914339
1857.449808	98.981761
1859.378624	98.910424
1861.307440	98.889642
1863.236256	98.832997
1865.165072	98.771249
1867.093888	98.772788
1869.022704	98.687224
1870.951520	98.731036
1872.880336	98.855001
1874.809152	98.909748
1876.737968	98.960078
1878.666784	99.001541
1880.595600	98.978842
1882.524416	98.903397
1884.453232	98.918553
1886.382048	98.848312
1888.310864	98.800482
1890.239680	98.680369
1892.168496	98.699085
1894.097312	98.803016
1896.026128	98.921135
1897.954944	98.838626
1899.883760	98.751758
1901.812576	98.829632
1903.741392	98.881388
1905.670208	98.852995
1907.599024	98.824480
1909.527840	98.639377
1911.456656	98.832302
1913.385472	99.047754
1915.314288	99.032007
1917.243104	98.901079
1919.171920	98.809833
1921.100736	98.919667
1923.029552	98.731126
1924.958368	98.759545
1926.887184	98.852995
1928.816000	98.773950
1930.744816	98.890225
1932.673632	99.144977
1934.602448	99.050062
1936.531264	98.853478
1938.460080	98.850222
1940.388896	98.746905
1942.317712	98.691024
1944.246528	98.623179
1946.175344	98.898119
1948.104160	98.880194
1950.032976	99.059137
1951.961792	99.036421
1953.890608	98.891572
1955.819424	98.770236
1957.748240	98.853094
1959.677056	99.051677
1961.605872	99.038092
1963.534688	98.829517
1965.463504	98.622052
1967.392320	98.570125
1969.321136	99.002713
1971.249952	99.038853
1973.178768	99.150491
1975.107584	99.189544
1977.036400	99.357095
1978.965216	98.984887
1980.894032	98.825490
1982.822848	98.627820
1984.751664	98.821573
1986.680480	98.939532
1988.609296	98.884808
1990.538112	99.265496
1992.466928	99.148722
1994.395744	98.829934
1996.324560	98.771833
1998.253376	98.798508
2000.182192	99.251190
2002.111008	99.103494
2004.039824	99.024215
2005.968640	99.222720
2007.897456	99.458241
2009.826272	99.286591
2011.755088	99.444325
2013.683904	99.858276
2015.612720	99.811521
2017.541536	99.141586
2019.470352	98.884313
2021.399168	99.142706
2023.327984	99.499602
2025.256800	99.800821
2027.185616	99.688260
2029.114432	98.982319
2031.043248	98.880005
2032.972064	98.997776
2034.900880	99.355268
2036.829696	99.250375
2038.758512	99.330341
2040.687328	99.175956
2042.616144	98.966862
2044.544960	98.888141
2046.473776	99.177019
2048.402592	99.162979
2050.331408	99.117544
2052.260224	99.234624
2054.189040	99.157856
2056.117856	98.974644
2058.046672	98.832666
2059.975488	98.819333
2061.904304	98.807526
2063.833120	98.741517
2065.761936	98.733601
2067.690752	98.759799
2069.619568	98.707265
2071.548384	98.598926
2073.477200	98.812093
2075.406016	98.971051
2077.334832	98.923054
2079.263648	98.915443
2081.192464	98.712993
2083.121280	98.617503
2085.050096	98.799486
2086.978912	98.751911
2088.907728	98.735182
2090.836544	98.740471
2092.765360	98.778639
2094.694176	98.786789
2096.622992	98.692865
2098.551808	98.632800
2100.480624	98.674321
2102.409440	98.600519
2104.338256	98.495525
2106.267072	98.462423
2108.195888	98.674777
2110.124704	98.791643
2112.053520	98.659848
2113.982336	98.711014
2115.911152	98.785633
2117.839968	98.709215
2119.768784	98.660814
2121.697600	98.523720
2123.626416	98.637059
2125.555232	98.936798
2127.484048	98.957573
2129.412864	98.851812
2131.341680	98.722329
2133.270496	98.655107
2135.199312	98.834646
2137.128128	99.080257
2139.056944	99.188299
2140.985760	98.689670
2142.914576	98.666236
2144.843392	99.122080
2146.772208	99.155467
2148.701024	98.807795
2150.629840	98.382809
2152.558656	98.628384
2154.487472	98.859554
2156.416288	98.742958
2158.345104	98.973482
2160.273920	98.995329
2162.202736	99.364801
2164.131552	99.179755
2166.060368	99.206924
2167.989184	99.124653
2169.918000	98.955097
2171.846816	99.111043
2173.775632	98.898846
2175.704448	99.097800
2177.633264	99.298450
2179.562080	98.994435
2181.490896	99.334639
2183.419712	98.977575
2185.348528	98.300252
2187.277344	98.465211
2189.206160	98.930761
2191.134976	99.453263
2193.063792	99.583230
2194.992608	99.074873
2196.921424	98.776194
2198.850240	98.732019
2200.779056	99.029882
2202.707872	99.109878
2204.636688	98.863599
2206.565504	98.873923
2208.494320	98.899653
2210.423136	98.567169
2212.351952	98.601971
2214.280768	98.779062
2216.209584	98.976961
2218.138400	98.855202
2220.067216	98.774915
2221.996032	98.932355
2223.924848	98.757385
2225.853664	98.523240
2227.782480	98.533657
2229.711296	98.590440
2231.640112	98.801413
2233.568928	99.009454
2235.497744	99.041119
2237.426560	98.884419
2239.355376	98.718569
2241.284192	98.611010
2243.213008	98.638626
2245.141824	98.724928
2247.070640	98.773485
2248.999456	98.657894
2250.928272	98.597519
2252.857088	98.734307
2254.785904	98.817457
2256.714720	98.699028
2258.643536	98.609955
2260.572352	98.590666
2262.501168	98.532115
2264.429984	98.598873
2266.358800	98.618414
2268.287616	98.632688
2270.216432	98.590827
2272.145248	98.604981
2274.074064	98.727779
2276.002880	98.667981
2277.931696	98.647416
2279.860512	98.660194
2281.789328	98.583395
2283.718144	98.479898
2285.646960	98.419038
2287.575776	98.364868
2289.504592	98.166989
2291.433408	98.066214
2293.362224	98.111425
2295.291040	98.184633
2297.219856	98.131319
2299.148672	97.919375
2301.077488	97.770862
2303.006304	97.574270
2304.935120	97.285671
2306.863936	97.123492
2308.792752	97.051179
2310.721568	96.939495
2312.650384	96.782348
2314.579200	96.625945
2316.508016	96.443877
2318.436832	96.138089
2320.365648	95.763355
2322.294464	95.479323
2324.223280	95.303807
2326.152096	95.243054
2328.080912	95.118838
2330.009728	94.884207
2331.938544	94.884825
2333.867360	95.055381
2335.796176	95.016796
2337.724992	94.799380
2339.653808	94.635047
2341.582624	94.571804
2343.511440	94.788116
2345.440256	94.959800
2347.369072	95.523346
2349.297888	95.799854
2351.226704	95.266487
2353.155520	94.545876
2355.084336	94.029270
2357.013152	93.769506
2358.941968	93.596970
2360.870784	93.334818
2362.799600	93.536253
2364.728416	93.975978
2366.657232	94.316689
2368.586048	94.696412
2370.514864	95.288199
2372.443680	95.758909
2374.372496	96.250485
2376.301312	96.805132
2378.230128	97.230087
2380.158944	97.623976
2382.087760	98.058889
2384.016576	98.327200
2385.945392	98.515622
2387.874208	98.608648
2389.803024	98.650976
2391.731840	98.680316
2393.660656	98.726458
2395.589472	98.718424
2397.518288	98.776491
2399.447104	98.809272
2401.375920	98.763938
2403.304736	98.700034
2405.233552	98.734001
2407.162368	98.742332
2409.091184	98.751918
2411.020000	98.792965
2412.948816	98.777240
2414.877632	98.749495
2416.806448	98.708818
2418.735264	98.733204
2420.664080	98.754443
2422.592896	98.725545
2424.521712	98.696425
2426.450528	98.736629
2428.379344	98.750601
2430.308160	98.807048
2432.236976	98.830943
2434.165792	98.761363
2436.094608	98.762808
2438.023424	98.789831
2439.952240	98.794754
2441.881056	98.828102
2443.809872	98.853725
2445.738688	98.862635
2447.667504	98.869969
2449.596320	98.797218
2451.525136	98.767222
2453.453952	98.818435
2455.382768	98.855987
2457.311584	98.755223
2459.240400	98.712750
2461.169216	98.827229
2463.098032	98.967650
2465.026848	98.961703
2466.955664	98.890274
2468.884480	98.783562
2470.813296	98.704529
2472.742112	98.693614
2474.670928	98.717616
2476.599744	98.729290
2478.528560	98.746971
2480.457376	98.771832
2482.386192	98.803305
2484.315008	98.895835
2486.243824	98.960144
2488.172640	98.858135
2490.101456	98.810908
2492.030272	98.801277
2493.959088	98.837108
2495.887904	98.807661
2497.816720	98.714114
2499.745536	98.750587
2501.674352	98.797659
2503.603168	98.815403
2505.531984	98.811755
2507.460800	98.839093
2509.389616	98.870616
2511.318432	98.899035
2513.247248	98.882702
2515.176064	98.853324
2517.104880	98.898745
2519.033696	98.882216
2520.962512	98.807081
2522.891328	98.747805
2524.820144	98.745384
2526.748960	98.779341
2528.677776	98.858092
2530.606592	98.887395
2532.535408	98.880250
2534.464224	98.830903
2536.393040	98.855797
2538.321856	98.948085
2540.250672	98.962915
2542.179488	98.835282
2544.108304	98.767961
2546.037120	98.770742
2547.965936	98.761003
2549.894752	98.792071
2551.823568	98.773771
2553.752384	98.760523
2555.681200	98.804779
2557.610016	98.819746
2559.538832	98.860605
2561.467648	98.906796
2563.396464	98.869171
2565.325280	98.841826
2567.254096	98.865904
2569.182912	98.857542
2571.111728	98.842371
2573.040544	98.860858
2574.969360	98.858343
2576.898176	98.788996
2578.826992	98.753786
2580.755808	98.780335
2582.684624	98.825035
2584.613440	98.847525
2586.542256	98.809047
2588.471072	98.743378
2590.399888	98.743424
2592.328704	98.783460
2594.257520	98.743717
2596.186336	98.691899
2598.115152	98.656186
2600.043968	98.728706
2601.972784	98.782218
2603.901600	98.794604
2605.830416	98.753892
2607.759232	98.710131
2609.688048	98.715924
2611.616864	98.709173
2613.545680	98.695866
2615.474496	98.735707
2617.403312	98.708223
2619.332128	98.692459
2621.260944	98.682479
2623.189760	98.725739
2625.118576	98.712851
2627.047392	98.652397
2628.976208	98.659481
2630.905024	98.678898
2632.833840	98.642638
2634.762656	98.618706
2636.691472	98.580251
2638.620288	98.584346
2640.549104	98.631509
2642.477920	98.654437
2644.406736	98.624425
2646.335552	98.628834
2648.264368	98.627941
2650.193184	98.558452
2652.122000	98.516038
2654.050816	98.503996
2655.979632	98.507696
2657.908448	98.523630
2659.837264	98.517327
2661.766080	98.525213
2663.694896	98.525133
2665.623712	98.547059
2667.552528	98.554391
2669.481344	98.532229
2671.410160	98.531422
2673.338976	98.530376
2675.267792	98.509315
2677.196608	98.514572
2679.125424	98.512453
2681.054240	98.523151
2682.983056	98.527204
2684.911872	98.505456
2686.840688	98.491292
2688.769504	98.482407
2690.698320	98.485579
2692.627136	98.485292
2694.555952	98.475696
2696.484768	98.477604
2698.413584	98.467936
2700.342400	98.459051
2702.271216	98.474364
2704.200032	98.484276
2706.128848	98.449336
2708.057664	98.441399
2709.986480	98.435693
2711.915296	98.405799
2713.844112	98.423114
2715.772928	98.441342
2717.701744	98.407927
2719.630560	98.371635
2721.559376	98.355509
2723.488192	98.367283
2725.417008	98.365249
2727.345824	98.348749
2729.274640	98.316186
2731.203456	98.338819
2733.132272	98.374579
2735.061088	98.369632
2736.989904	98.361331
2738.918720	98.358033
2740.847536	98.352957
2742.776352	98.358573
2744.705168	98.309950
2746.633984	98.252645
2748.562800	98.295799
2750.491616	98.278286
2752.420432	98.193250
2754.349248	98.192601
2756.278064	98.225436
2758.206880	98.261289
2760.135696	98.285896
2762.064512	98.264406
2763.993328	98.251826
2765.922144	98.239187
2767.850960	98.229000
2769.779776	98.217754
2771.708592	98.199089
2773.637408	98.189922
2775.566224	98.199037
2777.495040	98.189146
2779.423856	98.169117
2781.352672	98.162321
2783.281488	98.160985
2785.210304	98.145722
2787.139120	98.148910
2789.067936	98.181251
2790.996752	98.151615
2792.925568	98.098665
2794.854384	98.062403
2796.783200	98.059618
2798.712016	98.078933
2800.640832	98.093717
2802.569648	98.070309
2804.498464	98.053333
2806.427280	98.063299
2808.356096	98.029597
2810.284912	98.031074
2812.213728	98.035236
2814.142544	98.013008
2816.071360	98.015694
2818.000176	98.043228
2819.928992	98.048736
2821.857808	98.021819
2823.786624	97.977815
2825.715440	97.932739
2827.644256	97.899297
2829.573072	97.892315
2831.501888	97.878965
2833.430704	97.831892
2835.359520	97.849792
2837.288336	97.870552
2839.217152	97.910756
2841.145968	97.949175
2843.074784	97.949712
2845.003600	97.988413
2846.932416	98.009675
2848.861232	97.958589
2850.790048	97.940277
2852.718864	97.933571
2854.647680	97.893896
2856.576496	97.828403
2858.505312	97.735604
2860.434128	97.648639
2862.362944	97.575715
2864.291760	97.516042
2866.220576	97.494596
2868.149392	97.460228
2870.078208	97.423628
2872.007024	97.385706
2873.935840	97.420608
2875.864656	97.409592
2877.793472	97.345037
2879.722288	97.290665
2881.651104	97.256051
2883.579920	97.242718
2885.508736	97.254666
2887.437552	97.230360
2889.366368	97.195527
2891.295184	97.160853
2893.224000	97.103681
2895.152816	97.045713
2897.081632	97.052304
2899.010448	97.021005
2900.939264	96.970275
2902.868080	97.001036
2904.796896	97.058966
2906.725712	97.066508
2908.654528	97.060379
2910.583344	97.111831
2912.512160	97.171479
2914.440976	97.213992
2916.369792	97.309162
2918.298608	97.332232
2920.227424	97.283550
2922.156240	97.226939
2924.085056	97.198930
2926.013872	97.160250
2927.942688	97.148004
2929.871504	97.142884
2931.800320	97.092523
2933.729136	97.014636
2935.657952	96.958198
2937.586768	96.944598
2939.515584	96.901537
2941.444400	96.820536
2943.373216	96.770641
2945.302032	96.721467
2947.230848	96.718774
2949.159664	96.668747
2951.088480	96.639257
2953.017296	96.619739
2954.946112	96.576062
2956.874928	96.557164
2958.803744	96.572378
2960.732560	96.519117
2962.661376	96.476431
2964.590192	96.438290
2966.519008	96.339178
2968.447824	96.271203
2970.376640	96.226055
2972.305456	96.226360
2974.234272	96.247419
2976.163088	96.183849
2978.091904	96.116698
2980.020720	96.071387
2981.949536	96.060155
2983.878352	96.073975
2985.807168	96.074222
2987.735984	96.031003
2989.664800	96.014264
2991.593616	96.076374
2993.522432	96.114244
2995.451248	96.103929
2997.380064	96.146931
2999.308880	96.134697
3001.237696	96.142556
3003.166512	96.164219
3005.095328	96.126050
3007.024144	96.159284
3008.952960	96.207733
3010.881776	96.204006
3012.810592	96.185290
3014.739408	96.144616
3016.668224	96.210359
3018.597040	96.226491
3020.525856	96.208755
3022.454672	96.246202
3024.383488	96.219040
3026.312304	96.104448
3028.241120	96.035729
3030.169936	96.015158
3032.098752	96.038383
3034.027568	96.135963
3035.956384	96.180142
3037.885200	96.210397
3039.814016	96.208291
3041.742832	96.070122
3043.671648	96.036001
3045.600464	96.078802
3047.529280	96.034413
3049.458096	95.993304
3051.386912	95.962847
3053.315728	95.844187
3055.244544	95.814116
3057.173360	95.817780
3059.102176	95.822076
3061.030992	95.807329
3062.959808	95.742029
3064.888624	95.637284
3066.817440	95.588970
3068.746256	95.558095
3070.675072	95.597422
3072.603888	95.571773
3074.532704	95.546505
3076.461520	95.455514
3078.390336	95.411907
3080.319152	95.394888
3082.247968	95.408169
3084.176784	95.401165
3086.105600	95.343448
3088.034416	95.234703
3089.963232	95.288535
3091.892048	95.310346
3093.820864	95.226198
3095.749680	95.106485
3097.678496	95.062962
3099.607312	95.019387
3101.536128	95.000333
3103.464944	94.984960
3105.393760	95.013899
3107.322576	94.944417
3109.251392	94.901009
3111.180208	94.862120
3113.109024	94.772300
3115.037840	94.648030
3116.966656	94.538830
3118.895472	94.545079
3120.824288	94.600183
3122.753104	94.515490
3124.681920	94.461664
3126.610736	94.429271
3128.539552	94.383330
3130.468368	94.312487
3132.397184	94.209234
3134.326000	94.154926
3136.254816	94.224198
3138.183632	94.173880
3140.112448	94.056026
3142.041264	94.021487
3143.970080	94.041579
3145.898896	93.956178
3147.827712	93.820238
3149.756528	93.722987
3151.685344	93.732292
3153.614160	93.700300
3155.542976	93.705935
3157.471792	93.684019
3159.400608	93.635230
3161.329424	93.605676
3163.258240	93.529068
3165.187056	93.470742
3167.115872	93.515640
3169.044688	93.460871
3170.973504	93.287091
3172.902320	93.254255
3174.831136	93.189990
3176.759952	93.054807
3178.688768	92.967099
3180.617584	92.971201
3182.546400	93.077413
3184.475216	93.023013
3186.404032	92.923476
3188.332848	92.870710
3190.261664	92.869581
3192.190480	92.811627
3194.119296	92.740121
3196.048112	92.615650
3197.976928	92.554206
3199.905744	92.503487
3201.834560	92.482564
3203.763376	92.417524
3205.692192	92.419033
3207.621008	92.388641
3209.549824	92.354141
3211.478640	92.279926
3213.407456	92.170960
3215.336272	92.084632
3217.265088	92.162419
3219.193904	92.138982
3221.122720	92.001360
3223.051536	91.944657
3224.980352	91.965850
3226.909168	91.919017
3228.837984	91.916506
3230.766800	91.843631
3232.695616	91.781216
3234.624432	91.846865
3236.553248	91.900205
3238.482064	91.815008
3240.410880	91.772510
3242.339696	91.790340
3244.268512	91.725750
3246.197328	91.625205
3248.126144	91.726588
3250.054960	91.799908
3251.983776	91.753946
3253.912592	91.685362
3255.841408	91.679629
3257.770224	91.730014
3259.699040	91.735822
3261.627856	91.574162
3263.556672	91.468392
3265.485488	91.373621
3267.414304	91.395048
3269.343120	91.361329
3271.271936	91.310638
3273.200752	91.313827
3275.129568	91.343937
3277.058384	91.357964
3278.987200	91.377027
3280.916016	91.344751
3282.844832	91.296524
3284.773648	91.297543
3286.702464	91.356573
3288.631280	91.306836
3290.560096	91.341189
3292.488912	91.168487
3294.417728	91.104255
3296.346544	91.113309
3298.275360	91.055345
3300.204176	91.008862
3302.132992	91.088219
3304.061808	91.005481
3305.990624	90.935548
3307.919440	90.848614
3309.848256	90.879279
3311.777072	90.924796
3313.705888	90.963266
3315.634704	90.922686
3317.563520	90.901520
3319.492336	90.935189
3321.421152	90.953883
3323.349968	90.905947
3325.278784	90.982254
3327.207600	90.970556
3329.136416	90.881640
3331.065232	90.795006
3332.994048	90.808047
3334.922864	90.693235
3336.851680	90.606125
3338.780496	90.586677
3340.709312	90.614267
3342.638128	90.557876
3344.566944	90.691252
3346.495760	90.685742
3348.424576	90.705412
3350.353392	90.761723
3352.282208	90.736068
3354.211024	90.660677
3356.139840	90.633351
3358.068656	90.624184
3359.997472	90.675919
3361.926288	90.700727
3363.855104	90.713468
3365.783920	90.643352
3367.712736	90.772709
3369.641552	90.879242
3371.570368	90.877119
3373.499184	90.796197
3375.428000	90.802461
3377.356816	90.764606
3379.285632	90.769979
3381.214448	90.802659
3383.143264	90.793935
3385.072080	90.757845
3387.000896	90.819656
3388.929712	90.962570
3390.858528	91.097820
3392.787344	91.008724
3394.716160	91.052752
3396.644976	91.131378
3398.573792	91.115991
3400.502608	91.182863
3402.431424	91.259006
3404.360240	91.144445
3406.289056	91.193323
3408.217872	91.231036
3410.146688	91.288332
3412.075504	91.347879
3414.004320	91.433172
3415.933136	91.355366
3417.861952	91.411438
3419.790768	91.552725
3421.719584	91.629666
3423.648400	91.596269
3425.577216	91.600045
3427.506032	91.633914
3429.434848	91.861925
3431.363664	91.908484
3433.292480	91.900634
3435.221296	92.013225
3437.150112	92.077852
3439.078928	92.039623
3441.007744	92.059101
3442.936560	92.150623
3444.865376	92.354743
3446.794192	92.298626
3448.723008	92.227249
3450.651824	92.368972
3452.580640	92.508706
3454.509456	92.574889
3456.438272	92.651258
3458.367088	92.585715
3460.295904	92.772955
3462.224720	92.787421
3464.153536	92.790249
3466.082352	92.907614
3468.011168	92.916939
3469.939984	92.896985
3471.868800	93.096339
3473.797616	93.160570
3475.726432	93.149363
3477.655248	93.248746
3479.584064	93.351941
3481.512880	93.209124
3483.441696	93.257045
3485.370512	93.491503
3487.299328	93.563829
3489.228144	93.544836
3491.156960	93.727295
3493.085776	93.800709
3495.014592	93.784452
3496.943408	93.791320
3498.872224	93.967509
3500.801040	93.910200
3502.729856	93.665829
3504.658672	93.778404
3506.587488	94.150987
3508.516304	94.154468
3510.445120	94.178014
3512.373936	94.275633
3514.302752	94.409326
3516.231568	94.473434
3518.160384	94.515759
3520.089200	94.636842
3522.018016	94.674434
3523.946832	94.535981
3525.875648	94.688710
3527.804464	94.575339
3529.733280	94.572557
3531.662096	94.702064
3533.590912	95.003807
3535.519728	94.971037
3537.448544	94.916871
3539.377360	95.051303
3541.306176	95.250759
3543.234992	95.304639
3545.163808	95.117042
3547.092624	94.957356
3549.021440	95.317746
3550.950256	95.333181
3552.879072	95.142161
3554.807888	95.245910
3556.736704	95.418924
3558.665520	95.474470
3560.594336	95.562822
3562.523152	95.748929
3564.451968	96.113981
3566.380784	95.927203
3568.309600	95.503437
3570.238416	95.787089
3572.167232	96.033444
3574.096048	96.102160
3576.024864	96.227600
3577.953680	96.252159
3579.882496	96.158409
3581.811312	96.153066
3583.740128	96.497488
3585.668944	96.613394
3587.597760	95.927311
3589.526576	95.860717
3591.455392	96.427034
3593.384208	96.383239
3595.313024	96.306335
3597.241840	96.592642
3599.170656	96.736513
3601.099472	96.575449
3603.028288	96.748898
3604.957104	97.063284
3606.885920	97.006266
3608.814736	96.655352
3610.743552	96.955299
3612.672368	97.081589
3614.601184	97.032368
3616.530000	97.342465
3618.458816	97.286682
3620.387632	96.851320
3622.316448	97.090147
3624.245264	97.387070
3626.174080	97.809577
3628.102896	97.679208
3630.031712	97.032883
3631.960528	97.522060
3633.889344	97.654132
3635.818160	97.772179
3637.746976	97.961257
3639.675792	97.867099
3641.604608	97.816231
3643.533424	98.070418
3645.462240	98.414777
3647.391056	98.212709
3649.319872	97.900897
3651.248688	97.678265
3653.177504	98.315623
3655.106320	98.517287
3657.035136	98.231205
3658.963952	98.339868
3660.892768	98.426876
3662.821584	98.446709
3664.750400	98.621067
3666.679216	98.771092
3668.608032	98.520950
3670.536848	98.067684
3672.465664	98.648095
3674.394480	98.834320
3676.323296	98.127690
3678.252112	98.367816
3680.180928	98.458717
3682.109744	98.607922
3684.038560	98.777827
3685.967376	99.057994
3687.896192	99.138774
3689.825008	98.586779
3691.753824	98.535092
3693.682640	98.724007
3695.611456	98.988588
3697.540272	99.010498
3699.469088	99.116800
3701.397904	98.958371
3703.326720	99.090762
3705.255536	99.317914
3707.184352	99.483394
3709.113168	99.486721
3711.041984	99.122969
3712.970800	98.819527
3714.899616	99.232174
3716.828432	99.545138
3718.757248	99.420318
3720.686064	99.294070
3722.614880	99.223941
3724.543696	99.113369
3726.472512	98.892039
3728.401328	99.046309
3730.330144	99.385276
3732.258960	99.223954
3734.187776	98.883228
3736.116592	98.397947
3738.045408	98.874096
3739.974224	99.269114
3741.903040	99.508183
3743.831856	99.428908
3745.760672	99.084139
3747.689488	99.639347
3749.618304	99.820669
3751.547120	99.189057
3753.475936	99.228765
3755.404752	99.655946
3757.333568	99.843527
3759.262384	99.703045
3761.191200	99.588343
3763.120016	99.774984
3765.048832	99.818589
3766.977648	99.750934
3768.906464	99.740393
3770.835280	99.479641
3772.764096	99.651394
3774.692912	99.757267
3776.621728	99.825130
3778.550544	99.723620
3780.479360	99.613524
3782.408176	99.743973
3784.336992	99.730628
3786.265808	99.659581
3788.194624	99.774076
3790.123440	99.799799
3792.052256	99.780814
3793.981072	99.741676
3795.909888	99.611226
3797.838704	99.558400
3799.767520	99.890109
3801.696336	99.395883
3803.625152	99.433684
3805.553968	99.575253
3807.482784	99.186344
3809.411600	99.482040
3811.340416	99.832670
3813.269232	99.936148
3815.198048	99.742284
3817.126864	99.427065
3819.055680	99.769663
3820.984496	99.219343
3822.913312	99.076045
3824.842128	99.505463
3826.770944	99.462243
3828.699760	99.513258
3830.628576	99.712580
3832.557392	99.566277
3834.486208	99.680218
3836.415024	99.596244
3838.343840	99.176493
3840.272656	99.120775
3842.201472	99.356543
3844.130288	99.255159
3846.059104	99.380776
3847.987920	99.549431
3849.916736	99.792909
3851.845552	100.009387
3853.774368	99.389149
3855.703184	99.076940
3857.632000	99.281681
3859.560816	99.517297
3861.489632	99.650440
3863.418448	99.453546
3865.347264	99.268581
3867.276080	99.705307
3869.204896	99.828579
3871.133712	99.325174
3873.062528	99.534410
3874.991344	99.382650
3876.920160	99.630067
3878.848976	99.710337
3880.777792	99.319275
3882.706608	99.421377
3884.635424	99.572294
3886.564240	99.323297
3888.493056	99.687799
3890.421872	99.618582
3892.350688	99.304862
3894.279504	99.470850
3896.208320	99.730802
3898.137136	99.597363
3900.065952	99.507872
3901.994768	99.614533
3903.923584	99.475851
3905.852400	99.368242
3907.781216	99.627214
3909.710032	99.720908
3911.638848	99.710413
3913.567664	99.756913
3915.496480	99.765258
3917.425296	99.593717
3919.354112	99.633472
3921.282928	99.659153
3923.211744	99.603621
3925.140560	99.447784
3927.069376	99.660998
3928.998192	99.681781
3930.927008	99.643875
3932.855824	99.636220
3934.784640	99.797895
3936.713456	99.839953
3938.642272	99.774930
3940.571088	99.819783
3942.499904	99.733245
3944.428720	99.616235
3946.357536	99.685842
3948.286352	99.550131
3950.215168	99.563487
3952.143984	99.678815
3954.072800	99.748458
3956.001616	99.651268
3957.930432	99.639125
3959.859248	99.672381
3961.788064	99.689441
3963.716880	99.622532
3965.645696	99.675980
3967.574512	99.713274
3969.503328	99.792511
3971.432144	99.738625
3973.360960	99.781095
3975.289776	99.784779
3977.218592	99.847105
3979.147408	99.861765
3981.076224	99.810344
3983.005040	99.757287
3984.933856	99.821369
3986.862672	99.786749
3988.791488	99.760517
3990.720304	99.718183
3992.649120	99.768359
3994.577936	99.768397
3996.506752	99.785322
3998.435568	99.793068
4000.364384	99.872388
