# Supplementary material for: Bioavailable phosphite in the surface ocean during the Great Oxidation Event
Source: Nat Commun. 2025 May 24;16:4825. doi: 10.1038/s41467-025-59963-0 (PMC12102248; doi:10.1038/s41467-025-59963-0)
Supplement: Supplementary file 5 — Supplementary Data 3 [file 41467_2025_59963_MOESM5_ESM.zip › FTIR data/20 uM P(V) in Seawater-Si ph7.txt]

##TITLE=No Description
##DATA TYPE=INFRARED SPECTRUM
##XUNITS=1/CM
##YUNITS=%T
399.264912	21.202880
401.193728	27.288153
403.122544	28.560598
405.051360	23.449301
406.980176	23.810893
408.908992	25.963591
410.837808	26.214028
412.766624	27.157443
414.695440	28.825569
416.624256	28.622243
418.553072	28.554070
420.481888	25.882201
422.410704	26.430821
424.339520	27.533704
426.268336	25.815072
428.197152	23.873063
430.125968	24.250185
432.054784	25.974838
433.983600	26.613521
435.912416	26.206292
437.841232	27.181797
439.770048	27.352988
441.698864	26.518899
443.627680	27.292059
445.556496	27.512810
447.485312	27.918757
449.414128	28.068198
451.342944	27.699280
453.271760	27.956653
455.200576	28.325194
457.129392	28.499094
459.058208	29.548562
460.987024	30.602088
462.915840	30.928870
464.844656	31.695099
466.773472	31.866571
468.702288	32.360749
470.631104	32.587217
472.559920	32.948889
474.488736	33.820359
476.417552	34.479066
478.346368	34.981986
480.275184	34.905860
482.204000	35.095921
484.132816	35.586493
486.061632	36.458504
487.990448	36.722212
489.919264	36.690594
491.848080	37.301016
493.776896	38.234406
495.705712	38.858375
497.634528	39.149304
499.563344	39.345081
501.492160	39.548252
503.420976	40.080724
505.349792	40.589413
507.278608	40.558482
509.207424	40.904240
511.136240	41.382535
513.065056	41.428451
514.993872	41.223535
516.922688	40.961439
518.851504	41.511599
520.780320	42.570427
522.709136	43.287859
524.637952	43.057488
526.566768	43.144861
528.495584	44.052541
530.424400	44.383503
532.353216	44.434607
534.282032	44.906815
536.210848	45.042917
538.139664	45.309989
540.068480	45.607454
541.997296	45.827530
543.926112	46.398074
545.854928	46.590949
547.783744	46.962534
549.712560	47.170539
551.641376	47.211138
553.570192	47.570826
555.499008	48.100708
557.427824	48.363758
559.356640	48.618464
561.285456	48.875865
563.214272	49.070460
565.143088	49.137472
567.071904	49.135643
569.000720	49.439966
570.929536	49.812847
572.858352	49.846736
574.787168	49.843771
576.715984	49.962604
578.644800	50.203311
580.573616	50.166520
582.502432	50.487461
584.431248	50.514490
586.360064	50.388286
588.288880	50.325225
590.217696	50.148655
592.146512	49.941208
594.075328	50.316481
596.004144	50.658251
597.932960	50.502264
599.861776	50.282175
601.790592	50.635584
603.719408	50.878331
605.648224	50.939074
607.577040	51.097526
609.505856	51.155637
611.434672	51.213344
613.363488	51.280943
615.292304	51.341638
617.221120	51.341700
619.149936	51.460842
621.078752	51.657549
623.007568	52.009265
624.936384	52.175581
626.865200	52.412171
628.794016	52.675970
630.722832	53.040108
632.651648	53.317491
634.580464	53.370663
636.509280	53.634594
638.438096	53.923516
640.366912	54.206369
642.295728	54.694903
644.224544	55.177896
646.153360	55.394765
648.082176	55.634534
650.010992	55.917146
651.939808	56.165046
653.868624	56.514419
655.797440	56.768091
657.726256	57.044783
659.655072	57.299095
661.583888	57.545943
663.512704	57.800760
665.441520	58.062634
667.370336	58.202253
669.299152	58.461686
671.227968	58.885822
673.156784	59.264013
675.085600	59.460879
677.014416	59.759173
678.943232	60.182478
680.872048	60.492343
682.800864	60.706046
684.729680	61.032859
686.658496	61.296081
688.587312	61.559742
690.516128	61.940047
692.444944	62.263190
694.373760	62.499108
696.302576	62.803230
698.231392	63.110164
700.160208	63.489693
702.089024	63.934743
704.017840	64.200654
705.946656	64.457889
707.875472	64.768028
709.804288	65.071498
711.733104	65.293822
713.661920	65.456376
715.590736	65.881769
717.519552	66.454443
719.448368	66.697314
721.377184	66.816760
723.306000	67.087176
725.234816	67.387590
727.163632	67.702354
729.092448	67.885661
731.021264	68.161175
732.950080	68.467131
734.878896	68.721398
736.807712	68.995411
738.736528	69.256301
740.665344	69.384638
742.594160	69.579091
744.522976	69.843926
746.451792	70.160745
748.380608	70.394771
750.309424	70.613878
752.238240	70.880095
754.167056	71.058171
756.095872	71.323450
758.024688	71.597973
759.953504	71.809895
761.882320	72.009201
763.811136	72.233610
765.739952	72.546387
767.668768	72.770525
769.597584	72.924819
771.526400	73.088787
773.455216	73.391648
775.384032	73.698057
777.312848	73.873281
779.241664	74.056899
781.170480	74.227043
783.099296	74.364932
785.028112	74.545168
786.956928	74.806469
788.885744	75.025106
790.814560	75.063700
792.743376	75.092293
794.672192	75.174734
796.601008	75.376330
798.529824	75.536382
800.458640	75.629393
802.387456	75.604939
804.316272	75.656048
806.245088	75.705691
808.173904	75.749395
810.102720	75.786022
812.031536	75.810275
813.960352	75.745343
815.889168	75.791876
817.817984	75.753073
819.746800	75.608317
821.675616	75.511925
823.604432	75.499452
825.533248	75.394394
827.462064	75.185489
829.390880	74.894578
831.319696	74.640224
833.248512	74.463142
835.177328	74.272343
837.106144	74.049058
839.034960	73.838610
840.963776	73.590980
842.892592	73.348750
844.821408	73.147309
846.750224	72.986637
848.679040	72.772078
850.607856	72.506140
852.536672	72.219384
854.465488	72.013348
856.394304	71.692940
858.323120	71.428261
860.251936	71.300289
862.180752	71.126324
864.109568	70.822957
866.038384	70.514578
867.967200	70.211533
869.896016	69.937591
871.824832	69.622633
873.753648	69.341794
875.682464	69.043367
877.611280	68.665635
879.540096	68.385808
881.468912	68.181681
883.397728	67.864702
885.326544	67.605173
887.255360	67.380702
889.184176	67.120647
891.112992	66.902608
893.041808	66.772628
894.970624	66.614759
896.899440	66.479964
898.828256	66.467238
900.757072	66.466465
902.685888	66.420447
904.614704	66.346290
906.543520	66.273106
908.472336	66.304028
910.401152	66.357901
912.329968	66.471517
914.258784	66.526760
916.187600	66.489872
918.116416	66.486070
920.045232	66.446516
921.974048	66.406269
923.902864	66.382768
925.831680	66.330784
927.760496	66.246120
929.689312	66.088011
931.618128	65.931484
933.546944	65.734182
935.475760	65.502612
937.404576	65.258330
939.333392	65.028555
941.262208	64.738050
943.191024	64.404606
945.119840	64.016422
947.048656	63.666582
948.977472	63.300807
950.906288	62.887221
952.835104	62.446376
954.763920	62.011623
956.692736	61.581353
958.621552	61.146433
960.550368	60.620865
962.479184	60.118820
964.408000	59.679235
966.336816	59.250597
968.265632	58.832197
970.194448	58.406548
972.123264	57.947505
974.052080	57.499231
975.980896	57.102815
977.909712	56.716626
979.838528	56.352721
981.767344	56.058231
983.696160	55.744157
985.624976	55.429839
987.553792	55.179401
989.482608	54.928798
991.411424	54.714568
993.340240	54.576421
995.269056	54.447760
997.197872	54.306147
999.126688	54.227924
1001.055504	54.201831
1002.984320	54.178861
1004.913136	54.172816
1006.841952	54.227357
1008.770768	54.337128
1010.699584	54.473103
1012.628400	54.582733
1014.557216	54.745917
1016.486032	54.969110
1018.414848	55.211226
1020.343664	55.456924
1022.272480	55.718330
1024.201296	55.952015
1026.130112	56.196876
1028.058928	56.569936
1029.987744	57.000881
1031.916560	57.322500
1033.845376	57.675922
1035.774192	57.993260
1037.703008	58.333408
1039.631824	58.715179
1041.560640	59.095086
1043.489456	59.486363
1045.418272	59.936329
1047.347088	60.439099
1049.275904	60.939694
1051.204720	61.399799
1053.133536	61.853584
1055.062352	62.384299
1056.991168	62.944991
1058.919984	63.530128
1060.848800	64.148455
1062.777616	64.776162
1064.706432	65.310254
1066.635248	65.894047
1068.564064	66.642419
1070.492880	67.302903
1072.421696	67.937875
1074.350512	68.637065
1076.279328	69.376447
1078.208144	70.120221
1080.136960	70.860899
1082.065776	71.646535
1083.994592	72.479375
1085.923408	73.247526
1087.852224	73.992554
1089.781040	74.740214
1091.709856	75.536720
1093.638672	76.338200
1095.567488	77.096925
1097.496304	77.748449
1099.425120	78.392898
1101.353936	79.027912
1103.282752	79.630002
1105.211568	80.213274
1107.140384	80.803156
1109.069200	81.393177
1110.998016	81.956146
1112.926832	82.503255
1114.855648	82.993935
1116.784464	83.434498
1118.713280	83.867356
1120.642096	84.269719
1122.570912	84.702343
1124.499728	85.073758
1126.428544	85.394925
1128.357360	85.737427
1130.286176	86.081058
1132.214992	86.372264
1134.143808	86.610220
1136.072624	86.850336
1138.001440	87.145741
1139.930256	87.414964
1141.859072	87.668548
1143.787888	87.875265
1145.716704	88.054726
1147.645520	88.271121
1149.574336	88.490888
1151.503152	88.676034
1153.431968	88.829400
1155.360784	88.951332
1157.289600	89.090362
1159.218416	89.263952
1161.147232	89.429276
1163.076048	89.601216
1165.004864	89.796156
1166.933680	89.991686
1168.862496	90.137104
1170.791312	90.203402
1172.720128	90.263319
1174.648944	90.387310
1176.577760	90.559126
1178.506576	90.749933
1180.435392	90.918061
1182.364208	91.000657
1184.293024	91.063125
1186.221840	91.132859
1188.150656	91.189839
1190.079472	91.251365
1192.008288	91.329664
1193.937104	91.428096
1195.865920	91.469665
1197.794736	91.506909
1199.723552	91.565410
1201.652368	91.611506
1203.581184	91.649647
1205.510000	91.683364
1207.438816	91.731800
1209.367632	91.758522
1211.296448	91.759679
1213.225264	91.792609
1215.154080	91.826208
1217.082896	91.841191
1219.011712	91.864240
1220.940528	91.897600
1222.869344	91.897369
1224.798160	91.883188
1226.726976	91.952970
1228.655792	92.046685
1230.584608	92.096225
1232.513424	92.099865
1234.442240	92.107986
1236.371056	92.162746
1238.299872	92.193745
1240.228688	92.175202
1242.157504	92.158340
1244.086320	92.205236
1246.015136	92.218422
1247.943952	92.179226
1249.872768	92.163855
1251.801584	92.202581
1253.730400	92.206296
1255.659216	92.191618
1257.588032	92.144411
1259.516848	92.038746
1261.445664	92.080595
1263.374480	92.204977
1265.303296	92.170798
1267.232112	92.116189
1269.160928	92.036694
1271.089744	92.019015
1273.018560	92.152507
1274.947376	92.282574
1276.876192	92.313615
1278.805008	92.321531
1280.733824	92.345358
1282.662640	92.405845
1284.591456	92.363593
1286.520272	92.210336
1288.449088	92.130318
1290.377904	92.274327
1292.306720	92.390820
1294.235536	92.416525
1296.164352	92.353841
1298.093168	92.420285
1300.021984	92.494304
1301.950800	92.538311
1303.879616	92.526746
1305.808432	92.529748
1307.737248	92.490181
1309.666064	92.478211
1311.594880	92.199727
1313.523696	91.995435
1315.452512	92.054175
1317.381328	91.894000
1319.310144	91.863513
1321.238960	92.297097
1323.167776	92.574245
1325.096592	92.644147
1327.025408	92.638514
1328.954224	92.597693
1330.883040	92.577080
1332.811856	92.596880
1334.740672	92.296262
1336.669488	91.454174
1338.598304	90.374744
1340.527120	90.760645
1342.455936	92.081242
1344.384752	92.463116
1346.313568	92.467615
1348.242384	92.354237
1350.171200	92.292289
1352.100016	92.318827
1354.028832	92.123260
1355.957648	92.083371
1357.886464	92.099314
1359.815280	91.601286
1361.744096	90.500281
1363.672912	90.796214
1365.601728	91.898989
1367.530544	91.770868
1369.459360	91.582220
1371.388176	91.485873
1373.316992	90.546702
1375.245808	90.565109
1377.174624	91.215937
1379.103440	91.327190
1381.032256	91.605141
1382.961072	91.679608
1384.889888	91.164653
1386.818704	90.165494
1388.747520	90.594637
1390.676336	91.073152
1392.605152	90.427605
1394.533968	89.038704
1396.462784	88.743423
1398.391600	88.778522
1400.320416	89.390358
1402.249232	89.727082
1404.178048	88.891713
1406.106864	88.825672
1408.035680	89.176017
1409.964496	88.909590
1411.893312	88.823242
1413.822128	88.999858
1415.750944	88.264664
1417.679760	86.972098
1419.608576	87.474733
1421.537392	88.872434
1423.466208	88.807321
1425.395024	89.426897
1427.323840	89.884591
1429.252656	89.448800
1431.181472	89.564761
1433.110288	89.767802
1435.039104	89.106226
1436.967920	88.770504
1438.896736	90.212335
1440.825552	90.864786
1442.754368	90.957223
1444.683184	90.803075
1446.612000	90.173383
1448.540816	89.993347
1450.469632	90.427509
1452.398448	90.164902
1454.327264	89.224617
1456.256080	86.965413
1458.184896	87.170216
1460.113712	89.695288
1462.042528	90.744573
1463.971344	90.107941
1465.900160	90.227499
1467.828976	90.950695
1469.757792	90.482432
1471.686608	88.402906
1473.615424	87.925231
1475.544240	89.141001
1477.473056	90.349604
1479.401872	90.920368
1481.330688	90.743070
1483.259504	91.051709
1485.188320	90.573476
1487.117136	89.085610
1489.045952	87.577259
1490.974768	88.752670
1492.903584	90.593000
1494.832400	90.198694
1496.761216	89.053046
1498.690032	89.334898
1500.618848	89.955160
1502.547664	90.239353
1504.476480	89.189723
1506.405296	84.733180
1508.334112	84.766228
1510.262928	87.617593
1512.191744	89.061377
1514.120560	89.033337
1516.049376	87.493117
1517.978192	87.522330
1519.907008	87.354732
1521.835824	86.460547
1523.764640	87.773476
1525.693456	87.949619
1527.622272	88.610018
1529.551088	89.588592
1531.479904	89.105320
1533.408720	87.888649
1535.337536	88.907077
1537.266352	88.723002
1539.195168	85.893972
1541.123984	84.829169
1543.052800	85.987495
1544.981616	87.236004
1546.910432	89.072510
1548.839248	88.691826
1550.768064	88.331245
1552.696880	88.635125
1554.625696	87.755003
1556.554512	86.826176
1558.483328	83.942123
1560.412144	86.554728
1562.340960	88.750088
1564.269776	88.882715
1566.198592	88.883387
1568.127408	88.281865
1570.056224	87.784635
1571.985040	88.837382
1573.913856	88.601855
1575.842672	87.323819
1577.771488	87.788204
1579.700304	88.778276
1581.629120	88.788288
1583.557936	88.580776
1585.486752	88.353037
1587.415568	88.095764
1589.344384	87.659646
1591.273200	87.288075
1593.202016	86.758500
1595.130832	86.251978
1597.059648	85.998233
1598.988464	85.651360
1600.917280	84.853999
1602.846096	84.098292
1604.774912	83.514738
1606.703728	82.755960
1608.632544	81.808603
1610.561360	81.370915
1612.490176	80.824540
1614.418992	79.770451
1616.347808	77.899515
1618.276624	77.487771
1620.205440	77.432652
1622.134256	76.317226
1624.063072	75.390170
1625.991888	75.326270
1627.920704	74.583445
1629.849520	74.295535
1631.778336	73.717439
1633.707152	72.348635
1635.635968	70.097430
1637.564784	70.825192
1639.493600	72.310596
1641.422416	73.325719
1643.351232	73.848506
1645.280048	73.289470
1647.208864	73.050459
1649.137680	75.215300
1651.066496	75.759319
1652.995312	74.373510
1654.924128	76.930887
1656.852944	79.163879
1658.781760	80.211404
1660.710576	80.374944
1662.639392	80.525261
1664.568208	81.824856
1666.497024	82.256619
1668.425840	81.485371
1670.354656	81.829661
1672.283472	83.212235
1674.212288	83.755253
1676.141104	84.439262
1678.069920	85.210874
1679.998736	84.775587
1681.927552	84.384025
1683.856368	83.320762
1685.785184	85.569638
1687.714000	86.734980
1689.642816	87.436281
1691.571632	88.615527
1693.500448	88.653442
1695.429264	87.208360
1697.358080	86.865077
1699.286896	87.038825
1701.215712	87.959328
1703.144528	89.082682
1705.073344	89.025753
1707.002160	89.904252
1708.930976	90.869305
1710.859792	91.119591
1712.788608	90.639742
1714.717424	89.174441
1716.646240	88.296666
1718.575056	89.641440
1720.503872	91.774391
1722.432688	92.195136
1724.361504	92.438559
1726.290320	92.846782
1728.219136	92.318204
1730.147952	91.205241
1732.076768	90.521271
1734.005584	89.778787
1735.934400	91.621650
1737.863216	92.168010
1739.792032	91.773564
1741.720848	91.752144
1743.649664	91.398089
1745.578480	91.407947
1747.507296	90.641839
1749.436112	90.172092
1751.364928	91.062556
1753.293744	92.630419
1755.222560	92.864951
1757.151376	92.409298
1759.080192	92.725711
1761.009008	92.448780
1762.937824	92.778802
1764.866640	93.502867
1766.795456	92.989442
1768.724272	92.310740
1770.653088	91.789231
1772.581904	91.438214
1774.510720	92.533316
1776.439536	93.202003
1778.368352	93.318249
1780.297168	92.904366
1782.225984	93.345579
1784.154800	93.447970
1786.083616	93.619989
1788.012432	93.806245
1789.941248	92.948679
1791.870064	91.957941
1793.798880	92.655867
1795.727696	93.058025
1797.656512	93.220061
1799.585328	92.991146
1801.514144	92.797746
1803.442960	93.552348
1805.371776	94.045286
1807.300592	93.837719
1809.229408	93.507846
1811.158224	93.305981
1813.087040	93.785106
1815.015856	94.196005
1816.944672	94.003370
1818.873488	94.039169
1820.802304	94.120156
1822.731120	93.702995
1824.659936	93.047268
1826.588752	93.237674
1828.517568	92.876088
1830.446384	92.678810
1832.375200	93.714356
1834.304016	93.979309
1836.232832	93.829632
1838.161648	93.856688
1840.090464	94.021053
1842.019280	93.352119
1843.948096	92.488554
1845.876912	92.874581
1847.805728	93.408991
1849.734544	93.910550
1851.663360	94.292371
1853.592176	94.287205
1855.520992	94.380139
1857.449808	94.277536
1859.378624	94.173224
1861.307440	94.175019
1863.236256	94.344215
1865.165072	93.933211
1867.093888	92.800575
1869.022704	92.273675
1870.951520	93.498783
1872.880336	94.320740
1874.809152	94.420074
1876.737968	94.304809
1878.666784	94.223324
1880.595600	94.219398
1882.524416	94.237897
1884.453232	94.148919
1886.382048	94.161527
1888.310864	93.651337
1890.239680	93.432417
1892.168496	93.940273
1894.097312	93.875062
1896.026128	93.911851
1897.954944	94.280262
1899.883760	94.106988
1901.812576	94.025635
1903.741392	94.104440
1905.670208	94.076061
1907.599024	93.793970
1909.527840	93.553658
1911.456656	93.834422
1913.385472	94.323581
1915.314288	94.192164
1917.243104	93.562065
1919.171920	93.594737
1921.100736	93.728977
1923.029552	93.437023
1924.958368	94.072855
1926.887184	94.332548
1928.816000	94.482459
1930.744816	94.384199
1932.673632	94.302317
1934.602448	94.355236
1936.531264	94.318886
1938.460080	94.062897
1940.388896	93.537495
1942.317712	92.927835
1944.246528	93.522950
1946.175344	94.007504
1948.104160	94.170193
1950.032976	94.016261
1951.961792	94.068557
1953.890608	93.853330
1955.819424	93.761868
1957.748240	93.868257
1959.677056	94.088416
1961.605872	93.977723
1963.534688	93.994362
1965.463504	93.816794
1967.392320	93.530902
1969.321136	93.870148
1971.249952	94.280451
1973.178768	94.522467
1975.107584	94.542020
1977.036400	93.570457
1978.965216	92.975416
1980.894032	93.152107
1982.822848	93.653366
1984.751664	93.656147
1986.680480	93.622508
1988.609296	93.379825
1990.538112	93.228777
1992.466928	93.197111
1994.395744	93.464349
1996.324560	93.519829
1998.253376	93.566699
2000.182192	93.548478
2002.111008	93.689333
2004.039824	93.431556
2005.968640	93.249997
2007.897456	93.094170
2009.826272	93.475546
2011.755088	93.568572
2013.683904	93.657419
2015.612720	93.504641
2017.541536	93.429469
2019.470352	93.547122
2021.399168	94.167401
2023.327984	94.042595
2025.256800	93.427171
2027.185616	93.123545
2029.114432	93.143983
2031.043248	93.698881
2032.972064	93.678689
2034.900880	93.465526
2036.829696	93.539304
2038.758512	93.276070
2040.687328	92.972824
2042.616144	93.155085
2044.544960	93.496886
2046.473776	93.312394
2048.402592	93.440296
2050.331408	93.542717
2052.260224	93.692731
2054.189040	93.795809
2056.117856	93.850881
2058.046672	93.903452
2059.975488	94.018044
2061.904304	93.700442
2063.833120	93.415343
2065.761936	93.550118
2067.690752	93.662518
2069.619568	93.465392
2071.548384	93.349106
2073.477200	93.405002
2075.406016	93.543548
2077.334832	93.616320
2079.263648	93.635626
2081.192464	93.688906
2083.121280	93.587849
2085.050096	93.471082
2086.978912	93.436919
2088.907728	93.327116
2090.836544	93.342899
2092.765360	93.604754
2094.694176	93.452961
2096.622992	93.147132
2098.551808	93.315563
2100.480624	93.457495
2102.409440	93.533969
2104.338256	93.602626
2106.267072	93.451423
2108.195888	93.393047
2110.124704	93.404089
2112.053520	93.432501
2113.982336	93.405881
2115.911152	93.377275
2117.839968	93.513417
2119.768784	93.484612
2121.697600	93.517368
2123.626416	93.666222
2125.555232	93.793528
2127.484048	93.822582
2129.412864	93.979914
2131.341680	93.893513
2133.270496	93.911166
2135.199312	93.996180
2137.128128	93.611697
2139.056944	93.363124
2140.985760	93.771301
2142.914576	93.679158
2144.843392	93.693452
2146.772208	93.998698
2148.701024	93.899762
2150.629840	93.646537
2152.558656	93.630625
2154.487472	94.083538
2156.416288	94.481103
2158.345104	94.677092
2160.273920	93.997637
2162.202736	92.931720
2164.131552	92.889924
2166.060368	92.836410
2167.989184	93.177482
2169.918000	93.398027
2171.846816	93.033326
2173.775632	93.013675
2175.704448	93.481473
2177.633264	94.053235
2179.562080	93.990419
2181.490896	93.688665
2183.419712	93.511235
2185.348528	93.578987
2187.277344	93.633673
2189.206160	93.494671
2191.134976	93.454142
2193.063792	93.367709
2194.992608	93.329662
2196.921424	93.520674
2198.850240	93.647220
2200.779056	93.394460
2202.707872	93.514238
2204.636688	93.396478
2206.565504	93.142318
2208.494320	93.137825
2210.423136	93.370184
2212.351952	93.482728
2214.280768	93.478394
2216.209584	93.249875
2218.138400	93.068821
2220.067216	93.068094
2221.996032	93.101208
2223.924848	93.080473
2225.853664	93.220808
2227.782480	93.329798
2229.711296	93.418323
2231.640112	93.414289
2233.568928	93.360883
2235.497744	93.407073
2237.426560	93.233796
2239.355376	93.049207
2241.284192	93.082941
2243.213008	93.142534
2245.141824	93.366496
2247.070640	93.502938
2248.999456	93.497258
2250.928272	93.316348
2252.857088	93.198258
2254.785904	93.221791
2256.714720	93.121143
2258.643536	93.103972
2260.572352	93.217893
2262.501168	93.260053
2264.429984	93.258241
2266.358800	93.339070
2268.287616	93.359747
2270.216432	93.421073
2272.145248	93.473888
2274.074064	93.404289
2276.002880	93.314981
2277.931696	93.243652
2279.860512	93.269501
2281.789328	93.276491
2283.718144	93.191971
2285.646960	93.205572
2287.575776	93.287336
2289.504592	93.228702
2291.433408	93.114424
2293.362224	93.043279
2295.291040	92.978058
2297.219856	92.922119
2299.148672	92.880795
2301.077488	92.845110
2303.006304	92.772500
2304.935120	92.603052
2306.863936	92.511298
2308.792752	92.506498
2310.721568	92.418687
2312.650384	92.407501
2314.579200	92.652295
2316.508016	92.810910
2318.436832	92.825365
2320.365648	92.862132
2322.294464	92.881187
2324.223280	93.208134
2326.152096	93.708396
2328.080912	93.900060
2330.009728	93.992662
2331.938544	94.244413
2333.867360	94.640272
2335.796176	94.860148
2337.724992	94.838835
2339.653808	94.829476
2341.582624	94.946184
2343.511440	94.606706
2345.440256	94.002558
2347.369072	93.744573
2349.297888	93.756299
2351.226704	94.096527
2353.155520	94.722311
2355.084336	95.193814
2357.013152	95.436906
2358.941968	95.691868
2360.870784	95.765299
2362.799600	95.786874
2364.728416	95.610627
2366.657232	95.107765
2368.586048	94.574564
2370.514864	94.007492
2372.443680	93.574353
2374.372496	93.314558
2376.301312	93.146452
2378.230128	93.023618
2380.158944	93.027862
2382.087760	93.173089
2384.016576	93.385700
2385.945392	93.535917
2387.874208	93.676336
2389.803024	93.776359
2391.731840	93.751571
2393.660656	93.753653
2395.589472	93.829041
2397.518288	93.858629
2399.447104	93.834923
2401.375920	93.837346
2403.304736	93.885892
2405.233552	93.845114
2407.162368	93.856482
2409.091184	93.879892
2411.020000	93.857168
2412.948816	93.905164
2414.877632	93.972075
2416.806448	94.000428
2418.735264	94.052004
2420.664080	94.084667
2422.592896	94.038991
2424.521712	94.016791
2426.450528	94.036354
2428.379344	93.983767
2430.308160	93.953998
2432.236976	94.009658
2434.165792	93.953200
2436.094608	93.901242
2438.023424	93.879597
2439.952240	93.888146
2441.881056	93.896780
2443.809872	93.860672
2445.738688	93.874058
2447.667504	93.893130
2449.596320	93.894839
2451.525136	93.847181
2453.453952	93.838121
2455.382768	93.835814
2457.311584	93.877644
2459.240400	93.886031
2461.169216	93.864748
2463.098032	93.912215
2465.026848	94.017189
2466.955664	94.044507
2468.884480	93.985915
2470.813296	93.995247
2472.742112	94.075948
2474.670928	94.069314
2476.599744	94.088624
2478.528560	94.043040
2480.457376	94.014653
2482.386192	94.076596
2484.315008	94.098236
2486.243824	94.016121
2488.172640	93.941029
2490.101456	94.003101
2492.030272	94.063316
2493.959088	94.047306
2495.887904	94.045070
2497.816720	94.009256
2499.745536	93.998654
2501.674352	93.952259
2503.603168	93.908300
2505.531984	93.926762
2507.460800	93.959017
2509.389616	93.966538
2511.318432	93.975022
2513.247248	93.931162
2515.176064	93.871632
2517.104880	93.798802
2519.033696	93.820538
2520.962512	94.006114
2522.891328	94.083904
2524.820144	93.971811
2526.748960	93.901252
2528.677776	93.870312
2530.606592	93.883207
2532.535408	93.928651
2534.464224	93.911938
2536.393040	93.871357
2538.321856	93.909315
2540.250672	93.937594
2542.179488	93.951079
2544.108304	93.873341
2546.037120	93.873199
2547.965936	93.895307
2549.894752	93.850268
2551.823568	93.866356
2553.752384	93.919963
2555.681200	93.882972
2557.610016	93.850659
2559.538832	93.840198
2561.467648	93.818317
2563.396464	93.867066
2565.325280	93.853412
2567.254096	93.832176
2569.182912	93.796741
2571.111728	93.737864
2573.040544	93.750506
2574.969360	93.749892
2576.898176	93.726480
2578.826992	93.710241
2580.755808	93.686325
2582.684624	93.618760
2584.613440	93.572401
2586.542256	93.605007
2588.471072	93.575108
2590.399888	93.533345
2592.328704	93.558827
2594.257520	93.542612
2596.186336	93.538469
2598.115152	93.579547
2600.043968	93.648120
2601.972784	93.627577
2603.901600	93.587949
2605.830416	93.561782
2607.759232	93.545607
2609.688048	93.550637
2611.616864	93.618379
2613.545680	93.629260
2615.474496	93.583145
2617.403312	93.557338
2619.332128	93.518162
2621.260944	93.504544
2623.189760	93.541503
2625.118576	93.551730
2627.047392	93.491393
2628.976208	93.399807
2630.905024	93.399512
2632.833840	93.415137
2634.762656	93.374056
2636.691472	93.304413
2638.620288	93.235887
2640.549104	93.202763
2642.477920	93.179272
2644.406736	93.194938
2646.335552	93.214089
2648.264368	93.181007
2650.193184	93.174194
2652.122000	93.162708
2654.050816	93.148552
2655.979632	93.138845
2657.908448	93.142190
2659.837264	93.142918
2661.766080	93.164410
2663.694896	93.178912
2665.623712	93.202689
2667.552528	93.191276
2669.481344	93.164430
2671.410160	93.189696
2673.338976	93.227039
2675.267792	93.234637
2677.196608	93.215092
2679.125424	93.193574
2681.054240	93.178265
2682.983056	93.153363
2684.911872	93.137392
2686.840688	93.112412
2688.769504	93.062782
2690.698320	93.029768
2692.627136	93.012488
2694.555952	93.001050
2696.484768	92.986896
2698.413584	92.974861
2700.342400	92.963301
2702.271216	92.953512
2704.200032	92.934454
2706.128848	92.883320
2708.057664	92.837268
2709.986480	92.794433
2711.915296	92.746999
2713.844112	92.720992
2715.772928	92.701423
2717.701744	92.657300
2719.630560	92.656899
2721.559376	92.661670
2723.488192	92.621735
2725.417008	92.593922
2727.345824	92.589580
2729.274640	92.591594
2731.203456	92.606367
2733.132272	92.588795
2735.061088	92.576467
2736.989904	92.578452
2738.918720	92.538840
2740.847536	92.520896
2742.776352	92.547650
2744.705168	92.567277
2746.633984	92.570830
2748.562800	92.538199
2750.491616	92.517120
2752.420432	92.489303
2754.349248	92.427122
2756.278064	92.416645
2758.206880	92.432982
2760.135696	92.403868
2762.064512	92.364770
2763.993328	92.333980
2765.922144	92.307104
2767.850960	92.263826
2769.779776	92.240911
2771.708592	92.151820
2773.637408	92.072545
2775.566224	92.024557
2777.495040	91.962425
2779.423856	91.952428
2781.352672	91.957122
2783.281488	91.932256
2785.210304	91.872339
2787.139120	91.870305
2789.067936	91.904084
2790.996752	91.862475
2792.925568	91.786766
2794.854384	91.762314
2796.783200	91.742371
2798.712016	91.667617
2800.640832	91.611425
2802.569648	91.578928
2804.498464	91.578402
2806.427280	91.630002
2808.356096	91.606272
2810.284912	91.539134
2812.213728	91.545002
2814.142544	91.512878
2816.071360	91.491976
2818.000176	91.487917
2819.928992	91.469439
2821.857808	91.429973
2823.786624	91.407859
2825.715440	91.402181
2827.644256	91.360932
2829.573072	91.295247
2831.501888	91.242418
2833.430704	91.177680
2835.359520	91.121268
2837.288336	91.065487
2839.217152	91.004425
2841.145968	90.946079
2843.074784	90.882846
2845.003600	90.812738
2846.932416	90.728750
2848.861232	90.640170
2850.790048	90.572337
2852.718864	90.533785
2854.647680	90.485886
2856.576496	90.379098
2858.505312	90.339994
2860.434128	90.319676
2862.362944	90.262043
2864.291760	90.187300
2866.220576	90.080015
2868.149392	90.009327
2870.078208	89.994352
2872.007024	89.951926
2873.935840	89.877160
2875.864656	89.798485
2877.793472	89.740659
2879.722288	89.698526
2881.651104	89.662618
2883.579920	89.623040
2885.508736	89.558225
2887.437552	89.537251
2889.366368	89.531966
2891.295184	89.501569
2893.224000	89.462165
2895.152816	89.395099
2897.081632	89.295278
2899.010448	89.178592
2900.939264	89.055748
2902.868080	89.018151
2904.796896	89.021277
2906.725712	88.953047
2908.654528	88.901966
2910.583344	88.826220
2912.512160	88.734905
2914.440976	88.725413
2916.369792	88.692020
2918.298608	88.566089
2920.227424	88.475537
2922.156240	88.370897
2924.085056	88.284814
2926.013872	88.271414
2927.942688	88.253530
2929.871504	88.163201
2931.800320	88.073615
2933.729136	88.030466
2935.657952	88.005094
2937.586768	87.919926
2939.515584	87.833266
2941.444400	87.815310
2943.373216	87.820342
2945.302032	87.749640
2947.230848	87.692937
2949.159664	87.638420
2951.088480	87.487940
2953.017296	87.327590
2954.946112	87.246677
2956.874928	87.203713
2958.803744	87.069620
2960.732560	86.984143
2962.661376	86.938177
2964.590192	86.840317
2966.519008	86.659065
2968.447824	86.549288
2970.376640	86.482797
2972.305456	86.385087
2974.234272	86.329589
2976.163088	86.303733
2978.091904	86.238942
2980.020720	86.159780
2981.949536	86.052168
2983.878352	85.965462
2985.807168	85.853110
2987.735984	85.714229
2989.664800	85.677239
2991.593616	85.628833
2993.522432	85.522982
2995.451248	85.452969
2997.380064	85.393462
2999.308880	85.293862
3001.237696	85.231326
3003.166512	85.104302
3005.095328	85.024706
3007.024144	85.037762
3008.952960	84.971877
3010.881776	84.816972
3012.810592	84.724848
3014.739408	84.699572
3016.668224	84.657481
3018.597040	84.619547
3020.525856	84.475940
3022.454672	84.351173
3024.383488	84.273886
3026.312304	84.232814
3028.241120	84.181350
3030.169936	83.969414
3032.098752	83.804205
3034.027568	83.789007
3035.956384	83.747871
3037.885200	83.684158
3039.814016	83.617416
3041.742832	83.539158
3043.671648	83.348096
3045.600464	83.163154
3047.529280	83.027274
3049.458096	82.989963
3051.386912	82.929903
3053.315728	82.828402
3055.244544	82.618610
3057.173360	82.422305
3059.102176	82.314728
3061.030992	82.224219
3062.959808	82.089790
3064.888624	81.901960
3066.817440	81.787324
3068.746256	81.695911
3070.675072	81.568715
3072.603888	81.438769
3074.532704	81.364251
3076.461520	81.260968
3078.390336	81.059544
3080.319152	80.907580
3082.247968	80.794373
3084.176784	80.604001
3086.105600	80.462751
3088.034416	80.293425
3089.963232	80.081894
3091.892048	79.914187
3093.820864	79.791974
3095.749680	79.656311
3097.678496	79.507408
3099.607312	79.280989
3101.536128	79.041919
3103.464944	78.864625
3105.393760	78.682458
3107.322576	78.534309
3109.251392	78.391287
3111.180208	78.223103
3113.109024	78.009115
3115.037840	77.773468
3116.966656	77.652490
3118.895472	77.485759
3120.824288	77.215460
3122.753104	76.982775
3124.681920	76.835344
3126.610736	76.707523
3128.539552	76.600380
3130.468368	76.412470
3132.397184	76.107906
3134.326000	75.942100
3136.254816	75.878237
3138.183632	75.722461
3140.112448	75.461212
3142.041264	75.239791
3143.970080	75.052352
3145.898896	74.835387
3147.827712	74.655286
3149.756528	74.523330
3151.685344	74.341426
3153.614160	74.137946
3155.542976	73.860543
3157.471792	73.585251
3159.400608	73.381787
3161.329424	73.201590
3163.258240	72.970449
3165.187056	72.708453
3167.115872	72.505025
3169.044688	72.327557
3170.973504	72.153368
3172.902320	71.952393
3174.831136	71.695228
3176.759952	71.421048
3178.688768	71.191460
3180.617584	71.028141
3182.546400	70.763066
3184.475216	70.491466
3186.404032	70.348801
3188.332848	70.218636
3190.261664	69.986493
3192.190480	69.646513
3194.119296	69.348343
3196.048112	69.198825
3197.976928	68.996524
3199.905744	68.834958
3201.834560	68.597143
3203.763376	68.388125
3205.692192	68.255393
3207.621008	68.044475
3209.549824	67.756290
3211.478640	67.584213
3213.407456	67.497007
3215.336272	67.365158
3217.265088	67.121325
3219.193904	66.887556
3221.122720	66.765268
3223.051536	66.582462
3224.980352	66.329629
3226.909168	66.104330
3228.837984	65.911284
3230.766800	65.884094
3232.695616	65.766354
3234.624432	65.571155
3236.553248	65.296521
3238.482064	65.107656
3240.410880	65.017933
3242.339696	64.943278
3244.268512	64.792064
3246.197328	64.766620
3248.126144	64.772838
3250.054960	64.745623
3251.983776	64.698552
3253.912592	64.614339
3255.841408	64.481951
3257.770224	64.467614
3259.699040	64.486455
3261.627856	64.394127
3263.556672	64.313198
3265.485488	64.252646
3267.414304	64.216776
3269.343120	64.165358
3271.271936	63.980703
3273.200752	63.808082
3275.129568	63.753841
3277.058384	63.684654
3278.987200	63.575295
3280.916016	63.425656
3282.844832	63.282848
3284.773648	63.242816
3286.702464	63.193839
3288.631280	63.034668
3290.560096	62.791889
3292.488912	62.648651
3294.417728	62.602155
3296.346544	62.573493
3298.275360	62.421736
3300.204176	62.225816
3302.132992	62.093765
3304.061808	62.028086
3305.990624	61.910662
3307.919440	61.657649
3309.848256	61.513229
3311.777072	61.349841
3313.705888	61.169250
3315.634704	61.124799
3317.563520	60.938091
3319.492336	60.710424
3321.421152	60.615354
3323.349968	60.470210
3325.278784	60.258932
3327.207600	60.145045
3329.136416	60.052213
3331.065232	59.922296
3332.994048	59.811707
3334.922864	59.692401
3336.851680	59.479897
3338.780496	59.437842
3340.709312	59.409973
3342.638128	59.274836
3344.566944	59.127200
3346.495760	59.126746
3348.424576	59.051311
3350.353392	58.856546
3352.282208	58.654360
3354.211024	58.531003
3356.139840	58.503354
3358.068656	58.544907
3359.997472	58.545020
3361.926288	58.460391
3363.855104	58.324634
3365.783920	58.334873
3367.712736	58.326552
3369.641552	58.291736
3371.570368	58.257074
3373.499184	58.242496
3375.428000	58.250283
3377.356816	58.271854
3379.285632	58.283019
3381.214448	58.268036
3383.143264	58.239194
3385.072080	58.255341
3387.000896	58.392285
3388.929712	58.470331
3390.858528	58.472785
3392.787344	58.613386
3394.716160	58.913262
3396.644976	59.179269
3398.573792	59.309087
3400.502608	59.403077
3402.431424	59.458104
3404.360240	59.630138
3406.289056	59.774054
3408.217872	59.861814
3410.146688	59.958210
3412.075504	60.220174
3414.004320	60.482652
3415.933136	60.568510
3417.861952	60.670775
3419.790768	60.784648
3421.719584	60.962252
3423.648400	61.282448
3425.577216	61.662176
3427.506032	62.037551
3429.434848	62.312345
3431.363664	62.496012
3433.292480	62.747729
3435.221296	62.974352
3437.150112	63.169049
3439.078928	63.362028
3441.007744	63.484867
3442.936560	63.640526
3444.865376	63.871966
3446.794192	63.917933
3448.723008	64.279822
3450.651824	64.838407
3452.580640	65.172006
3454.509456	65.464266
3456.438272	65.682583
3458.367088	65.899698
3460.295904	66.114618
3462.224720	66.292148
3464.153536	66.590896
3466.082352	66.794614
3468.011168	66.983782
3469.939984	67.282948
3471.868800	67.511903
3473.797616	67.813886
3475.726432	68.112952
3477.655248	68.384461
3479.584064	68.296781
3481.512880	68.303579
3483.441696	68.716862
3485.370512	69.103706
3487.299328	69.287037
3489.228144	69.593796
3491.156960	69.986623
3493.085776	70.294217
3495.014592	70.488144
3496.943408	70.708067
3498.872224	70.903619
3500.801040	70.782524
3502.729856	70.712405
3504.658672	71.213252
3506.587488	71.692512
3508.516304	71.604373
3510.445120	71.850402
3512.373936	72.526628
3514.302752	72.874218
3516.231568	73.051158
3518.160384	73.225185
3520.089200	73.409456
3522.018016	73.126799
3523.946832	72.918487
3525.875648	73.240856
3527.804464	73.440994
3529.733280	73.902177
3531.662096	74.482874
3533.590912	74.893151
3535.519728	74.832046
3537.448544	75.104864
3539.377360	75.601566
3541.306176	75.668393
3543.234992	75.306705
3545.163808	74.847929
3547.092624	75.107088
3549.021440	76.027047
3550.950256	76.319471
3552.879072	76.242785
3554.807888	76.865255
3556.736704	77.452585
3558.665520	77.437466
3560.594336	77.251751
3562.523152	77.168755
3564.451968	76.436641
3566.380784	75.246229
3568.309600	76.268068
3570.238416	78.254375
3572.167232	79.133022
3574.096048	79.335264
3576.024864	79.459800
3577.953680	79.634287
3579.882496	79.897403
3581.811312	80.179218
3583.740128	80.127981
3585.668944	79.242186
3587.597760	78.399149
3589.526576	79.968293
3591.455392	81.058300
3593.384208	80.843777
3595.313024	80.650315
3597.241840	81.186699
3599.170656	81.587638
3601.099472	81.922230
3603.028288	82.673809
3604.957104	82.789088
3606.885920	81.938537
3608.814736	81.899836
3610.743552	82.538094
3612.672368	82.063402
3614.601184	82.229903
3616.530000	82.819613
3618.458816	82.514703
3620.387632	83.309882
3622.316448	84.759012
3624.245264	85.264886
3626.174080	84.694661
3628.102896	83.036310
3630.031712	83.356549
3631.960528	85.284408
3633.889344	85.933485
3635.818160	86.652304
3637.746976	87.056370
3639.675792	87.242083
3641.604608	87.220783
3643.533424	87.198219
3645.462240	86.498898
3647.391056	84.497650
3649.319872	83.804257
3651.248688	85.508345
3653.177504	87.577118
3655.106320	87.725514
3657.035136	87.839783
3658.963952	88.889438
3660.892768	89.388854
3662.821584	89.551585
3664.750400	89.542412
3666.679216	89.157056
3668.608032	87.647727
3670.536848	86.811376
3672.465664	87.868857
3674.394480	86.723370
3676.323296	86.218813
3678.252112	88.218468
3680.180928	89.366511
3682.109744	90.119151
3684.038560	90.213358
3685.967376	89.862062
3687.896192	88.524249
3689.825008	87.825167
3691.753824	88.988428
3693.682640	90.313684
3695.611456	90.767547
3697.540272	91.009722
3699.469088	90.988080
3701.397904	90.406085
3703.326720	90.949848
3705.255536	91.555123
3707.184352	91.249688
3709.113168	90.229577
3711.041984	89.062836
3712.970800	89.667806
3714.899616	91.136593
3716.828432	91.708665
3718.757248	91.322722
3720.686064	90.876036
3722.614880	90.318443
3724.543696	90.211116
3726.472512	90.324489
3728.401328	91.327017
3730.330144	91.477902
3732.258960	89.843776
3734.187776	87.875163
3736.116592	87.574916
3738.045408	89.602053
3739.974224	90.460827
3741.903040	90.427295
3743.831856	89.257501
3745.760672	88.980938
3747.689488	89.537443
3749.618304	88.415739
3751.547120	88.095127
3753.475936	89.802510
3755.404752	90.939457
3757.333568	90.695374
3759.262384	90.540554
3761.191200	91.438679
3763.120016	91.953219
3765.048832	91.342715
3766.977648	91.417155
3768.906464	91.306035
3770.835280	91.472625
3772.764096	92.424577
3774.692912	92.763316
3776.621728	92.550169
3778.550544	91.839154
3780.479360	91.756650
3782.408176	92.199772
3784.336992	91.925423
3786.265808	92.161634
3788.194624	92.637624
3790.123440	92.815245
3792.052256	92.882659
3793.981072	92.601633
3795.909888	91.581135
3797.838704	91.180321
3799.767520	90.845836
3801.696336	89.672015
3803.625152	90.849440
3805.553968	91.508857
3807.482784	91.328108
3809.411600	92.295151
3811.340416	92.676703
3813.269232	92.369367
3815.198048	91.070091
3817.126864	90.426170
3819.055680	90.349141
3820.984496	89.304794
3822.913312	90.470004
3824.842128	91.388185
3826.770944	91.355968
3828.699760	91.788155
3830.628576	91.601779
3832.557392	91.091311
3834.486208	90.808544
3836.415024	90.085235
3838.343840	89.177678
3840.272656	89.378829
3842.201472	90.499897
3844.130288	91.354904
3846.059104	92.199917
3847.987920	92.186966
3849.916736	91.303621
3851.845552	89.425003
3853.774368	88.090086
3855.703184	89.988639
3857.632000	91.308610
3859.560816	91.957079
3861.489632	91.315375
3863.418448	90.381169
3865.347264	90.409745
3867.276080	91.214471
3869.204896	90.048062
3871.133712	89.881520
3873.062528	90.628041
3874.991344	91.147146
3876.920160	92.170886
3878.848976	91.396456
3880.777792	90.215120
3882.706608	90.765641
3884.635424	90.580834
3886.564240	90.839392
3888.493056	91.958617
3890.421872	91.330885
3892.350688	90.852556
3894.279504	91.696069
3896.208320	91.848071
3898.137136	90.809332
3900.065952	89.791691
3901.994768	89.412016
3903.923584	89.411252
3905.852400	90.618270
3907.781216	92.116462
3909.710032	92.749386
3911.638848	92.675420
3913.567664	92.463653
3915.496480	91.753759
3917.425296	91.187032
3919.354112	91.508979
3921.282928	91.876827
3923.211744	91.634711
3925.140560	91.509418
3927.069376	92.207429
3928.998192	91.931356
3930.927008	91.217463
3932.855824	91.273820
3934.784640	92.220201
3936.713456	92.672243
3938.642272	92.611757
3940.571088	92.214758
3942.499904	91.436180
3944.428720	91.665698
3946.357536	91.861484
3948.286352	91.431654
3950.215168	91.682271
3952.143984	92.272812
3954.072800	92.497174
3956.001616	92.359228
3957.930432	92.277845
3959.859248	92.156071
3961.788064	91.989819
3963.716880	92.241693
3965.645696	92.535112
3967.574512	92.466810
3969.503328	92.375110
3971.432144	92.361514
3973.360960	92.287318
3975.289776	92.220444
3977.218592	92.379336
3979.147408	92.566614
3981.076224	92.606322
3983.005040	92.663593
3984.933856	92.757366
3986.862672	92.759840
3988.791488	92.610569
3990.720304	92.426108
3992.649120	92.519878
3994.577936	92.601194
3996.506752	92.718576
3998.435568	92.782681
4000.364384	92.796992
