# Supplementary material for: Bioavailable phosphite in the surface ocean during the Great Oxidation Event
Source: Nat Commun. 2025 May 24;16:4825. doi: 10.1038/s41467-025-59963-0 (PMC12102248; doi:10.1038/s41467-025-59963-0)
Supplement: Supplementary file 5 — Supplementary Data 3 [file 41467_2025_59963_MOESM5_ESM.zip › FTIR data/24 uM P(V) in Seawater-Si ph7.txt]

##TITLE=No Description
##DATA TYPE=INFRARED SPECTRUM
##XUNITS=1/CM
##YUNITS=%T
399.264912	27.665281
401.193728	22.605835
403.122544	27.075662
405.051360	27.026537
406.980176	26.843014
408.908992	27.502717
410.837808	23.768118
412.766624	23.723654
414.695440	21.623680
416.624256	18.673014
418.553072	19.841430
420.481888	22.815215
422.410704	23.208494
424.339520	23.112338
426.268336	22.501070
428.197152	23.537120
430.125968	24.049813
432.054784	24.658384
433.983600	23.185745
435.912416	22.170121
437.841232	23.795600
439.770048	25.215317
441.698864	26.234588
443.627680	27.455596
445.556496	26.466287
447.485312	25.668972
449.414128	26.883977
451.342944	28.196944
453.271760	27.690940
455.200576	27.245010
457.129392	27.597310
459.058208	28.583299
460.987024	29.098340
462.915840	29.821636
464.844656	30.566277
466.773472	30.870257
468.702288	30.920326
470.631104	31.260482
472.559920	31.506126
474.488736	32.205927
476.417552	32.686497
478.346368	33.499137
480.275184	34.518569
482.204000	34.645913
484.132816	34.577901
486.061632	35.108856
487.990448	35.755904
489.919264	36.470667
491.848080	37.178234
493.776896	37.543634
495.705712	38.085941
497.634528	38.327284
499.563344	38.319870
501.492160	38.284112
503.420976	39.046526
505.349792	40.090910
507.278608	40.138740
509.207424	40.236260
511.136240	40.699729
513.065056	40.692551
514.993872	40.645818
516.922688	40.637095
518.851504	40.813819
520.780320	41.576387
522.709136	42.567687
524.637952	42.914967
526.566768	42.715460
528.495584	43.285785
530.424400	43.874298
532.353216	44.247957
534.282032	44.390739
536.210848	44.165513
538.139664	44.498142
540.068480	44.992142
541.997296	45.416672
543.926112	45.950876
545.854928	46.164448
547.783744	46.238694
549.712560	46.450231
551.641376	46.910300
553.570192	47.300857
555.499008	47.434777
557.427824	48.019604
559.356640	48.434459
561.285456	48.600325
563.214272	48.675162
565.143088	48.791148
567.071904	48.983807
569.000720	49.124474
570.929536	49.321195
572.858352	49.511876
574.787168	49.617719
576.715984	49.794631
578.644800	49.962598
580.573616	49.869204
582.502432	50.133953
584.431248	50.044842
586.360064	50.021754
588.288880	50.063011
590.217696	50.023630
592.146512	49.954763
594.075328	50.139314
596.004144	50.369147
597.932960	50.221922
599.861776	50.285718
601.790592	50.673949
603.719408	50.543409
605.648224	50.390984
607.577040	50.581982
609.505856	50.651621
611.434672	50.728563
613.363488	50.855356
615.292304	50.919277
617.221120	51.062165
619.149936	51.246355
621.078752	51.433749
623.007568	51.666344
624.936384	51.769739
626.865200	52.026988
628.794016	52.338332
630.722832	52.555019
632.651648	52.717659
634.580464	52.845737
636.509280	53.191373
638.438096	53.516709
640.366912	53.889582
642.295728	54.397348
644.224544	54.656455
646.153360	55.015635
648.082176	55.460006
650.010992	55.767763
651.939808	55.971487
653.868624	56.286027
655.797440	56.687767
657.726256	57.021358
659.655072	57.215937
661.583888	57.460014
663.512704	57.788762
665.441520	58.025291
667.370336	58.315060
669.299152	58.491103
671.227968	58.763994
673.156784	59.235604
675.085600	59.663127
677.014416	59.913980
678.943232	60.166144
680.872048	60.459262
682.800864	60.788376
684.729680	61.040410
686.658496	61.210956
688.587312	61.508366
690.516128	61.999883
692.444944	62.417885
694.373760	62.613009
696.302576	62.894359
698.231392	63.151216
700.160208	63.459593
702.089024	63.886931
704.017840	64.226629
705.946656	64.523079
707.875472	64.852511
709.804288	65.179267
711.733104	65.441716
713.661920	65.580151
715.590736	65.825604
717.519552	66.259819
719.448368	66.602427
721.377184	66.872486
723.306000	67.116626
725.234816	67.366409
727.163632	67.705328
729.092448	67.984392
731.021264	68.299097
732.950080	68.598290
734.878896	68.847056
736.807712	69.114017
738.736528	69.315249
740.665344	69.447981
742.594160	69.705468
744.522976	69.979518
746.451792	70.160854
748.380608	70.358684
750.309424	70.586657
752.238240	70.855032
754.167056	71.109035
756.095872	71.331051
758.024688	71.558363
759.953504	71.801711
761.882320	72.108472
763.811136	72.439569
765.739952	72.775177
767.668768	72.951865
769.597584	73.158914
771.526400	73.277435
773.455216	73.541110
775.384032	73.791901
777.312848	73.955925
779.241664	74.130203
781.170480	74.303270
783.099296	74.516188
785.028112	74.770249
786.956928	74.780304
788.885744	74.918515
790.814560	75.151153
792.743376	75.262565
794.672192	75.302885
796.601008	75.407782
798.529824	75.491970
800.458640	75.637973
802.387456	75.732761
804.316272	75.845738
806.245088	75.908370
808.173904	75.986091
810.102720	75.963828
812.031536	75.913434
813.960352	75.843952
815.889168	75.856913
817.817984	75.901433
819.746800	75.784721
821.675616	75.646691
823.604432	75.543359
825.533248	75.353243
827.462064	75.208051
829.390880	74.993233
831.319696	74.767141
833.248512	74.529189
835.177328	74.266947
837.106144	74.058072
839.034960	73.914977
840.963776	73.673116
842.892592	73.348985
844.821408	73.110787
846.750224	73.013874
848.679040	72.818602
850.607856	72.537013
852.536672	72.186628
854.465488	71.931764
856.394304	71.625084
858.323120	71.376796
860.251936	71.169379
862.180752	71.031294
864.109568	70.792145
866.038384	70.409345
867.967200	70.025734
869.896016	69.748843
871.824832	69.446702
873.753648	69.201112
875.682464	68.870384
877.611280	68.488816
879.540096	68.193978
881.468912	67.960131
883.397728	67.652293
885.326544	67.338721
887.255360	67.081069
889.184176	66.845591
891.112992	66.559584
893.041808	66.341239
894.970624	66.164571
896.899440	66.046272
898.828256	65.975185
900.757072	65.913570
902.685888	65.852264
904.614704	65.852726
906.543520	65.864108
908.472336	65.894371
910.401152	65.927888
912.329968	66.028318
914.258784	66.117534
916.187600	66.084406
918.116416	66.032765
920.045232	66.032480
921.974048	66.069104
923.902864	66.055723
925.831680	65.939593
927.760496	65.791517
929.689312	65.603833
931.618128	65.412539
933.546944	65.209068
935.475760	64.981916
937.404576	64.689668
939.333392	64.393661
941.262208	64.123550
943.191024	63.801055
945.119840	63.414617
947.048656	63.010021
948.977472	62.582220
950.906288	62.148969
952.835104	61.704760
954.763920	61.226924
956.692736	60.750270
958.621552	60.236881
960.550368	59.696982
962.479184	59.204779
964.408000	58.698903
966.336816	58.192776
968.265632	57.720453
970.194448	57.253934
972.123264	56.782331
974.052080	56.307645
975.980896	55.872057
977.909712	55.480886
979.838528	55.126868
981.767344	54.787311
983.696160	54.476657
985.624976	54.199597
987.553792	53.965993
989.482608	53.748437
991.411424	53.571474
993.340240	53.433232
995.269056	53.300748
997.197872	53.156679
999.126688	53.111702
1001.055504	53.086192
1002.984320	53.092485
1004.913136	53.112036
1006.841952	53.135797
1008.770768	53.205742
1010.699584	53.335068
1012.628400	53.477031
1014.557216	53.669273
1016.486032	53.894229
1018.414848	54.140593
1020.343664	54.408844
1022.272480	54.691494
1024.201296	54.929856
1026.130112	55.145515
1028.058928	55.513772
1029.987744	56.013781
1031.916560	56.375292
1033.845376	56.722462
1035.774192	57.019805
1037.703008	57.342751
1039.631824	57.726013
1041.560640	58.155648
1043.489456	58.566021
1045.418272	58.986502
1047.347088	59.438680
1049.275904	59.875608
1051.204720	60.406870
1053.133536	60.978970
1055.062352	61.511370
1056.991168	62.039133
1058.919984	62.648227
1060.848800	63.324188
1062.777616	63.959208
1064.706432	64.490807
1066.635248	65.090100
1068.564064	65.926603
1070.492880	66.656539
1072.421696	67.276832
1074.350512	67.953174
1076.279328	68.729185
1078.208144	69.507080
1080.136960	70.342710
1082.065776	71.203953
1083.994592	72.077763
1085.923408	72.914108
1087.852224	73.697002
1089.781040	74.472572
1091.709856	75.297466
1093.638672	76.147404
1095.567488	76.972269
1097.496304	77.639033
1099.425120	78.286771
1101.353936	78.942490
1103.282752	79.588702
1105.211568	80.224416
1107.140384	80.832781
1109.069200	81.408220
1110.998016	81.975153
1112.926832	82.515232
1114.855648	83.019910
1116.784464	83.549767
1118.713280	84.031600
1120.642096	84.415413
1122.570912	84.825428
1124.499728	85.200705
1126.428544	85.551340
1128.357360	85.925802
1130.286176	86.264859
1132.214992	86.556315
1134.143808	86.812374
1136.072624	87.084193
1138.001440	87.374970
1139.930256	87.599373
1141.859072	87.838671
1143.787888	88.066758
1145.716704	88.258562
1147.645520	88.456653
1149.574336	88.644900
1151.503152	88.817164
1153.431968	88.979012
1155.360784	89.111414
1157.289600	89.273260
1159.218416	89.443681
1161.147232	89.600515
1163.076048	89.774434
1165.004864	89.944190
1166.933680	90.104278
1168.862496	90.220703
1170.791312	90.322570
1172.720128	90.433423
1174.648944	90.586824
1176.577760	90.757906
1178.506576	90.892957
1180.435392	91.057447
1182.364208	91.193246
1184.293024	91.243571
1186.221840	91.303816
1188.150656	91.419152
1190.079472	91.516576
1192.008288	91.535578
1193.937104	91.592219
1195.865920	91.644659
1197.794736	91.694384
1199.723552	91.752955
1201.652368	91.783940
1203.581184	91.801378
1205.510000	91.836912
1207.438816	91.884750
1209.367632	91.912862
1211.296448	91.912979
1213.225264	91.942697
1215.154080	91.984624
1217.082896	91.988648
1219.011712	91.973951
1220.940528	91.997716
1222.869344	91.988480
1224.798160	91.941568
1226.726976	91.963419
1228.655792	92.067649
1230.584608	92.106961
1232.513424	92.116459
1234.442240	92.155723
1236.371056	92.249083
1238.299872	92.280656
1240.228688	92.205451
1242.157504	92.153773
1244.086320	92.202262
1246.015136	92.222142
1247.943952	92.191435
1249.872768	92.179114
1251.801584	92.229425
1253.730400	92.226155
1255.659216	92.227974
1257.588032	92.188739
1259.516848	92.079660
1261.445664	92.123102
1263.374480	92.251218
1265.303296	92.227164
1267.232112	92.206031
1269.160928	92.155663
1271.089744	92.136577
1273.018560	92.291071
1274.947376	92.454806
1276.876192	92.480478
1278.805008	92.463043
1280.733824	92.451346
1282.662640	92.516992
1284.591456	92.506554
1286.520272	92.348180
1288.449088	92.255888
1290.377904	92.433610
1292.306720	92.554055
1294.235536	92.592695
1296.164352	92.531312
1298.093168	92.563415
1300.021984	92.625857
1301.950800	92.678038
1303.879616	92.662938
1305.808432	92.652809
1307.737248	92.573503
1309.666064	92.561669
1311.594880	92.275794
1313.523696	92.073984
1315.452512	92.127346
1317.381328	91.953433
1319.310144	91.956814
1321.238960	92.424975
1323.167776	92.689821
1325.096592	92.773460
1327.025408	92.780778
1328.954224	92.716397
1330.883040	92.687523
1332.811856	92.719031
1334.740672	92.387678
1336.669488	91.489246
1338.598304	90.371500
1340.527120	90.806948
1342.455936	92.199582
1344.384752	92.595915
1346.313568	92.585755
1348.242384	92.453127
1350.171200	92.393856
1352.100016	92.429244
1354.028832	92.215771
1355.957648	92.180488
1357.886464	92.187372
1359.815280	91.616802
1361.744096	90.443131
1363.672912	90.767893
1365.601728	91.880182
1367.530544	91.721000
1369.459360	91.529718
1371.388176	91.391329
1373.316992	90.374596
1375.245808	90.398661
1377.174624	91.051769
1379.103440	91.155912
1381.032256	91.437048
1382.961072	91.492164
1384.889888	90.881311
1386.818704	89.841129
1388.747520	90.366987
1390.676336	90.827665
1392.605152	90.006149
1394.533968	88.528608
1396.462784	88.294321
1398.391600	88.290199
1400.320416	88.865425
1402.249232	89.109687
1404.178048	88.138381
1406.106864	88.031115
1408.035680	88.314383
1409.964496	88.007215
1411.893312	87.997051
1413.822128	88.196443
1415.750944	87.428030
1417.679760	86.149040
1419.608576	86.858288
1421.537392	88.330057
1423.466208	88.245586
1425.395024	88.985962
1427.323840	89.475232
1429.252656	89.058850
1431.181472	89.266590
1433.110288	89.481796
1435.039104	88.741003
1436.967920	88.493330
1438.896736	90.069799
1440.825552	90.716540
1442.754368	90.808534
1444.683184	90.643646
1446.612000	89.971614
1448.540816	89.827500
1450.469632	90.277850
1452.398448	89.994508
1454.327264	88.963665
1456.256080	86.597674
1458.184896	87.023407
1460.113712	89.661598
1462.042528	90.678425
1463.971344	89.991915
1465.900160	90.168272
1467.828976	90.910235
1469.757792	90.388281
1471.686608	88.194926
1473.615424	87.767421
1475.544240	89.038328
1477.473056	90.321146
1479.401872	90.917824
1481.330688	90.746579
1483.259504	91.080139
1485.188320	90.566186
1487.117136	88.988022
1489.045952	87.412417
1490.974768	88.741060
1492.903584	90.628983
1494.832400	90.124283
1496.761216	88.939219
1498.690032	89.305923
1500.618848	90.026659
1502.547664	90.275243
1504.476480	89.031228
1506.405296	84.301073
1508.334112	84.521067
1510.262928	87.515434
1512.191744	89.024491
1514.120560	88.989376
1516.049376	87.381926
1517.978192	87.448329
1519.907008	87.250772
1521.835824	86.420914
1523.764640	87.742495
1525.693456	87.865008
1527.622272	88.603343
1529.551088	89.598441
1531.479904	88.989461
1533.408720	87.770244
1535.337536	88.916268
1537.266352	88.624988
1539.195168	85.660606
1541.123984	84.676542
1543.052800	85.845249
1544.981616	87.213065
1546.910432	89.127373
1548.839248	88.663451
1550.768064	88.361355
1552.696880	88.645049
1554.625696	87.698205
1556.554512	86.589305
1558.483328	83.459650
1560.412144	86.581825
1562.340960	88.860716
1564.269776	88.971240
1566.198592	88.962381
1568.127408	88.298872
1570.056224	87.885592
1571.985040	88.960754
1573.913856	88.583719
1575.842672	87.242472
1577.771488	87.878363
1579.700304	88.905574
1581.629120	88.952673
1583.557936	88.783073
1585.486752	88.560755
1587.415568	88.297599
1589.344384	87.846998
1591.273200	87.521999
1593.202016	87.018151
1595.130832	86.517123
1597.059648	86.300660
1598.988464	85.969000
1600.917280	85.186705
1602.846096	84.463197
1604.774912	83.865334
1606.703728	83.076590
1608.632544	82.169597
1610.561360	81.734463
1612.490176	81.164470
1614.418992	80.036804
1616.347808	78.227679
1618.276624	78.001054
1620.205440	77.830939
1622.134256	76.548326
1624.063072	75.583903
1625.991888	75.499315
1627.920704	74.735889
1629.849520	74.414833
1631.778336	73.653223
1633.707152	71.952962
1635.635968	69.348896
1637.564784	70.053792
1639.493600	71.637724
1641.422416	72.840905
1643.351232	73.522551
1645.280048	73.062238
1647.208864	73.049742
1649.137680	75.482928
1651.066496	75.966943
1652.995312	74.522212
1654.924128	77.330516
1656.852944	79.593701
1658.781760	80.603051
1660.710576	80.746021
1662.639392	80.936094
1664.568208	82.262994
1666.497024	82.600391
1668.425840	81.703341
1670.354656	82.064913
1672.283472	83.463204
1674.212288	83.934778
1676.141104	84.761309
1678.069920	85.525406
1679.998736	85.025118
1681.927552	84.510626
1683.856368	83.399828
1685.785184	85.780839
1687.714000	86.867868
1689.642816	87.608748
1691.571632	88.837696
1693.500448	88.747760
1695.429264	87.221016
1697.358080	86.902653
1699.286896	87.005863
1701.215712	88.117770
1703.144528	89.193082
1705.073344	89.060988
1707.002160	90.012372
1708.930976	91.013885
1710.859792	91.254960
1712.788608	90.730900
1714.717424	89.194639
1716.646240	88.243251
1718.575056	89.735726
1720.503872	91.927718
1722.432688	92.288201
1724.361504	92.558449
1726.290320	92.961912
1728.219136	92.354531
1730.147952	91.190744
1732.076768	90.422967
1734.005584	89.712314
1735.934400	91.657017
1737.863216	92.121215
1739.792032	91.803286
1741.720848	91.852010
1743.649664	91.469654
1745.578480	91.402945
1747.507296	90.557887
1749.436112	90.152801
1751.364928	91.169869
1753.293744	92.802112
1755.222560	92.997859
1757.151376	92.534059
1759.080192	92.839144
1761.009008	92.529027
1762.937824	92.954917
1764.866640	93.659237
1766.795456	93.026350
1768.724272	92.275583
1770.653088	91.748376
1772.581904	91.518882
1774.510720	92.656698
1776.439536	93.276347
1778.368352	93.341817
1780.297168	92.940572
1782.225984	93.422462
1784.154800	93.503168
1786.083616	93.717219
1788.012432	93.880708
1789.941248	92.933529
1791.870064	91.899905
1793.798880	92.642372
1795.727696	93.061461
1797.656512	93.252444
1799.585328	92.980438
1801.514144	92.794438
1803.442960	93.594699
1805.371776	94.144605
1807.300592	93.910092
1809.229408	93.527028
1811.158224	93.334776
1813.087040	93.906063
1815.015856	94.354161
1816.944672	94.221911
1818.873488	94.274403
1820.802304	94.304746
1822.731120	93.835583
1824.659936	93.161411
1826.588752	93.335580
1828.517568	92.896619
1830.446384	92.791618
1832.375200	93.860612
1834.304016	94.072648
1836.232832	93.971305
1838.161648	93.998365
1840.090464	94.145775
1842.019280	93.417338
1843.948096	92.590798
1845.876912	92.981763
1847.805728	93.537576
1849.734544	94.127648
1851.663360	94.472672
1853.592176	94.407765
1855.520992	94.494624
1857.449808	94.369634
1859.378624	94.293537
1861.307440	94.291142
1863.236256	94.390807
1865.165072	94.001100
1867.093888	92.905591
1869.022704	92.399848
1870.951520	93.614513
1872.880336	94.445576
1874.809152	94.634225
1876.737968	94.499541
1878.666784	94.369821
1880.595600	94.336084
1882.524416	94.415589
1884.453232	94.312543
1886.382048	94.391557
1888.310864	93.942227
1890.239680	93.790476
1892.168496	94.280513
1894.097312	94.020054
1896.026128	93.903606
1897.954944	94.360513
1899.883760	94.381008
1901.812576	94.364006
1903.741392	94.327905
1905.670208	94.149154
1907.599024	93.853018
1909.527840	93.815698
1911.456656	94.078368
1913.385472	94.451158
1915.314288	94.343966
1917.243104	93.692544
1919.171920	93.745839
1921.100736	93.817593
1923.029552	93.597316
1924.958368	94.420535
1926.887184	94.522564
1928.816000	94.586821
1930.744816	94.567380
1932.673632	94.580479
1934.602448	94.635852
1936.531264	94.598825
1938.460080	94.465493
1940.388896	94.149243
1942.317712	93.383857
1944.246528	93.828236
1946.175344	94.359181
1948.104160	94.710940
1950.032976	94.708851
1951.961792	94.735388
1953.890608	94.255952
1955.819424	94.075528
1957.748240	94.316649
1959.677056	94.467983
1961.605872	94.609746
1963.534688	94.941316
1965.463504	94.603289
1967.392320	93.950194
1969.321136	94.035729
1971.249952	94.572564
1973.178768	94.561524
1975.107584	94.490056
1977.036400	93.796682
1978.965216	93.429439
1980.894032	93.809977
1982.822848	94.636216
1984.751664	94.285707
1986.680480	93.868297
1988.609296	93.759706
1990.538112	94.067700
1992.466928	93.720921
1994.395744	93.604274
1996.324560	93.572141
1998.253376	93.648056
2000.182192	93.718984
2002.111008	94.154051
2004.039824	94.095464
2005.968640	94.190956
2007.897456	94.479447
2009.826272	94.807684
2011.755088	94.693138
2013.683904	94.537945
2015.612720	93.791153
2017.541536	93.458050
2019.470352	93.815857
2021.399168	93.970566
2023.327984	93.638697
2025.256800	93.632196
2027.185616	93.667807
2029.114432	93.924379
2031.043248	94.119099
2032.972064	94.014386
2034.900880	94.153844
2036.829696	94.065439
2038.758512	93.787162
2040.687328	93.820494
2042.616144	93.574137
2044.544960	93.402994
2046.473776	93.237803
2048.402592	93.581968
2050.331408	93.665546
2052.260224	93.564739
2054.189040	93.690800
2056.117856	93.954799
2058.046672	94.082600
2059.975488	94.065795
2061.904304	93.724170
2063.833120	93.597420
2065.761936	93.546800
2067.690752	93.513116
2069.619568	93.539440
2071.548384	93.695336
2073.477200	93.579477
2075.406016	93.462732
2077.334832	93.394932
2079.263648	93.426306
2081.192464	93.478004
2083.121280	93.488380
2085.050096	93.467732
2086.978912	93.391306
2088.907728	93.170373
2090.836544	93.191954
2092.765360	93.506405
2094.694176	93.494301
2096.622992	93.331623
2098.551808	93.232339
2100.480624	93.216518
2102.409440	93.367883
2104.338256	93.440159
2106.267072	93.381370
2108.195888	93.268935
2110.124704	93.264815
2112.053520	93.262329
2113.982336	93.278727
2115.911152	93.321113
2117.839968	93.526670
2119.768784	93.509285
2121.697600	93.503922
2123.626416	93.444400
2125.555232	93.669690
2127.484048	93.800321
2129.412864	93.797433
2131.341680	93.867253
2133.270496	94.100954
2135.199312	94.158786
2137.128128	93.939237
2139.056944	93.649072
2140.985760	93.771588
2142.914576	93.765701
2144.843392	93.995567
2146.772208	94.292165
2148.701024	93.852953
2150.629840	93.372692
2152.558656	93.544263
2154.487472	93.870559
2156.416288	93.837540
2158.345104	93.629828
2160.273920	93.416207
2162.202736	92.441825
2164.131552	92.444125
2166.060368	92.884724
2167.989184	92.790635
2169.918000	92.912904
2171.846816	93.009670
2173.775632	93.128636
2175.704448	93.749904
2177.633264	93.716206
2179.562080	93.162760
2181.490896	92.977042
2183.419712	93.034573
2185.348528	93.164573
2187.277344	93.175523
2189.206160	93.418795
2191.134976	93.859135
2193.063792	93.741869
2194.992608	93.334090
2196.921424	93.105273
2198.850240	93.294238
2200.779056	93.206873
2202.707872	93.424036
2204.636688	93.433361
2206.565504	93.099532
2208.494320	92.888858
2210.423136	92.962559
2212.351952	92.913446
2214.280768	92.994152
2216.209584	92.943830
2218.138400	92.795077
2220.067216	92.849784
2221.996032	92.995539
2223.924848	92.732335
2225.853664	92.622794
2227.782480	92.877946
2229.711296	92.985850
2231.640112	93.086080
2233.568928	93.143866
2235.497744	93.166595
2237.426560	93.168330
2239.355376	93.028375
2241.284192	92.870981
2243.213008	92.888828
2245.141824	93.021952
2247.070640	93.079386
2248.999456	93.010028
2250.928272	92.910030
2252.857088	92.866036
2254.785904	92.864031
2256.714720	92.834029
2258.643536	92.836564
2260.572352	92.867903
2262.501168	92.854223
2264.429984	92.939941
2266.358800	93.009930
2268.287616	93.103389
2270.216432	93.220711
2272.145248	93.164654
2274.074064	93.003097
2276.002880	92.944030
2277.931696	92.966169
2279.860512	93.014494
2281.789328	92.998363
2283.718144	92.942018
2285.646960	92.925933
2287.575776	92.961621
2289.504592	92.923246
2291.433408	92.841274
2293.362224	92.772949
2295.291040	92.784723
2297.219856	92.800993
2299.148672	92.814621
2301.077488	92.749076
2303.006304	92.676945
2304.935120	92.514255
2306.863936	92.433410
2308.792752	92.477135
2310.721568	92.391088
2312.650384	92.371739
2314.579200	92.534204
2316.508016	92.646158
2318.436832	92.761872
2320.365648	92.872285
2322.294464	92.952937
2324.223280	93.236113
2326.152096	93.725638
2328.080912	93.962939
2330.009728	94.090013
2331.938544	94.421979
2333.867360	94.868768
2335.796176	95.206539
2337.724992	95.129977
2339.653808	95.068570
2341.582624	95.271114
2343.511440	95.059626
2345.440256	94.429566
2347.369072	93.922905
2349.297888	93.780671
2351.226704	94.170834
2353.155520	94.848189
2355.084336	95.399628
2357.013152	95.787205
2358.941968	95.948149
2360.870784	95.938890
2362.799600	96.006041
2364.728416	95.711489
2366.657232	95.272780
2368.586048	94.845683
2370.514864	94.237507
2372.443680	93.637714
2374.372496	93.225119
2376.301312	93.090899
2378.230128	92.938721
2380.158944	92.872698
2382.087760	92.988735
2384.016576	93.144658
2385.945392	93.290571
2387.874208	93.467401
2389.803024	93.565047
2391.731840	93.578329
2393.660656	93.589290
2395.589472	93.602130
2397.518288	93.600992
2399.447104	93.596577
2401.375920	93.644714
2403.304736	93.660696
2405.233552	93.614329
2407.162368	93.657984
2409.091184	93.631373
2411.020000	93.597376
2412.948816	93.604732
2414.877632	93.601358
2416.806448	93.656383
2418.735264	93.726886
2420.664080	93.715861
2422.592896	93.691937
2424.521712	93.692033
2426.450528	93.698291
2428.379344	93.656361
2430.308160	93.626753
2432.236976	93.581744
2434.165792	93.545927
2436.094608	93.554455
2438.023424	93.584480
2439.952240	93.580186
2441.881056	93.537004
2443.809872	93.449233
2445.738688	93.532223
2447.667504	93.637026
2449.596320	93.575404
2451.525136	93.460104
2453.453952	93.459128
2455.382768	93.495359
2457.311584	93.559444
2459.240400	93.646540
2461.169216	93.630056
2463.098032	93.524381
2465.026848	93.603170
2466.955664	93.721524
2468.884480	93.694842
2470.813296	93.608837
2472.742112	93.573117
2474.670928	93.585634
2476.599744	93.638609
2478.528560	93.679999
2480.457376	93.705145
2482.386192	93.707239
2484.315008	93.703450
2486.243824	93.703561
2488.172640	93.681041
2490.101456	93.724032
2492.030272	93.762910
2493.959088	93.715892
2495.887904	93.606451
2497.816720	93.641690
2499.745536	93.738697
2501.674352	93.679810
2503.603168	93.584401
2505.531984	93.527128
2507.460800	93.618948
2509.389616	93.638880
2511.318432	93.600091
2513.247248	93.538587
2515.176064	93.505211
2517.104880	93.526418
2519.033696	93.545914
2520.962512	93.600639
2522.891328	93.619618
2524.820144	93.535229
2526.748960	93.498684
2528.677776	93.529694
2530.606592	93.547861
2532.535408	93.538663
2534.464224	93.504354
2536.393040	93.483545
2538.321856	93.530974
2540.250672	93.548380
2542.179488	93.499296
2544.108304	93.416378
2546.037120	93.434812
2547.965936	93.428352
2549.894752	93.421692
2551.823568	93.480588
2553.752384	93.514724
2555.681200	93.513424
2557.610016	93.482147
2559.538832	93.455055
2561.467648	93.376258
2563.396464	93.378582
2565.325280	93.409810
2567.254096	93.378763
2569.182912	93.373454
2571.111728	93.343788
2573.040544	93.329646
2574.969360	93.342563
2576.898176	93.327321
2578.826992	93.268799
2580.755808	93.262842
2582.684624	93.219429
2584.613440	93.187093
2586.542256	93.278910
2588.471072	93.264913
2590.399888	93.181395
2592.328704	93.172174
2594.257520	93.149091
2596.186336	93.131804
2598.115152	93.093467
2600.043968	93.170796
2601.972784	93.202188
2603.901600	93.153622
2605.830416	93.090541
2607.759232	93.082224
2609.688048	93.087856
2611.616864	93.116787
2613.545680	93.159570
2615.474496	93.166605
2617.403312	93.138202
2619.332128	93.044432
2621.260944	93.014936
2623.189760	93.051299
2625.118576	93.075395
2627.047392	93.047128
2628.976208	92.951942
2630.905024	92.953022
2632.833840	92.978122
2634.762656	92.943351
2636.691472	92.910907
2638.620288	92.880975
2640.549104	92.793918
2642.477920	92.748585
2644.406736	92.744590
2646.335552	92.756144
2648.264368	92.762427
2650.193184	92.758223
2652.122000	92.735166
2654.050816	92.768511
2655.979632	92.776415
2657.908448	92.783732
2659.837264	92.773021
2661.766080	92.773299
2663.694896	92.769556
2665.623712	92.786359
2667.552528	92.801484
2669.481344	92.767875
2671.410160	92.784635
2673.338976	92.833267
2675.267792	92.829851
2677.196608	92.814645
2679.125424	92.815806
2681.054240	92.789510
2682.983056	92.754369
2684.911872	92.730038
2686.840688	92.714761
2688.769504	92.695301
2690.698320	92.630579
2692.627136	92.587359
2694.555952	92.612429
2696.484768	92.604976
2698.413584	92.569896
2700.342400	92.590591
2702.271216	92.617319
2704.200032	92.553685
2706.128848	92.465659
2708.057664	92.434123
2709.986480	92.375676
2711.915296	92.336812
2713.844112	92.344099
2715.772928	92.343535
2717.701744	92.299036
2719.630560	92.265660
2721.559376	92.261864
2723.488192	92.256404
2725.417008	92.227496
2727.345824	92.168001
2729.274640	92.159031
2731.203456	92.192760
2733.132272	92.193486
2735.061088	92.194787
2736.989904	92.198392
2738.918720	92.137233
2740.847536	92.070905
2742.776352	92.087328
2744.705168	92.137814
2746.633984	92.146280
2748.562800	92.134753
2750.491616	92.079949
2752.420432	92.045578
2754.349248	91.986946
2756.278064	91.988117
2758.206880	91.983031
2760.135696	91.936655
2762.064512	91.933334
2763.993328	91.893832
2765.922144	91.857872
2767.850960	91.842373
2769.779776	91.850288
2771.708592	91.778471
2773.637408	91.692190
2775.566224	91.664725
2777.495040	91.608064
2779.423856	91.575303
2781.352672	91.539307
2783.281488	91.483809
2785.210304	91.442983
2787.139120	91.444454
2789.067936	91.466611
2790.996752	91.423510
2792.925568	91.365453
2794.854384	91.356336
2796.783200	91.297207
2798.712016	91.228991
2800.640832	91.162566
2802.569648	91.141846
2804.498464	91.153654
2806.427280	91.185495
2808.356096	91.174469
2810.284912	91.129427
2812.213728	91.109292
2814.142544	91.066289
2816.071360	91.033755
2818.000176	91.028536
2819.928992	91.029834
2821.857808	90.986906
2823.786624	90.932278
2825.715440	90.907620
2827.644256	90.874766
2829.573072	90.807423
2831.501888	90.768271
2833.430704	90.720632
2835.359520	90.668671
2837.288336	90.600369
2839.217152	90.553966
2841.145968	90.499701
2843.074784	90.376337
2845.003600	90.319170
2846.932416	90.246399
2848.861232	90.118722
2850.790048	90.053204
2852.718864	90.038300
2854.647680	89.985017
2856.576496	89.900531
2858.505312	89.790587
2860.434128	89.725846
2862.362944	89.701809
2864.291760	89.603389
2866.220576	89.469615
2868.149392	89.400533
2870.078208	89.373707
2872.007024	89.325363
2873.935840	89.279226
2875.864656	89.213165
2877.793472	89.135476
2879.722288	89.039628
2881.651104	88.977786
2883.579920	88.941252
2885.508736	88.834172
2887.437552	88.767208
2889.366368	88.747953
2891.295184	88.745045
2893.224000	88.699687
2895.152816	88.655747
2897.081632	88.553111
2899.010448	88.395026
2900.939264	88.268546
2902.868080	88.263619
2904.796896	88.247708
2906.725712	88.200124
2908.654528	88.178976
2910.583344	88.138660
2912.512160	88.069974
2914.440976	88.037438
2916.369792	87.975004
2918.298608	87.825894
2920.227424	87.718181
2922.156240	87.673105
2924.085056	87.633008
2926.013872	87.590016
2927.942688	87.522223
2929.871504	87.459919
2931.800320	87.387154
2933.729136	87.341358
2935.657952	87.289061
2937.586768	87.209659
2939.515584	87.186286
2941.444400	87.183081
2943.373216	87.161605
2945.302032	87.077020
2947.230848	86.999536
2949.159664	86.962909
2951.088480	86.832071
2953.017296	86.660114
2954.946112	86.550024
2956.874928	86.475066
2958.803744	86.372979
2960.732560	86.265626
2962.661376	86.137885
2964.590192	86.030597
2966.519008	85.880939
2968.447824	85.758635
2970.376640	85.669919
2972.305456	85.591484
2974.234272	85.564424
2976.163088	85.551559
2978.091904	85.496924
2980.020720	85.402565
2981.949536	85.291533
2983.878352	85.167575
2985.807168	84.997096
2987.735984	84.873081
2989.664800	84.869603
2991.593616	84.902955
2993.522432	84.830452
2995.451248	84.766047
2997.380064	84.697610
2999.308880	84.635931
3001.237696	84.582494
3003.166512	84.504174
3005.095328	84.492372
3007.024144	84.473952
3008.952960	84.366048
3010.881776	84.264825
3012.810592	84.202200
3014.739408	84.222520
3016.668224	84.209571
3018.597040	84.113204
3020.525856	84.011989
3022.454672	83.921122
3024.383488	83.816513
3026.312304	83.768873
3028.241120	83.704923
3030.169936	83.580485
3032.098752	83.492596
3034.027568	83.425307
3035.956384	83.376336
3037.885200	83.352526
3039.814016	83.309979
3041.742832	83.231345
3043.671648	83.081382
3045.600464	82.926339
3047.529280	82.772053
3049.458096	82.684977
3051.386912	82.616982
3053.315728	82.499806
3055.244544	82.307723
3057.173360	82.156356
3059.102176	82.096872
3061.030992	82.012012
3062.959808	81.879808
3064.888624	81.721122
3066.817440	81.598708
3068.746256	81.519082
3070.675072	81.373579
3072.603888	81.221834
3074.532704	81.194757
3076.461520	81.108880
3078.390336	80.870787
3080.319152	80.674638
3082.247968	80.624680
3084.176784	80.450706
3086.105600	80.263206
3088.034416	80.156389
3089.963232	80.031713
3091.892048	79.837579
3093.820864	79.625146
3095.749680	79.457857
3097.678496	79.338603
3099.607312	79.158922
3101.536128	78.952966
3103.464944	78.815118
3105.393760	78.652801
3107.322576	78.447352
3109.251392	78.315847
3111.180208	78.228793
3113.109024	78.019656
3115.037840	77.770144
3116.966656	77.617261
3118.895472	77.501670
3120.824288	77.265580
3122.753104	76.981186
3124.681920	76.864886
3126.610736	76.760687
3128.539552	76.571266
3130.468368	76.361957
3132.397184	76.164940
3134.326000	76.036167
3136.254816	75.929463
3138.183632	75.786086
3140.112448	75.591965
3142.041264	75.412519
3143.970080	75.248001
3145.898896	75.039665
3147.827712	74.812079
3149.756528	74.663726
3151.685344	74.462382
3153.614160	74.245245
3155.542976	74.061335
3157.471792	73.843566
3159.400608	73.599469
3161.329424	73.358661
3163.258240	73.102410
3165.187056	72.920275
3167.115872	72.812485
3169.044688	72.638873
3170.973504	72.425100
3172.902320	72.156679
3174.831136	71.866366
3176.759952	71.652563
3178.688768	71.506265
3180.617584	71.348066
3182.546400	71.117966
3184.475216	70.839522
3186.404032	70.612765
3188.332848	70.467889
3190.261664	70.276142
3192.190480	70.064236
3194.119296	69.792808
3196.048112	69.581164
3197.976928	69.327783
3199.905744	69.194832
3201.834560	68.991165
3203.763376	68.825897
3205.692192	68.670736
3207.621008	68.377917
3209.549824	68.112048
3211.478640	67.941921
3213.407456	67.727573
3215.336272	67.555558
3217.265088	67.443988
3219.193904	67.310631
3221.122720	67.114481
3223.051536	66.847968
3224.980352	66.618714
3226.909168	66.428557
3228.837984	66.239510
3230.766800	66.130229
3232.695616	66.008275
3234.624432	65.755721
3236.553248	65.460015
3238.482064	65.357439
3240.410880	65.278930
3242.339696	65.125152
3244.268512	64.959099
3246.197328	64.880770
3248.126144	64.874416
3250.054960	64.874583
3251.983776	64.837676
3253.912592	64.770571
3255.841408	64.745051
3257.770224	64.729981
3259.699040	64.758080
3261.627856	64.736587
3263.556672	64.689609
3265.485488	64.615164
3267.414304	64.624823
3269.343120	64.545545
3271.271936	64.354029
3273.200752	64.224848
3275.129568	64.092264
3277.058384	63.997201
3278.987200	63.918586
3280.916016	63.803859
3282.844832	63.706412
3284.773648	63.679798
3286.702464	63.608618
3288.631280	63.416601
3290.560096	63.260408
3292.488912	63.115108
3294.417728	62.956777
3296.346544	62.833172
3298.275360	62.734208
3300.204176	62.648668
3302.132992	62.514263
3304.061808	62.474379
3305.990624	62.366024
3307.919440	62.045700
3309.848256	61.733964
3311.777072	61.590141
3313.705888	61.468701
3315.634704	61.359225
3317.563520	61.176589
3319.492336	60.915842
3321.421152	60.741210
3323.349968	60.651968
3325.278784	60.468068
3327.207600	60.326907
3329.136416	60.205678
3331.065232	60.057947
3332.994048	59.937820
3334.922864	59.832762
3336.851680	59.611701
3338.780496	59.455061
3340.709312	59.367684
3342.638128	59.274634
3344.566944	59.114271
3346.495760	58.967915
3348.424576	58.826689
3350.353392	58.692534
3352.282208	58.575959
3354.211024	58.489840
3356.139840	58.322313
3358.068656	58.217859
3359.997472	58.180523
3361.926288	58.084735
3363.855104	58.019453
3365.783920	58.035270
3367.712736	57.958398
3369.641552	57.851949
3371.570368	57.829112
3373.499184	57.807736
3375.428000	57.754713
3377.356816	57.691340
3379.285632	57.646199
3381.214448	57.634525
3383.143264	57.549506
3385.072080	57.535275
3387.000896	57.743547
3388.929712	57.919423
3390.858528	57.940747
3392.787344	57.827697
3394.716160	57.942472
3396.644976	58.090015
3398.573792	58.228172
3400.502608	58.453072
3402.431424	58.604522
3404.360240	58.769161
3406.289056	58.944487
3408.217872	59.125440
3410.146688	59.257849
3412.075504	59.467916
3414.004320	59.683208
3415.933136	59.793449
3417.861952	59.918497
3419.790768	60.006235
3421.719584	60.282881
3423.648400	60.777451
3425.577216	61.139960
3427.506032	61.421573
3429.434848	61.650002
3431.363664	61.949976
3433.292480	62.222061
3435.221296	62.442251
3437.150112	62.752553
3439.078928	62.989442
3441.007744	63.130041
3442.936560	63.318590
3444.865376	63.403425
3446.794192	63.433387
3448.723008	63.956137
3450.651824	64.460428
3452.580640	64.686808
3454.509456	64.962203
3456.438272	65.344277
3458.367088	65.655141
3460.295904	65.919089
3462.224720	66.265647
3464.153536	66.573670
3466.082352	66.779439
3468.011168	66.977308
3469.939984	67.262847
3471.868800	67.467875
3473.797616	67.574301
3475.726432	67.931100
3477.655248	68.292306
3479.584064	68.279706
3481.512880	68.313956
3483.441696	68.702389
3485.370512	69.123315
3487.299328	69.379397
3489.228144	69.675591
3491.156960	69.974966
3493.085776	70.242492
3495.014592	70.417304
3496.943408	70.589023
3498.872224	70.827722
3500.801040	70.673305
3502.729856	70.494805
3504.658672	71.011241
3506.587488	71.571712
3508.516304	71.556675
3510.445120	71.855936
3512.373936	72.523667
3514.302752	72.806763
3516.231568	72.848982
3518.160384	73.030875
3520.089200	73.269326
3522.018016	73.020716
3523.946832	72.785675
3525.875648	73.042708
3527.804464	73.276138
3529.733280	73.810082
3531.662096	74.485468
3533.590912	74.960137
3535.519728	74.881138
3537.448544	74.965824
3539.377360	75.446753
3541.306176	75.569443
3543.234992	75.166360
3545.163808	74.692770
3547.092624	75.114462
3549.021440	76.145278
3550.950256	76.375742
3552.879072	76.326861
3554.807888	76.897173
3556.736704	77.346517
3558.665520	77.404136
3560.594336	77.282749
3562.523152	77.064031
3564.451968	76.152011
3566.380784	74.938790
3568.309600	76.094655
3570.238416	78.151270
3572.167232	79.040102
3574.096048	79.204619
3576.024864	79.401434
3577.953680	79.639470
3579.882496	79.789731
3581.811312	79.944930
3583.740128	79.747833
3585.668944	78.709585
3587.597760	78.086359
3589.526576	79.814017
3591.455392	80.919860
3593.384208	80.603969
3595.313024	80.376751
3597.241840	80.856925
3599.170656	81.237096
3601.099472	81.642830
3603.028288	82.382530
3604.957104	82.387303
3606.885920	81.449748
3608.814736	81.468286
3610.743552	82.130573
3612.672368	81.617273
3614.601184	81.815629
3616.530000	82.386847
3618.458816	82.122629
3620.387632	83.005164
3622.316448	84.491695
3624.245264	84.952272
3626.174080	84.199713
3628.102896	82.411907
3630.031712	83.013547
3631.960528	84.914912
3633.889344	85.535542
3635.818160	86.220257
3637.746976	86.623609
3639.675792	86.817649
3641.604608	86.696452
3643.533424	86.588150
3645.462240	85.713187
3647.391056	83.547202
3649.319872	82.876434
3651.248688	84.940880
3653.177504	87.047991
3655.106320	87.180394
3657.035136	87.387747
3658.963952	88.374020
3660.892768	88.826864
3662.821584	89.027280
3664.750400	88.996319
3666.679216	88.435642
3668.608032	86.853188
3670.536848	86.296006
3672.465664	87.249879
3674.394480	86.015150
3676.323296	85.632395
3678.252112	87.549417
3680.180928	88.695472
3682.109744	89.498397
3684.038560	89.525044
3685.967376	89.034256
3687.896192	87.615332
3689.825008	86.927876
3691.753824	88.310003
3693.682640	89.758971
3695.611456	90.188121
3697.540272	90.398863
3699.469088	90.355399
3701.397904	89.862128
3703.326720	90.378155
3705.255536	90.907976
3707.184352	90.506978
3709.113168	89.205421
3711.041984	88.013125
3712.970800	89.054779
3714.899616	90.599877
3716.828432	91.122918
3718.757248	90.744965
3720.686064	90.259420
3722.614880	89.530865
3724.543696	89.446728
3726.472512	89.727473
3728.401328	90.735357
3730.330144	90.688659
3732.258960	88.963975
3734.187776	87.002271
3736.116592	86.947872
3738.045408	88.993371
3739.974224	89.733231
3741.903040	89.579277
3743.831856	88.447484
3745.760672	88.218940
3747.689488	88.538217
3749.618304	87.482421
3751.547120	87.372720
3753.475936	89.115758
3755.404752	90.135758
3757.333568	89.849144
3759.262384	89.862131
3761.191200	90.809338
3763.120016	91.175469
3765.048832	90.489656
3766.977648	90.508075
3768.906464	90.516725
3770.835280	90.800906
3772.764096	91.765752
3774.692912	92.136529
3776.621728	91.803732
3778.550544	90.996057
3780.479360	90.994595
3782.408176	91.498442
3784.336992	91.174023
3786.265808	91.390588
3788.194624	91.964065
3790.123440	92.190388
3792.052256	92.203419
3793.981072	91.822871
3795.909888	90.810765
3797.838704	90.395912
3799.767520	89.990915
3801.696336	88.953413
3803.625152	90.065228
3805.553968	90.596496
3807.482784	90.576098
3809.411600	91.572651
3811.340416	91.877911
3813.269232	91.510200
3815.198048	90.274736
3817.126864	89.660290
3819.055680	89.319832
3820.984496	88.354774
3822.913312	89.712887
3824.842128	90.629738
3826.770944	90.624867
3828.699760	91.045071
3830.628576	90.918938
3832.557392	90.498020
3834.486208	90.108042
3836.415024	89.183919
3838.343840	88.301965
3840.272656	88.588481
3842.201472	89.664395
3844.130288	90.617214
3846.059104	91.564144
3847.987920	91.457614
3849.916736	90.296752
3851.845552	88.202905
3853.774368	87.161177
3855.703184	89.275743
3857.632000	90.551156
3859.560816	91.089832
3861.489632	90.398328
3863.418448	89.506740
3865.347264	89.582025
3867.276080	90.239712
3869.204896	89.071260
3871.133712	89.067672
3873.062528	89.838379
3874.991344	90.456719
3876.920160	91.411422
3878.848976	90.605828
3880.777792	89.528069
3882.706608	90.128272
3884.635424	89.956901
3886.564240	90.191570
3888.493056	91.153875
3890.421872	90.446068
3892.350688	90.075664
3894.279504	90.971311
3896.208320	91.070251
3898.137136	89.871763
3900.065952	88.776520
3901.994768	88.371538
3903.923584	88.397927
3905.852400	89.831527
3907.781216	91.427776
3909.710032	92.033964
3911.638848	91.952487
3913.567664	91.663645
3915.496480	90.911866
3917.425296	90.405381
3919.354112	90.738634
3921.282928	91.070997
3923.211744	90.811766
3925.140560	90.670962
3927.069376	91.321058
3928.998192	91.038741
3930.927008	90.408827
3932.855824	90.526050
3934.784640	91.428109
3936.713456	91.819682
3938.642272	91.748227
3940.571088	91.387920
3942.499904	90.665702
3944.428720	90.894580
3946.357536	91.064657
3948.286352	90.605312
3950.215168	90.836549
3952.143984	91.391326
3954.072800	91.621925
3956.001616	91.509172
3957.930432	91.408888
3959.859248	91.323314
3961.788064	91.270832
3963.716880	91.565032
3965.645696	91.773602
3967.574512	91.654298
3969.503328	91.563279
3971.432144	91.528308
3973.360960	91.407016
3975.289776	91.392505
3977.218592	91.585391
3979.147408	91.735358
3981.076224	91.764561
3983.005040	91.779575
3984.933856	91.785979
3986.862672	91.833987
3988.791488	91.745748
3990.720304	91.612701
3992.649120	91.720189
3994.577936	91.777306
3996.506752	91.904879
3998.435568	92.000674
4000.364384	91.947424
