# Supplementary material for: Bioavailable phosphite in the surface ocean during the Great Oxidation Event
Source: Nat Commun. 2025 May 24;16:4825. doi: 10.1038/s41467-025-59963-0 (PMC12102248; doi:10.1038/s41467-025-59963-0)
Supplement: Supplementary file 5 — Supplementary Data 3 [file 41467_2025_59963_MOESM5_ESM.zip › FTIR data/4 uM P(III) in Seawater Si ph7.txt]

##TITLE=No Description
##DATA TYPE=INFRARED SPECTRUM
##XUNITS=1/CM
##YUNITS=%T
399.264912	76.433752
401.193728	71.195089
403.122544	67.466306
405.051360	72.311555
406.980176	73.029341
408.908992	71.165095
410.837808	70.440314
412.766624	71.021072
414.695440	66.171851
416.624256	64.777299
418.553072	64.277656
420.481888	68.193386
422.410704	69.199464
424.339520	67.631726
426.268336	68.077508
428.197152	68.352112
430.125968	67.269142
432.054784	68.147069
433.983600	68.420304
435.912416	68.455748
437.841232	69.249349
439.770048	69.264926
441.698864	68.511755
443.627680	69.873380
445.556496	70.246878
447.485312	70.463110
449.414128	70.456639
451.342944	70.482424
453.271760	69.419386
455.200576	69.574700
457.129392	69.952292
459.058208	70.056775
460.987024	70.463607
462.915840	71.061031
464.844656	71.187182
466.773472	70.638406
468.702288	71.417359
470.631104	72.395391
472.559920	72.523450
474.488736	72.676852
476.417552	73.359401
478.346368	73.807307
480.275184	73.439499
482.204000	73.388580
484.132816	73.535434
486.061632	73.836335
487.990448	74.983072
489.919264	75.775326
491.848080	75.839279
493.776896	75.342603
495.705712	74.953640
497.634528	75.551259
499.563344	76.881189
501.492160	76.801334
503.420976	76.059070
505.349792	76.359715
507.278608	77.221393
509.207424	77.636400
511.136240	77.597754
513.065056	77.437847
514.993872	77.564731
516.922688	77.641905
518.851504	78.079952
520.780320	78.513864
522.709136	78.588952
524.637952	78.940744
526.566768	79.467267
528.495584	79.093527
530.424400	78.688573
532.353216	79.165817
534.282032	79.481864
536.210848	79.577651
538.139664	79.675898
540.068480	80.094761
541.997296	80.624313
543.926112	80.620383
545.854928	80.726652
547.783744	80.674649
549.712560	80.654453
551.641376	81.102296
553.570192	81.470906
555.499008	81.347920
557.427824	81.674059
559.356640	82.089679
561.285456	82.146231
563.214272	82.060064
565.143088	82.048332
567.071904	82.192897
569.000720	82.419226
570.929536	82.337254
572.858352	82.556061
574.787168	82.847970
576.715984	82.778559
578.644800	82.450897
580.573616	82.167477
582.502432	82.183123
584.431248	82.236726
586.360064	82.173553
588.288880	82.377904
590.217696	82.640315
592.146512	82.631021
594.075328	82.431514
596.004144	82.460059
597.932960	82.272729
599.861776	81.951332
601.790592	82.009036
603.719408	82.253769
605.648224	82.348118
607.577040	82.371718
609.505856	82.362366
611.434672	82.590971
613.363488	82.656956
615.292304	82.613801
617.221120	82.467227
619.149936	82.543531
621.078752	82.652307
623.007568	82.599953
624.936384	82.546297
626.865200	82.724105
628.794016	82.919527
630.722832	82.954410
632.651648	82.969472
634.580464	82.952526
636.509280	82.951843
638.438096	83.087081
640.366912	83.110786
642.295728	83.236232
644.224544	83.239276
646.153360	83.166368
648.082176	83.077173
650.010992	83.250291
651.939808	83.310938
653.868624	83.267761
655.797440	83.375868
657.726256	83.681800
659.655072	83.942801
661.583888	84.023433
663.512704	84.203031
665.441520	84.287459
667.370336	83.177464
669.299152	82.743636
671.227968	84.245665
673.156784	84.622673
675.085600	84.482763
677.014416	84.674069
678.943232	84.980033
680.872048	85.097157
682.800864	85.130433
684.729680	85.277149
686.658496	85.353351
688.587312	85.571619
690.516128	86.008680
692.444944	86.298555
694.373760	86.406903
696.302576	86.657339
698.231392	86.919777
700.160208	87.080823
702.089024	87.252021
704.017840	87.513618
705.946656	87.741675
707.875472	87.937152
709.804288	88.070402
711.733104	88.085233
713.661920	88.197483
715.590736	88.412688
717.519552	88.506304
719.448368	88.554682
721.377184	88.659997
723.306000	88.932905
725.234816	89.094725
727.163632	89.167773
729.092448	89.236144
731.021264	89.413013
732.950080	89.465080
734.878896	89.543909
736.807712	89.743122
738.736528	89.937952
740.665344	90.050948
742.594160	90.033601
744.522976	89.984684
746.451792	90.058030
748.380608	90.194760
750.309424	90.500208
752.238240	90.662432
754.167056	90.665100
756.095872	90.716402
758.024688	90.729426
759.953504	90.752571
761.882320	90.748876
763.811136	90.820995
765.739952	91.162559
767.668768	91.365267
769.597584	91.494224
771.526400	91.510383
773.455216	91.459061
775.384032	91.409788
777.312848	91.544303
779.241664	91.614802
781.170480	91.606559
783.099296	91.729506
785.028112	91.896862
786.956928	91.896858
788.885744	91.786923
790.814560	91.866983
792.743376	92.087765
794.672192	92.078089
796.601008	92.077063
798.529824	92.041424
800.458640	92.044859
802.387456	91.980118
804.316272	92.023722
806.245088	92.077014
808.173904	92.063403
810.102720	92.079207
812.031536	92.132646
813.960352	92.100359
815.889168	91.973615
817.817984	91.840562
819.746800	91.760893
821.675616	91.672561
823.604432	91.564699
825.533248	91.514128
827.462064	91.453803
829.390880	91.337817
831.319696	91.275940
833.248512	91.096997
835.177328	90.926016
837.106144	90.774448
839.034960	90.688590
840.963776	90.499841
842.892592	90.257099
844.821408	90.096656
846.750224	89.945131
848.679040	89.792839
850.607856	89.758407
852.536672	89.626021
854.465488	89.329656
856.394304	89.107212
858.323120	89.020526
860.251936	88.875638
862.180752	88.677193
864.109568	88.497634
866.038384	88.398381
867.967200	88.197287
869.896016	87.978686
871.824832	87.808138
873.753648	87.699913
875.682464	87.426007
877.611280	87.209918
879.540096	87.111710
881.468912	87.113144
883.397728	87.068018
885.326544	86.947970
887.255360	86.813243
889.184176	86.742424
891.112992	86.619844
893.041808	86.506779
894.970624	86.501421
896.899440	86.525728
898.828256	86.553916
900.757072	86.561140
902.685888	86.603903
904.614704	86.649513
906.543520	86.680847
908.472336	86.807304
910.401152	86.905954
912.329968	86.929262
914.258784	86.995123
916.187600	87.081035
918.116416	87.100871
920.045232	87.135836
921.974048	87.211981
923.902864	87.233935
925.831680	87.163180
927.760496	87.125681
929.689312	87.065580
931.618128	86.967447
933.546944	86.833138
935.475760	86.651676
937.404576	86.437759
939.333392	86.183926
941.262208	85.906631
943.191024	85.684061
945.119840	85.405011
947.048656	85.108092
948.977472	84.881003
950.906288	84.614029
952.835104	84.235934
954.763920	83.902065
956.692736	83.630769
958.621552	83.343896
960.550368	82.981746
962.479184	82.647654
964.408000	82.329299
966.336816	82.098269
968.265632	81.878123
970.194448	81.596071
972.123264	81.308953
974.052080	81.053727
975.980896	80.859234
977.909712	80.767074
979.838528	80.607821
981.767344	80.403298
983.696160	80.207662
985.624976	80.158392
987.553792	80.131954
989.482608	80.011332
991.411424	79.953260
993.340240	79.907218
995.269056	79.843732
997.197872	79.837132
999.126688	79.844325
1001.055504	79.855232
1002.984320	79.830570
1004.913136	79.840439
1006.841952	79.884694
1008.770768	80.003199
1010.699584	80.087445
1012.628400	80.187812
1014.557216	80.297077
1016.486032	80.460584
1018.414848	80.624138
1020.343664	80.735014
1022.272480	80.876832
1024.201296	81.023353
1026.130112	81.120159
1028.058928	81.303226
1029.987744	81.540313
1031.916560	81.722558
1033.845376	81.877486
1035.774192	81.967016
1037.703008	82.119053
1039.631824	82.342714
1041.560640	82.499179
1043.489456	82.677650
1045.418272	82.880997
1047.347088	83.119099
1049.275904	83.309735
1051.204720	83.506137
1053.133536	83.745196
1055.062352	83.987033
1056.991168	84.201951
1058.919984	84.516449
1060.848800	84.804751
1062.777616	85.079410
1064.706432	85.303382
1066.635248	85.546335
1068.564064	85.949052
1070.492880	86.319123
1072.421696	86.630384
1074.350512	87.005585
1076.279328	87.370990
1078.208144	87.745015
1080.136960	88.124439
1082.065776	88.579635
1083.994592	89.072423
1085.923408	89.559770
1087.852224	89.984022
1089.781040	90.367116
1091.709856	90.823277
1093.638672	91.243154
1095.567488	91.632339
1097.496304	92.042092
1099.425120	92.361235
1101.353936	92.637338
1103.282752	92.935711
1105.211568	93.237574
1107.140384	93.573117
1109.069200	93.885360
1110.998016	94.124241
1112.926832	94.353333
1114.855648	94.584162
1116.784464	94.809066
1118.713280	95.038774
1120.642096	95.276582
1122.570912	95.451509
1124.499728	95.649115
1126.428544	95.821236
1128.357360	95.961960
1130.286176	96.090612
1132.214992	96.230393
1134.143808	96.359197
1136.072624	96.442707
1138.001440	96.497060
1139.930256	96.584449
1141.859072	96.637351
1143.787888	96.711543
1145.716704	96.829403
1147.645520	96.952437
1149.574336	97.002162
1151.503152	97.069016
1153.431968	97.152699
1155.360784	97.205045
1157.289600	97.266588
1159.218416	97.334066
1161.147232	97.388561
1163.076048	97.465083
1165.004864	97.535845
1166.933680	97.587673
1168.862496	97.642126
1170.791312	97.717256
1172.720128	97.768273
1174.648944	97.809565
1176.577760	97.872177
1178.506576	97.935564
1180.435392	98.000522
1182.364208	98.044145
1184.293024	98.054447
1186.221840	98.049300
1188.150656	98.095256
1190.079472	98.147799
1192.008288	98.173358
1193.937104	98.238305
1195.865920	98.273389
1197.794736	98.265813
1199.723552	98.237545
1201.652368	98.252210
1203.581184	98.261224
1205.510000	98.261166
1207.438816	98.280879
1209.367632	98.306990
1211.296448	98.284193
1213.225264	98.291148
1215.154080	98.333009
1217.082896	98.320081
1219.011712	98.285145
1220.940528	98.266196
1222.869344	98.238064
1224.798160	98.210835
1226.726976	98.229820
1228.655792	98.290252
1230.584608	98.308598
1232.513424	98.325829
1234.442240	98.318246
1236.371056	98.342391
1238.299872	98.323599
1240.228688	98.261624
1242.157504	98.231412
1244.086320	98.246674
1246.015136	98.260199
1247.943952	98.221199
1249.872768	98.200341
1251.801584	98.198012
1253.730400	98.159065
1255.659216	98.131356
1257.588032	98.108834
1259.516848	98.100385
1261.445664	98.134018
1263.374480	98.211514
1265.303296	98.206451
1267.232112	98.167127
1269.160928	98.150901
1271.089744	98.166307
1273.018560	98.215797
1274.947376	98.279423
1276.876192	98.291371
1278.805008	98.287144
1280.733824	98.258367
1282.662640	98.290400
1284.591456	98.270265
1286.520272	98.192512
1288.449088	98.168219
1290.377904	98.222947
1292.306720	98.254967
1294.235536	98.285400
1296.164352	98.250991
1298.093168	98.273671
1300.021984	98.331856
1301.950800	98.339636
1303.879616	98.301694
1305.808432	98.277150
1307.737248	98.270201
1309.666064	98.283734
1311.594880	98.212286
1313.523696	98.123046
1315.452512	98.125158
1317.381328	98.066187
1319.310144	98.069266
1321.238960	98.233901
1323.167776	98.309486
1325.096592	98.297988
1327.025408	98.272185
1328.954224	98.278770
1330.883040	98.290191
1332.811856	98.300140
1334.740672	98.237003
1336.669488	98.012584
1338.598304	97.670630
1340.527120	97.741179
1342.455936	98.162494
1344.384752	98.289185
1346.313568	98.259355
1348.242384	98.238094
1350.171200	98.251818
1352.100016	98.253762
1354.028832	98.180003
1355.957648	98.177563
1357.886464	98.163009
1359.815280	98.010716
1361.744096	97.665356
1363.672912	97.657365
1365.601728	97.985165
1367.530544	97.994550
1369.459360	97.909252
1371.388176	97.856388
1373.316992	97.587130
1375.245808	97.467221
1377.174624	97.646358
1379.103440	97.715556
1381.032256	97.751839
1382.961072	97.726823
1384.889888	97.624426
1386.818704	97.384544
1388.747520	97.489323
1390.676336	97.618655
1392.605152	97.398477
1394.533968	96.987384
1396.462784	96.964356
1398.391600	97.154462
1400.320416	97.347812
1402.249232	97.443686
1404.178048	97.212461
1406.106864	97.173030
1408.035680	97.318148
1409.964496	97.315773
1411.893312	97.258152
1413.822128	97.258542
1415.750944	97.107922
1417.679760	96.831369
1419.608576	96.702352
1421.537392	96.978058
1423.466208	96.959787
1425.395024	97.056633
1427.323840	97.227683
1429.252656	97.127872
1431.181472	97.106336
1433.110288	97.125198
1435.039104	97.001565
1436.967920	96.779737
1438.896736	97.033235
1440.825552	97.197770
1442.754368	97.153658
1444.683184	97.050574
1446.612000	96.930966
1448.540816	96.898575
1450.469632	96.998229
1452.398448	96.884828
1454.327264	96.617640
1456.256080	95.985907
1458.184896	95.892393
1460.113712	96.651781
1462.042528	97.005789
1463.971344	96.849615
1465.900160	96.853529
1467.828976	97.205805
1469.757792	97.234429
1471.686608	96.659492
1473.615424	96.138166
1475.544240	96.459784
1477.473056	96.808985
1479.401872	97.022927
1481.330688	96.938323
1483.259504	97.015844
1485.188320	96.976197
1487.117136	96.658962
1489.045952	96.193302
1490.974768	96.240756
1492.903584	96.702199
1494.832400	96.641222
1496.761216	96.270640
1498.690032	96.452972
1500.618848	96.745422
1502.547664	96.903218
1504.476480	96.679901
1506.405296	95.235300
1508.334112	94.909648
1510.262928	95.946570
1512.191744	96.496764
1514.120560	96.585075
1516.049376	96.215210
1517.978192	96.366505
1519.907008	96.607268
1521.835824	96.134179
1523.764640	96.309567
1525.693456	96.303069
1527.622272	96.436218
1529.551088	96.821234
1531.479904	96.914219
1533.408720	96.670209
1535.337536	96.914316
1537.266352	97.151543
1539.195168	96.511188
1541.123984	95.685854
1543.052800	95.906307
1544.981616	96.244946
1546.910432	96.839406
1548.839248	96.932551
1550.768064	96.919179
1552.696880	97.128040
1554.625696	96.873329
1556.554512	96.831926
1558.483328	95.969415
1560.412144	96.047838
1562.340960	96.821972
1564.269776	96.963528
1566.198592	96.955160
1568.127408	96.943292
1570.056224	96.831915
1571.985040	97.141420
1573.913856	97.164724
1575.842672	96.674385
1577.771488	96.493727
1579.700304	96.865723
1581.629120	96.932925
1583.557936	96.799686
1585.486752	96.669406
1587.415568	96.630790
1589.344384	96.468773
1591.273200	96.257310
1593.202016	96.023639
1595.130832	95.884235
1597.059648	95.806901
1598.988464	95.695287
1600.917280	95.385299
1602.846096	95.095576
1604.774912	94.925407
1606.703728	94.748316
1608.632544	94.440328
1610.561360	94.245955
1612.490176	94.072625
1614.418992	93.952886
1616.347808	93.344522
1618.276624	93.040014
1620.205440	93.150351
1622.134256	92.851377
1624.063072	92.386411
1625.991888	92.629401
1627.920704	92.621773
1629.849520	92.588223
1631.778336	92.567675
1633.707152	92.469712
1635.635968	91.762875
1637.564784	91.760019
1639.493600	92.238147
1641.422416	92.437979
1643.351232	92.595182
1645.280048	92.576363
1647.208864	92.138197
1649.137680	92.620473
1651.066496	93.181547
1652.995312	92.528566
1654.924128	92.598842
1656.852944	93.542500
1658.781760	94.032684
1660.710576	94.157855
1662.639392	94.132607
1664.568208	94.549699
1666.497024	94.904332
1668.425840	94.590971
1670.354656	94.206222
1672.283472	94.635455
1674.212288	95.029339
1676.141104	95.198965
1678.069920	95.508209
1679.998736	95.451579
1681.927552	95.452960
1683.856368	94.959692
1685.785184	95.430185
1687.714000	96.046142
1689.642816	96.212128
1691.571632	96.548326
1693.500448	96.798176
1695.429264	96.589085
1697.358080	96.343310
1699.286896	96.603149
1701.215712	96.394100
1703.144528	96.648267
1705.073344	96.658750
1707.002160	96.981092
1708.930976	97.406789
1710.859792	97.556772
1712.788608	97.526277
1714.717424	97.177208
1716.646240	96.856378
1718.575056	96.961926
1720.503872	97.545504
1722.432688	97.730433
1724.361504	97.793866
1726.290320	97.954192
1728.219136	97.901488
1730.147952	97.682947
1732.076768	97.552903
1734.005584	97.081524
1735.934400	97.347574
1737.863216	97.674871
1739.792032	97.587578
1741.720848	97.648733
1743.649664	97.555509
1745.578480	97.686649
1747.507296	97.537814
1749.436112	97.305165
1751.364928	97.490292
1753.293744	98.005993
1755.222560	98.147214
1757.151376	97.890882
1759.080192	97.978233
1761.009008	97.938259
1762.937824	97.990617
1764.866640	98.260054
1766.795456	98.146542
1768.724272	97.864157
1770.653088	97.748568
1772.581904	97.662233
1774.510720	97.957877
1776.439536	98.113144
1778.368352	98.149491
1780.297168	98.033283
1782.225984	98.189109
1784.154800	98.345545
1786.083616	98.272919
1788.012432	98.271561
1789.941248	98.063155
1791.870064	97.756398
1793.798880	97.842291
1795.727696	98.068904
1797.656512	98.153597
1799.585328	98.067054
1801.514144	97.990888
1803.442960	98.259777
1805.371776	98.402940
1807.300592	98.290622
1809.229408	98.125683
1811.158224	98.115840
1813.087040	98.266882
1815.015856	98.423729
1816.944672	98.311901
1818.873488	98.300215
1820.802304	98.392426
1822.731120	98.384689
1824.659936	98.141820
1826.588752	98.150270
1828.517568	98.108937
1830.446384	97.902059
1832.375200	98.210657
1834.304016	98.407065
1836.232832	98.392005
1838.161648	98.368156
1840.090464	98.407396
1842.019280	98.277754
1843.948096	97.938751
1845.876912	98.022860
1847.805728	98.275531
1849.734544	98.408624
1851.663360	98.426506
1853.592176	98.481369
1855.520992	98.595186
1857.449808	98.555193
1859.378624	98.361377
1861.307440	98.369865
1863.236256	98.390315
1865.165072	98.226561
1867.093888	98.053422
1869.022704	98.048376
1870.951520	98.289834
1872.880336	98.492208
1874.809152	98.467066
1876.737968	98.518043
1878.666784	98.650997
1880.595600	98.658251
1882.524416	98.518595
1884.453232	98.502459
1886.382048	98.461012
1888.310864	98.367244
1890.239680	98.198190
1892.168496	98.264116
1894.097312	98.382248
1896.026128	98.406022
1897.954944	98.390922
1899.883760	98.434821
1901.812576	98.525550
1903.741392	98.579581
1905.670208	98.575653
1907.599024	98.463397
1909.527840	98.175471
1911.456656	98.420924
1913.385472	98.637170
1915.314288	98.569042
1917.243104	98.364763
1919.171920	98.320558
1921.100736	98.344989
1923.029552	98.203635
1924.958368	98.305022
1926.887184	98.386636
1928.816000	98.404997
1930.744816	98.500976
1932.673632	98.594833
1934.602448	98.587914
1936.531264	98.337973
1938.460080	98.320634
1940.388896	98.311630
1942.317712	98.198139
1944.246528	98.277974
1946.175344	98.633350
1948.104160	98.707170
1950.032976	98.753051
1951.961792	98.620367
1953.890608	98.419646
1955.819424	98.320649
1957.748240	98.509357
1959.677056	98.857062
1961.605872	98.798103
1963.534688	98.464419
1965.463504	98.400415
1967.392320	98.444751
1969.321136	98.792404
1971.249952	98.821085
1973.178768	98.758166
1975.107584	98.856835
1977.036400	99.032386
1978.965216	98.747920
1980.894032	98.332277
1982.822848	98.246468
1984.751664	98.661129
1986.680480	98.763307
1988.609296	98.499530
1990.538112	98.606357
1992.466928	98.781071
1994.395744	98.784248
1996.324560	98.395872
1998.253376	98.411505
2000.182192	99.078926
2002.111008	99.140199
2004.039824	99.056280
2005.968640	98.747299
2007.897456	98.684623
2009.826272	98.973551
2011.755088	99.473104
2013.683904	99.474300
2015.612720	99.099197
2017.541536	98.623787
2019.470352	98.717919
2021.399168	99.147149
2023.327984	99.429272
2025.256800	99.011588
2027.185616	98.717747
2029.114432	98.724850
2031.043248	98.977244
2032.972064	99.090395
2034.900880	99.398376
2036.829696	99.276944
2038.758512	99.040073
2040.687328	98.786682
2042.616144	98.536947
2044.544960	98.860850
2046.473776	99.357753
2048.402592	99.225035
2050.331408	99.339572
2052.260224	99.467265
2054.189040	99.286108
2056.117856	99.060887
2058.046672	98.761996
2059.975488	98.436526
2061.904304	98.450668
2063.833120	98.601805
2065.761936	98.570889
2067.690752	98.488782
2069.619568	98.497295
2071.548384	98.402918
2073.477200	98.484374
2075.406016	98.678458
2077.334832	98.653731
2079.263648	98.519939
2081.192464	98.414733
2083.121280	98.494230
2085.050096	98.608458
2086.978912	98.398894
2088.907728	98.276470
2090.836544	98.438900
2092.765360	98.697029
2094.694176	98.749656
2096.622992	98.594880
2098.551808	98.473734
2100.480624	98.475634
2102.409440	98.287353
2104.338256	98.328576
2106.267072	98.309555
2108.195888	98.523583
2110.124704	98.702020
2112.053520	98.424655
2113.982336	98.364038
2115.911152	98.572421
2117.839968	98.605285
2119.768784	98.513910
2121.697600	98.286819
2123.626416	98.291445
2125.555232	98.680111
2127.484048	98.796085
2129.412864	98.642526
2131.341680	98.488192
2133.270496	98.465132
2135.199312	98.576769
2137.128128	98.616252
2139.056944	98.829913
2140.985760	98.609202
2142.914576	98.430709
2144.843392	98.652277
2146.772208	98.862630
2148.701024	98.945457
2150.629840	98.571730
2152.558656	98.327940
2154.487472	98.838880
2156.416288	99.200030
2158.345104	99.495019
2160.273920	99.116896
2162.202736	98.631738
2164.131552	98.673948
2166.060368	99.027127
2167.989184	98.989365
2169.918000	99.217375
2171.846816	99.314393
2173.775632	99.354992
2175.704448	99.274431
2177.633264	99.027392
2179.562080	98.624661
2181.490896	98.890595
2183.419712	98.703425
2185.348528	98.252520
2187.277344	98.577842
2189.206160	99.112558
2191.134976	99.208289
2193.063792	99.090036
2194.992608	98.831610
2196.921424	98.900273
2198.850240	98.764670
2200.779056	98.638884
2202.707872	98.840444
2204.636688	98.626176
2206.565504	98.866584
2208.494320	99.134434
2210.423136	98.831888
2212.351952	98.547318
2214.280768	98.689937
2216.209584	98.977723
2218.138400	98.780112
2220.067216	98.671971
2221.996032	98.869487
2223.924848	98.571120
2225.853664	98.493243
2227.782480	98.702013
2229.711296	98.645641
2231.640112	98.677357
2233.568928	98.771853
2235.497744	98.758409
2237.426560	98.724943
2239.355376	98.728733
2241.284192	98.550011
2243.213008	98.489689
2245.141824	98.556126
2247.070640	98.582151
2248.999456	98.489433
2250.928272	98.403438
2252.857088	98.545879
2254.785904	98.608021
2256.714720	98.420063
2258.643536	98.313151
2260.572352	98.306570
2262.501168	98.372473
2264.429984	98.424837
2266.358800	98.368844
2268.287616	98.177910
2270.216432	98.141387
2272.145248	98.363071
2274.074064	98.489675
2276.002880	98.399933
2277.931696	98.458756
2279.860512	98.568630
2281.789328	98.507813
2283.718144	98.394504
2285.646960	98.260742
2287.575776	98.082788
2289.504592	97.830274
2291.433408	97.644450
2293.362224	97.536145
2295.291040	97.464892
2297.219856	97.367980
2299.148672	97.218150
2301.077488	96.961182
2303.006304	96.650926
2304.935120	96.294537
2306.863936	95.990038
2308.792752	95.648547
2310.721568	95.306732
2312.650384	95.121993
2314.579200	94.987652
2316.508016	94.769811
2318.436832	94.206978
2320.365648	93.474970
2322.294464	92.918619
2324.223280	92.669382
2326.152096	92.644270
2328.080912	92.410957
2330.009728	92.044753
2331.938544	92.017078
2333.867360	92.138252
2335.796176	92.078491
2337.724992	91.853741
2339.653808	91.596268
2341.582624	91.398043
2343.511440	91.554807
2345.440256	92.007800
2347.369072	92.976693
2349.297888	93.315568
2351.226704	92.422458
2353.155520	91.221891
2355.084336	90.337096
2357.013152	89.606514
2358.941968	89.088343
2360.870784	88.968635
2362.799600	89.274435
2364.728416	89.939019
2366.657232	90.882566
2368.586048	91.795648
2370.514864	92.755997
2372.443680	93.622073
2374.372496	94.544093
2376.301312	95.422220
2378.230128	96.139705
2380.158944	96.870787
2382.087760	97.620378
2384.016576	98.057551
2385.945392	98.385123
2387.874208	98.553746
2389.803024	98.572542
2391.731840	98.588403
2393.660656	98.665893
2395.589472	98.649841
2397.518288	98.638043
2399.447104	98.655859
2401.375920	98.638628
2403.304736	98.589592
2405.233552	98.632249
2407.162368	98.685419
2409.091184	98.670461
2411.020000	98.671577
2412.948816	98.694126
2414.877632	98.677543
2416.806448	98.621121
2418.735264	98.663051
2420.664080	98.669113
2422.592896	98.630486
2424.521712	98.644076
2426.450528	98.720000
2428.379344	98.728273
2430.308160	98.762591
2432.236976	98.697845
2434.165792	98.608805
2436.094608	98.642837
2438.023424	98.692233
2439.952240	98.675648
2441.881056	98.645151
2443.809872	98.651211
2445.738688	98.684215
2447.667504	98.745629
2449.596320	98.760925
2451.525136	98.704982
2453.453952	98.766667
2455.382768	98.759639
2457.311584	98.622905
2459.240400	98.659510
2461.169216	98.732950
2463.098032	98.783616
2465.026848	98.826440
2466.955664	98.825057
2468.884480	98.709969
2470.813296	98.708409
2472.742112	98.717830
2474.670928	98.718594
2476.599744	98.691628
2478.528560	98.686115
2480.457376	98.744225
2482.386192	98.828061
2484.315008	98.810994
2486.243824	98.769715
2488.172640	98.751482
2490.101456	98.788278
2492.030272	98.790357
2493.959088	98.746120
2495.887904	98.680806
2497.816720	98.670067
2499.745536	98.694344
2501.674352	98.723603
2503.603168	98.784524
2505.531984	98.780221
2507.460800	98.777730
2509.389616	98.780168
2511.318432	98.794588
2513.247248	98.767002
2515.176064	98.788290
2517.104880	98.857469
2519.033696	98.885142
2520.962512	98.860167
2522.891328	98.826545
2524.820144	98.749286
2526.748960	98.751496
2528.677776	98.804269
2530.606592	98.799484
2532.535408	98.823263
2534.464224	98.855189
2536.393040	98.835542
2538.321856	98.787259
2540.250672	98.814540
2542.179488	98.851058
2544.108304	98.779569
2546.037120	98.699225
2547.965936	98.715333
2549.894752	98.736271
2551.823568	98.748360
2553.752384	98.775986
2555.681200	98.734461
2557.610016	98.674304
2559.538832	98.728327
2561.467648	98.779702
2563.396464	98.746814
2565.325280	98.722683
2567.254096	98.734395
2569.182912	98.763028
2571.111728	98.768279
2573.040544	98.756657
2574.969360	98.725984
2576.898176	98.662529
2578.826992	98.659404
2580.755808	98.619479
2582.684624	98.655111
2584.613440	98.743003
2586.542256	98.728817
2588.471072	98.683718
2590.399888	98.717465
2592.328704	98.672272
2594.257520	98.605356
2596.186336	98.559586
2598.115152	98.508504
2600.043968	98.558942
2601.972784	98.666744
2603.901600	98.672591
2605.830416	98.587006
2607.759232	98.608808
2609.688048	98.641423
2611.616864	98.619933
2613.545680	98.615878
2615.474496	98.666321
2617.403312	98.637692
2619.332128	98.604625
2621.260944	98.542612
2623.189760	98.576064
2625.118576	98.592300
2627.047392	98.533234
2628.976208	98.523100
2630.905024	98.602162
2632.833840	98.612668
2634.762656	98.535354
2636.691472	98.465296
2638.620288	98.467558
2640.549104	98.482615
2642.477920	98.441358
2644.406736	98.434058
2646.335552	98.485723
2648.264368	98.486575
2650.193184	98.396905
2652.122000	98.324026
2654.050816	98.342079
2655.979632	98.382038
2657.908448	98.407366
2659.837264	98.380252
2661.766080	98.340247
2663.694896	98.344622
2665.623712	98.370415
2667.552528	98.371890
2669.481344	98.353260
2671.410160	98.373957
2673.338976	98.386804
2675.267792	98.372989
2677.196608	98.361327
2679.125424	98.337476
2681.054240	98.304086
2682.983056	98.321546
2684.911872	98.345592
2686.840688	98.331837
2688.769504	98.308339
2690.698320	98.302454
2692.627136	98.281965
2694.555952	98.282836
2696.484768	98.276752
2698.413584	98.252186
2700.342400	98.265095
2702.271216	98.272008
2704.200032	98.261037
2706.128848	98.231141
2708.057664	98.223363
2709.986480	98.223730
2711.915296	98.221540
2713.844112	98.236104
2715.772928	98.220560
2717.701744	98.156154
2719.630560	98.131386
2721.559376	98.131823
2723.488192	98.148326
2725.417008	98.145587
2727.345824	98.132493
2729.274640	98.121415
2731.203456	98.113662
2733.132272	98.155831
2735.061088	98.169097
2736.989904	98.149373
2738.918720	98.134744
2740.847536	98.130897
2742.776352	98.125836
2744.705168	98.108444
2746.633984	98.088871
2748.562800	98.082394
2750.491616	98.048640
2752.420432	98.027512
2754.349248	98.028925
2756.278064	98.028031
2758.206880	98.054279
2760.135696	98.067769
2762.064512	98.057747
2763.993328	98.055106
2765.922144	98.034841
2767.850960	97.958978
2769.779776	97.917367
2771.708592	97.927212
2773.637408	97.928945
2775.566224	97.940194
2777.495040	97.939546
2779.423856	97.901273
2781.352672	97.897321
2783.281488	97.914474
2785.210304	97.894909
2787.139120	97.898351
2789.067936	97.884929
2790.996752	97.864848
2792.925568	97.825933
2794.854384	97.829697
2796.783200	97.823698
2798.712016	97.783402
2800.640832	97.787299
2802.569648	97.798838
2804.498464	97.811550
2806.427280	97.792517
2808.356096	97.733203
2810.284912	97.745622
2812.213728	97.757435
2814.142544	97.711661
2816.071360	97.715851
2818.000176	97.747347
2819.928992	97.774376
2821.857808	97.776908
2823.786624	97.722221
2825.715440	97.655167
2827.644256	97.630706
2829.573072	97.601907
2831.501888	97.593274
2833.430704	97.542896
2835.359520	97.506954
2837.288336	97.491756
2839.217152	97.516899
2841.145968	97.576354
2843.074784	97.566789
2845.003600	97.554847
2846.932416	97.596545
2848.861232	97.595555
2850.790048	97.566521
2852.718864	97.534813
2854.647680	97.450737
2856.576496	97.375939
2858.505312	97.312073
2860.434128	97.271152
2862.362944	97.200759
2864.291760	97.113013
2866.220576	97.066150
2868.149392	97.034769
2870.078208	97.013784
2872.007024	96.991311
2873.935840	96.976725
2875.864656	96.920617
2877.793472	96.834560
2879.722288	96.818089
2881.651104	96.851744
2883.579920	96.845666
2885.508736	96.810316
2887.437552	96.801219
2889.366368	96.776777
2891.295184	96.735324
2893.224000	96.723701
2895.152816	96.701151
2897.081632	96.646290
2899.010448	96.599358
2900.939264	96.565889
2902.868080	96.518911
2904.796896	96.550857
2906.725712	96.576180
2908.654528	96.559022
2910.583344	96.601954
2912.512160	96.666063
2914.440976	96.707873
2916.369792	96.780407
2918.298608	96.768789
2920.227424	96.715761
2922.156240	96.661446
2924.085056	96.611085
2926.013872	96.552742
2927.942688	96.543642
2929.871504	96.516924
2931.800320	96.472457
2933.729136	96.444519
2935.657952	96.458550
2937.586768	96.427765
2939.515584	96.387214
2941.444400	96.300496
2943.373216	96.188156
2945.302032	96.156358
2947.230848	96.199288
2949.159664	96.128143
2951.088480	96.103407
2953.017296	96.091616
2954.946112	96.085927
2956.874928	96.070899
2958.803744	96.006218
2960.732560	95.931627
2962.661376	95.872152
2964.590192	95.795252
2966.519008	95.734660
2968.447824	95.661339
2970.376640	95.634426
2972.305456	95.601463
2974.234272	95.597674
2976.163088	95.592183
2978.091904	95.568539
2980.020720	95.525458
2981.949536	95.488074
2983.878352	95.463756
2985.807168	95.447557
2987.735984	95.382937
2989.664800	95.336351
2991.593616	95.400946
2993.522432	95.442275
2995.451248	95.401644
2997.380064	95.425707
2999.308880	95.449707
3001.237696	95.444577
3003.166512	95.432568
3005.095328	95.435134
3007.024144	95.456755
3008.952960	95.449669
3010.881776	95.434577
3012.810592	95.430936
3014.739408	95.460033
3016.668224	95.509531
3018.597040	95.485231
3020.525856	95.473039
3022.454672	95.503088
3024.383488	95.458060
3026.312304	95.379829
3028.241120	95.361027
3030.169936	95.296065
3032.098752	95.290157
3034.027568	95.339016
3035.956384	95.347226
3037.885200	95.340785
3039.814016	95.307807
3041.742832	95.290625
3043.671648	95.295122
3045.600464	95.277416
3047.529280	95.202051
3049.458096	95.057230
3051.386912	95.024895
3053.315728	94.918512
3055.244544	94.840128
3057.173360	94.893149
3059.102176	94.980615
3061.030992	94.984986
3062.959808	94.834408
3064.888624	94.690587
3066.817440	94.654587
3068.746256	94.650080
3070.675072	94.714823
3072.603888	94.678346
3074.532704	94.609936
3076.461520	94.506914
3078.390336	94.432747
3080.319152	94.435561
3082.247968	94.445211
3084.176784	94.380735
3086.105600	94.343512
3088.034416	94.306159
3089.963232	94.281654
3091.892048	94.227522
3093.820864	94.148061
3095.749680	94.068350
3097.678496	94.043218
3099.607312	93.963006
3101.536128	93.887769
3103.464944	93.851267
3105.393760	93.902862
3107.322576	93.850891
3109.251392	93.725491
3111.180208	93.618775
3113.109024	93.605631
3115.037840	93.519880
3116.966656	93.422294
3118.895472	93.410158
3120.824288	93.332698
3122.753104	93.172486
3124.681920	93.192664
3126.610736	93.288967
3128.539552	93.234236
3130.468368	93.068443
3132.397184	92.943507
3134.326000	92.912145
3136.254816	92.881058
3138.183632	92.766310
3140.112448	92.697846
3142.041264	92.690458
3143.970080	92.756189
3145.898896	92.678885
3147.827712	92.522174
3149.756528	92.429792
3151.685344	92.389271
3153.614160	92.350435
3155.542976	92.325878
3157.471792	92.254071
3159.400608	92.223820
3161.329424	92.143004
3163.258240	91.989934
3165.187056	91.944726
3167.115872	91.982234
3169.044688	91.929102
3170.973504	91.805317
3172.902320	91.724489
3174.831136	91.680226
3176.759952	91.605386
3178.688768	91.553646
3180.617584	91.489440
3182.546400	91.496932
3184.475216	91.425999
3186.404032	91.305495
3188.332848	91.290054
3190.261664	91.281824
3192.190480	91.131835
3194.119296	91.078365
3196.048112	90.970288
3197.976928	90.870659
3199.905744	90.857724
3201.834560	90.793561
3203.763376	90.716266
3205.692192	90.696209
3207.621008	90.634186
3209.549824	90.550699
3211.478640	90.501154
3213.407456	90.438136
3215.336272	90.379389
3217.265088	90.501728
3219.193904	90.479963
3221.122720	90.327836
3223.051536	90.236898
3224.980352	90.218954
3226.909168	90.150269
3228.837984	90.215216
3230.766800	90.161451
3232.695616	90.132738
3234.624432	90.164649
3236.553248	90.137254
3238.482064	89.969930
3240.410880	89.994700
3242.339696	90.072294
3244.268512	90.025293
3246.197328	89.883688
3248.126144	89.907664
3250.054960	89.936989
3251.983776	89.910809
3253.912592	89.827391
3255.841408	89.827061
3257.770224	89.819752
3259.699040	89.842525
3261.627856	89.767288
3263.556672	89.681650
3265.485488	89.489824
3267.414304	89.523646
3269.343120	89.619269
3271.271936	89.604999
3273.200752	89.530140
3275.129568	89.528285
3277.058384	89.472381
3278.987200	89.495003
3280.916016	89.474729
3282.844832	89.490940
3284.773648	89.455829
3286.702464	89.428429
3288.631280	89.378138
3290.560096	89.360408
3292.488912	89.252293
3294.417728	89.137052
3296.346544	89.117904
3298.275360	89.172045
3300.204176	89.139340
3302.132992	89.172967
3304.061808	89.089242
3305.990624	88.988399
3307.919440	88.976307
3309.848256	88.968752
3311.777072	88.999734
3313.705888	89.028705
3315.634704	88.904676
3317.563520	88.900521
3319.492336	88.883929
3321.421152	88.935899
3323.349968	89.009892
3325.278784	88.991336
3327.207600	88.820495
3329.136416	88.768529
3331.065232	88.767605
3332.994048	88.844370
3334.922864	88.692954
3336.851680	88.552908
3338.780496	88.555324
3340.709312	88.580766
3342.638128	88.480243
3344.566944	88.487268
3346.495760	88.573079
3348.424576	88.562439
3350.353392	88.584066
3352.282208	88.691039
3354.211024	88.611225
3356.139840	88.518093
3358.068656	88.448299
3359.997472	88.504817
3361.926288	88.499667
3363.855104	88.532046
3365.783920	88.538942
3367.712736	88.661747
3369.641552	88.789089
3371.570368	88.786860
3373.499184	88.728983
3375.428000	88.795437
3377.356816	88.753368
3379.285632	88.745397
3381.214448	88.771402
3383.143264	88.772480
3385.072080	88.678474
3387.000896	88.649626
3388.929712	88.692619
3390.858528	88.794089
3392.787344	88.755336
3394.716160	88.893131
3396.644976	89.003218
3398.573792	89.018014
3400.502608	89.137735
3402.431424	89.208504
3404.360240	89.089240
3406.289056	89.107422
3408.217872	89.224075
3410.146688	89.234830
3412.075504	89.188691
3414.004320	89.229125
3415.933136	89.228076
3417.861952	89.360188
3419.790768	89.359574
3421.719584	89.334635
3423.648400	89.444184
3425.577216	89.676484
3427.506032	89.750533
3429.434848	89.766521
3431.363664	89.703641
3433.292480	89.728885
3435.221296	89.818470
3437.150112	89.887443
3439.078928	89.902240
3441.007744	89.998388
3442.936560	90.006901
3444.865376	90.155530
3446.794192	90.087214
3448.723008	90.219263
3450.651824	90.486697
3452.580640	90.449673
3454.509456	90.391287
3456.438272	90.612453
3458.367088	90.651575
3460.295904	90.610024
3462.224720	90.612889
3464.153536	90.770391
3466.082352	90.904465
3468.011168	90.939849
3469.939984	90.833239
3471.868800	90.956685
3473.797616	91.093751
3475.726432	91.087810
3477.655248	91.113740
3479.584064	91.161278
3481.512880	91.173535
3483.441696	91.291553
3485.370512	91.377057
3487.299328	91.502186
3489.228144	91.624037
3491.156960	91.816181
3493.085776	91.925071
3495.014592	91.869310
3496.943408	91.775367
3498.872224	91.871684
3500.801040	91.884585
3502.729856	91.727037
3504.658672	91.906772
3506.587488	92.249122
3508.516304	92.170626
3510.445120	92.188994
3512.373936	92.511679
3514.302752	92.606484
3516.231568	92.560571
3518.160384	92.671429
3520.089200	92.666001
3522.018016	92.557765
3523.946832	92.354749
3525.875648	92.560747
3527.804464	92.618864
3529.733280	92.865303
3531.662096	92.976796
3533.590912	93.145198
3535.519728	93.077454
3537.448544	93.117042
3539.377360	93.273906
3541.306176	93.374406
3543.234992	93.338448
3545.163808	93.081087
3547.092624	93.023124
3549.021440	93.447145
3550.950256	93.446607
3552.879072	93.327656
3554.807888	93.525297
3556.736704	93.708196
3558.665520	93.733489
3560.594336	93.723129
3562.523152	93.810514
3564.451968	93.975871
3566.380784	93.605220
3568.309600	93.328550
3570.238416	93.915782
3572.167232	94.357732
3574.096048	94.397887
3576.024864	94.383173
3577.953680	94.406879
3579.882496	94.469888
3581.811312	94.561271
3583.740128	94.686702
3585.668944	94.494258
3587.597760	93.842348
3589.526576	94.143591
3591.455392	94.717588
3593.384208	94.439279
3595.313024	94.284647
3597.241840	94.596193
3599.170656	94.858031
3601.099472	94.746005
3603.028288	94.980529
3604.957104	95.402613
3606.885920	95.343222
3608.814736	95.030391
3610.743552	95.387477
3612.672368	95.360899
3614.601184	95.161871
3616.530000	95.426882
3618.458816	95.434669
3620.387632	95.182253
3622.316448	95.621114
3624.245264	95.969110
3626.174080	96.175563
3628.102896	95.793481
3630.031712	95.378069
3631.960528	96.193551
3633.889344	96.320736
3635.818160	96.318671
3637.746976	96.561726
3639.675792	96.683053
3641.604608	96.685600
3643.533424	96.796600
3645.462240	97.110226
3647.391056	96.585219
3649.319872	96.069744
3651.248688	96.152954
3653.177504	97.046863
3655.106320	97.297963
3657.035136	97.043984
3658.963952	97.288679
3660.892768	97.555671
3662.821584	97.563302
3664.750400	97.567622
3666.679216	97.622503
3668.608032	97.297158
3670.536848	96.699127
3672.465664	97.393664
3674.394480	97.286100
3676.323296	96.120139
3678.252112	96.792325
3680.180928	97.342843
3682.109744	97.705094
3684.038560	97.910363
3685.967376	98.081032
3687.896192	97.855224
3689.825008	97.085873
3691.753824	97.224565
3693.682640	97.640259
3695.611456	97.873392
3697.540272	97.910300
3699.469088	98.105882
3701.397904	97.996830
3703.326720	98.149214
3705.255536	98.387159
3707.184352	98.493125
3709.113168	98.224806
3711.041984	97.726405
3712.970800	97.809366
3714.899616	98.450764
3716.828432	98.745222
3718.757248	98.557759
3720.686064	98.292438
3722.614880	98.027079
3724.543696	97.869225
3726.472512	97.708014
3728.401328	98.002444
3730.330144	98.376144
3732.258960	98.146355
3734.187776	97.655429
3736.116592	97.093475
3738.045408	97.752121
3739.974224	98.349502
3741.903040	98.785678
3743.831856	98.689551
3745.760672	98.346849
3747.689488	98.822633
3749.618304	98.749263
3751.547120	98.226341
3753.475936	98.471634
3755.404752	99.015510
3757.333568	99.151803
3759.262384	99.026041
3761.191200	99.155760
3763.120016	99.441136
3765.048832	99.350693
3766.977648	99.248200
3768.906464	99.145128
3770.835280	98.827295
3772.764096	99.138097
3774.692912	99.353212
3776.621728	99.530520
3778.550544	99.329324
3780.479360	99.099902
3782.408176	99.314598
3784.336992	99.183894
3786.265808	99.030226
3788.194624	99.229439
3790.123440	99.321987
3792.052256	99.372260
3793.981072	99.281018
3795.909888	99.042468
3797.838704	98.971474
3799.767520	99.047403
3801.696336	98.369793
3803.625152	98.648268
3805.553968	98.891521
3807.482784	98.505697
3809.411600	98.825959
3811.340416	99.319497
3813.269232	99.522229
3815.198048	99.153473
3817.126864	98.691370
3819.055680	99.012781
3820.984496	98.361806
3822.913312	98.314033
3824.842128	98.806495
3826.770944	98.794234
3828.699760	98.952011
3830.628576	99.146977
3832.557392	99.037594
3834.486208	99.134608
3836.415024	98.951153
3838.343840	98.396466
3840.272656	98.184234
3842.201472	98.505412
3844.130288	98.659293
3846.059104	98.938588
3847.987920	99.108396
3849.916736	99.252265
3851.845552	99.139632
3853.774368	98.273263
3855.703184	98.243175
3857.632000	98.678183
3859.560816	99.039021
3861.489632	99.033222
3863.418448	98.714196
3865.347264	98.742034
3867.276080	99.225890
3869.204896	98.974315
3871.133712	98.344640
3873.062528	98.668731
3874.991344	98.734189
3876.920160	99.219946
3878.848976	99.219161
3880.777792	98.763852
3882.706608	98.899638
3884.635424	99.029708
3886.564240	98.785993
3888.493056	99.100476
3890.421872	98.888997
3892.350688	98.536100
3894.279504	98.902427
3896.208320	99.313030
3898.137136	99.099125
3900.065952	98.746859
3901.994768	98.679561
3903.923584	98.531134
3905.852400	98.633485
3907.781216	99.081221
3909.710032	99.288884
3911.638848	99.405980
3913.567664	99.522201
3915.496480	99.398223
3917.425296	99.089924
3919.354112	99.034018
3921.282928	99.092878
3923.211744	99.107212
3925.140560	98.858044
3927.069376	99.095213
3928.998192	99.210901
3930.927008	99.058898
3932.855824	98.991031
3934.784640	99.276354
3936.713456	99.390169
3938.642272	99.378839
3940.571088	99.398253
3942.499904	99.209047
3944.428720	99.140322
3946.357536	99.197001
3948.286352	98.940933
3950.215168	98.947581
3952.143984	99.116074
3954.072800	99.269193
3956.001616	99.211326
3957.930432	99.194043
3959.859248	99.236555
3961.788064	99.240971
3963.716880	99.214686
3965.645696	99.279535
3967.574512	99.238613
3969.503328	99.275119
3971.432144	99.256212
3973.360960	99.282975
3975.289776	99.306466
3977.218592	99.370296
3979.147408	99.363974
3981.076224	99.401112
3983.005040	99.415557
3984.933856	99.422929
3986.862672	99.367896
3988.791488	99.322704
3990.720304	99.282674
3992.649120	99.350341
3994.577936	99.313057
3996.506752	99.343431
3998.435568	99.368489
4000.364384	99.429176
