# Supplementary material for: Bioavailable phosphite in the surface ocean during the Great Oxidation Event
Source: Nat Commun. 2025 May 24;16:4825. doi: 10.1038/s41467-025-59963-0 (PMC12102248; doi:10.1038/s41467-025-59963-0)
Supplement: Supplementary file 5 — Supplementary Data 3 [file 41467_2025_59963_MOESM5_ESM.zip › FTIR data/4 uM P(V) in Seawater-Si ph7.txt]

##TITLE=No Description
##DATA TYPE=INFRARED SPECTRUM
##XUNITS=1/CM
##YUNITS=%T
399.264912	55.894113
401.193728	58.291600
403.122544	55.318850
405.051360	45.873736
406.980176	47.746912
408.908992	54.201033
410.837808	53.257140
412.766624	52.247428
414.695440	53.127134
416.624256	48.343402
418.553072	43.433222
420.481888	45.643429
422.410704	47.566865
424.339520	48.187701
426.268336	47.448759
428.197152	47.871620
430.125968	48.297671
432.054784	48.891331
433.983600	49.026431
435.912416	48.115412
437.841232	49.287750
439.770048	49.775723
441.698864	50.063020
443.627680	50.317927
445.556496	49.002026
447.485312	49.540920
449.414128	50.800017
451.342944	49.882083
453.271760	49.589214
455.200576	51.441690
457.129392	52.244609
459.058208	52.385592
460.987024	53.046777
462.915840	53.492432
464.844656	53.852436
466.773472	53.956069
468.702288	53.821302
470.631104	54.433271
472.559920	55.287348
474.488736	55.720858
476.417552	56.034079
478.346368	56.623700
480.275184	56.757602
482.204000	56.728793
484.132816	57.167035
486.061632	57.904380
487.990448	58.260198
489.919264	58.741461
491.848080	59.619719
493.776896	59.775855
495.705712	59.882603
497.634528	60.000166
499.563344	60.036862
501.492160	60.183262
503.420976	60.506928
505.349792	61.083606
507.278608	61.173309
509.207424	61.153809
511.136240	61.341648
513.065056	61.836951
514.993872	62.174257
516.922688	62.501095
518.851504	62.413082
520.780320	62.654535
522.709136	63.305282
524.637952	63.456958
526.566768	63.646876
528.495584	64.125237
530.424400	64.313213
532.353216	64.366334
534.282032	64.484782
536.210848	64.542813
538.139664	64.824969
540.068480	65.389215
541.997296	65.835699
543.926112	66.366025
545.854928	66.667620
547.783744	66.905525
549.712560	66.952438
551.641376	67.147127
553.570192	67.413767
555.499008	67.677648
557.427824	67.903030
559.356640	68.078233
561.285456	68.169528
563.214272	68.275087
565.143088	68.559371
567.071904	68.814204
569.000720	68.865000
570.929536	68.910023
572.858352	69.057607
574.787168	69.336666
576.715984	69.727989
578.644800	69.678060
580.573616	69.539309
582.502432	69.669490
584.431248	69.835327
586.360064	69.875303
588.288880	69.639910
590.217696	69.695075
592.146512	69.693705
594.075328	69.856688
596.004144	70.073251
597.932960	69.889607
599.861776	70.018926
601.790592	70.275822
603.719408	70.147776
605.648224	70.160275
607.577040	70.275426
609.505856	70.359251
611.434672	70.559748
613.363488	70.678935
615.292304	70.656467
617.221120	70.736648
619.149936	70.823427
621.078752	70.867354
623.007568	70.988410
624.936384	71.144865
626.865200	71.302237
628.794016	71.576585
630.722832	71.836466
632.651648	72.004288
634.580464	72.202670
636.509280	72.230579
638.438096	72.328149
640.366912	72.585629
642.295728	72.946918
644.224544	73.265462
646.153360	73.368883
648.082176	73.615474
650.010992	73.831320
651.939808	73.917720
653.868624	74.160802
655.797440	74.383865
657.726256	74.548796
659.655072	74.756929
661.583888	74.928990
663.512704	75.052541
665.441520	75.151194
667.370336	75.339757
669.299152	75.814535
671.227968	75.936348
673.156784	75.983034
675.085600	76.241711
677.014416	76.493185
678.943232	76.733520
680.872048	77.026464
682.800864	77.241177
684.729680	77.344590
686.658496	77.465409
688.587312	77.753544
690.516128	78.001524
692.444944	78.226662
694.373760	78.518981
696.302576	78.772459
698.231392	78.883884
700.160208	79.107339
702.089024	79.409898
704.017840	79.552543
705.946656	79.804712
707.875472	80.044923
709.804288	80.206374
711.733104	80.264748
713.661920	80.408927
715.590736	80.668022
717.519552	80.953315
719.448368	81.131532
721.377184	81.339143
723.306000	81.542502
725.234816	81.633188
727.163632	81.880164
729.092448	82.119624
731.021264	82.293529
732.950080	82.485450
734.878896	82.681879
736.807712	82.862978
738.736528	83.036211
740.665344	83.100271
742.594160	83.280568
744.522976	83.468248
746.451792	83.597725
748.380608	83.719712
750.309424	83.740758
752.238240	83.930014
754.167056	84.133892
756.095872	84.311622
758.024688	84.418643
759.953504	84.551571
761.882320	84.682749
763.811136	84.887452
765.739952	85.139077
767.668768	85.282357
769.597584	85.480887
771.526400	85.591736
773.455216	85.816064
775.384032	85.952123
777.312848	85.917891
779.241664	86.018863
781.170480	86.103078
783.099296	86.229813
785.028112	86.376797
786.956928	86.509983
788.885744	86.673051
790.814560	86.720885
792.743376	86.698525
794.672192	86.809562
796.601008	86.994212
798.529824	87.089830
800.458640	87.117672
802.387456	87.118540
804.316272	87.203343
806.245088	87.257057
808.173904	87.147098
810.102720	87.163846
812.031536	87.278998
813.960352	87.166836
815.889168	87.052352
817.817984	87.097083
819.746800	87.144764
821.675616	87.057561
823.604432	86.979932
825.533248	86.944323
827.462064	86.915807
829.390880	86.761577
831.319696	86.541411
833.248512	86.430505
835.177328	86.316923
837.106144	86.234621
839.034960	86.228945
840.963776	86.107435
842.892592	85.876909
844.821408	85.653057
846.750224	85.576663
848.679040	85.526572
850.607856	85.439956
852.536672	85.228694
854.465488	85.042646
856.394304	84.921672
858.323120	84.793510
860.251936	84.713926
862.180752	84.603449
864.109568	84.441800
866.038384	84.291070
867.967200	84.134473
869.896016	83.944275
871.824832	83.792702
873.753648	83.614633
875.682464	83.377408
877.611280	83.123809
879.540096	82.950827
881.468912	82.817314
883.397728	82.612408
885.326544	82.420119
887.255360	82.320071
889.184176	82.202111
891.112992	82.072934
893.041808	81.964338
894.970624	81.902985
896.899440	81.861801
898.828256	81.862667
900.757072	81.801058
902.685888	81.781592
904.614704	81.774598
906.543520	81.758547
908.472336	81.746237
910.401152	81.820856
912.329968	81.901434
914.258784	81.938143
916.187600	81.906552
918.116416	81.909305
920.045232	81.923901
921.974048	81.952076
923.902864	82.001209
925.831680	81.960837
927.760496	81.854702
929.689312	81.762127
931.618128	81.626757
933.546944	81.491627
935.475760	81.297119
937.404576	81.136971
939.333392	81.054772
941.262208	80.912489
943.191024	80.722491
945.119840	80.480398
947.048656	80.185908
948.977472	79.949588
950.906288	79.724221
952.835104	79.453132
954.763920	79.182907
956.692736	78.937758
958.621552	78.659532
960.550368	78.296194
962.479184	77.940773
964.408000	77.634970
966.336816	77.374815
968.265632	77.114312
970.194448	76.825537
972.123264	76.525657
974.052080	76.195665
975.980896	75.940651
977.909712	75.703649
979.838528	75.438120
981.767344	75.216542
983.696160	74.994543
985.624976	74.793113
987.553792	74.684578
989.482608	74.515955
991.411424	74.375468
993.340240	74.257550
995.269056	74.159773
997.197872	74.100653
999.126688	74.050585
1001.055504	73.982213
1002.984320	73.988198
1004.913136	74.027689
1006.841952	74.077561
1008.770768	74.138906
1010.699584	74.232530
1012.628400	74.333238
1014.557216	74.500543
1016.486032	74.656792
1018.414848	74.803669
1020.343664	74.960810
1022.272480	75.154821
1024.201296	75.363879
1026.130112	75.573081
1028.058928	75.809954
1029.987744	76.035655
1031.916560	76.264644
1033.845376	76.556051
1035.774192	76.823660
1037.703008	77.031706
1039.631824	77.295049
1041.560640	77.596561
1043.489456	77.878658
1045.418272	78.155689
1047.347088	78.450558
1049.275904	78.733975
1051.204720	79.064295
1053.133536	79.383570
1055.062352	79.662881
1056.991168	79.999962
1058.919984	80.341505
1060.848800	80.660790
1062.777616	81.046072
1064.706432	81.430486
1066.635248	81.857892
1068.564064	82.335327
1070.492880	82.772351
1072.421696	83.199221
1074.350512	83.627960
1076.279328	84.108451
1078.208144	84.587197
1080.136960	85.018977
1082.065776	85.478010
1083.994592	85.982158
1085.923408	86.475637
1087.852224	86.943408
1089.781040	87.333208
1091.709856	87.726434
1093.638672	88.206046
1095.567488	88.723578
1097.496304	89.117679
1099.425120	89.481793
1101.353936	89.851331
1103.282752	90.207150
1105.211568	90.566651
1107.140384	90.892633
1109.069200	91.175350
1110.998016	91.465049
1112.926832	91.770351
1114.855648	92.033252
1116.784464	92.277330
1118.713280	92.522544
1120.642096	92.755837
1122.570912	92.978831
1124.499728	93.172827
1126.428544	93.356780
1128.357360	93.527667
1130.286176	93.696978
1132.214992	93.849903
1134.143808	93.949381
1136.072624	94.068560
1138.001440	94.222895
1139.930256	94.338654
1141.859072	94.454527
1143.787888	94.545635
1145.716704	94.607759
1147.645520	94.737475
1149.574336	94.854078
1151.503152	94.937711
1153.431968	94.994618
1155.360784	95.035971
1157.289600	95.110896
1159.218416	95.216808
1161.147232	95.303774
1163.076048	95.404981
1165.004864	95.484531
1166.933680	95.553993
1168.862496	95.634076
1170.791312	95.666459
1172.720128	95.727736
1174.648944	95.831094
1176.577760	95.922733
1178.506576	96.006424
1180.435392	96.066217
1182.364208	96.140066
1184.293024	96.178359
1186.221840	96.188044
1188.150656	96.238440
1190.079472	96.287318
1192.008288	96.301653
1193.937104	96.337231
1195.865920	96.364778
1197.794736	96.415441
1199.723552	96.445820
1201.652368	96.436212
1203.581184	96.424746
1205.510000	96.423604
1207.438816	96.487897
1209.367632	96.527319
1211.296448	96.546824
1213.225264	96.559283
1215.154080	96.567117
1217.082896	96.592972
1219.011712	96.609944
1220.940528	96.624114
1222.869344	96.629907
1224.798160	96.643355
1226.726976	96.657562
1228.655792	96.707686
1230.584608	96.699577
1232.513424	96.662835
1234.442240	96.680497
1236.371056	96.735713
1238.299872	96.750276
1240.228688	96.737822
1242.157504	96.717543
1244.086320	96.708824
1246.015136	96.697062
1247.943952	96.684161
1249.872768	96.680812
1251.801584	96.683603
1253.730400	96.684644
1255.659216	96.692695
1257.588032	96.702868
1259.516848	96.676356
1261.445664	96.661638
1263.374480	96.684844
1265.303296	96.672221
1267.232112	96.656257
1269.160928	96.660536
1271.089744	96.655245
1273.018560	96.639680
1274.947376	96.648500
1276.876192	96.678582
1278.805008	96.686328
1280.733824	96.671410
1282.662640	96.670507
1284.591456	96.647388
1286.520272	96.636547
1288.449088	96.626121
1290.377904	96.628713
1292.306720	96.665949
1294.235536	96.671288
1296.164352	96.635210
1298.093168	96.621196
1300.021984	96.648039
1301.950800	96.651950
1303.879616	96.634650
1305.808432	96.676453
1307.737248	96.692510
1309.666064	96.668734
1311.594880	96.623340
1313.523696	96.613296
1315.452512	96.635536
1317.381328	96.633492
1319.310144	96.629215
1321.238960	96.674713
1323.167776	96.705976
1325.096592	96.704615
1327.025408	96.707475
1328.954224	96.675083
1330.883040	96.661131
1332.811856	96.683896
1334.740672	96.651028
1336.669488	96.586254
1338.598304	96.522420
1340.527120	96.530097
1342.455936	96.602388
1344.384752	96.621165
1346.313568	96.638306
1348.242384	96.625270
1350.171200	96.574145
1352.100016	96.587049
1354.028832	96.571915
1355.957648	96.538084
1357.886464	96.541991
1359.815280	96.502152
1361.744096	96.386506
1363.672912	96.428607
1365.601728	96.527304
1367.530544	96.478190
1369.459360	96.406100
1371.388176	96.375194
1373.316992	96.296484
1375.245808	96.301247
1377.174624	96.326572
1379.103440	96.348496
1381.032256	96.404099
1382.961072	96.388581
1384.889888	96.285601
1386.818704	96.144267
1388.747520	96.117868
1390.676336	96.125716
1392.605152	96.051631
1394.533968	95.874145
1396.462784	95.730922
1398.391600	95.667158
1400.320416	95.608265
1402.249232	95.563327
1404.178048	95.440756
1406.106864	95.316610
1408.035680	95.251503
1409.964496	95.169688
1411.893312	95.106852
1413.822128	95.081492
1415.750944	95.030092
1417.679760	94.979243
1419.608576	95.097488
1421.537392	95.235987
1423.466208	95.268313
1425.395024	95.360906
1427.323840	95.436853
1429.252656	95.438988
1431.181472	95.462154
1433.110288	95.488253
1435.039104	95.451742
1436.967920	95.423542
1438.896736	95.596386
1440.825552	95.741437
1442.754368	95.795648
1444.683184	95.797732
1446.612000	95.722750
1448.540816	95.683141
1450.469632	95.743311
1452.398448	95.764264
1454.327264	95.706666
1456.256080	95.539364
1458.184896	95.427895
1460.113712	95.659894
1462.042528	95.828509
1463.971344	95.830907
1465.900160	95.816037
1467.828976	95.895294
1469.757792	95.886612
1471.686608	95.724392
1473.615424	95.622261
1475.544240	95.768406
1477.473056	95.874587
1479.401872	95.926698
1481.330688	95.917631
1483.259504	95.916196
1485.188320	95.868676
1487.117136	95.717081
1489.045952	95.563779
1490.974768	95.682205
1492.903584	95.867058
1494.832400	95.840937
1496.761216	95.698239
1498.690032	95.700753
1500.618848	95.775983
1502.547664	95.806497
1504.476480	95.782680
1506.405296	95.449171
1508.334112	95.286341
1510.262928	95.553324
1512.191744	95.686517
1514.120560	95.694687
1516.049376	95.560287
1517.978192	95.519437
1519.907008	95.573492
1521.835824	95.517074
1523.764640	95.578999
1525.693456	95.610281
1527.622272	95.675102
1529.551088	95.758926
1531.479904	95.640754
1533.408720	95.468780
1535.337536	95.534619
1537.266352	95.598167
1539.195168	95.366164
1541.123984	95.096938
1543.052800	95.167122
1544.981616	95.331749
1546.910432	95.452636
1548.839248	95.388882
1550.768064	95.249477
1552.696880	95.259604
1554.625696	95.174853
1556.554512	95.074858
1558.483328	94.693349
1560.412144	94.827468
1562.340960	95.085566
1564.269776	95.144818
1566.198592	95.114264
1568.127408	95.013420
1570.056224	94.872625
1571.985040	94.909170
1573.913856	94.854507
1575.842672	94.633420
1577.771488	94.530884
1579.700304	94.602975
1581.629120	94.537407
1583.557936	94.418232
1585.486752	94.299179
1587.415568	94.161497
1589.344384	93.984968
1591.273200	93.806053
1593.202016	93.597681
1595.130832	93.382888
1597.059648	93.133231
1598.988464	92.871929
1600.917280	92.568846
1602.846096	92.242410
1604.774912	91.833905
1606.703728	91.499362
1608.632544	91.078484
1610.561360	90.692498
1612.490176	90.274861
1614.418992	89.920478
1616.347808	89.371479
1618.276624	88.904137
1620.205440	88.713006
1622.134256	88.439051
1624.063072	87.926342
1625.991888	87.655443
1627.920704	87.321225
1629.849520	87.000284
1631.778336	86.729807
1633.707152	86.461293
1635.635968	85.883637
1637.564784	85.793994
1639.493600	86.228243
1641.422416	86.649289
1643.351232	86.990788
1645.280048	87.264170
1647.208864	87.655914
1649.137680	88.258555
1651.066496	88.669988
1652.995312	88.925022
1654.924128	89.408330
1656.852944	89.946964
1658.781760	90.362999
1660.710576	90.657376
1662.639392	90.932767
1664.568208	91.295742
1666.497024	91.647323
1668.425840	91.858806
1670.354656	92.176623
1672.283472	92.519424
1674.212288	92.859201
1676.141104	93.161193
1678.069920	93.453956
1679.998736	93.622737
1681.927552	93.893029
1683.856368	94.094867
1685.785184	94.332176
1687.714000	94.603580
1689.642816	94.867638
1691.571632	95.113516
1693.500448	95.250679
1695.429264	95.266565
1697.358080	95.317362
1699.286896	95.571516
1701.215712	95.743176
1703.144528	95.896055
1705.073344	96.036088
1707.002160	96.149576
1708.930976	96.317681
1710.859792	96.434060
1712.788608	96.473744
1714.717424	96.432038
1716.646240	96.439930
1718.575056	96.552732
1720.503872	96.802592
1722.432688	96.891052
1724.361504	96.950025
1726.290320	97.016797
1728.219136	97.032816
1730.147952	96.936049
1732.076768	96.878835
1734.005584	96.861952
1735.934400	97.034360
1737.863216	97.173322
1739.792032	97.096224
1741.720848	97.083248
1743.649664	97.124509
1745.578480	97.123727
1747.507296	97.012035
1749.436112	96.959969
1751.364928	97.101490
1753.293744	97.237846
1755.222560	97.263524
1757.151376	97.265952
1759.080192	97.320442
1761.009008	97.326044
1762.937824	97.326665
1764.866640	97.424962
1766.795456	97.445497
1768.724272	97.344846
1770.653088	97.370528
1772.581904	97.358794
1774.510720	97.391708
1776.439536	97.480472
1778.368352	97.498053
1780.297168	97.446014
1782.225984	97.494402
1784.154800	97.483219
1786.083616	97.474710
1788.012432	97.469920
1789.941248	97.457826
1791.870064	97.432412
1793.798880	97.487016
1795.727696	97.546886
1797.656512	97.553760
1799.585328	97.537013
1801.514144	97.463394
1803.442960	97.499958
1805.371776	97.586504
1807.300592	97.570722
1809.229408	97.603576
1811.158224	97.574212
1813.087040	97.492519
1815.015856	97.552394
1816.944672	97.620216
1818.873488	97.631993
1820.802304	97.670259
1822.731120	97.592449
1824.659936	97.451882
1826.588752	97.457269
1828.517568	97.470584
1830.446384	97.422271
1832.375200	97.516181
1834.304016	97.569585
1836.232832	97.594029
1838.161648	97.597487
1840.090464	97.622681
1842.019280	97.537115
1843.948096	97.460703
1845.876912	97.515922
1847.805728	97.564439
1849.734544	97.526780
1851.663360	97.506865
1853.592176	97.548524
1855.520992	97.629355
1857.449808	97.602056
1859.378624	97.560843
1861.307440	97.557333
1863.236256	97.573378
1865.165072	97.601930
1867.093888	97.551547
1869.022704	97.395672
1870.951520	97.533241
1872.880336	97.714113
1874.809152	97.745533
1876.737968	97.676236
1878.666784	97.685297
1880.595600	97.723448
1882.524416	97.705249
1884.453232	97.574103
1886.382048	97.651104
1888.310864	97.718850
1890.239680	97.635753
1892.168496	97.539527
1894.097312	97.565726
1896.026128	97.707331
1897.954944	97.841201
1899.883760	97.758197
1901.812576	97.723822
1903.741392	97.703755
1905.670208	97.682705
1907.599024	97.676871
1909.527840	97.600301
1911.456656	97.522379
1913.385472	97.689560
1915.314288	97.754957
1917.243104	97.661960
1919.171920	97.577058
1921.100736	97.606495
1923.029552	97.633104
1924.958368	97.657573
1926.887184	97.622096
1928.816000	97.814152
1930.744816	97.830536
1932.673632	97.787356
1934.602448	97.931033
1936.531264	97.833089
1938.460080	97.626716
1940.388896	97.623413
1942.317712	97.746136
1944.246528	97.883581
1946.175344	97.746529
1948.104160	97.598591
1950.032976	97.833151
1951.961792	97.890949
1953.890608	97.503974
1955.819424	97.394150
1957.748240	97.503861
1959.677056	97.565686
1961.605872	97.786928
1963.534688	98.134139
1965.463504	98.289961
1967.392320	98.258591
1969.321136	98.227271
1971.249952	98.343590
1973.178768	98.172069
1975.107584	98.103851
1977.036400	97.772803
1978.965216	97.289853
1980.894032	97.444283
1982.822848	97.843202
1984.751664	97.783453
1986.680480	97.747704
1988.609296	97.768825
1990.538112	98.195939
1992.466928	97.965708
1994.395744	97.402433
1996.324560	97.151428
1998.253376	97.350354
2000.182192	97.495084
2002.111008	97.422703
2004.039824	97.270492
2005.968640	97.321285
2007.897456	97.650306
2009.826272	98.340100
2011.755088	98.252262
2013.683904	98.168702
2015.612720	98.014541
2017.541536	97.975511
2019.470352	97.957712
2021.399168	98.157280
2023.327984	98.114482
2025.256800	97.987109
2027.185616	97.410957
2029.114432	97.005050
2031.043248	97.532726
2032.972064	97.952003
2034.900880	97.921951
2036.829696	97.767777
2038.758512	97.507586
2040.687328	97.336156
2042.616144	97.211175
2044.544960	97.415854
2046.473776	97.444105
2048.402592	97.453208
2050.331408	97.488577
2052.260224	97.465533
2054.189040	97.456606
2056.117856	97.394248
2058.046672	97.460962
2059.975488	97.633339
2061.904304	97.385694
2063.833120	97.277633
2065.761936	97.506406
2067.690752	97.573581
2069.619568	97.485182
2071.548384	97.276619
2073.477200	97.069258
2075.406016	96.948334
2077.334832	96.936037
2079.263648	96.973392
2081.192464	97.079948
2083.121280	97.195833
2085.050096	97.106006
2086.978912	97.117567
2088.907728	97.135327
2090.836544	96.965025
2092.765360	97.057005
2094.694176	97.107735
2096.622992	97.103194
2098.551808	97.083982
2100.480624	97.047241
2102.409440	97.165651
2104.338256	97.182100
2106.267072	97.145830
2108.195888	97.305232
2110.124704	97.298728
2112.053520	97.230719
2113.982336	97.189680
2115.911152	97.285588
2117.839968	97.409148
2119.768784	97.264974
2121.697600	97.132050
2123.626416	97.223882
2125.555232	97.412600
2127.484048	97.232893
2129.412864	97.121071
2131.341680	97.387144
2133.270496	97.557741
2135.199312	97.576276
2137.128128	97.447871
2139.056944	97.467968
2140.985760	97.627509
2142.914576	97.506262
2144.843392	97.612970
2146.772208	97.805570
2148.701024	97.383589
2150.629840	97.032657
2152.558656	97.091402
2154.487472	97.106224
2156.416288	97.034523
2158.345104	97.015128
2160.273920	97.128386
2162.202736	97.237169
2164.131552	97.261574
2166.060368	97.189202
2167.989184	97.210738
2169.918000	97.303269
2171.846816	97.014643
2173.775632	96.847804
2175.704448	97.376045
2177.633264	97.618182
2179.562080	97.254230
2181.490896	97.050133
2183.419712	97.154244
2185.348528	97.360066
2187.277344	97.045873
2189.206160	96.833002
2191.134976	97.289363
2193.063792	97.683896
2194.992608	97.484522
2196.921424	97.258057
2198.850240	97.027965
2200.779056	96.876313
2202.707872	97.169606
2204.636688	97.141565
2206.565504	96.742766
2208.494320	96.667760
2210.423136	96.915185
2212.351952	96.908775
2214.280768	96.850190
2216.209584	96.978058
2218.138400	97.088959
2220.067216	97.053834
2221.996032	97.095911
2223.924848	96.966417
2225.853664	96.820288
2227.782480	97.007655
2229.711296	97.180697
2231.640112	97.052907
2233.568928	96.910387
2235.497744	96.961921
2237.426560	96.975354
2239.355376	96.924678
2241.284192	96.940155
2243.213008	97.014785
2245.141824	97.147112
2247.070640	97.165000
2248.999456	97.111742
2250.928272	97.073061
2252.857088	96.974362
2254.785904	96.885032
2256.714720	96.824266
2258.643536	96.880834
2260.572352	96.933391
2262.501168	97.020586
2264.429984	97.024254
2266.358800	96.982732
2268.287616	96.944721
2270.216432	97.020881
2272.145248	97.002078
2274.074064	96.877170
2276.002880	96.927012
2277.931696	96.973435
2279.860512	97.020043
2281.789328	97.031340
2283.718144	96.980078
2285.646960	96.979029
2287.575776	96.947139
2289.504592	96.897049
2291.433408	96.812003
2293.362224	96.851189
2295.291040	96.886458
2297.219856	96.929133
2299.148672	97.025246
2301.077488	97.011723
2303.006304	96.942979
2304.935120	96.864592
2306.863936	96.842583
2308.792752	96.910862
2310.721568	96.808287
2312.650384	96.684703
2314.579200	96.726657
2316.508016	96.841051
2318.436832	96.916613
2320.365648	96.851115
2322.294464	96.789943
2324.223280	96.896102
2326.152096	96.991004
2328.080912	96.911467
2330.009728	96.867451
2331.938544	96.855538
2333.867360	96.934227
2335.796176	96.988168
2337.724992	97.000522
2339.653808	97.009522
2341.582624	97.029241
2343.511440	97.033095
2345.440256	96.943529
2347.369072	96.910751
2349.297888	97.005286
2351.226704	97.060578
2353.155520	96.988914
2355.084336	97.138207
2357.013152	97.220923
2358.941968	97.188984
2360.870784	97.077737
2362.799600	97.182261
2364.728416	97.156037
2366.657232	97.047279
2368.586048	96.996998
2370.514864	97.020560
2372.443680	96.912226
2374.372496	96.849170
2376.301312	96.953796
2378.230128	97.015085
2380.158944	97.039554
2382.087760	97.058904
2384.016576	97.095963
2385.945392	97.132483
2387.874208	97.173741
2389.803024	97.209554
2391.731840	97.169492
2393.660656	97.175912
2395.589472	97.175035
2397.518288	97.152451
2399.447104	97.134226
2401.375920	97.159091
2403.304736	97.263872
2405.233552	97.276949
2407.162368	97.263671
2409.091184	97.232946
2411.020000	97.175400
2412.948816	97.194148
2414.877632	97.206275
2416.806448	97.219023
2418.735264	97.247328
2420.664080	97.280377
2422.592896	97.250793
2424.521712	97.280384
2426.450528	97.365318
2428.379344	97.295726
2430.308160	97.226874
2432.236976	97.187662
2434.165792	97.133987
2436.094608	97.157588
2438.023424	97.194149
2439.952240	97.192212
2441.881056	97.165933
2443.809872	97.129391
2445.738688	97.228692
2447.667504	97.267113
2449.596320	97.131927
2451.525136	97.085529
2453.453952	97.158915
2455.382768	97.159005
2457.311584	97.140953
2459.240400	97.214192
2461.169216	97.268216
2463.098032	97.233522
2465.026848	97.250628
2466.955664	97.261667
2468.884480	97.150776
2470.813296	97.188225
2472.742112	97.232217
2474.670928	97.208487
2476.599744	97.225754
2478.528560	97.235596
2480.457376	97.240876
2482.386192	97.268439
2484.315008	97.253395
2486.243824	97.176891
2488.172640	97.123915
2490.101456	97.168750
2492.030272	97.205915
2493.959088	97.217650
2495.887904	97.185940
2497.816720	97.160500
2499.745536	97.208995
2501.674352	97.235938
2503.603168	97.172135
2505.531984	97.140261
2507.460800	97.263919
2509.389616	97.219160
2511.318432	97.136146
2513.247248	97.142538
2515.176064	97.170440
2517.104880	97.183066
2519.033696	97.244462
2520.962512	97.269013
2522.891328	97.206733
2524.820144	97.153283
2526.748960	97.147399
2528.677776	97.177487
2530.606592	97.202901
2532.535408	97.228141
2534.464224	97.164147
2536.393040	97.045467
2538.321856	97.046604
2540.250672	97.080687
2542.179488	97.068725
2544.108304	97.036985
2546.037120	97.019762
2547.965936	97.106848
2549.894752	97.115811
2551.823568	97.106449
2553.752384	97.226351
2555.681200	97.222709
2557.610016	97.115355
2559.538832	97.040581
2561.467648	97.020952
2563.396464	97.104964
2565.325280	97.109244
2567.254096	97.046253
2569.182912	97.073290
2571.111728	97.149216
2573.040544	97.179809
2574.969360	97.114985
2576.898176	97.053902
2578.826992	97.053242
2580.755808	97.074904
2582.684624	97.052204
2584.613440	97.040848
2586.542256	97.087674
2588.471072	97.079605
2590.399888	96.997370
2592.328704	97.000922
2594.257520	97.054045
2596.186336	97.091175
2598.115152	97.030943
2600.043968	97.032450
2601.972784	97.035993
2603.901600	97.008261
2605.830416	96.976058
2607.759232	96.950891
2609.688048	97.004668
2611.616864	97.072503
2613.545680	97.056987
2615.474496	97.003988
2617.403312	96.956746
2619.332128	96.945815
2621.260944	96.972896
2623.189760	96.970645
2625.118576	96.976812
2627.047392	96.980809
2628.976208	96.922015
2630.905024	96.918383
2632.833840	96.947829
2634.762656	96.952724
2636.691472	96.860075
2638.620288	96.798721
2640.549104	96.797407
2642.477920	96.798528
2644.406736	96.792382
2646.335552	96.807463
2648.264368	96.833434
2650.193184	96.827249
2652.122000	96.814133
2654.050816	96.804471
2655.979632	96.806841
2657.908448	96.856405
2659.837264	96.856182
2661.766080	96.840981
2663.694896	96.845852
2665.623712	96.839790
2667.552528	96.840736
2669.481344	96.855355
2671.410160	96.852521
2673.338976	96.851858
2675.267792	96.856991
2677.196608	96.843140
2679.125424	96.822450
2681.054240	96.795982
2682.983056	96.798805
2684.911872	96.794717
2686.840688	96.755854
2688.769504	96.712326
2690.698320	96.711721
2692.627136	96.731041
2694.555952	96.735970
2696.484768	96.748501
2698.413584	96.744350
2700.342400	96.718657
2702.271216	96.737583
2704.200032	96.712103
2706.128848	96.665475
2708.057664	96.669748
2709.986480	96.641585
2711.915296	96.599589
2713.844112	96.614832
2715.772928	96.638146
2717.701744	96.616785
2719.630560	96.612419
2721.559376	96.583021
2723.488192	96.569103
2725.417008	96.573261
2727.345824	96.561457
2729.274640	96.537127
2731.203456	96.562303
2733.132272	96.574997
2735.061088	96.555480
2736.989904	96.529537
2738.918720	96.484255
2740.847536	96.469922
2742.776352	96.501811
2744.705168	96.503387
2746.633984	96.471990
2748.562800	96.473496
2750.491616	96.482390
2752.420432	96.472032
2754.349248	96.427473
2756.278064	96.447617
2758.206880	96.475707
2760.135696	96.458194
2762.064512	96.429141
2763.993328	96.391771
2765.922144	96.363225
2767.850960	96.366247
2769.779776	96.368112
2771.708592	96.302217
2773.637408	96.283661
2775.566224	96.290477
2777.495040	96.283448
2779.423856	96.264088
2781.352672	96.232948
2783.281488	96.229644
2785.210304	96.236557
2787.139120	96.243920
2789.067936	96.233300
2790.996752	96.212146
2792.925568	96.196839
2794.854384	96.172367
2796.783200	96.150612
2798.712016	96.129514
2800.640832	96.092095
2802.569648	96.065768
2804.498464	96.087579
2806.427280	96.123119
2808.356096	96.086566
2810.284912	96.063182
2812.213728	96.076434
2814.142544	96.051954
2816.071360	96.005992
2818.000176	95.982912
2819.928992	95.989949
2821.857808	95.999543
2823.786624	95.978128
2825.715440	95.962275
2827.644256	95.939268
2829.573072	95.902963
2831.501888	95.925527
2833.430704	95.902476
2835.359520	95.852421
2837.288336	95.812989
2839.217152	95.809437
2841.145968	95.827613
2843.074784	95.790350
2845.003600	95.753504
2846.932416	95.745757
2848.861232	95.738924
2850.790048	95.706029
2852.718864	95.677060
2854.647680	95.686644
2856.576496	95.676921
2858.505312	95.659980
2860.434128	95.590863
2862.362944	95.568227
2864.291760	95.548922
2866.220576	95.507201
2868.149392	95.493735
2870.078208	95.502345
2872.007024	95.477888
2873.935840	95.440660
2875.864656	95.414425
2877.793472	95.420352
2879.722288	95.413413
2881.651104	95.397906
2883.579920	95.359692
2885.508736	95.316367
2887.437552	95.292717
2889.366368	95.305539
2891.295184	95.345682
2893.224000	95.327424
2895.152816	95.273853
2897.081632	95.255671
2899.010448	95.213121
2900.939264	95.134619
2902.868080	95.101053
2904.796896	95.076215
2906.725712	95.042572
2908.654528	95.004744
2910.583344	94.941921
2912.512160	94.881014
2914.440976	94.912818
2916.369792	94.930214
2918.298608	94.829440
2920.227424	94.756563
2922.156240	94.760135
2924.085056	94.725529
2926.013872	94.686396
2927.942688	94.651528
2929.871504	94.597803
2931.800320	94.585770
2933.729136	94.574947
2935.657952	94.524857
2937.586768	94.481815
2939.515584	94.465307
2941.444400	94.431820
2943.373216	94.458754
2945.302032	94.409410
2947.230848	94.360344
2949.159664	94.360151
2951.088480	94.306289
2953.017296	94.261952
2954.946112	94.229498
2956.874928	94.214402
2958.803744	94.157793
2960.732560	94.082968
2962.661376	94.038414
2964.590192	94.045871
2966.519008	94.017840
2968.447824	93.996361
2970.376640	93.983503
2972.305456	93.938586
2974.234272	93.896422
2976.163088	93.864279
2978.091904	93.805810
2980.020720	93.715971
2981.949536	93.688479
2983.878352	93.741072
2985.807168	93.713259
2987.735984	93.646027
2989.664800	93.623415
2991.593616	93.540531
2993.522432	93.438274
2995.451248	93.381290
2997.380064	93.289190
2999.308880	93.213165
3001.237696	93.163219
3003.166512	93.146521
3005.095328	93.127248
3007.024144	93.076535
3008.952960	93.004141
3010.881776	92.962036
3012.810592	92.921125
3014.739408	92.844811
3016.668224	92.784785
3018.597040	92.697512
3020.525856	92.604902
3022.454672	92.581814
3024.383488	92.532861
3026.312304	92.461954
3028.241120	92.457842
3030.169936	92.388091
3032.098752	92.281943
3034.027568	92.199643
3035.956384	92.164248
3037.885200	92.132804
3039.814016	92.126597
3041.742832	92.049457
3043.671648	91.919676
3045.600464	91.856729
3047.529280	91.784417
3049.458096	91.744539
3051.386912	91.704591
3053.315728	91.671426
3055.244544	91.576329
3057.173360	91.490091
3059.102176	91.459134
3061.030992	91.426892
3062.959808	91.325831
3064.888624	91.240007
3066.817440	91.181636
3068.746256	91.110782
3070.675072	91.005280
3072.603888	90.930529
3074.532704	90.862280
3076.461520	90.797752
3078.390336	90.752578
3080.319152	90.720107
3082.247968	90.647492
3084.176784	90.553082
3086.105600	90.471988
3088.034416	90.333854
3089.963232	90.221099
3091.892048	90.153853
3093.820864	90.095176
3095.749680	90.062176
3097.678496	89.995107
3099.607312	89.918831
3101.536128	89.844214
3103.464944	89.749703
3105.393760	89.596961
3107.322576	89.526639
3109.251392	89.455619
3111.180208	89.346475
3113.109024	89.249898
3115.037840	89.147594
3116.966656	89.094405
3118.895472	89.051149
3120.824288	88.928374
3122.753104	88.770686
3124.681920	88.649898
3126.610736	88.635604
3128.539552	88.573397
3130.468368	88.436975
3132.397184	88.283741
3134.326000	88.246307
3136.254816	88.188538
3138.183632	88.056162
3140.112448	87.910473
3142.041264	87.852442
3143.970080	87.857153
3145.898896	87.804344
3147.827712	87.647095
3149.756528	87.514064
3151.685344	87.389558
3153.614160	87.290404
3155.542976	87.201652
3157.471792	87.136503
3159.400608	87.024143
3161.329424	86.884765
3163.258240	86.735687
3165.187056	86.618056
3167.115872	86.624990
3169.044688	86.555199
3170.973504	86.318953
3172.902320	86.113024
3174.831136	86.097639
3176.759952	86.089443
3178.688768	85.972076
3180.617584	85.797432
3182.546400	85.667982
3184.475216	85.539984
3186.404032	85.428755
3188.332848	85.388212
3190.261664	85.249963
3192.190480	85.092329
3194.119296	85.022759
3196.048112	84.957154
3197.976928	84.878493
3199.905744	84.780020
3201.834560	84.585179
3203.763376	84.422799
3205.692192	84.364760
3207.621008	84.313181
3209.549824	84.152005
3211.478640	84.043113
3213.407456	83.987798
3215.336272	83.871545
3217.265088	83.805291
3219.193904	83.767760
3221.122720	83.707684
3223.051536	83.543485
3224.980352	83.380541
3226.909168	83.265482
3228.837984	83.190011
3230.766800	83.246867
3232.695616	83.248475
3234.624432	83.133131
3236.553248	83.025066
3238.482064	82.957757
3240.410880	82.912992
3242.339696	82.839878
3244.268512	82.813495
3246.197328	82.750967
3248.126144	82.651853
3250.054960	82.665583
3251.983776	82.732457
3253.912592	82.728982
3255.841408	82.607711
3257.770224	82.518928
3259.699040	82.526145
3261.627856	82.478466
3263.556672	82.424526
3265.485488	82.475798
3267.414304	82.461810
3269.343120	82.319378
3271.271936	82.207408
3273.200752	82.150643
3275.129568	82.102598
3277.058384	82.084216
3278.987200	82.049402
3280.916016	81.992129
3282.844832	81.952051
3284.773648	81.962477
3286.702464	81.947649
3288.631280	81.908565
3290.560096	81.758830
3292.488912	81.661899
3294.417728	81.666577
3296.346544	81.679338
3298.275360	81.571164
3300.204176	81.453923
3302.132992	81.494384
3304.061808	81.590146
3305.990624	81.456069
3307.919440	81.222975
3309.848256	81.102361
3311.777072	81.089088
3313.705888	80.985202
3315.634704	80.910799
3317.563520	80.859673
3319.492336	80.773241
3321.421152	80.743503
3323.349968	80.672574
3325.278784	80.602232
3327.207600	80.562385
3329.136416	80.490835
3331.065232	80.363063
3332.994048	80.256211
3334.922864	80.181335
3336.851680	79.998248
3338.780496	79.922609
3340.709312	79.971564
3342.638128	79.966417
3344.566944	79.883819
3346.495760	79.856539
3348.424576	79.825304
3350.353392	79.763494
3352.282208	79.672971
3354.211024	79.659518
3356.139840	79.647905
3358.068656	79.611898
3359.997472	79.581605
3361.926288	79.573775
3363.855104	79.564346
3365.783920	79.602648
3367.712736	79.604467
3369.641552	79.577407
3371.570368	79.513039
3373.499184	79.512392
3375.428000	79.570408
3377.356816	79.602452
3379.285632	79.689247
3381.214448	79.702838
3383.143264	79.676804
3385.072080	79.594830
3387.000896	79.647742
3388.929712	79.702898
3390.858528	79.759259
3392.787344	79.836993
3394.716160	79.919275
3396.644976	79.969145
3398.573792	80.068652
3400.502608	80.259246
3402.431424	80.331237
3404.360240	80.365711
3406.289056	80.424144
3408.217872	80.514818
3410.146688	80.524789
3412.075504	80.603818
3414.004320	80.733015
3415.933136	80.778384
3417.861952	80.879845
3419.790768	81.064981
3421.719584	81.137966
3423.648400	81.251410
3425.577216	81.439016
3427.506032	81.568883
3429.434848	81.641379
3431.363664	81.814574
3433.292480	82.013354
3435.221296	82.125462
3437.150112	82.331838
3439.078928	82.467614
3441.007744	82.504290
3442.936560	82.698713
3444.865376	82.934991
3446.794192	82.971419
3448.723008	82.932010
3450.651824	83.134325
3452.580640	83.253792
3454.509456	83.400143
3456.438272	83.693504
3458.367088	83.809507
3460.295904	83.860860
3462.224720	84.088558
3464.153536	84.164804
3466.082352	84.120279
3468.011168	84.232023
3469.939984	84.483195
3471.868800	84.664458
3473.797616	84.772834
3475.726432	84.905851
3477.655248	85.068491
3479.584064	85.134852
3481.512880	85.225074
3483.441696	85.312786
3485.370512	85.524011
3487.299328	85.704223
3489.228144	85.895079
3491.156960	86.123210
3493.085776	86.255427
3495.014592	86.298211
3496.943408	86.417976
3498.872224	86.582405
3500.801040	86.650416
3502.729856	86.586288
3504.658672	86.761705
3506.587488	86.975048
3508.516304	87.041921
3510.445120	87.098678
3512.373936	87.323602
3514.302752	87.547203
3516.231568	87.655775
3518.160384	87.778134
3520.089200	87.866372
3522.018016	87.947258
3523.946832	88.046306
3525.875648	88.210191
3527.804464	88.195055
3529.733280	88.211947
3531.662096	88.503712
3533.590912	88.723201
3535.519728	88.718975
3537.448544	88.695083
3539.377360	88.896112
3541.306176	89.085783
3543.234992	89.271181
3545.163808	89.344640
3547.092624	89.333171
3549.021440	89.538094
3550.950256	89.729072
3552.879072	89.623862
3554.807888	89.655618
3556.736704	89.958556
3558.665520	90.055809
3560.594336	89.996858
3562.523152	90.099165
3564.451968	90.311709
3566.380784	90.309015
3568.309600	90.321376
3570.238416	90.860708
3572.167232	91.172846
3574.096048	91.141454
3576.024864	91.213784
3577.953680	91.409189
3579.882496	91.586803
3581.811312	91.650397
3583.740128	91.689485
3585.668944	91.755897
3587.597760	91.688819
3589.526576	91.779838
3591.455392	92.161464
3593.384208	92.313115
3595.313024	92.184188
3597.241840	92.309030
3599.170656	92.517610
3601.099472	92.665152
3603.028288	92.895930
3604.957104	92.988602
3606.885920	92.950425
3608.814736	93.145466
3610.743552	93.399984
3612.672368	93.389730
3614.601184	93.425211
3616.530000	93.671185
3618.458816	93.734242
3620.387632	93.802404
3622.316448	93.975947
3624.245264	94.187594
3626.174080	94.447188
3628.102896	94.346966
3630.031712	94.035483
3631.960528	94.533071
3633.889344	94.809807
3635.818160	94.936662
3637.746976	95.200948
3639.675792	95.363653
3641.604608	95.386316
3643.533424	95.409913
3645.462240	95.592676
3647.391056	95.502896
3649.319872	95.294717
3651.248688	95.332116
3653.177504	95.763433
3655.106320	96.031664
3657.035136	96.013521
3658.963952	96.224529
3660.892768	96.389541
3662.821584	96.394323
3664.750400	96.439622
3666.679216	96.479061
3668.608032	96.396842
3670.536848	96.146074
3672.465664	96.483877
3674.394480	96.664369
3676.323296	96.301427
3678.252112	96.453584
3680.180928	96.657432
3682.109744	96.805388
3684.038560	96.860108
3685.967376	96.962274
3687.896192	96.920542
3689.825008	96.744737
3691.753824	96.751815
3693.682640	96.970444
3695.611456	97.145601
3697.540272	97.210381
3699.469088	97.319331
3701.397904	97.242003
3703.326720	97.245168
3705.255536	97.424880
3707.184352	97.501078
3709.113168	97.414271
3711.041984	97.237035
3712.970800	97.154899
3714.899616	97.473177
3716.828432	97.677928
3718.757248	97.649602
3720.686064	97.662777
3722.614880	97.624179
3724.543696	97.571830
3726.472512	97.389851
3728.401328	97.548230
3730.330144	97.790964
3732.258960	97.549176
3734.187776	97.243818
3736.116592	97.082652
3738.045408	97.370358
3739.974224	97.598421
3741.903040	97.718313
3743.831856	97.575542
3745.760672	97.299405
3747.689488	97.510163
3749.618304	97.428820
3751.547120	97.154203
3753.475936	97.260712
3755.404752	97.563620
3757.333568	97.581828
3759.262384	97.536978
3761.191200	97.590507
3763.120016	97.604152
3765.048832	97.523317
3766.977648	97.619135
3768.906464	97.697810
3770.835280	97.595060
3772.764096	97.700573
3774.692912	97.810577
3776.621728	97.795579
3778.550544	97.654958
3780.479360	97.552908
3782.408176	97.650522
3784.336992	97.638824
3786.265808	97.589843
3788.194624	97.650622
3790.123440	97.761070
3792.052256	97.832994
3793.981072	97.820373
3795.909888	97.610968
3797.838704	97.509866
3799.767520	97.710776
3801.696336	97.430872
3803.625152	97.428007
3805.553968	97.735840
3807.482784	97.567881
3809.411600	97.636093
3811.340416	97.786175
3813.269232	97.817492
3815.198048	97.656750
3817.126864	97.398490
3819.055680	97.546816
3820.984496	97.401798
3822.913312	97.376424
3824.842128	97.596139
3826.770944	97.577638
3828.699760	97.563060
3830.628576	97.535313
3832.557392	97.461245
3834.486208	97.571510
3836.415024	97.469804
3838.343840	97.263845
3840.272656	97.259624
3842.201472	97.378501
3844.130288	97.565218
3846.059104	97.667272
3847.987920	97.703862
3849.916736	97.747636
3851.845552	97.688628
3853.774368	97.086453
3855.703184	97.203913
3857.632000	97.487686
3859.560816	97.628509
3861.489632	97.671157
3863.418448	97.530463
3865.347264	97.350062
3867.276080	97.548185
3869.204896	97.432852
3871.133712	97.256948
3873.062528	97.422268
3874.991344	97.372225
3876.920160	97.621392
3878.848976	97.614864
3880.777792	97.419976
3882.706608	97.590190
3884.635424	97.605338
3886.564240	97.396884
3888.493056	97.675758
3890.421872	97.721838
3892.350688	97.460594
3894.279504	97.534064
3896.208320	97.609800
3898.137136	97.542868
3900.065952	97.466068
3901.994768	97.412222
3903.923584	97.310225
3905.852400	97.358472
3907.781216	97.577154
3909.710032	97.734366
3911.638848	97.714111
3913.567664	97.658192
3915.496480	97.611838
3917.425296	97.504511
3919.354112	97.485837
3921.282928	97.552458
3923.211744	97.666161
3925.140560	97.601783
3927.069376	97.614011
3928.998192	97.637107
3930.927008	97.540963
3932.855824	97.423514
3934.784640	97.514312
3936.713456	97.642117
3938.642272	97.651726
3940.571088	97.599092
3942.499904	97.490353
3944.428720	97.558964
3946.357536	97.674425
3948.286352	97.584689
3950.215168	97.512692
3952.143984	97.559502
3954.072800	97.650346
3956.001616	97.608024
3957.930432	97.562360
3959.859248	97.544697
3961.788064	97.547168
3963.716880	97.556814
3965.645696	97.611858
3967.574512	97.639336
3969.503328	97.652087
3971.432144	97.643280
3973.360960	97.629491
3975.289776	97.634746
3977.218592	97.638871
3979.147408	97.721748
3981.076224	97.740334
3983.005040	97.678690
3984.933856	97.640535
3986.862672	97.662168
3988.791488	97.694252
3990.720304	97.657300
3992.649120	97.647798
3994.577936	97.668996
3996.506752	97.683453
3998.435568	97.724930
4000.364384	97.693598
