# Supplementary material for: Bioavailable phosphite in the surface ocean during the Great Oxidation Event
Source: Nat Commun. 2025 May 24;16:4825. doi: 10.1038/s41467-025-59963-0 (PMC12102248; doi:10.1038/s41467-025-59963-0)
Supplement: Supplementary file 5 — Supplementary Data 3 [file 41467_2025_59963_MOESM5_ESM.zip › FTIR data/6 uM P(III) in Seawater Si ph7.txt]

##TITLE=No Description
##DATA TYPE=INFRARED SPECTRUM
##XUNITS=1/CM
##YUNITS=%T
399.264912	57.275353
401.193728	46.512751
403.122544	36.829097
405.051360	42.939846
406.980176	46.706417
408.908992	42.915058
410.837808	42.526040
412.766624	44.994297
414.695440	38.535793
416.624256	34.360751
418.553072	38.353399
420.481888	45.113451
422.410704	43.625210
424.339520	42.059989
426.268336	39.468566
428.197152	40.719278
430.125968	43.374805
432.054784	41.940524
433.983600	38.863544
435.912416	38.640644
437.841232	38.142910
439.770048	39.716142
441.698864	41.189764
443.627680	42.656413
445.556496	42.468602
447.485312	42.068448
449.414128	43.315560
451.342944	43.797241
453.271760	42.583838
455.200576	42.040390
457.129392	41.611820
459.058208	42.094382
460.987024	43.577059
462.915840	45.071313
464.844656	45.790954
466.773472	45.888034
468.702288	46.096143
470.631104	47.021285
472.559920	48.295168
474.488736	48.791221
476.417552	49.246032
478.346368	49.730536
480.275184	49.044771
482.204000	49.411444
484.132816	50.076729
486.061632	49.529598
487.990448	50.094033
489.919264	51.348421
491.848080	51.784382
493.776896	51.551541
495.705712	51.813450
497.634528	52.569854
499.563344	54.018423
501.492160	54.418305
503.420976	53.342999
505.349792	53.706227
507.278608	54.747383
509.207424	55.075573
511.136240	55.311033
513.065056	55.640230
514.993872	55.616786
516.922688	55.830849
518.851504	56.426585
520.780320	56.821541
522.709136	56.925480
524.637952	57.228407
526.566768	57.560048
528.495584	57.628170
530.424400	57.814545
532.353216	58.020518
534.282032	58.496154
536.210848	59.088875
538.139664	59.410523
540.068480	59.550937
541.997296	59.580917
543.926112	59.629809
545.854928	60.017558
547.783744	60.465650
549.712560	60.650690
551.641376	61.199860
553.570192	61.879336
555.499008	61.996972
557.427824	61.979427
559.356640	62.145692
561.285456	62.268231
563.214272	62.422761
565.143088	62.420074
567.071904	62.735976
569.000720	62.983374
570.929536	62.907497
572.858352	63.191406
574.787168	63.325741
576.715984	63.167676
578.644800	63.227079
580.573616	63.213746
582.502432	63.225718
584.431248	63.202426
586.360064	63.030418
588.288880	63.196497
590.217696	63.302511
592.146512	63.250210
594.075328	63.341484
596.004144	63.370055
597.932960	63.250867
599.861776	63.011794
601.790592	62.995180
603.719408	63.174387
605.648224	63.254411
607.577040	63.338719
609.505856	63.408733
611.434672	63.655970
613.363488	63.900598
615.292304	63.787780
617.221120	63.714524
619.149936	63.740873
621.078752	63.869011
623.007568	64.070383
624.936384	64.105333
626.865200	64.357985
628.794016	64.585750
630.722832	64.576160
632.651648	64.781065
634.580464	64.951337
636.509280	64.979707
638.438096	65.210495
640.366912	65.362488
642.295728	65.475210
644.224544	65.719452
646.153360	65.971789
648.082176	66.035139
650.010992	66.223617
651.939808	66.425404
653.868624	66.547745
655.797440	66.817741
657.726256	67.285084
659.655072	67.610115
661.583888	67.735269
663.512704	68.060189
665.441520	68.347736
667.370336	67.823392
669.299152	67.390649
671.227968	68.539370
673.156784	69.181602
675.085600	69.455278
677.014416	69.634881
678.943232	69.871112
680.872048	70.039394
682.800864	70.228270
684.729680	70.501967
686.658496	70.853766
688.587312	71.258878
690.516128	71.670557
692.444944	71.988329
694.373760	72.242971
696.302576	72.620886
698.231392	72.972973
700.160208	73.306225
702.089024	73.608593
704.017840	73.884299
705.946656	74.177748
707.875472	74.473215
709.804288	74.741526
711.733104	75.084877
713.661920	75.278480
715.590736	75.390947
717.519552	75.590379
719.448368	75.825163
721.377184	76.116730
723.306000	76.451282
725.234816	76.610973
727.163632	76.764648
729.092448	77.078914
731.021264	77.446206
732.950080	77.533323
734.878896	77.661165
736.807712	77.879698
738.736528	78.144998
740.665344	78.380087
742.594160	78.506999
744.522976	78.540850
746.451792	78.733840
748.380608	79.147948
750.309424	79.602382
752.238240	79.789078
754.167056	79.842809
756.095872	80.004951
758.024688	80.147803
759.953504	80.264333
761.882320	80.302343
763.811136	80.485109
765.739952	80.864211
767.668768	81.071861
769.597584	81.239153
771.526400	81.355433
773.455216	81.409929
775.384032	81.540445
777.312848	81.713236
779.241664	81.865328
781.170480	81.920866
783.099296	82.053045
785.028112	82.276514
786.956928	82.464684
788.885744	82.574591
790.814560	82.775339
792.743376	82.962146
794.672192	83.016369
796.601008	83.086560
798.529824	83.123080
800.458640	83.143480
802.387456	83.149265
804.316272	83.240672
806.245088	83.330934
808.173904	83.418087
810.102720	83.489798
812.031536	83.451856
813.960352	83.404309
815.889168	83.381313
817.817984	83.256452
819.746800	83.109930
821.675616	83.096493
823.604432	83.030950
825.533248	82.814111
827.462064	82.636466
829.390880	82.472940
831.319696	82.420750
833.248512	82.257093
835.177328	82.000044
837.106144	81.721557
839.034960	81.455891
840.963776	81.182252
842.892592	80.892568
844.821408	80.663274
846.750224	80.408279
848.679040	80.123345
850.607856	79.994934
852.536672	79.820083
854.465488	79.445320
856.394304	79.092000
858.323120	78.848629
860.251936	78.646121
862.180752	78.394611
864.109568	78.084163
866.038384	77.867832
867.967200	77.619210
869.896016	77.259574
871.824832	76.872124
873.753648	76.617516
875.682464	76.373208
877.611280	76.088823
879.540096	75.906505
881.468912	75.782077
883.397728	75.595969
885.326544	75.420773
887.255360	75.251526
889.184176	75.089230
891.112992	74.952608
893.041808	74.843571
894.970624	74.780056
896.899440	74.791133
898.828256	74.871047
900.757072	74.889956
902.685888	74.959221
904.614704	75.085709
906.543520	75.222266
908.472336	75.306284
910.401152	75.446728
912.329968	75.652748
914.258784	75.831235
916.187600	76.009202
918.116416	76.103905
920.045232	76.175789
921.974048	76.261725
923.902864	76.347234
925.831680	76.310847
927.760496	76.229948
929.689312	76.114950
931.618128	75.915978
933.546944	75.705477
935.475760	75.463252
937.404576	75.146628
939.333392	74.761620
941.262208	74.352894
943.191024	73.910862
945.119840	73.408806
947.048656	72.853323
948.977472	72.329046
950.906288	71.782140
952.835104	71.159931
954.763920	70.526401
956.692736	69.945923
958.621552	69.348552
960.550368	68.695933
962.479184	68.115277
964.408000	67.576336
966.336816	67.053288
968.265632	66.540688
970.194448	66.008122
972.123264	65.475595
974.052080	64.935500
975.980896	64.481080
977.909712	64.107179
979.838528	63.752391
981.767344	63.409474
983.696160	63.103973
985.624976	62.888038
987.553792	62.717637
989.482608	62.539839
991.411424	62.448050
993.340240	62.320107
995.269056	62.192076
997.197872	62.149703
999.126688	62.185981
1001.055504	62.203984
1002.984320	62.163633
1004.913136	62.199072
1006.841952	62.338011
1008.770768	62.492081
1010.699584	62.630889
1012.628400	62.809445
1014.557216	63.016821
1016.486032	63.221588
1018.414848	63.494169
1020.343664	63.734003
1022.272480	64.016439
1024.201296	64.332399
1026.130112	64.647948
1028.058928	64.989319
1029.987744	65.383270
1031.916560	65.732383
1033.845376	66.072355
1035.774192	66.384607
1037.703008	66.735181
1039.631824	67.089670
1041.560640	67.433839
1043.489456	67.782115
1045.418272	68.194172
1047.347088	68.615428
1049.275904	69.033416
1051.204720	69.435847
1053.133536	69.863558
1055.062352	70.279529
1056.991168	70.728704
1058.919984	71.269331
1060.848800	71.792677
1062.777616	72.272987
1064.706432	72.771898
1066.635248	73.316180
1068.564064	73.980069
1070.492880	74.559528
1072.421696	75.163462
1074.350512	75.862569
1076.279328	76.538966
1078.208144	77.210575
1080.136960	77.948699
1082.065776	78.699879
1083.994592	79.461038
1085.923408	80.189213
1087.852224	80.924561
1089.781040	81.637032
1091.709856	82.354492
1093.638672	83.062073
1095.567488	83.751449
1097.496304	84.387123
1099.425120	84.961981
1101.353936	85.520686
1103.282752	86.107684
1105.211568	86.663799
1107.140384	87.196400
1109.069200	87.693801
1110.998016	88.120804
1112.926832	88.503735
1114.855648	88.917319
1116.784464	89.340115
1118.713280	89.699057
1120.642096	90.038498
1122.570912	90.341607
1124.499728	90.695033
1126.428544	91.030851
1128.357360	91.261306
1130.286176	91.485230
1132.214992	91.704549
1134.143808	91.879951
1136.072624	92.052772
1138.001440	92.236790
1139.930256	92.413879
1141.859072	92.557981
1143.787888	92.709598
1145.716704	92.869270
1147.645520	93.020968
1149.574336	93.122245
1151.503152	93.223119
1153.431968	93.366930
1155.360784	93.472417
1157.289600	93.582742
1159.218416	93.701456
1161.147232	93.817690
1163.076048	93.945168
1165.004864	94.049197
1166.933680	94.142429
1168.862496	94.241901
1170.791312	94.370192
1172.720128	94.461779
1174.648944	94.546951
1176.577760	94.646700
1178.506576	94.756820
1180.435392	94.883668
1182.364208	94.972965
1184.293024	95.019448
1186.221840	95.037811
1188.150656	95.121398
1190.079472	95.175441
1192.008288	95.204556
1193.937104	95.289528
1195.865920	95.356910
1197.794736	95.344558
1199.723552	95.342091
1201.652368	95.415024
1203.581184	95.478641
1205.510000	95.487778
1207.438816	95.523194
1209.367632	95.540827
1211.296448	95.517248
1213.225264	95.536353
1215.154080	95.594318
1217.082896	95.613885
1219.011712	95.615629
1220.940528	95.632318
1222.869344	95.644362
1224.798160	95.599134
1226.726976	95.611039
1228.655792	95.661969
1230.584608	95.677699
1232.513424	95.679692
1234.442240	95.700218
1236.371056	95.746376
1238.299872	95.742527
1240.228688	95.710633
1242.157504	95.679686
1244.086320	95.674226
1246.015136	95.701163
1247.943952	95.670177
1249.872768	95.647493
1251.801584	95.635696
1253.730400	95.600685
1255.659216	95.542688
1257.588032	95.502980
1259.516848	95.501189
1261.445664	95.529458
1263.374480	95.582963
1265.303296	95.568035
1267.232112	95.531357
1269.160928	95.508541
1271.089744	95.495463
1273.018560	95.557642
1274.947376	95.639319
1276.876192	95.649269
1278.805008	95.636239
1280.733824	95.615165
1282.662640	95.649310
1284.591456	95.664810
1286.520272	95.591863
1288.449088	95.548648
1290.377904	95.606166
1292.306720	95.655401
1294.235536	95.676992
1296.164352	95.650936
1298.093168	95.656830
1300.021984	95.691846
1301.950800	95.719832
1303.879616	95.739313
1305.808432	95.719421
1307.737248	95.698077
1309.666064	95.703906
1311.594880	95.609547
1313.523696	95.502531
1315.452512	95.506376
1317.381328	95.451631
1319.310144	95.446954
1321.238960	95.628727
1323.167776	95.732353
1325.096592	95.758516
1327.025408	95.762517
1328.954224	95.744764
1330.883040	95.719081
1332.811856	95.721724
1334.740672	95.656243
1336.669488	95.384518
1338.598304	94.967291
1340.527120	95.056837
1342.455936	95.555976
1344.384752	95.703533
1346.313568	95.669565
1348.242384	95.630252
1350.171200	95.645761
1352.100016	95.662233
1354.028832	95.599290
1355.957648	95.582764
1357.886464	95.563319
1359.815280	95.403341
1361.744096	95.000360
1363.672912	94.994410
1365.601728	95.381087
1367.530544	95.358376
1369.459360	95.245683
1371.388176	95.210440
1373.316992	94.903002
1375.245808	94.791187
1377.174624	95.036564
1379.103440	95.085706
1381.032256	95.122596
1382.961072	95.141089
1384.889888	95.018368
1386.818704	94.655586
1388.747520	94.713308
1390.676336	94.908312
1392.605152	94.721157
1394.533968	94.186680
1396.462784	94.104980
1398.391600	94.223094
1400.320416	94.400184
1402.249232	94.558162
1404.178048	94.318530
1406.106864	94.236571
1408.035680	94.351165
1409.964496	94.256409
1411.893312	94.142654
1413.822128	94.135776
1415.750944	93.902284
1417.679760	93.423136
1419.608576	93.239217
1421.537392	93.628873
1423.466208	93.617203
1425.395024	93.738331
1427.323840	93.885293
1429.252656	93.642207
1431.181472	93.559592
1433.110288	93.649051
1435.039104	93.562080
1436.967920	93.242528
1438.896736	93.582779
1440.825552	93.791644
1442.754368	93.794349
1444.683184	93.765119
1446.612000	93.603988
1448.540816	93.462319
1450.469632	93.593347
1452.398448	93.510872
1454.327264	93.231870
1456.256080	92.467014
1458.184896	92.239362
1460.113712	93.162189
1462.042528	93.660520
1463.971344	93.501331
1465.900160	93.451930
1467.828976	93.761525
1469.757792	93.746417
1471.686608	93.053449
1473.615424	92.539485
1475.544240	92.957588
1477.473056	93.407842
1479.401872	93.674236
1481.330688	93.568717
1483.259504	93.663436
1485.188320	93.580432
1487.117136	93.105405
1489.045952	92.522562
1490.974768	92.748982
1492.903584	93.452024
1494.832400	93.480290
1496.761216	92.992218
1498.690032	93.056992
1500.618848	93.354288
1502.547664	93.564644
1504.476480	93.425058
1506.405296	91.786342
1508.334112	91.398668
1510.262928	92.618948
1512.191744	93.262805
1514.120560	93.393134
1516.049376	92.866706
1517.978192	92.805956
1519.907008	93.065252
1521.835824	92.627792
1523.764640	92.984172
1525.693456	93.053348
1527.622272	93.220907
1529.551088	93.693983
1531.479904	93.804536
1533.408720	93.385209
1535.337536	93.663552
1537.266352	93.961099
1539.195168	93.121140
1541.123984	92.274422
1543.052800	92.589338
1544.981616	92.963599
1546.910432	93.701740
1548.839248	93.758762
1550.768064	93.557161
1552.696880	93.716514
1554.625696	93.402083
1556.554512	93.367334
1558.483328	92.354416
1560.412144	92.423911
1562.340960	93.353045
1564.269776	93.539078
1566.198592	93.515655
1568.127408	93.393411
1570.056224	92.987849
1571.985040	93.319250
1573.913856	93.425393
1575.842672	92.819831
1577.771488	92.595416
1579.700304	92.982833
1581.629120	92.919516
1583.557936	92.747589
1585.486752	92.542139
1587.415568	92.322836
1589.344384	92.034954
1591.273200	91.781363
1593.202016	91.429143
1595.130832	91.087031
1597.059648	90.822072
1598.988464	90.547287
1600.917280	90.014268
1602.846096	89.500786
1604.774912	89.109738
1606.703728	88.655418
1608.632544	87.981341
1610.561360	87.532657
1612.490176	87.139283
1614.418992	86.790846
1616.347808	85.765641
1618.276624	85.068152
1620.205440	85.060940
1622.134256	84.630061
1624.063072	83.912289
1625.991888	83.916249
1627.920704	83.601905
1629.849520	83.478487
1631.778336	83.497151
1633.707152	83.373581
1635.635968	82.456431
1637.564784	82.449759
1639.493600	83.064266
1641.422416	83.426144
1643.351232	83.684213
1645.280048	83.605357
1647.208864	83.056729
1649.137680	83.876614
1651.066496	84.711217
1652.995312	84.235571
1654.924128	84.691411
1656.852944	85.866665
1658.781760	86.577148
1660.710576	86.948504
1662.639392	87.176164
1664.568208	87.788368
1666.497024	88.316030
1668.425840	88.260678
1670.354656	88.284797
1672.283472	88.995427
1674.212288	89.542268
1676.141104	89.889229
1678.069920	90.419472
1679.998736	90.440719
1681.927552	90.607818
1683.856368	90.316561
1685.785184	91.028242
1687.714000	91.790914
1689.642816	92.217948
1691.571632	92.739119
1693.500448	93.049268
1695.429264	92.657061
1697.358080	92.450621
1699.286896	92.958097
1701.215712	93.066078
1703.144528	93.534875
1705.073344	93.686393
1707.002160	93.961841
1708.930976	94.424392
1710.859792	94.662180
1712.788608	94.596562
1714.717424	94.113366
1716.646240	93.806735
1718.575056	94.178488
1720.503872	95.027070
1722.432688	95.307355
1724.361504	95.403043
1726.290320	95.583530
1728.219136	95.508755
1730.147952	95.177506
1732.076768	95.054597
1734.005584	94.615361
1735.934400	95.125580
1737.863216	95.518493
1739.792032	95.364335
1741.720848	95.425713
1743.649664	95.290161
1745.578480	95.290939
1747.507296	95.095744
1749.436112	94.921455
1751.364928	95.163282
1753.293744	95.761497
1755.222560	95.951839
1757.151376	95.670776
1759.080192	95.818995
1761.009008	95.729842
1762.937824	95.787899
1764.866640	96.127107
1766.795456	96.036871
1768.724272	95.801718
1770.653088	95.670672
1772.581904	95.395044
1774.510720	95.748042
1776.439536	96.045594
1778.368352	96.115141
1780.297168	95.928157
1782.225984	96.093359
1784.154800	96.177224
1786.083616	96.194128
1788.012432	96.307290
1789.941248	96.038625
1791.870064	95.559006
1793.798880	95.698080
1795.727696	95.970080
1797.656512	96.127564
1799.585328	96.080196
1801.514144	95.953346
1803.442960	96.173244
1805.371776	96.346441
1807.300592	96.239037
1809.229408	96.103360
1811.158224	96.071667
1813.087040	96.291961
1815.015856	96.499260
1816.944672	96.353785
1818.873488	96.328605
1820.802304	96.405805
1822.731120	96.351682
1824.659936	96.099609
1826.588752	96.119930
1828.517568	96.031839
1830.446384	95.839870
1832.375200	96.187739
1834.304016	96.340378
1836.232832	96.324392
1838.161648	96.351557
1840.090464	96.410611
1842.019280	96.168582
1843.948096	95.727207
1845.876912	95.881424
1847.805728	96.222984
1849.734544	96.402055
1851.663360	96.527785
1853.592176	96.542401
1855.520992	96.523792
1857.449808	96.454757
1859.378624	96.455052
1861.307440	96.408160
1863.236256	96.395505
1865.165072	96.287721
1867.093888	96.027902
1869.022704	95.796007
1870.951520	96.167258
1872.880336	96.419440
1874.809152	96.494079
1876.737968	96.589440
1878.666784	96.598850
1880.595600	96.540155
1882.524416	96.498599
1884.453232	96.451017
1886.382048	96.403018
1888.310864	96.290819
1890.239680	96.134862
1892.168496	96.161438
1894.097312	96.256061
1896.026128	96.393462
1897.954944	96.387036
1899.883760	96.324897
1901.812576	96.333262
1903.741392	96.355778
1905.670208	96.442053
1907.599024	96.324054
1909.527840	96.165806
1911.456656	96.415643
1913.385472	96.600750
1915.314288	96.562142
1917.243104	96.420202
1919.171920	96.203486
1921.100736	96.231273
1923.029552	96.239503
1924.958368	96.460939
1926.887184	96.447455
1928.816000	96.471351
1930.744816	96.465697
1932.673632	96.573795
1934.602448	96.612195
1936.531264	96.372435
1938.460080	96.231622
1940.388896	96.240742
1942.317712	96.155365
1944.246528	96.297012
1946.175344	96.673098
1948.104160	96.677264
1950.032976	96.560877
1951.961792	96.376990
1953.890608	96.307593
1955.819424	96.029521
1957.748240	96.129428
1959.677056	96.568919
1961.605872	96.608238
1963.534688	96.627110
1965.463504	96.433398
1967.392320	96.008413
1969.321136	96.432534
1971.249952	96.523719
1973.178768	96.290416
1975.107584	96.226981
1977.036400	96.139113
1978.965216	96.007817
1980.894032	95.845753
1982.822848	95.828799
1984.751664	96.262036
1986.680480	95.986632
1988.609296	95.084401
1990.538112	95.028036
1992.466928	95.523319
1994.395744	95.990971
1996.324560	96.090668
1998.253376	96.314110
2000.182192	96.617555
2002.111008	96.510672
2004.039824	96.310983
2005.968640	96.325660
2007.897456	96.376808
2009.826272	96.190221
2011.755088	96.292387
2013.683904	96.955166
2015.612720	96.537363
2017.541536	96.318130
2019.470352	96.413673
2021.399168	96.076227
2023.327984	96.298435
2025.256800	96.627118
2027.185616	96.228721
2029.114432	96.107378
2031.043248	96.123859
2032.972064	96.179031
2034.900880	96.513999
2036.829696	96.380810
2038.758512	96.103203
2040.687328	96.206616
2042.616144	96.190249
2044.544960	96.136643
2046.473776	96.412621
2048.402592	96.324532
2050.331408	96.156307
2052.260224	96.288451
2054.189040	96.351323
2056.117856	96.302773
2058.046672	95.957672
2059.975488	95.900706
2061.904304	96.021618
2063.833120	95.874777
2065.761936	95.879949
2067.690752	95.888718
2069.619568	95.784503
2071.548384	95.719278
2073.477200	95.717680
2075.406016	95.786553
2077.334832	95.683943
2079.263648	95.725587
2081.192464	95.755915
2083.121280	95.803058
2085.050096	95.929104
2086.978912	95.848416
2088.907728	95.720129
2090.836544	95.833499
2092.765360	96.014797
2094.694176	96.184891
2096.622992	96.049605
2098.551808	95.764214
2100.480624	95.832873
2102.409440	95.872457
2104.338256	95.717076
2106.267072	95.722355
2108.195888	95.736356
2110.124704	95.667164
2112.053520	95.688854
2113.982336	95.791082
2115.911152	95.911798
2117.839968	96.102635
2119.768784	95.984739
2121.697600	95.636893
2123.626416	95.742027
2125.555232	96.268289
2127.484048	96.219944
2129.412864	95.969217
2131.341680	95.848273
2133.270496	95.883266
2135.199312	96.071485
2137.128128	96.018624
2139.056944	96.021470
2140.985760	96.030169
2142.914576	95.828298
2144.843392	96.104293
2146.772208	96.332268
2148.701024	96.140787
2150.629840	95.970786
2152.558656	96.203234
2154.487472	96.353446
2156.416288	96.609643
2158.345104	96.371450
2160.273920	95.880454
2162.202736	95.946033
2164.131552	96.189440
2166.060368	96.616122
2167.989184	96.374609
2169.918000	95.912440
2171.846816	96.015982
2173.775632	96.100059
2175.704448	96.166444
2177.633264	96.018580
2179.562080	95.589314
2181.490896	95.591710
2183.419712	95.456335
2185.348528	95.082330
2187.277344	95.241244
2189.206160	95.804287
2191.134976	96.013140
2193.063792	95.875561
2194.992608	95.752707
2196.921424	95.719338
2198.850240	95.667230
2200.779056	95.902838
2202.707872	95.983540
2204.636688	95.716026
2206.565504	96.048859
2208.494320	95.827547
2210.423136	95.488811
2212.351952	95.714127
2214.280768	96.037184
2216.209584	96.024844
2218.138400	95.913858
2220.067216	95.926446
2221.996032	95.930374
2223.924848	95.531513
2225.853664	95.500960
2227.782480	95.756006
2229.711296	95.799562
2231.640112	95.782716
2233.568928	95.827249
2235.497744	95.876637
2237.426560	95.785666
2239.355376	95.648714
2241.284192	95.552845
2243.213008	95.631725
2245.141824	95.776197
2247.070640	95.877751
2248.999456	95.797988
2250.928272	95.617418
2252.857088	95.621802
2254.785904	95.594143
2256.714720	95.441929
2258.643536	95.585600
2260.572352	95.748178
2262.501168	95.753632
2264.429984	95.737374
2266.358800	95.565256
2268.287616	95.503377
2270.216432	95.541623
2272.145248	95.640732
2274.074064	95.656523
2276.002880	95.655357
2277.931696	95.717455
2279.860512	95.705867
2281.789328	95.594863
2283.718144	95.569414
2285.646960	95.555397
2287.575776	95.382645
2289.504592	95.050285
2291.433408	94.918051
2293.362224	94.960630
2295.291040	94.914282
2297.219856	94.765917
2299.148672	94.626636
2301.077488	94.449244
2303.006304	94.240449
2304.935120	93.944696
2306.863936	93.648660
2308.792752	93.403844
2310.721568	93.182563
2312.650384	92.950746
2314.579200	92.772987
2316.508016	92.603363
2318.436832	92.174825
2320.365648	91.544650
2322.294464	91.139571
2324.223280	91.025335
2326.152096	90.981779
2328.080912	90.730553
2330.009728	90.436875
2331.938544	90.343499
2333.867360	90.468030
2335.796176	90.519269
2337.724992	90.447209
2339.653808	90.268036
2341.582624	89.991093
2343.511440	90.023751
2345.440256	90.465774
2347.369072	91.396258
2349.297888	91.684180
2351.226704	90.886354
2353.155520	89.792921
2355.084336	89.078389
2357.013152	88.638330
2358.941968	88.177645
2360.870784	87.910523
2362.799600	88.197389
2364.728416	88.878420
2366.657232	89.379983
2368.586048	89.926638
2370.514864	90.774407
2372.443680	91.542610
2374.372496	92.281041
2376.301312	93.018481
2378.230128	93.611409
2380.158944	94.189145
2382.087760	94.843722
2384.016576	95.338243
2385.945392	95.671164
2387.874208	95.822949
2389.803024	95.899211
2391.731840	95.992894
2393.660656	96.068841
2395.589472	96.029618
2397.518288	96.000278
2399.447104	96.041514
2401.375920	96.017260
2403.304736	96.005533
2405.233552	96.079731
2407.162368	96.160260
2409.091184	96.186119
2411.020000	96.157743
2412.948816	96.137720
2414.877632	96.117981
2416.806448	96.010292
2418.735264	96.016777
2420.664080	96.055430
2422.592896	96.044447
2424.521712	96.096532
2426.450528	96.119325
2428.379344	96.053104
2430.308160	96.071456
2432.236976	96.118929
2434.165792	96.063345
2436.094608	96.040455
2438.023424	96.110229
2439.952240	96.099250
2441.881056	96.105583
2443.809872	96.143604
2445.738688	96.139120
2447.667504	96.120058
2449.596320	96.197016
2451.525136	96.183921
2453.453952	96.132815
2455.382768	96.081112
2457.311584	96.094691
2459.240400	96.139631
2461.169216	96.200363
2463.098032	96.277549
2465.026848	96.249984
2466.955664	96.151434
2468.884480	96.106213
2470.813296	96.121867
2472.742112	96.075023
2474.670928	96.087695
2476.599744	96.112641
2478.528560	96.123104
2480.457376	96.189484
2482.386192	96.137074
2484.315008	96.120495
2486.243824	96.189249
2488.172640	96.202816
2490.101456	96.257061
2492.030272	96.228088
2493.959088	96.107235
2495.887904	96.056558
2497.816720	96.041206
2499.745536	96.085116
2501.674352	96.080482
2503.603168	96.123241
2505.531984	96.168894
2507.460800	96.221305
2509.389616	96.236423
2511.318432	96.281513
2513.247248	96.242019
2515.176064	96.181632
2517.104880	96.133623
2519.033696	96.128775
2520.962512	96.189195
2522.891328	96.239383
2524.820144	96.224592
2526.748960	96.162306
2528.677776	96.144137
2530.606592	96.146145
2532.535408	96.141984
2534.464224	96.099834
2536.393040	96.132687
2538.321856	96.229808
2540.250672	96.205522
2542.179488	96.083641
2544.108304	96.008340
2546.037120	96.059295
2547.965936	96.089515
2549.894752	96.135918
2551.823568	96.129515
2553.752384	96.086041
2555.681200	96.089450
2557.610016	96.121341
2559.538832	96.123747
2561.467648	96.101784
2563.396464	96.063074
2565.325280	96.038004
2567.254096	96.049594
2569.182912	96.095829
2571.111728	96.076710
2573.040544	96.041330
2574.969360	96.071203
2576.898176	96.096000
2578.826992	96.025167
2580.755808	95.944653
2582.684624	95.984306
2584.613440	96.071123
2586.542256	96.019170
2588.471072	95.934971
2590.399888	95.936394
2592.328704	95.958869
2594.257520	95.865915
2596.186336	95.798378
2598.115152	95.801307
2600.043968	95.858655
2601.972784	95.890539
2603.901600	95.907937
2605.830416	95.889341
2607.759232	95.872051
2609.688048	95.908675
2611.616864	95.909587
2613.545680	95.877814
2615.474496	95.875820
2617.403312	95.811779
2619.332128	95.788668
2621.260944	95.796644
2623.189760	95.826689
2625.118576	95.825642
2627.047392	95.770685
2628.976208	95.783398
2630.905024	95.797322
2632.833840	95.740698
2634.762656	95.704307
2636.691472	95.639507
2638.620288	95.668284
2640.549104	95.708226
2642.477920	95.674988
2644.406736	95.649212
2646.335552	95.659953
2648.264368	95.671485
2650.193184	95.621642
2652.122000	95.585571
2654.050816	95.575011
2655.979632	95.584890
2657.908448	95.597083
2659.837264	95.586153
2661.766080	95.568574
2663.694896	95.585893
2665.623712	95.599233
2667.552528	95.615067
2669.481344	95.608876
2671.410160	95.594822
2673.338976	95.579405
2675.267792	95.563742
2677.196608	95.571546
2679.125424	95.561774
2681.054240	95.531586
2682.983056	95.540164
2684.911872	95.559097
2686.840688	95.542586
2688.769504	95.505154
2690.698320	95.470417
2692.627136	95.457247
2694.555952	95.460040
2696.484768	95.451790
2698.413584	95.428136
2700.342400	95.437090
2702.271216	95.443766
2704.200032	95.420729
2706.128848	95.398371
2708.057664	95.360641
2709.986480	95.346139
2711.915296	95.327412
2713.844112	95.332549
2715.772928	95.312382
2717.701744	95.293778
2719.630560	95.295258
2721.559376	95.264394
2723.488192	95.246600
2725.417008	95.253267
2727.345824	95.220202
2729.274640	95.165372
2731.203456	95.181501
2733.132272	95.212588
2735.061088	95.201177
2736.989904	95.175361
2738.918720	95.154698
2740.847536	95.140091
2742.776352	95.146788
2744.705168	95.133917
2746.633984	95.100873
2748.562800	95.078380
2750.491616	95.071297
2752.420432	95.054085
2754.349248	95.028247
2756.278064	94.999594
2758.206880	95.012602
2760.135696	95.044896
2762.064512	95.016268
2763.993328	95.013385
2765.922144	94.994990
2767.850960	94.934967
2769.779776	94.894770
2771.708592	94.880977
2773.637408	94.866350
2775.566224	94.844134
2777.495040	94.829066
2779.423856	94.827651
2781.352672	94.811078
2783.281488	94.774446
2785.210304	94.741970
2787.139120	94.743412
2789.067936	94.750454
2790.996752	94.715730
2792.925568	94.670731
2794.854384	94.657004
2796.783200	94.637335
2798.712016	94.616049
2800.640832	94.597751
2802.569648	94.566240
2804.498464	94.544877
2806.427280	94.539161
2808.356096	94.512062
2810.284912	94.511536
2812.213728	94.493914
2814.142544	94.458021
2816.071360	94.462631
2818.000176	94.463942
2819.928992	94.443526
2821.857808	94.411555
2823.786624	94.369438
2825.715440	94.344783
2827.644256	94.285145
2829.573072	94.263891
2831.501888	94.237004
2833.430704	94.202760
2835.359520	94.181133
2837.288336	94.164466
2839.217152	94.167131
2841.145968	94.180653
2843.074784	94.183307
2845.003600	94.194458
2846.932416	94.179749
2848.861232	94.133851
2850.790048	94.092117
2852.718864	94.058644
2854.647680	93.996701
2856.576496	93.909922
2858.505312	93.847419
2860.434128	93.812778
2862.362944	93.750465
2864.291760	93.658955
2866.220576	93.605685
2868.149392	93.538364
2870.078208	93.499942
2872.007024	93.502023
2873.935840	93.486278
2875.864656	93.458574
2877.793472	93.368918
2879.722288	93.295049
2881.651104	93.254860
2883.579920	93.220152
2885.508736	93.194868
2887.437552	93.153167
2889.366368	93.108762
2891.295184	93.089920
2893.224000	93.022513
2895.152816	92.938727
2897.081632	92.930466
2899.010448	92.919604
2900.939264	92.846512
2902.868080	92.805640
2904.796896	92.833017
2906.725712	92.842692
2908.654528	92.776326
2910.583344	92.788532
2912.512160	92.836641
2914.440976	92.867608
2916.369792	92.882793
2918.298608	92.833739
2920.227424	92.781726
2922.156240	92.689501
2924.085056	92.606389
2926.013872	92.578740
2927.942688	92.528183
2929.871504	92.469450
2931.800320	92.431207
2933.729136	92.345269
2935.657952	92.274258
2937.586768	92.263799
2939.515584	92.209554
2941.444400	92.122685
2943.373216	92.014782
2945.302032	91.945883
2947.230848	91.967282
2949.159664	91.914732
2951.088480	91.825792
2953.017296	91.754826
2954.946112	91.717149
2956.874928	91.722845
2958.803744	91.652776
2960.732560	91.538592
2962.661376	91.446236
2964.590192	91.356967
2966.519008	91.261288
2968.447824	91.163650
2970.376640	91.116368
2972.305456	91.120040
2974.234272	91.074767
2976.163088	90.990119
2978.091904	90.920603
2980.020720	90.868385
2981.949536	90.824527
2983.878352	90.794907
2985.807168	90.734883
2987.735984	90.642082
2989.664800	90.550005
2991.593616	90.534125
2993.522432	90.502913
2995.451248	90.461794
2997.380064	90.439056
2999.308880	90.392821
3001.237696	90.314332
3003.166512	90.286830
3005.095328	90.248599
3007.024144	90.220773
3008.952960	90.165952
3010.881776	90.093030
3012.810592	90.025798
3014.739408	89.955970
3016.668224	89.950854
3018.597040	89.924890
3020.525856	89.876357
3022.454672	89.878454
3024.383488	89.813712
3026.312304	89.669365
3028.241120	89.521810
3030.169936	89.403865
3032.098752	89.369138
3034.027568	89.360320
3035.956384	89.319424
3037.885200	89.251365
3039.814016	89.190811
3041.742832	89.126006
3043.671648	89.042229
3045.600464	88.930155
3047.529280	88.794282
3049.458096	88.724354
3051.386912	88.692632
3053.315728	88.532867
3055.244544	88.374855
3057.173360	88.319682
3059.102176	88.312723
3061.030992	88.253916
3062.959808	88.085133
3064.888624	87.935887
3066.817440	87.851561
3068.746256	87.765739
3070.675072	87.740088
3072.603888	87.665992
3074.532704	87.552494
3076.461520	87.367055
3078.390336	87.175817
3080.319152	87.098197
3082.247968	87.081764
3084.176784	87.016390
3086.105600	86.883337
3088.034416	86.782264
3089.963232	86.748163
3091.892048	86.632775
3093.820864	86.405474
3095.749680	86.206663
3097.678496	86.121297
3099.607312	86.026177
3101.536128	85.921302
3103.464944	85.757832
3105.393760	85.694338
3107.322576	85.571466
3109.251392	85.385803
3111.180208	85.283521
3113.109024	85.174218
3115.037840	84.990596
3116.966656	84.799193
3118.895472	84.701428
3120.824288	84.518781
3122.753104	84.353263
3124.681920	84.306901
3126.610736	84.235542
3128.539552	84.117479
3130.468368	83.930055
3132.397184	83.710212
3134.326000	83.597441
3136.254816	83.551190
3138.183632	83.437434
3140.112448	83.240400
3142.041264	83.086024
3143.970080	82.985457
3145.898896	82.859104
3147.827712	82.648616
3149.756528	82.444672
3151.685344	82.264114
3153.614160	82.153722
3155.542976	82.068935
3157.471792	81.951596
3159.400608	81.805500
3161.329424	81.649604
3163.258240	81.467665
3165.187056	81.342965
3167.115872	81.225872
3169.044688	81.049375
3170.973504	80.827752
3172.902320	80.668233
3174.831136	80.497692
3176.759952	80.412593
3178.688768	80.294743
3180.617584	80.111250
3182.546400	79.993887
3184.475216	79.820703
3186.404032	79.560371
3188.332848	79.442755
3190.261664	79.345365
3192.190480	79.229370
3194.119296	79.065991
3196.048112	78.868088
3197.976928	78.734794
3199.905744	78.658191
3201.834560	78.500054
3203.763376	78.328223
3205.692192	78.200987
3207.621008	78.046526
3209.549824	77.895647
3211.478640	77.837017
3213.407456	77.634908
3215.336272	77.416835
3217.265088	77.448947
3219.193904	77.398339
3221.122720	77.148911
3223.051536	77.022029
3224.980352	76.997325
3226.909168	76.874454
3228.837984	76.724563
3230.766800	76.705233
3232.695616	76.612659
3234.624432	76.538645
3236.553248	76.476289
3238.482064	76.337577
3240.410880	76.233182
3242.339696	76.229929
3244.268512	76.131671
3246.197328	76.032663
3248.126144	76.058716
3250.054960	76.050565
3251.983776	75.949787
3253.912592	75.783777
3255.841408	75.676631
3257.770224	75.667285
3259.699040	75.670389
3261.627856	75.649674
3263.556672	75.516373
3265.485488	75.360491
3267.414304	75.407136
3269.343120	75.403719
3271.271936	75.275476
3273.200752	75.180549
3275.129568	75.129037
3277.058384	75.086012
3278.987200	75.039069
3280.916016	74.986429
3282.844832	74.916970
3284.773648	74.845415
3286.702464	74.788368
3288.631280	74.753058
3290.560096	74.628148
3292.488912	74.497796
3294.417728	74.442529
3296.346544	74.376650
3298.275360	74.279898
3300.204176	74.214020
3302.132992	74.139308
3304.061808	74.060089
3305.990624	73.879250
3307.919440	73.744891
3309.848256	73.692247
3311.777072	73.673049
3313.705888	73.580343
3315.634704	73.507015
3317.563520	73.535040
3319.492336	73.539171
3321.421152	73.466158
3323.349968	73.372955
3325.278784	73.244189
3327.207600	73.053010
3329.136416	72.994010
3331.065232	72.926532
3332.994048	72.936652
3334.922864	72.890732
3336.851680	72.674902
3338.780496	72.638924
3340.709312	72.745508
3342.638128	72.730235
3344.566944	72.660685
3346.495760	72.636064
3348.424576	72.616274
3350.353392	72.541577
3352.282208	72.501020
3354.211024	72.553799
3356.139840	72.581381
3358.068656	72.555224
3359.997472	72.464500
3361.926288	72.411830
3363.855104	72.433679
3365.783920	72.513073
3367.712736	72.598698
3369.641552	72.689834
3371.570368	72.766514
3373.499184	72.741613
3375.428000	72.822443
3377.356816	72.810891
3379.285632	72.765825
3381.214448	72.795210
3383.143264	72.835312
3385.072080	72.898409
3387.000896	72.977501
3388.929712	73.071932
3390.858528	73.109472
3392.787344	73.083936
3394.716160	73.227005
3396.644976	73.405356
3398.573792	73.480738
3400.502608	73.645136
3402.431424	73.662132
3404.360240	73.610179
3406.289056	73.677727
3408.217872	73.794091
3410.146688	73.871868
3412.075504	74.065536
3414.004320	74.116533
3415.933136	74.136917
3417.861952	74.291126
3419.790768	74.333169
3421.719584	74.433170
3423.648400	74.714416
3425.577216	74.934507
3427.506032	74.977313
3429.434848	75.152779
3431.363664	75.334592
3433.292480	75.478339
3435.221296	75.656204
3437.150112	75.677373
3439.078928	75.748514
3441.007744	75.923614
3442.936560	76.160151
3444.865376	76.305876
3446.794192	76.291890
3448.723008	76.397385
3450.651824	76.726019
3452.580640	76.882738
3454.509456	76.998380
3456.438272	77.251318
3458.367088	77.375284
3460.295904	77.478898
3462.224720	77.538719
3464.153536	77.622212
3466.082352	77.882202
3468.011168	78.017051
3469.939984	78.097080
3471.868800	78.235193
3473.797616	78.459179
3475.726432	78.635188
3477.655248	78.755920
3479.584064	78.814987
3481.512880	78.908447
3483.441696	79.129056
3485.370512	79.400169
3487.299328	79.409240
3489.228144	79.575379
3491.156960	79.873260
3493.085776	80.128667
3495.014592	80.274812
3496.943408	80.328968
3498.872224	80.477047
3500.801040	80.548125
3502.729856	80.450132
3504.658672	80.677492
3506.587488	81.099001
3508.516304	81.146987
3510.445120	81.171308
3512.373936	81.617446
3514.302752	81.896223
3516.231568	82.025594
3518.160384	82.114042
3520.089200	82.260277
3522.018016	82.313641
3523.946832	82.215935
3525.875648	82.310119
3527.804464	82.375304
3529.733280	82.646912
3531.662096	82.968536
3533.590912	83.270344
3535.519728	83.371289
3537.448544	83.499153
3539.377360	83.785915
3541.306176	83.982718
3543.234992	84.028176
3545.163808	83.755196
3547.092624	83.723192
3549.021440	84.236871
3550.950256	84.407431
3552.879072	84.205740
3554.807888	84.574478
3556.736704	84.950552
3558.665520	85.067511
3560.594336	85.127519
3562.523152	85.341802
3564.451968	85.423246
3566.380784	84.972918
3568.309600	84.876853
3570.238416	85.655111
3572.167232	86.140519
3574.096048	86.315414
3576.024864	86.435493
3577.953680	86.594577
3579.882496	86.638020
3581.811312	86.730596
3583.740128	86.975090
3585.668944	86.989432
3587.597760	86.194387
3589.526576	86.494468
3591.455392	87.329909
3593.384208	87.314466
3595.313024	87.287227
3597.241840	87.736151
3599.170656	88.027362
3601.099472	88.105035
3603.028288	88.475627
3604.957104	88.891178
3606.885920	88.730870
3608.814736	88.421739
3610.743552	88.879485
3612.672368	89.058518
3614.601184	89.003718
3616.530000	89.505619
3618.458816	89.520968
3620.387632	89.388337
3622.316448	89.903622
3624.245264	90.270668
3626.174080	90.476351
3628.102896	90.087791
3630.031712	89.692525
3631.960528	90.678992
3633.889344	91.009251
3635.818160	91.329688
3637.746976	91.725804
3639.675792	91.837425
3641.604608	91.928384
3643.533424	92.187065
3645.462240	92.422259
3647.391056	91.665569
3649.319872	90.898439
3651.248688	91.289856
3653.177504	92.464582
3655.106320	92.825402
3657.035136	92.627103
3658.963952	93.050360
3660.892768	93.381491
3662.821584	93.559697
3664.750400	93.629072
3666.679216	93.725680
3668.608032	93.379076
3670.536848	92.740772
3672.465664	93.360423
3674.394480	93.174897
3676.323296	92.146970
3678.252112	93.049562
3680.180928	93.617473
3682.109744	94.082413
3684.038560	94.373919
3685.967376	94.430538
3687.896192	93.887259
3689.825008	93.086840
3691.753824	93.453047
3693.682640	94.178893
3695.611456	94.587588
3697.540272	94.729032
3699.469088	94.823024
3701.397904	94.629964
3703.326720	94.895154
3705.255536	95.272290
3707.184352	95.249853
3709.113168	94.862938
3711.041984	94.249286
3712.970800	94.349361
3714.899616	95.155589
3716.828432	95.640290
3718.757248	95.426974
3720.686064	95.187317
3722.614880	94.861608
3724.543696	94.693483
3726.472512	94.638785
3728.401328	95.064367
3730.330144	95.494295
3732.258960	95.105964
3734.187776	94.280540
3736.116592	93.869743
3738.045408	94.647840
3739.974224	95.260671
3741.903040	95.575746
3743.831856	95.105352
3745.760672	94.532495
3747.689488	95.230395
3749.618304	95.065552
3751.547120	94.534835
3753.475936	95.041719
3755.404752	95.683806
3757.333568	95.747342
3759.262384	95.643505
3761.191200	95.754462
3763.120016	96.093261
3765.048832	95.967417
3766.977648	95.961854
3768.906464	95.873244
3770.835280	95.587563
3772.764096	95.954643
3774.692912	96.230521
3776.621728	96.289252
3778.550544	96.022531
3780.479360	95.785839
3782.408176	96.062775
3784.336992	95.908542
3786.265808	95.881359
3788.194624	96.212705
3790.123440	96.348554
3792.052256	96.321905
3793.981072	96.261068
3795.909888	95.980031
3797.838704	95.840573
3799.767520	95.920060
3801.696336	95.173949
3803.625152	95.479103
3805.553968	95.902752
3807.482784	95.516172
3809.411600	95.919997
3811.340416	96.361907
3813.269232	96.415773
3815.198048	95.923018
3817.126864	95.436453
3819.055680	95.577029
3820.984496	94.897540
3822.913312	95.094600
3824.842128	95.809100
3826.770944	95.793265
3828.699760	95.935314
3830.628576	96.087761
3832.557392	95.844368
3834.486208	95.841746
3836.415024	95.543028
3838.343840	94.877202
3840.272656	94.923970
3842.201472	95.405584
3844.130288	95.560360
3846.059104	95.864770
3847.987920	96.054529
3849.916736	95.958626
3851.845552	95.496611
3853.774368	94.476686
3855.703184	94.929616
3857.632000	95.507445
3859.560816	95.958732
3861.489632	95.885942
3863.418448	95.411798
3865.347264	95.277309
3867.276080	95.828178
3869.204896	95.560186
3871.133712	95.030781
3873.062528	95.485473
3874.991344	95.577151
3876.920160	96.071791
3878.848976	96.099168
3880.777792	95.499569
3882.706608	95.613529
3884.635424	95.566731
3886.564240	95.385452
3888.493056	95.964359
3890.421872	95.789425
3892.350688	95.381397
3894.279504	95.771487
3896.208320	96.115525
3898.137136	95.914379
3900.065952	95.466026
3901.994768	95.307734
3903.923584	95.120109
3905.852400	95.375697
3907.781216	95.964922
3909.710032	96.221065
3911.638848	96.234601
3913.567664	96.299379
3915.496480	96.076578
3917.425296	95.782564
3919.354112	95.788480
3921.282928	95.887839
3923.211744	95.847007
3925.140560	95.638602
3927.069376	95.933358
3928.998192	96.016381
3930.927008	95.798176
3932.855824	95.725132
3934.784640	96.013085
3936.713456	96.182899
3938.642272	96.130209
3940.571088	96.140797
3942.499904	95.892555
3944.428720	95.889193
3946.357536	95.997277
3948.286352	95.731196
3950.215168	95.725849
3952.143984	96.015750
3954.072800	96.165779
3956.001616	96.098531
3957.930432	96.043480
3959.859248	96.004587
3961.788064	95.949713
3963.716880	95.990955
3965.645696	96.046732
3967.574512	96.083229
3969.503328	96.126481
3971.432144	96.121673
3973.360960	96.071501
3975.289776	96.052579
3977.218592	96.188998
3979.147408	96.238978
3981.076224	96.154466
3983.005040	96.231780
3984.933856	96.308208
3986.862672	96.289314
3988.791488	96.220864
3990.720304	96.144579
3992.649120	96.181623
3994.577936	96.210026
3996.506752	96.225708
3998.435568	96.309481
4000.364384	96.356010
