# Supplementary material for: Bioavailable phosphite in the surface ocean during the Great Oxidation Event
Source: Nat Commun. 2025 May 24;16:4825. doi: 10.1038/s41467-025-59963-0 (PMC12102248; doi:10.1038/s41467-025-59963-0)
Supplement: Supplementary file 5 — Supplementary Data 3 [file 41467_2025_59963_MOESM5_ESM.zip › FTIR data/8 uM P(III) in Seawater Si ph7.txt]

##TITLE=No Description
##DATA TYPE=INFRARED SPECTRUM
##XUNITS=1/CM
##YUNITS=%T
399.264912	34.624236
401.193728	32.745912
403.122544	36.090564
405.051360	38.124904
406.980176	36.760481
408.908992	42.226898
410.837808	45.528078
412.766624	51.851095
414.695440	46.144568
416.624256	35.274939
418.553072	25.504640
420.481888	33.575972
422.410704	39.781841
424.339520	39.064432
426.268336	38.854021
428.197152	39.532161
430.125968	37.653600
432.054784	38.500740
433.983600	39.231728
435.912416	40.501641
437.841232	40.309859
439.770048	39.567166
441.698864	39.240121
443.627680	40.442323
445.556496	41.151280
447.485312	40.087435
449.414128	39.941143
451.342944	39.648382
453.271760	39.224540
455.200576	39.423792
457.129392	39.361519
459.058208	39.097417
460.987024	40.460978
462.915840	42.826368
464.844656	43.240922
466.773472	43.627167
468.702288	44.514214
470.631104	44.708015
472.559920	45.200465
474.488736	46.351838
476.417552	47.063960
478.346368	47.201777
480.275184	47.791962
482.204000	48.499773
484.132816	48.207605
486.061632	48.718816
487.990448	49.153328
489.919264	49.209197
491.848080	49.756358
493.776896	50.234860
495.705712	50.700566
497.634528	51.579238
499.563344	52.001832
501.492160	51.989041
503.420976	51.775996
505.349792	51.724772
507.278608	52.245092
509.207424	53.048472
511.136240	53.317481
513.065056	53.784441
514.993872	54.211331
516.922688	54.173547
518.851504	54.314833
520.780320	54.590900
522.709136	55.163227
524.637952	55.526897
526.566768	55.590832
528.495584	55.839750
530.424400	56.035983
532.353216	56.165681
534.282032	56.223019
536.210848	56.920592
538.139664	57.340435
540.068480	57.602119
541.997296	57.765472
543.926112	57.622855
545.854928	58.164474
547.783744	58.567721
549.712560	58.664744
551.641376	58.838846
553.570192	59.223423
555.499008	59.482764
557.427824	59.802724
559.356640	60.043889
561.285456	59.974154
563.214272	60.122411
565.143088	60.649902
567.071904	60.908594
569.000720	60.807628
570.929536	60.673189
572.858352	60.857965
574.787168	61.057105
576.715984	61.038658
578.644800	61.216335
580.573616	61.272056
582.502432	61.147805
584.431248	61.008402
586.360064	60.879949
588.288880	61.052137
590.217696	61.166587
592.146512	61.109376
594.075328	61.101593
596.004144	61.070668
597.932960	60.978374
599.861776	60.905807
601.790592	60.961536
603.719408	60.937114
605.648224	60.994052
607.577040	61.091380
609.505856	61.004284
611.434672	61.033070
613.363488	61.173245
615.292304	61.104258
617.221120	61.213762
619.149936	61.500996
621.078752	61.621770
623.007568	61.674114
624.936384	61.918678
626.865200	62.224460
628.794016	62.418569
630.722832	62.471320
632.651648	62.566947
634.580464	62.532997
636.509280	62.512698
638.438096	62.824540
640.366912	63.153748
642.295728	63.247455
644.224544	63.390898
646.153360	63.536085
648.082176	63.730875
650.010992	64.034204
651.939808	64.196113
653.868624	64.240858
655.797440	64.465285
657.726256	64.883124
659.655072	65.215825
661.583888	65.460288
663.512704	65.809964
665.441520	65.990848
667.370336	65.589437
669.299152	65.623552
671.227968	66.458935
673.156784	66.914533
675.085600	67.066009
677.014416	67.276288
678.943232	67.499070
680.872048	67.760397
682.800864	68.114094
684.729680	68.458058
686.658496	68.701206
688.587312	68.919604
690.516128	69.268541
692.444944	69.647532
694.373760	69.978167
696.302576	70.353106
698.231392	70.752138
700.160208	71.163380
702.089024	71.417744
704.017840	71.672775
705.946656	71.988711
707.875472	72.232781
709.804288	72.520071
711.733104	72.786238
713.661920	73.095987
715.590736	73.383113
717.519552	73.618254
719.448368	73.800653
721.377184	74.101415
723.306000	74.480808
725.234816	74.698719
727.163632	74.852827
729.092448	74.989972
731.021264	75.242383
732.950080	75.539908
734.878896	75.710952
736.807712	75.974660
738.736528	76.317451
740.665344	76.486180
742.594160	76.561119
744.522976	76.691608
746.451792	76.879045
748.380608	77.121764
750.309424	77.525258
752.238240	77.824345
754.167056	77.949692
756.095872	78.162933
758.024688	78.420626
759.953504	78.543710
761.882320	78.489467
763.811136	78.628798
765.739952	78.923124
767.668768	79.175661
769.597584	79.436455
771.526400	79.570935
773.455216	79.668711
775.384032	79.772994
777.312848	80.001761
779.241664	80.137498
781.170480	80.188442
783.099296	80.315056
785.028112	80.584852
786.956928	80.785546
788.885744	80.767102
790.814560	80.896210
792.743376	81.155428
794.672192	81.252266
796.601008	81.298753
798.529824	81.312242
800.458640	81.419653
802.387456	81.463620
804.316272	81.487177
806.245088	81.489334
808.173904	81.459294
810.102720	81.467152
812.031536	81.524589
813.960352	81.522486
815.889168	81.436058
817.817984	81.301771
819.746800	81.186368
821.675616	81.182931
823.604432	81.037448
825.533248	80.792859
827.462064	80.545021
829.390880	80.323201
831.319696	80.176201
833.248512	79.953931
835.177328	79.624349
837.106144	79.304905
839.034960	79.069911
840.963776	78.738057
842.892592	78.333635
844.821408	78.057469
846.750224	77.812491
848.679040	77.593938
850.607856	77.411827
852.536672	77.102519
854.465488	76.695091
856.394304	76.303210
858.323120	76.050430
860.251936	75.822432
862.180752	75.549443
864.109568	75.219945
866.038384	74.994499
867.967200	74.706968
869.896016	74.295002
871.824832	73.963215
873.753648	73.742802
875.682464	73.445666
877.611280	73.122308
879.540096	72.879351
881.468912	72.640053
883.397728	72.382214
885.326544	72.145594
887.255360	71.886963
889.184176	71.683395
891.112992	71.580194
893.041808	71.508920
894.970624	71.441721
896.899440	71.392814
898.828256	71.449547
900.757072	71.496977
902.685888	71.592441
904.614704	71.675245
906.543520	71.757731
908.472336	71.945817
910.401152	72.131750
912.329968	72.265414
914.258784	72.458617
916.187600	72.622718
918.116416	72.705708
920.045232	72.789540
921.974048	72.903354
923.902864	72.951776
925.831680	72.912050
927.760496	72.803898
929.689312	72.658617
931.618128	72.467703
933.546944	72.248789
935.475760	71.922747
937.404576	71.550937
939.333392	71.148864
941.262208	70.687321
943.191024	70.193884
945.119840	69.613288
947.048656	68.997147
948.977472	68.378337
950.906288	67.725762
952.835104	67.038167
954.763920	66.400213
956.692736	65.785537
958.621552	65.126167
960.550368	64.435811
962.479184	63.749751
964.408000	63.137359
966.336816	62.590017
968.265632	62.032676
970.194448	61.414875
972.123264	60.886338
974.052080	60.419077
975.980896	59.999040
977.909712	59.570551
979.838528	59.229759
981.767344	58.957456
983.696160	58.685446
985.624976	58.460598
987.553792	58.314054
989.482608	58.147162
991.411424	58.080262
993.340240	57.993026
995.269056	57.934887
997.197872	57.952854
999.126688	58.014965
1001.055504	58.030923
1002.984320	58.061125
1004.913136	58.141021
1006.841952	58.312943
1008.770768	58.504307
1010.699584	58.706402
1012.628400	58.924809
1014.557216	59.132637
1016.486032	59.370852
1018.414848	59.666561
1020.343664	59.939859
1022.272480	60.247665
1024.201296	60.586159
1026.130112	60.957708
1028.058928	61.344302
1029.987744	61.750794
1031.916560	62.108245
1033.845376	62.458704
1035.774192	62.835778
1037.703008	63.261459
1039.631824	63.718885
1041.560640	64.148567
1043.489456	64.541912
1045.418272	64.937542
1047.347088	65.362025
1049.275904	65.790600
1051.204720	66.190405
1053.133536	66.662649
1055.062352	67.167818
1056.991168	67.659184
1058.919984	68.184512
1060.848800	68.754851
1062.777616	69.327631
1064.706432	69.920976
1066.635248	70.533407
1068.564064	71.241417
1070.492880	71.928956
1072.421696	72.611848
1074.350512	73.277772
1076.279328	74.037863
1078.208144	74.810060
1080.136960	75.600066
1082.065776	76.376703
1083.994592	77.147496
1085.923408	77.933457
1087.852224	78.700117
1089.781040	79.429963
1091.709856	80.200911
1093.638672	80.943831
1095.567488	81.684253
1097.496304	82.374072
1099.425120	83.002437
1101.353936	83.596530
1103.282752	84.159626
1105.211568	84.754202
1107.140384	85.372280
1109.069200	85.902977
1110.998016	86.391848
1112.926832	86.886831
1114.855648	87.378399
1116.784464	87.815485
1118.713280	88.195881
1120.642096	88.612305
1122.570912	89.046825
1124.499728	89.414342
1126.428544	89.739951
1128.357360	90.033302
1130.286176	90.300301
1132.214992	90.557527
1134.143808	90.770025
1136.072624	90.975503
1138.001440	91.173300
1139.930256	91.370429
1141.859072	91.553578
1143.787888	91.717915
1145.716704	91.887294
1147.645520	92.059845
1149.574336	92.206116
1151.503152	92.336309
1153.431968	92.466962
1155.360784	92.578952
1157.289600	92.717057
1159.218416	92.842761
1161.147232	92.980332
1163.076048	93.129158
1165.004864	93.260248
1166.933680	93.386354
1168.862496	93.524132
1170.791312	93.684220
1172.720128	93.779242
1174.648944	93.865577
1176.577760	94.012173
1178.506576	94.171390
1180.435392	94.329508
1182.364208	94.419053
1184.293024	94.445452
1186.221840	94.452877
1188.150656	94.555788
1190.079472	94.647378
1192.008288	94.720487
1193.937104	94.786996
1195.865920	94.856420
1197.794736	94.877940
1199.723552	94.863831
1201.652368	94.918022
1203.581184	94.984618
1205.510000	95.017248
1207.438816	95.053286
1209.367632	95.099283
1211.296448	95.117779
1213.225264	95.129725
1215.154080	95.177980
1217.082896	95.215315
1219.011712	95.225790
1220.940528	95.257884
1222.869344	95.281348
1224.798160	95.262449
1226.726976	95.283697
1228.655792	95.330188
1230.584608	95.362572
1232.513424	95.372789
1234.442240	95.364944
1236.371056	95.371176
1238.299872	95.374798
1240.228688	95.344072
1242.157504	95.322026
1244.086320	95.306554
1246.015136	95.325720
1247.943952	95.327276
1249.872768	95.314408
1251.801584	95.283960
1253.730400	95.258875
1255.659216	95.255678
1257.588032	95.223146
1259.516848	95.181270
1261.445664	95.213062
1263.374480	95.270438
1265.303296	95.244866
1267.232112	95.205639
1269.160928	95.173460
1271.089744	95.164967
1273.018560	95.262922
1274.947376	95.350744
1276.876192	95.358824
1278.805008	95.334315
1280.733824	95.329579
1282.662640	95.372188
1284.591456	95.370631
1286.520272	95.273659
1288.449088	95.225250
1290.377904	95.301484
1292.306720	95.361918
1294.235536	95.403277
1296.164352	95.380482
1298.093168	95.400432
1300.021984	95.443687
1301.950800	95.443116
1303.879616	95.430234
1305.808432	95.410403
1307.737248	95.366579
1309.666064	95.351681
1311.594880	95.249300
1313.523696	95.151495
1315.452512	95.176107
1317.381328	95.097444
1319.310144	95.108142
1321.238960	95.320327
1323.167776	95.450711
1325.096592	95.507713
1327.025408	95.536602
1328.954224	95.516802
1330.883040	95.485743
1332.811856	95.473338
1334.740672	95.371618
1336.669488	95.061682
1338.598304	94.572468
1340.527120	94.695163
1342.455936	95.290894
1344.384752	95.475380
1346.313568	95.439587
1348.242384	95.413321
1350.171200	95.426847
1352.100016	95.404637
1354.028832	95.319127
1355.957648	95.343070
1357.886464	95.344428
1359.815280	95.131855
1361.744096	94.646095
1363.672912	94.693679
1365.601728	95.154290
1367.530544	95.125985
1369.459360	95.003518
1371.388176	94.945261
1373.316992	94.564976
1375.245808	94.489748
1377.174624	94.790650
1379.103440	94.853913
1381.032256	94.929749
1382.961072	94.935149
1384.889888	94.754610
1386.818704	94.369452
1388.747520	94.516569
1390.676336	94.733225
1392.605152	94.507216
1394.533968	93.916338
1396.462784	93.810345
1398.391600	93.962330
1400.320416	94.238579
1402.249232	94.391772
1404.178048	94.137232
1406.106864	94.110915
1408.035680	94.250287
1409.964496	94.157078
1411.893312	94.063595
1413.822128	94.081576
1415.750944	93.778453
1417.679760	93.221028
1419.608576	93.163838
1421.537392	93.566667
1423.466208	93.496873
1425.395024	93.664526
1427.323840	93.793261
1429.252656	93.491976
1431.181472	93.411989
1433.110288	93.496603
1435.039104	93.325387
1436.967920	93.072694
1438.896736	93.486606
1440.825552	93.687145
1442.754368	93.705373
1444.683184	93.635605
1446.612000	93.370190
1448.540816	93.236790
1450.469632	93.411019
1452.398448	93.307811
1454.327264	92.909236
1456.256080	91.936327
1458.184896	91.947426
1460.113712	93.036743
1462.042528	93.514737
1463.971344	93.292326
1465.900160	93.276507
1467.828976	93.599450
1469.757792	93.484530
1471.686608	92.632313
1473.615424	92.235176
1475.544240	92.783196
1477.473056	93.282037
1479.401872	93.511177
1481.330688	93.385926
1483.259504	93.487850
1485.188320	93.352600
1487.117136	92.808686
1489.045952	92.157319
1490.974768	92.512919
1492.903584	93.234180
1494.832400	93.145051
1496.761216	92.666906
1498.690032	92.809337
1500.618848	93.128695
1502.547664	93.302670
1504.476480	93.053155
1506.405296	91.193657
1508.334112	90.908298
1510.262928	92.219610
1512.191744	92.943733
1514.120560	93.066783
1516.049376	92.479844
1517.978192	92.444033
1519.907008	92.556978
1521.835824	92.152005
1523.764640	92.667631
1525.693456	92.774519
1527.622272	93.035842
1529.551088	93.529406
1531.479904	93.487854
1533.408720	93.015725
1535.337536	93.397432
1537.266352	93.566941
1539.195168	92.534195
1541.123984	91.775324
1543.052800	92.134380
1544.981616	92.668459
1546.910432	93.540279
1548.839248	93.497351
1550.768064	93.284419
1552.696880	93.440512
1554.625696	93.081116
1556.554512	92.915718
1558.483328	91.796919
1560.412144	92.292572
1562.340960	93.217842
1564.269776	93.348965
1566.198592	93.281206
1568.127408	93.071016
1570.056224	92.689202
1571.985040	93.098801
1573.913856	93.116367
1575.842672	92.466821
1577.771488	92.374054
1579.700304	92.746650
1581.629120	92.666212
1583.557936	92.487925
1585.486752	92.312223
1587.415568	92.076143
1589.344384	91.730524
1591.273200	91.456504
1593.202016	91.099555
1595.130832	90.733372
1597.059648	90.446352
1598.988464	90.135383
1600.917280	89.576543
1602.846096	89.030340
1604.774912	88.583797
1606.703728	88.079804
1608.632544	87.469120
1610.561360	87.038890
1612.490176	86.534898
1614.418992	86.024491
1616.347808	85.088550
1618.276624	84.486565
1620.205440	84.272829
1622.134256	83.730387
1624.063072	83.095586
1625.991888	83.059817
1627.920704	82.804331
1629.849520	82.720605
1631.778336	82.600386
1633.707152	82.287263
1635.635968	81.437168
1637.564784	81.655918
1639.493600	82.254700
1641.422416	82.617761
1643.351232	82.792086
1645.280048	82.525682
1647.208864	82.154801
1649.137680	83.063875
1651.066496	83.537525
1652.995312	83.202963
1654.924128	84.195275
1656.852944	85.287225
1658.781760	85.934919
1660.710576	86.211768
1662.639392	86.493814
1664.568208	87.232754
1666.497024	87.656006
1668.425840	87.558415
1670.354656	87.788144
1672.283472	88.507657
1674.212288	88.975071
1676.141104	89.478704
1678.069920	89.992634
1679.998736	89.954842
1681.927552	89.996070
1683.856368	89.701205
1685.785184	90.725550
1687.714000	91.457140
1689.642816	91.902720
1691.571632	92.496194
1693.500448	92.768755
1695.429264	92.300679
1697.358080	92.073348
1699.286896	92.467576
1701.215712	92.822198
1703.144528	93.265977
1705.073344	93.381827
1707.002160	93.798910
1708.930976	94.336633
1710.859792	94.531436
1712.788608	94.413623
1714.717424	93.816009
1716.646240	93.498719
1718.575056	94.069000
1720.503872	94.959933
1722.432688	95.211155
1724.361504	95.338299
1726.290320	95.549562
1728.219136	95.402136
1730.147952	95.006735
1732.076768	94.882174
1734.005584	94.425298
1735.934400	94.989435
1737.863216	95.379059
1739.792032	95.246329
1741.720848	95.270038
1743.649664	95.112414
1745.578480	95.153516
1747.507296	94.953712
1749.436112	94.838141
1751.364928	95.132308
1753.293744	95.762950
1755.222560	95.977225
1757.151376	95.681947
1759.080192	95.818969
1761.009008	95.744481
1762.937824	95.870322
1764.866640	96.233323
1766.795456	96.117786
1768.724272	95.752368
1770.653088	95.548774
1772.581904	95.294501
1774.510720	95.751197
1776.439536	96.073330
1778.368352	96.159986
1780.297168	95.990459
1782.225984	96.182855
1784.154800	96.265978
1786.083616	96.320897
1788.012432	96.446984
1789.941248	96.143569
1791.870064	95.594010
1793.798880	95.734039
1795.727696	96.002634
1797.656512	96.229073
1799.585328	96.171381
1801.514144	95.951951
1803.442960	96.209060
1805.371776	96.441251
1807.300592	96.399123
1809.229408	96.279447
1811.158224	96.192639
1813.087040	96.371895
1815.015856	96.536446
1816.944672	96.499880
1818.873488	96.554398
1820.802304	96.604557
1822.731120	96.528072
1824.659936	96.300437
1826.588752	96.318992
1828.517568	96.150554
1830.446384	95.972703
1832.375200	96.431347
1834.304016	96.645767
1836.232832	96.618124
1838.161648	96.601174
1840.090464	96.653750
1842.019280	96.334107
1843.948096	95.871153
1845.876912	96.052587
1847.805728	96.369140
1849.734544	96.511911
1851.663360	96.638407
1853.592176	96.660226
1855.520992	96.745932
1857.449808	96.749048
1859.378624	96.659052
1861.307440	96.647083
1863.236256	96.731853
1865.165072	96.527516
1867.093888	96.225571
1869.022704	96.003649
1870.951520	96.372908
1872.880336	96.678920
1874.809152	96.820586
1876.737968	96.906050
1878.666784	96.875434
1880.595600	96.738505
1882.524416	96.771284
1884.453232	96.914364
1886.382048	96.859716
1888.310864	96.611410
1890.239680	96.414280
1892.168496	96.600776
1894.097312	96.776498
1896.026128	96.842935
1897.954944	96.863247
1899.883760	96.742949
1901.812576	96.789752
1903.741392	96.899954
1905.670208	96.898925
1907.599024	96.857467
1909.527840	96.699269
1911.456656	96.859308
1913.385472	97.111169
1915.314288	96.997666
1917.243104	96.721742
1919.171920	96.562467
1921.100736	96.617770
1923.029552	96.485507
1924.958368	96.813252
1926.887184	96.969362
1928.816000	96.864918
1930.744816	96.879208
1932.673632	96.936709
1934.602448	96.907981
1936.531264	96.972792
1938.460080	96.943855
1940.388896	96.715915
1942.317712	96.513159
1944.246528	96.876190
1946.175344	97.139490
1948.104160	97.190055
1950.032976	97.197102
1951.961792	97.124944
1953.890608	97.048301
1955.819424	96.829471
1957.748240	96.734898
1959.677056	96.974339
1961.605872	97.069837
1963.534688	97.107715
1965.463504	96.629525
1967.392320	96.663276
1969.321136	97.252869
1971.249952	97.257720
1973.178768	96.872807
1975.107584	96.912491
1977.036400	97.037690
1978.965216	96.858911
1980.894032	96.613808
1982.822848	96.450800
1984.751664	96.614197
1986.680480	96.748066
1988.609296	96.520239
1990.538112	96.689708
1992.466928	96.635378
1994.395744	96.854056
1996.324560	97.051606
1998.253376	97.140404
2000.182192	97.254597
2002.111008	96.955695
2004.039824	96.895332
2005.968640	97.021223
2007.897456	97.077908
2009.826272	97.017784
2011.755088	97.106102
2013.683904	97.413990
2015.612720	97.290542
2017.541536	96.994255
2019.470352	96.967692
2021.399168	97.296393
2023.327984	97.322204
2025.256800	97.344616
2027.185616	97.528896
2029.114432	97.821207
2031.043248	97.889412
2032.972064	97.570370
2034.900880	97.381601
2036.829696	97.302074
2038.758512	97.204239
2040.687328	97.075371
2042.616144	97.011649
2044.544960	96.907040
2046.473776	97.000534
2048.402592	96.972656
2050.331408	96.826672
2052.260224	96.824307
2054.189040	96.776848
2056.117856	96.777156
2058.046672	96.647822
2059.975488	96.480335
2061.904304	96.440269
2063.833120	96.397659
2065.761936	96.385010
2067.690752	96.596865
2069.619568	96.680598
2071.548384	96.582432
2073.477200	96.607199
2075.406016	96.654881
2077.334832	96.513686
2079.263648	96.483011
2081.192464	96.395300
2083.121280	96.426776
2085.050096	96.584513
2086.978912	96.570900
2088.907728	96.500805
2090.836544	96.471275
2092.765360	96.514783
2094.694176	96.645142
2096.622992	96.459192
2098.551808	96.433986
2100.480624	96.370516
2102.409440	96.092036
2104.338256	96.094652
2106.267072	96.265456
2108.195888	96.284340
2110.124704	96.348571
2112.053520	96.536118
2113.982336	96.606955
2115.911152	96.493725
2117.839968	96.509286
2119.768784	96.506951
2121.697600	96.398754
2123.626416	96.560756
2125.555232	96.911855
2127.484048	96.968590
2129.412864	96.928724
2131.341680	96.772349
2133.270496	96.828099
2135.199312	97.061110
2137.128128	97.214026
2139.056944	97.056037
2140.985760	96.918454
2142.914576	96.985302
2144.843392	97.163930
2146.772208	97.159022
2148.701024	97.033023
2150.629840	96.920552
2152.558656	97.387980
2154.487472	97.683603
2156.416288	97.520280
2158.345104	97.214662
2160.273920	97.039059
2162.202736	96.929602
2164.131552	96.983787
2166.060368	97.136650
2167.989184	97.077687
2169.918000	96.942333
2171.846816	97.103358
2173.775632	97.071039
2175.704448	97.094381
2177.633264	97.191180
2179.562080	96.956894
2181.490896	96.623155
2183.419712	96.456191
2185.348528	96.239959
2187.277344	96.499757
2189.206160	97.014077
2191.134976	97.246827
2193.063792	97.194376
2194.992608	96.867681
2196.921424	96.502726
2198.850240	96.566287
2200.779056	96.840556
2202.707872	96.722399
2204.636688	96.613444
2206.565504	96.923339
2208.494320	96.908933
2210.423136	96.809495
2212.351952	96.738040
2214.280768	96.631660
2216.209584	96.551181
2218.138400	96.532888
2220.067216	96.547297
2221.996032	96.806605
2223.924848	96.680974
2225.853664	96.641201
2227.782480	96.432251
2229.711296	96.325750
2231.640112	96.594333
2233.568928	96.706089
2235.497744	96.537884
2237.426560	96.618716
2239.355376	96.698020
2241.284192	96.365431
2243.213008	96.178156
2245.141824	96.523252
2247.070640	96.700370
2248.999456	96.438825
2250.928272	96.268638
2252.857088	96.337041
2254.785904	96.351307
2256.714720	96.344210
2258.643536	96.328149
2260.572352	96.291538
2262.501168	96.324247
2264.429984	96.410142
2266.358800	96.257024
2268.287616	96.111270
2270.216432	96.001843
2272.145248	96.044562
2274.074064	96.118084
2276.002880	96.110149
2277.931696	96.119211
2279.860512	96.081638
2281.789328	96.038149
2283.718144	96.134059
2285.646960	96.032306
2287.575776	95.852235
2289.504592	95.706377
2291.433408	95.534472
2293.362224	95.479631
2295.291040	95.587543
2297.219856	95.464788
2299.148672	95.221683
2301.077488	95.022270
2303.006304	94.786182
2304.935120	94.560913
2306.863936	94.306024
2308.792752	94.069674
2310.721568	93.801822
2312.650384	93.610968
2314.579200	93.519307
2316.508016	93.397838
2318.436832	93.022304
2320.365648	92.450915
2322.294464	91.973595
2324.223280	91.755261
2326.152096	91.778003
2328.080912	91.631847
2330.009728	91.492946
2331.938544	91.414951
2333.867360	91.348513
2335.796176	91.393418
2337.724992	91.342553
2339.653808	91.062831
2341.582624	90.819590
2343.511440	90.921067
2345.440256	91.342201
2347.369072	92.193342
2349.297888	92.450600
2351.226704	91.672787
2353.155520	90.669037
2355.084336	90.027569
2357.013152	89.709481
2358.941968	89.445773
2360.870784	89.195234
2362.799600	89.227996
2364.728416	89.679313
2366.657232	90.270678
2368.586048	90.941448
2370.514864	91.749032
2372.443680	92.392708
2374.372496	92.989760
2376.301312	93.645615
2378.230128	94.275949
2380.158944	94.902665
2382.087760	95.516130
2384.016576	95.975301
2385.945392	96.353029
2387.874208	96.502039
2389.803024	96.533710
2391.731840	96.585450
2393.660656	96.640569
2395.589472	96.603871
2397.518288	96.592629
2399.447104	96.640468
2401.375920	96.673216
2403.304736	96.679219
2405.233552	96.738253
2407.162368	96.738691
2409.091184	96.677342
2411.020000	96.701575
2412.948816	96.735182
2414.877632	96.728966
2416.806448	96.657146
2418.735264	96.696956
2420.664080	96.688706
2422.592896	96.686956
2424.521712	96.736330
2426.450528	96.725974
2428.379344	96.640177
2430.308160	96.630042
2432.236976	96.663471
2434.165792	96.639265
2436.094608	96.656227
2438.023424	96.679840
2439.952240	96.656764
2441.881056	96.709434
2443.809872	96.723661
2445.738688	96.710901
2447.667504	96.765118
2449.596320	96.762042
2451.525136	96.736726
2453.453952	96.784554
2455.382768	96.779849
2457.311584	96.723577
2459.240400	96.728220
2461.169216	96.829043
2463.098032	96.898868
2465.026848	96.851012
2466.955664	96.830371
2468.884480	96.845254
2470.813296	96.811198
2472.742112	96.762720
2474.670928	96.789980
2476.599744	96.817354
2478.528560	96.764058
2480.457376	96.765926
2482.386192	96.762153
2484.315008	96.812779
2486.243824	96.842811
2488.172640	96.815099
2490.101456	96.824755
2492.030272	96.804528
2493.959088	96.780304
2495.887904	96.786088
2497.816720	96.744767
2499.745536	96.695823
2501.674352	96.755565
2503.603168	96.842596
2505.531984	96.875836
2507.460800	96.868322
2509.389616	96.817367
2511.318432	96.851706
2513.247248	96.852865
2515.176064	96.787427
2517.104880	96.806166
2519.033696	96.823086
2520.962512	96.760222
2522.891328	96.727110
2524.820144	96.759868
2526.748960	96.848347
2528.677776	96.846825
2530.606592	96.807115
2532.535408	96.832915
2534.464224	96.882535
2536.393040	96.900088
2538.321856	96.898974
2540.250672	96.843951
2542.179488	96.748927
2544.108304	96.694388
2546.037120	96.688924
2547.965936	96.688314
2549.894752	96.715865
2551.823568	96.743174
2553.752384	96.821441
2555.681200	96.792188
2557.610016	96.724558
2559.538832	96.724624
2561.467648	96.722470
2563.396464	96.706801
2565.325280	96.719571
2567.254096	96.743936
2569.182912	96.760395
2571.111728	96.740835
2573.040544	96.694592
2574.969360	96.679706
2576.898176	96.682388
2578.826992	96.638796
2580.755808	96.594721
2582.684624	96.637573
2584.613440	96.684508
2586.542256	96.636730
2588.471072	96.604928
2590.399888	96.626417
2592.328704	96.638756
2594.257520	96.554539
2596.186336	96.474027
2598.115152	96.501933
2600.043968	96.500119
2601.972784	96.509430
2603.901600	96.550665
2605.830416	96.519823
2607.759232	96.491470
2609.688048	96.463198
2611.616864	96.440980
2613.545680	96.442991
2615.474496	96.447649
2617.403312	96.407120
2619.332128	96.411734
2621.260944	96.381058
2623.189760	96.390631
2625.118576	96.410923
2627.047392	96.438195
2628.976208	96.432256
2630.905024	96.417762
2632.833840	96.344863
2634.762656	96.320466
2636.691472	96.291234
2638.620288	96.249060
2640.549104	96.249148
2642.477920	96.246839
2644.406736	96.209316
2646.335552	96.222002
2648.264368	96.232649
2650.193184	96.201092
2652.122000	96.189240
2654.050816	96.195832
2655.979632	96.194137
2657.908448	96.187776
2659.837264	96.141675
2661.766080	96.128205
2663.694896	96.143364
2665.623712	96.165758
2667.552528	96.184801
2669.481344	96.170672
2671.410160	96.187985
2673.338976	96.196378
2675.267792	96.181551
2677.196608	96.154879
2679.125424	96.146551
2681.054240	96.124235
2682.983056	96.118191
2684.911872	96.124978
2686.840688	96.107735
2688.769504	96.068523
2690.698320	96.047032
2692.627136	96.056841
2694.555952	96.065737
2696.484768	96.067149
2698.413584	96.020806
2700.342400	95.982524
2702.271216	95.981005
2704.200032	96.000122
2706.128848	95.954351
2708.057664	95.925428
2709.986480	95.937997
2711.915296	95.925538
2713.844112	95.900435
2715.772928	95.860329
2717.701744	95.847671
2719.630560	95.850987
2721.559376	95.824855
2723.488192	95.804354
2725.417008	95.820406
2727.345824	95.796332
2729.274640	95.757663
2731.203456	95.758921
2733.132272	95.749047
2735.061088	95.725238
2736.989904	95.748879
2738.918720	95.754030
2740.847536	95.733810
2742.776352	95.727082
2744.705168	95.707244
2746.633984	95.668897
2748.562800	95.686064
2750.491616	95.666851
2752.420432	95.631634
2754.349248	95.590881
2756.278064	95.533502
2758.206880	95.541639
2760.135696	95.554675
2762.064512	95.537022
2763.993328	95.525043
2765.922144	95.491363
2767.850960	95.466121
2769.779776	95.473935
2771.708592	95.448031
2773.637408	95.430549
2775.566224	95.431274
2777.495040	95.422693
2779.423856	95.354351
2781.352672	95.315718
2783.281488	95.326474
2785.210304	95.299594
2787.139120	95.286568
2789.067936	95.279856
2790.996752	95.242060
2792.925568	95.207374
2794.854384	95.214250
2796.783200	95.197408
2798.712016	95.180158
2800.640832	95.186127
2802.569648	95.164502
2804.498464	95.148657
2806.427280	95.151372
2808.356096	95.079605
2810.284912	95.020334
2812.213728	95.013752
2814.142544	94.997273
2816.071360	94.995080
2818.000176	94.986175
2819.928992	94.966510
2821.857808	94.963473
2823.786624	94.917041
2825.715440	94.840889
2827.644256	94.799500
2829.573072	94.769003
2831.501888	94.689939
2833.430704	94.686337
2835.359520	94.697628
2837.288336	94.676553
2839.217152	94.667651
2841.145968	94.667355
2843.074784	94.661583
2845.003600	94.658444
2846.932416	94.650185
2848.861232	94.634169
2850.790048	94.607201
2852.718864	94.556721
2854.647680	94.502065
2856.576496	94.438466
2858.505312	94.343096
2860.434128	94.268524
2862.362944	94.185709
2864.291760	94.110120
2866.220576	94.072059
2868.149392	93.996407
2870.078208	93.943184
2872.007024	93.937719
2873.935840	93.907827
2875.864656	93.841347
2877.793472	93.782046
2879.722288	93.770991
2881.651104	93.753311
2883.579920	93.715488
2885.508736	93.675778
2887.437552	93.630663
2889.366368	93.587262
2891.295184	93.506303
2893.224000	93.422038
2895.152816	93.382683
2897.081632	93.388092
2899.010448	93.335224
2900.939264	93.221526
2902.868080	93.207497
2904.796896	93.232379
2906.725712	93.204226
2908.654528	93.175786
2910.583344	93.193226
2912.512160	93.220878
2914.440976	93.278141
2916.369792	93.326848
2918.298608	93.299235
2920.227424	93.222305
2922.156240	93.100683
2924.085056	92.990131
2926.013872	92.921460
2927.942688	92.866799
2929.871504	92.803269
2931.800320	92.735842
2933.729136	92.654732
2935.657952	92.588201
2937.586768	92.561352
2939.515584	92.514799
2941.444400	92.474965
2943.373216	92.416969
2945.302032	92.356195
2947.230848	92.306128
2949.159664	92.232461
2951.088480	92.143197
2953.017296	92.022779
2954.946112	91.936785
2956.874928	91.967088
2958.803744	91.960186
2960.732560	91.837965
2962.661376	91.699586
2964.590192	91.595610
2966.519008	91.542585
2968.447824	91.505968
2970.376640	91.455610
2972.305456	91.382409
2974.234272	91.353409
2976.163088	91.305422
2978.091904	91.205724
2980.020720	91.134545
2981.949536	91.129205
2983.878352	91.071377
2985.807168	90.949644
2987.735984	90.849357
2989.664800	90.839935
2991.593616	90.932972
2993.522432	90.910078
2995.451248	90.792324
2997.380064	90.717509
2999.308880	90.646701
3001.237696	90.603650
3003.166512	90.598748
3005.095328	90.556671
3007.024144	90.475118
3008.952960	90.421740
3010.881776	90.386740
3012.810592	90.334703
3014.739408	90.297365
3016.668224	90.290656
3018.597040	90.217508
3020.525856	90.120165
3022.454672	90.044558
3024.383488	89.940825
3026.312304	89.858626
3028.241120	89.765434
3030.169936	89.623820
3032.098752	89.532913
3034.027568	89.527398
3035.956384	89.509130
3037.885200	89.440431
3039.814016	89.325399
3041.742832	89.219268
3043.671648	89.157246
3045.600464	89.102629
3047.529280	88.980403
3049.458096	88.880410
3051.386912	88.802409
3053.315728	88.601328
3055.244544	88.407383
3057.173360	88.356198
3059.102176	88.366823
3061.030992	88.321365
3062.959808	88.141822
3064.888624	87.998482
3066.817440	87.893580
3068.746256	87.792889
3070.675072	87.767201
3072.603888	87.679453
3074.532704	87.550980
3076.461520	87.434625
3078.390336	87.278245
3080.319152	87.137885
3082.247968	87.012980
3084.176784	86.917346
3086.105600	86.790744
3088.034416	86.660357
3089.963232	86.617608
3091.892048	86.521647
3093.820864	86.309418
3095.749680	86.133065
3097.678496	86.008216
3099.607312	85.855136
3101.536128	85.739629
3103.464944	85.600448
3105.393760	85.535053
3107.322576	85.436083
3109.251392	85.311597
3111.180208	85.193039
3113.109024	85.005926
3115.037840	84.825587
3116.966656	84.678849
3118.895472	84.608774
3120.824288	84.473784
3122.753104	84.246857
3124.681920	84.106991
3126.610736	84.014170
3128.539552	83.918573
3130.468368	83.713048
3132.397184	83.485984
3134.326000	83.413834
3136.254816	83.333429
3138.183632	83.178760
3140.112448	82.962840
3142.041264	82.796446
3143.970080	82.726527
3145.898896	82.556470
3147.827712	82.289985
3149.756528	82.071581
3151.685344	81.948139
3153.614160	81.824451
3155.542976	81.655321
3157.471792	81.471483
3159.400608	81.264059
3161.329424	81.072941
3163.258240	80.913593
3165.187056	80.829010
3167.115872	80.740582
3169.044688	80.628012
3170.973504	80.385976
3172.902320	80.154437
3174.831136	79.943076
3176.759952	79.757779
3178.688768	79.662626
3180.617584	79.515009
3182.546400	79.369647
3184.475216	79.240141
3186.404032	79.120714
3188.332848	78.985247
3190.261664	78.791111
3192.190480	78.554497
3194.119296	78.399667
3196.048112	78.240481
3197.976928	78.099499
3199.905744	78.020867
3201.834560	77.920123
3203.763376	77.714633
3205.692192	77.500183
3207.621008	77.349063
3209.549824	77.218936
3211.478640	77.169862
3213.407456	76.993562
3215.336272	76.859925
3217.265088	76.842815
3219.193904	76.645509
3221.122720	76.378996
3223.051536	76.336148
3224.980352	76.301456
3226.909168	76.090577
3228.837984	75.993958
3230.766800	75.956723
3232.695616	75.876512
3234.624432	75.826344
3236.553248	75.716516
3238.482064	75.513688
3240.410880	75.419209
3242.339696	75.439567
3244.268512	75.349327
3246.197328	75.256059
3248.126144	75.163989
3250.054960	75.098983
3251.983776	75.038425
3253.912592	74.997392
3255.841408	74.916860
3257.770224	74.836127
3259.699040	74.764943
3261.627856	74.736589
3263.556672	74.682314
3265.485488	74.564858
3267.414304	74.540428
3269.343120	74.562362
3271.271936	74.478514
3273.200752	74.343879
3275.129568	74.272926
3277.058384	74.237784
3278.987200	74.138677
3280.916016	74.067915
3282.844832	74.033256
3284.773648	73.926944
3286.702464	73.836030
3288.631280	73.836697
3290.560096	73.678332
3292.488912	73.490437
3294.417728	73.331307
3296.346544	73.316324
3298.275360	73.329006
3300.204176	73.250940
3302.132992	73.178828
3304.061808	73.024291
3305.990624	72.851215
3307.919440	72.769734
3309.848256	72.656798
3311.777072	72.644204
3313.705888	72.658314
3315.634704	72.587188
3317.563520	72.556958
3319.492336	72.448752
3321.421152	72.407636
3323.349968	72.379476
3325.278784	72.300555
3327.207600	72.081778
3329.136416	71.918876
3331.065232	71.918699
3332.994048	71.899506
3334.922864	71.832776
3336.851680	71.770061
3338.780496	71.754372
3340.709312	71.696836
3342.638128	71.581041
3344.566944	71.604969
3346.495760	71.660070
3348.424576	71.604724
3350.353392	71.556360
3352.282208	71.512869
3354.211024	71.460720
3356.139840	71.419088
3358.068656	71.403705
3359.997472	71.406822
3361.926288	71.446663
3363.855104	71.459986
3365.783920	71.461084
3367.712736	71.524698
3369.641552	71.522649
3371.570368	71.525260
3373.499184	71.581350
3375.428000	71.693185
3377.356816	71.690197
3379.285632	71.629846
3381.214448	71.611236
3383.143264	71.601050
3385.072080	71.737314
3387.000896	71.828264
3388.929712	71.913445
3390.858528	72.023790
3392.787344	72.036749
3394.716160	72.143367
3396.644976	72.346490
3398.573792	72.468914
3400.502608	72.586529
3402.431424	72.691525
3404.360240	72.695261
3406.289056	72.749377
3408.217872	72.927058
3410.146688	73.000166
3412.075504	73.075286
3414.004320	73.124324
3415.933136	73.207066
3417.861952	73.308416
3419.790768	73.335559
3421.719584	73.385832
3423.648400	73.634745
3425.577216	73.861178
3427.506032	73.954216
3429.434848	74.128959
3431.363664	74.327880
3433.292480	74.400098
3435.221296	74.526890
3437.150112	74.602688
3439.078928	74.641568
3441.007744	74.801352
3442.936560	75.011704
3444.865376	75.095810
3446.794192	75.138631
3448.723008	75.389563
3450.651824	75.646326
3452.580640	75.762056
3454.509456	76.007581
3456.438272	76.267956
3458.367088	76.378826
3460.295904	76.433778
3462.224720	76.476081
3464.153536	76.673260
3466.082352	76.976706
3468.011168	77.128422
3469.939984	77.158558
3471.868800	77.339921
3473.797616	77.606149
3475.726432	77.756997
3477.655248	77.906270
3479.584064	78.011943
3481.512880	78.022766
3483.441696	78.152633
3485.370512	78.328818
3487.299328	78.481320
3489.228144	78.779759
3491.156960	79.114252
3493.085776	79.259904
3495.014592	79.314165
3496.943408	79.414936
3498.872224	79.555593
3500.801040	79.506930
3502.729856	79.487584
3504.658672	79.798643
3506.587488	80.162477
3508.516304	80.192867
3510.445120	80.257769
3512.373936	80.598413
3514.302752	80.814400
3516.231568	80.994231
3518.160384	81.211503
3520.089200	81.296209
3522.018016	81.266211
3523.946832	81.167903
3525.875648	81.266854
3527.804464	81.418914
3529.733280	81.714093
3531.662096	82.093636
3533.590912	82.444434
3535.519728	82.465829
3537.448544	82.559502
3539.377360	82.816898
3541.306176	83.053683
3543.234992	83.085569
3545.163808	82.807603
3547.092624	82.889966
3549.021440	83.351899
3550.950256	83.517552
3552.879072	83.507514
3554.807888	83.928564
3556.736704	84.227070
3558.665520	84.349328
3560.594336	84.343008
3562.523152	84.343346
3564.451968	84.187820
3566.380784	83.768612
3568.309600	84.197146
3570.238416	85.149695
3572.167232	85.542625
3574.096048	85.622858
3576.024864	85.728531
3577.953680	85.924846
3579.882496	86.015539
3581.811312	86.110470
3583.740128	86.218340
3585.668944	86.017273
3587.597760	85.619606
3589.526576	86.155617
3591.455392	86.736036
3593.384208	86.695016
3595.313024	86.737289
3597.241840	87.131635
3599.170656	87.401005
3601.099472	87.590161
3603.028288	87.949045
3604.957104	88.273765
3606.885920	88.037969
3608.814736	87.805452
3610.743552	88.181977
3612.672368	88.360172
3614.601184	88.453358
3616.530000	88.779739
3618.458816	88.730718
3620.387632	88.895864
3622.316448	89.573618
3624.245264	89.949264
3626.174080	89.938872
3628.102896	89.458830
3630.031712	89.427465
3631.960528	90.402082
3633.889344	90.675201
3635.818160	90.969592
3637.746976	91.368182
3639.675792	91.573011
3641.604608	91.575663
3643.533424	91.796012
3645.462240	91.867473
3647.391056	91.091874
3649.319872	90.723664
3651.248688	91.318518
3653.177504	92.285434
3655.106320	92.525669
3657.035136	92.498469
3658.963952	92.955019
3660.892768	93.169138
3662.821584	93.264193
3664.750400	93.422509
3666.679216	93.529019
3668.608032	93.028025
3670.536848	92.396610
3672.465664	93.027474
3674.394480	92.812264
3676.323296	92.007268
3678.252112	92.976244
3680.180928	93.536795
3682.109744	93.970575
3684.038560	94.167246
3685.967376	94.213848
3687.896192	93.760709
3689.825008	93.101995
3691.753824	93.489471
3693.682640	94.181618
3695.611456	94.613551
3697.540272	94.786763
3699.469088	94.866563
3701.397904	94.694592
3703.326720	95.007596
3705.255536	95.422332
3707.184352	95.519465
3709.113168	95.117646
3711.041984	94.255885
3712.970800	94.570312
3714.899616	95.444868
3716.828432	95.840616
3718.757248	95.654143
3720.686064	95.365350
3722.614880	95.015026
3724.543696	94.954340
3726.472512	94.922256
3728.401328	95.472802
3730.330144	95.747068
3732.258960	95.159844
3734.187776	94.332990
3736.116592	93.946456
3738.045408	94.909491
3739.974224	95.593090
3741.903040	95.925030
3743.831856	95.437491
3745.760672	94.701753
3747.689488	95.309295
3749.618304	95.132949
3751.547120	94.722076
3753.475936	95.320759
3755.404752	95.996305
3757.333568	96.047043
3759.262384	95.875217
3761.191200	96.032558
3763.120016	96.434580
3765.048832	96.359323
3766.977648	96.271383
3768.906464	96.175017
3770.835280	95.924004
3772.764096	96.326728
3774.692912	96.599822
3776.621728	96.724165
3778.550544	96.394146
3780.479360	96.156394
3782.408176	96.493989
3784.336992	96.329549
3786.265808	96.275302
3788.194624	96.602760
3790.123440	96.786607
3792.052256	96.837841
3793.981072	96.799033
3795.909888	96.386393
3797.838704	96.180491
3799.767520	96.244302
3801.696336	95.402610
3803.625152	95.768165
3805.553968	96.212284
3807.482784	95.856143
3809.411600	96.336583
3811.340416	96.799927
3813.269232	96.887619
3815.198048	96.242139
3817.126864	95.669647
3819.055680	95.875478
3820.984496	95.133549
3822.913312	95.428273
3824.842128	96.161492
3826.770944	96.050516
3828.699760	96.270184
3830.628576	96.495790
3832.557392	96.322212
3834.486208	96.201288
3836.415024	95.805403
3838.343840	95.220302
3840.272656	95.326990
3842.201472	95.800615
3844.130288	95.948635
3846.059104	96.323536
3847.987920	96.513024
3849.916736	96.382036
3851.845552	95.949591
3853.774368	94.786471
3855.703184	95.299472
3857.632000	95.978053
3859.560816	96.421695
3861.489632	96.321383
3863.418448	95.830788
3865.347264	95.705259
3867.276080	96.311051
3869.204896	96.044016
3871.133712	95.417075
3873.062528	95.799009
3874.991344	95.961072
3876.920160	96.536384
3878.848976	96.449207
3880.777792	95.777642
3882.706608	96.058912
3884.635424	96.087327
3886.564240	95.851791
3888.493056	96.398779
3890.421872	96.206563
3892.350688	95.779498
3894.279504	96.232739
3896.208320	96.559358
3898.137136	96.237294
3900.065952	95.731516
3901.994768	95.665439
3903.923584	95.490088
3905.852400	95.753214
3907.781216	96.405598
3909.710032	96.691176
3911.638848	96.712708
3913.567664	96.725703
3915.496480	96.467716
3917.425296	96.190680
3919.354112	96.309138
3921.282928	96.473370
3923.211744	96.405717
3925.140560	96.113716
3927.069376	96.395327
3928.998192	96.454496
3930.927008	96.128621
3932.855824	96.131755
3934.784640	96.548854
3936.713456	96.715441
3938.642272	96.633389
3940.571088	96.615300
3942.499904	96.319751
3944.428720	96.319309
3946.357536	96.431094
3948.286352	96.178240
3950.215168	96.250942
3952.143984	96.529121
3954.072800	96.628581
3956.001616	96.546945
3957.930432	96.527644
3959.859248	96.568598
3961.788064	96.471618
3963.716880	96.494417
3965.645696	96.581814
3967.574512	96.627446
3969.503328	96.675608
3971.432144	96.653217
3973.360960	96.584749
3975.289776	96.538060
3977.218592	96.624029
3979.147408	96.742210
3981.076224	96.766131
3983.005040	96.767262
3984.933856	96.722226
3986.862672	96.694875
3988.791488	96.648755
3990.720304	96.624966
3992.649120	96.734261
3994.577936	96.713594
3996.506752	96.673762
3998.435568	96.762790
4000.364384	96.832045
