# Supplementary material for: Bioavailable phosphite in the surface ocean during the Great Oxidation Event
Source: Nat Commun. 2025 May 24;16:4825. doi: 10.1038/s41467-025-59963-0 (PMC12102248; doi:10.1038/s41467-025-59963-0)
Supplement: Supplementary file 5 — Supplementary Data 3 [file 41467_2025_59963_MOESM5_ESM.zip › FTIR data/8 uM P(V) in Seawater-Si ph7.txt]

##TITLE=No Description
##DATA TYPE=INFRARED SPECTRUM
##XUNITS=1/CM
##YUNITS=%T
399.264912	42.063247
401.193728	41.871831
403.122544	45.378003
405.051360	47.579386
406.980176	44.819917
408.908992	42.954732
410.837808	43.425497
412.766624	44.565812
414.695440	44.614926
416.624256	43.416684
418.553072	43.431289
420.481888	42.341622
422.410704	42.604949
424.339520	41.435891
426.268336	42.741881
428.197152	43.849039
430.125968	43.272347
432.054784	43.388567
433.983600	44.106582
435.912416	43.721411
437.841232	43.619625
439.770048	43.842122
441.698864	44.565977
443.627680	44.434832
445.556496	44.712259
447.485312	45.295657
449.414128	46.080709
451.342944	45.740423
453.271760	45.394391
455.200576	46.309014
457.129392	46.817027
459.058208	47.152611
460.987024	48.087744
462.915840	48.628301
464.844656	49.007284
466.773472	49.424857
468.702288	49.841549
470.631104	49.987719
472.559920	50.511562
474.488736	50.848158
476.417552	51.178265
478.346368	51.917140
480.275184	52.298820
482.204000	52.873919
484.132816	53.137638
486.061632	53.309111
487.990448	53.628265
489.919264	54.276898
491.848080	55.174913
493.776896	55.694332
495.705712	55.720339
497.634528	55.642924
499.563344	55.560280
501.492160	55.609950
503.420976	56.386150
505.349792	57.384757
507.278608	57.644573
509.207424	57.859021
511.136240	57.919495
513.065056	58.514504
514.993872	58.946181
516.922688	58.871526
518.851504	58.936820
520.780320	59.351704
522.709136	59.550055
524.637952	59.519111
526.566768	59.554014
528.495584	59.771406
530.424400	60.002081
532.353216	60.611299
534.282032	60.866948
536.210848	60.842352
538.139664	61.057185
540.068480	61.426646
541.997296	61.951668
543.926112	62.228414
545.854928	62.690864
547.783744	63.030651
549.712560	63.023192
551.641376	63.439125
553.570192	63.994185
555.499008	64.163389
557.427824	64.325982
559.356640	64.464252
561.285456	64.752472
563.214272	64.974709
565.143088	65.133154
567.071904	65.332030
569.000720	65.389752
570.929536	65.429761
572.858352	65.750471
574.787168	65.916486
576.715984	66.144481
578.644800	66.251489
580.573616	66.356441
582.502432	66.431236
584.431248	66.464767
586.360064	66.695962
588.288880	66.587976
590.217696	66.367904
592.146512	66.349287
594.075328	66.672157
596.004144	66.731101
597.932960	66.571614
599.861776	66.729383
601.790592	66.975053
603.719408	66.926868
605.648224	66.996078
607.577040	67.181366
609.505856	67.281428
611.434672	67.370818
613.363488	67.457205
615.292304	67.411850
617.221120	67.434185
619.149936	67.511765
621.078752	67.675258
623.007568	67.979886
624.936384	68.141035
626.865200	68.262031
628.794016	68.446775
630.722832	68.627013
632.651648	68.842282
634.580464	69.013100
636.509280	69.233666
638.438096	69.454526
640.366912	69.729721
642.295728	70.080009
644.224544	70.330734
646.153360	70.458470
648.082176	70.672714
650.010992	70.859915
651.939808	71.063389
653.868624	71.253968
655.797440	71.462025
657.726256	71.709450
659.655072	71.829104
661.583888	72.128644
663.512704	72.441585
665.441520	72.669820
667.370336	72.618567
669.299152	72.480118
671.227968	73.007872
673.156784	73.404793
675.085600	73.682382
677.014416	73.912037
678.943232	74.239225
680.872048	74.447551
682.800864	74.509680
684.729680	74.762372
686.658496	74.946300
688.587312	75.086843
690.516128	75.365816
692.444944	75.657618
694.373760	75.881567
696.302576	76.187396
698.231392	76.517347
700.160208	76.770697
702.089024	77.063990
704.017840	77.258631
705.946656	77.425498
707.875472	77.634554
709.804288	77.825019
711.733104	78.038718
713.661920	78.236678
715.590736	78.557822
717.519552	78.896754
719.448368	79.013509
721.377184	79.168599
723.306000	79.295525
725.234816	79.479185
727.163632	79.842410
729.092448	80.139330
731.021264	80.276181
732.950080	80.403062
734.878896	80.567512
736.807712	80.766826
738.736528	81.000023
740.665344	81.179006
742.594160	81.381595
744.522976	81.595863
746.451792	81.780839
748.380608	81.923983
750.309424	82.021238
752.238240	82.286695
754.167056	82.460077
756.095872	82.587263
758.024688	82.677922
759.953504	82.795908
761.882320	83.079450
763.811136	83.363895
765.739952	83.544616
767.668768	83.635967
769.597584	83.858464
771.526400	83.968078
773.455216	84.024846
775.384032	84.177220
777.312848	84.392214
779.241664	84.571604
781.170480	84.660967
783.099296	84.756958
785.028112	84.903233
786.956928	85.084108
788.885744	85.230617
790.814560	85.341018
792.743376	85.354041
794.672192	85.411373
796.601008	85.569381
798.529824	85.660607
800.458640	85.757566
802.387456	85.851623
804.316272	85.887109
806.245088	85.883982
808.173904	85.919511
810.102720	85.950601
812.031536	85.933473
813.960352	85.879112
815.889168	85.887912
817.817984	85.919171
819.746800	85.842435
821.675616	85.770430
823.604432	85.775660
825.533248	85.728738
827.462064	85.645371
829.390880	85.431437
831.319696	85.247569
833.248512	85.126524
835.177328	85.011924
837.106144	84.888029
839.034960	84.864924
840.963776	84.714139
842.892592	84.525836
844.821408	84.366798
846.750224	84.296297
848.679040	84.197388
850.607856	84.085854
852.536672	83.951931
854.465488	83.774880
856.394304	83.527922
858.323120	83.441022
860.251936	83.429619
862.180752	83.307299
864.109568	83.084667
866.038384	82.877492
867.967200	82.786898
869.896016	82.653610
871.824832	82.494186
873.753648	82.317322
875.682464	82.085999
877.611280	81.814025
879.540096	81.657657
881.468912	81.627231
883.397728	81.443660
885.326544	81.247722
887.255360	81.106348
889.184176	80.962388
891.112992	80.829095
893.041808	80.818935
894.970624	80.773486
896.899440	80.653387
898.828256	80.678088
900.757072	80.719246
902.685888	80.696646
904.614704	80.670845
906.543520	80.654579
908.472336	80.673340
910.401152	80.765447
912.329968	80.871668
914.258784	80.979703
916.187600	81.027377
918.116416	81.019217
920.045232	80.960895
921.974048	80.972457
923.902864	81.071927
925.831680	81.105904
927.760496	81.018908
929.689312	80.914785
931.618128	80.828327
933.546944	80.715411
935.475760	80.559692
937.404576	80.449969
939.333392	80.306189
941.262208	80.110930
943.191024	79.886014
945.119840	79.655549
947.048656	79.432402
948.977472	79.202337
950.906288	78.934703
952.835104	78.604922
954.763920	78.317810
956.692736	78.019958
958.621552	77.674162
960.550368	77.350426
962.479184	77.000795
964.408000	76.642741
966.336816	76.301924
968.265632	75.976605
970.194448	75.649435
972.123264	75.303639
974.052080	74.952692
975.980896	74.640087
977.909712	74.356383
979.838528	74.074441
981.767344	73.828082
983.696160	73.568740
985.624976	73.290330
987.553792	73.053974
989.482608	72.858499
991.411424	72.712987
993.340240	72.614950
995.269056	72.526185
997.197872	72.380097
999.126688	72.261858
1001.055504	72.217144
1002.984320	72.196973
1004.913136	72.199190
1006.841952	72.205827
1008.770768	72.230341
1010.699584	72.286070
1012.628400	72.381564
1014.557216	72.523942
1016.486032	72.677941
1018.414848	72.815981
1020.343664	72.981016
1022.272480	73.172601
1024.201296	73.342976
1026.130112	73.538733
1028.058928	73.774390
1029.987744	74.055451
1031.916560	74.340038
1033.845376	74.650154
1035.774192	74.927816
1037.703008	75.140009
1039.631824	75.366482
1041.560640	75.661058
1043.489456	75.959019
1045.418272	76.255302
1047.347088	76.582186
1049.275904	76.925169
1051.204720	77.237951
1053.133536	77.531387
1055.062352	77.897433
1056.991168	78.302953
1058.919984	78.678361
1060.848800	79.090305
1062.777616	79.530684
1064.706432	79.927510
1066.635248	80.360618
1068.564064	80.854602
1070.492880	81.321839
1072.421696	81.772336
1074.350512	82.255822
1076.279328	82.760491
1078.208144	83.283801
1080.136960	83.801455
1082.065776	84.321469
1083.994592	84.841597
1085.923408	85.365301
1087.852224	85.828141
1089.781040	86.252328
1091.709856	86.724128
1093.638672	87.249978
1095.567488	87.747937
1097.496304	88.151058
1099.425120	88.557409
1101.353936	88.940271
1103.282752	89.330923
1105.211568	89.732684
1107.140384	90.083641
1109.069200	90.386882
1110.998016	90.690811
1112.926832	91.041141
1114.855648	91.367483
1116.784464	91.611853
1118.713280	91.811423
1120.642096	92.023137
1122.570912	92.269502
1124.499728	92.474043
1126.428544	92.646326
1128.357360	92.854714
1130.286176	93.056696
1132.214992	93.210144
1134.143808	93.334489
1136.072624	93.457859
1138.001440	93.564239
1139.930256	93.674751
1141.859072	93.768820
1143.787888	93.859381
1145.716704	93.925375
1147.645520	94.059679
1149.574336	94.171889
1151.503152	94.250235
1153.431968	94.327064
1155.360784	94.374063
1157.289600	94.447352
1159.218416	94.571495
1161.147232	94.655428
1163.076048	94.744063
1165.004864	94.816854
1166.933680	94.888386
1168.862496	94.963341
1170.791312	95.013664
1172.720128	95.042464
1174.648944	95.138319
1176.577760	95.218973
1178.506576	95.274789
1180.435392	95.334119
1182.364208	95.388861
1184.293024	95.429092
1186.221840	95.455376
1188.150656	95.486724
1190.079472	95.514316
1192.008288	95.516857
1193.937104	95.567266
1195.865920	95.593165
1197.794736	95.612518
1199.723552	95.647339
1201.652368	95.664580
1203.581184	95.644007
1205.510000	95.645829
1207.438816	95.686811
1209.367632	95.716880
1211.296448	95.732404
1213.225264	95.710761
1215.154080	95.723876
1217.082896	95.783037
1219.011712	95.807634
1220.940528	95.799061
1222.869344	95.777962
1224.798160	95.805478
1226.726976	95.832253
1228.655792	95.881516
1230.584608	95.884652
1232.513424	95.845286
1234.442240	95.845029
1236.371056	95.911706
1238.299872	95.893566
1240.228688	95.873072
1242.157504	95.899475
1244.086320	95.889725
1246.015136	95.863789
1247.943952	95.844213
1249.872768	95.835109
1251.801584	95.870725
1253.730400	95.876806
1255.659216	95.862059
1257.588032	95.827182
1259.516848	95.782771
1261.445664	95.775033
1263.374480	95.799553
1265.303296	95.772651
1267.232112	95.740093
1269.160928	95.716500
1271.089744	95.704367
1273.018560	95.712232
1274.947376	95.738756
1276.876192	95.752864
1278.805008	95.729702
1280.733824	95.728028
1282.662640	95.758589
1284.591456	95.749579
1286.520272	95.695510
1288.449088	95.669077
1290.377904	95.698584
1292.306720	95.731266
1294.235536	95.758512
1296.164352	95.725807
1298.093168	95.708275
1300.021984	95.739697
1301.950800	95.781149
1303.879616	95.760923
1305.808432	95.752914
1307.737248	95.738794
1309.666064	95.726267
1311.594880	95.629803
1313.523696	95.563725
1315.452512	95.593658
1317.381328	95.555193
1319.310144	95.552576
1321.238960	95.681881
1323.167776	95.759755
1325.096592	95.783933
1327.025408	95.763166
1328.954224	95.718403
1330.883040	95.706486
1332.811856	95.729392
1334.740672	95.651656
1336.669488	95.443625
1338.598304	95.166527
1340.527120	95.225401
1342.455936	95.540147
1344.384752	95.654650
1346.313568	95.669384
1348.242384	95.620811
1350.171200	95.569372
1352.100016	95.586763
1354.028832	95.547615
1355.957648	95.524777
1357.886464	95.517523
1359.815280	95.382614
1361.744096	95.080242
1363.672912	95.175201
1365.601728	95.478852
1367.530544	95.442975
1369.459360	95.376666
1371.388176	95.329167
1373.316992	95.095612
1375.245808	95.121187
1377.174624	95.281944
1379.103440	95.345187
1381.032256	95.441632
1382.961072	95.479708
1384.889888	95.329604
1386.818704	95.031488
1388.747520	95.136073
1390.676336	95.280939
1392.605152	95.129538
1394.533968	94.738747
1396.462784	94.610123
1398.391600	94.642306
1400.320416	94.832725
1402.249232	94.932760
1404.178048	94.740257
1406.106864	94.747718
1408.035680	94.818255
1409.964496	94.697982
1411.893312	94.657385
1413.822128	94.684568
1415.750944	94.437543
1417.679760	94.012704
1419.608576	94.071364
1421.537392	94.433283
1423.466208	94.397651
1425.395024	94.517258
1427.323840	94.639634
1429.252656	94.506728
1431.181472	94.515810
1433.110288	94.571078
1435.039104	94.387593
1436.967920	94.272887
1438.896736	94.670784
1440.825552	94.868291
1442.754368	94.896178
1444.683184	94.855497
1446.612000	94.674180
1448.540816	94.620311
1450.469632	94.740661
1452.398448	94.654058
1454.327264	94.378677
1456.256080	93.751701
1458.184896	93.747575
1460.113712	94.431426
1462.042528	94.736367
1463.971344	94.567268
1465.900160	94.562333
1467.828976	94.785220
1469.757792	94.672180
1471.686608	94.098480
1473.615424	93.938502
1475.544240	94.307490
1477.473056	94.644393
1479.401872	94.790936
1481.330688	94.741458
1483.259504	94.806928
1485.188320	94.687740
1487.117136	94.277394
1489.045952	93.831304
1490.974768	94.140441
1492.903584	94.668600
1494.832400	94.572920
1496.761216	94.210733
1498.690032	94.285041
1500.618848	94.488256
1502.547664	94.568187
1504.476480	94.290361
1506.405296	93.005713
1508.334112	92.931678
1510.262928	93.779695
1512.191744	94.183354
1514.120560	94.202560
1516.049376	93.788648
1517.978192	93.735075
1519.907008	93.670398
1521.835824	93.376144
1523.764640	93.741068
1525.693456	93.828734
1527.622272	93.973627
1529.551088	94.200154
1531.479904	94.012596
1533.408720	93.636461
1535.337536	93.891812
1537.266352	93.883627
1539.195168	93.063221
1541.123984	92.636948
1543.052800	92.969020
1544.981616	93.333076
1546.910432	93.818295
1548.839248	93.701866
1550.768064	93.543300
1552.696880	93.636896
1554.625696	93.347721
1556.554512	93.037253
1558.483328	92.109092
1560.412144	92.804595
1562.340960	93.521315
1564.269776	93.586564
1566.198592	93.552562
1568.127408	93.380025
1570.056224	93.172056
1571.985040	93.408784
1573.913856	93.305916
1575.842672	92.851297
1577.771488	92.915740
1579.700304	93.218477
1581.629120	93.169899
1583.557936	93.049211
1585.486752	92.897402
1587.415568	92.740005
1589.344384	92.533573
1591.273200	92.375419
1593.202016	92.126909
1595.130832	91.871373
1597.059648	91.640029
1598.988464	91.392276
1600.917280	91.048752
1602.846096	90.680122
1604.774912	90.282511
1606.703728	89.901956
1608.632544	89.417913
1610.561360	89.075151
1612.490176	88.701096
1614.418992	88.325112
1616.347808	87.507185
1618.276624	87.015611
1620.205440	87.021654
1622.134256	86.640973
1624.063072	86.037465
1625.991888	85.995995
1627.920704	85.684706
1629.849520	85.562340
1631.778336	85.539637
1633.707152	85.331306
1635.635968	84.442315
1637.564784	84.495223
1639.493600	85.188140
1641.422416	85.590632
1643.351232	85.865688
1645.280048	85.792644
1647.208864	85.492335
1649.137680	86.339790
1651.066496	86.935459
1652.995312	86.376804
1654.924128	87.114880
1656.852944	88.180003
1658.781760	88.730490
1660.710576	89.001713
1662.639392	89.169000
1664.568208	89.699545
1666.497024	90.137709
1668.425840	90.084789
1670.354656	90.251599
1672.283472	90.798700
1674.212288	91.145482
1676.141104	91.469085
1678.069920	91.891392
1679.998736	91.912499
1681.927552	91.998274
1683.856368	91.805817
1685.785184	92.472104
1687.714000	92.952198
1689.642816	93.270898
1691.571632	93.695248
1693.500448	93.805576
1695.429264	93.490696
1697.358080	93.446197
1699.286896	93.673743
1701.215712	93.935958
1703.144528	94.279181
1705.073344	94.319075
1707.002160	94.613076
1708.930976	94.978732
1710.859792	95.096825
1712.788608	94.995589
1714.717424	94.689533
1716.646240	94.554550
1718.575056	94.882694
1720.503872	95.471645
1722.432688	95.624690
1724.361504	95.733392
1726.290320	95.848450
1728.219136	95.699658
1730.147952	95.352259
1732.076768	95.155461
1734.005584	94.965972
1735.934400	95.475340
1737.863216	95.662771
1739.792032	95.570694
1741.720848	95.548832
1743.649664	95.496302
1745.578480	95.498889
1747.507296	95.242513
1749.436112	95.072895
1751.364928	95.377958
1753.293744	95.821107
1755.222560	95.899138
1757.151376	95.772275
1759.080192	95.816792
1761.009008	95.748659
1762.937824	95.876546
1764.866640	96.094871
1766.795456	95.932339
1768.724272	95.692699
1770.653088	95.630206
1772.581904	95.610358
1774.510720	95.887381
1776.439536	96.045697
1778.368352	96.035546
1780.297168	95.971320
1782.225984	96.148574
1784.154800	96.102123
1786.083616	96.080930
1788.012432	96.121862
1789.941248	95.959474
1791.870064	95.756118
1793.798880	95.949967
1795.727696	96.031177
1797.656512	96.054363
1799.585328	95.959219
1801.514144	95.859131
1803.442960	96.069895
1805.371776	96.277480
1807.300592	96.210000
1809.229408	96.086564
1811.158224	96.041004
1813.087040	96.149620
1815.015856	96.255014
1816.944672	96.235323
1818.873488	96.260517
1820.802304	96.286881
1822.731120	96.143268
1824.659936	95.956839
1826.588752	95.958552
1828.517568	95.808006
1830.446384	95.756465
1832.375200	96.091773
1834.304016	96.167425
1836.232832	96.142982
1838.161648	96.137441
1840.090464	96.209807
1842.019280	96.075118
1843.948096	95.869933
1845.876912	95.947659
1847.805728	96.074484
1849.734544	96.206765
1851.663360	96.229233
1853.592176	96.211294
1855.520992	96.322691
1857.449808	96.370426
1859.378624	96.301725
1861.307440	96.229853
1863.236256	96.351839
1865.165072	96.286384
1867.093888	95.976089
1869.022704	95.759779
1870.951520	96.008542
1872.880336	96.171074
1874.809152	96.193092
1876.737968	96.118078
1878.666784	96.126432
1880.595600	96.151884
1882.524416	96.176232
1884.453232	96.207400
1886.382048	96.208406
1888.310864	96.062947
1890.239680	95.997129
1892.168496	96.152699
1894.097312	96.092018
1896.026128	96.071551
1897.954944	96.245222
1899.883760	96.206001
1901.812576	96.155664
1903.741392	96.103315
1905.670208	96.006905
1907.599024	95.894827
1909.527840	95.920965
1911.456656	96.072288
1913.385472	96.234148
1915.314288	96.242780
1917.243104	96.026555
1919.171920	95.885967
1921.100736	95.954187
1923.029552	95.976217
1924.958368	96.277125
1926.887184	96.285709
1928.816000	96.260561
1930.744816	96.156356
1932.673632	96.157750
1934.602448	96.165753
1936.531264	96.106847
1938.460080	96.114858
1940.388896	95.919561
1942.317712	95.558098
1944.246528	95.947600
1946.175344	96.219963
1948.104160	96.116239
1950.032976	95.969703
1951.961792	96.088160
1953.890608	96.082845
1955.819424	95.867969
1957.748240	95.670003
1959.677056	95.440867
1961.605872	95.527667
1963.534688	96.111734
1965.463504	96.428969
1967.392320	96.100524
1969.321136	96.046995
1971.249952	96.388795
1973.178768	96.399436
1975.107584	96.535757
1977.036400	96.038904
1978.965216	95.138930
1980.894032	95.381934
1982.822848	96.062699
1984.751664	95.956619
1986.680480	96.038661
1988.609296	95.758661
1990.538112	95.668262
1992.466928	95.735764
1994.395744	95.641484
1996.324560	95.438701
1998.253376	95.253260
2000.182192	95.184212
2002.111008	95.659110
2004.039824	95.755801
2005.968640	95.438575
2007.897456	95.620725
2009.826272	96.246915
2011.755088	96.295450
2013.683904	96.224136
2015.612720	95.710666
2017.541536	95.467929
2019.470352	95.559917
2021.399168	96.004748
2023.327984	95.863637
2025.256800	95.282152
2027.185616	94.967735
2029.114432	94.937835
2031.043248	95.364614
2032.972064	95.789114
2034.900880	95.907378
2036.829696	95.812282
2038.758512	95.635607
2040.687328	95.606591
2042.616144	95.417639
2044.544960	95.361199
2046.473776	95.353397
2048.402592	95.832683
2050.331408	95.875820
2052.260224	95.598324
2054.189040	95.672717
2056.117856	95.763812
2058.046672	95.829023
2059.975488	95.878818
2061.904304	95.643720
2063.833120	95.476203
2065.761936	95.376213
2067.690752	95.381303
2069.619568	95.510302
2071.548384	95.544829
2073.477200	95.394074
2075.406016	95.228513
2077.334832	95.255080
2079.263648	95.462576
2081.192464	95.686378
2083.121280	95.711137
2085.050096	95.541886
2086.978912	95.447497
2088.907728	95.297061
2090.836544	95.382093
2092.765360	95.644842
2094.694176	95.456123
2096.622992	95.332711
2098.551808	95.298144
2100.480624	95.198853
2102.409440	95.404291
2104.338256	95.465997
2106.267072	95.454628
2108.195888	95.551475
2110.124704	95.470873
2112.053520	95.295881
2113.982336	95.298551
2115.911152	95.278959
2117.839968	95.356883
2119.768784	95.428437
2121.697600	95.523004
2123.626416	95.595548
2125.555232	95.678159
2127.484048	95.675707
2129.412864	95.655357
2131.341680	95.639879
2133.270496	95.726885
2135.199312	95.818336
2137.128128	95.664929
2139.056944	95.410158
2140.985760	95.464993
2142.914576	95.167249
2144.843392	95.197807
2146.772208	95.622702
2148.701024	95.472615
2150.629840	95.072633
2152.558656	95.198028
2154.487472	95.353616
2156.416288	94.992922
2158.345104	94.913604
2160.273920	95.406111
2162.202736	95.412792
2164.131552	95.617271
2166.060368	95.784631
2167.989184	95.417241
2169.918000	95.345748
2171.846816	94.974229
2173.775632	94.586449
2175.704448	95.179340
2177.633264	95.375631
2179.562080	94.883737
2181.490896	94.860239
2183.419712	95.207606
2185.348528	95.345028
2187.277344	95.334205
2189.206160	95.584173
2191.134976	95.654524
2193.063792	95.478280
2194.992608	95.362189
2196.921424	95.427868
2198.850240	95.199508
2200.779056	95.044705
2202.707872	95.473313
2204.636688	95.268913
2206.565504	94.951377
2208.494320	94.992379
2210.423136	95.147259
2212.351952	95.148206
2214.280768	95.117324
2216.209584	95.078848
2218.138400	95.124124
2220.067216	95.304832
2221.996032	95.327777
2223.924848	95.153035
2225.853664	95.167379
2227.782480	95.301114
2229.711296	95.196182
2231.640112	95.027030
2233.568928	95.018968
2235.497744	95.214371
2237.426560	95.309708
2239.355376	95.179824
2241.284192	95.259154
2243.213008	95.343026
2245.141824	95.451468
2247.070640	95.438802
2248.999456	95.326059
2250.928272	95.132098
2252.857088	95.068366
2254.785904	95.160685
2256.714720	95.101606
2258.643536	95.081795
2260.572352	95.117324
2262.501168	95.183792
2264.429984	95.220827
2266.358800	95.237078
2268.287616	95.269416
2270.216432	95.298686
2272.145248	95.224732
2274.074064	95.155408
2276.002880	95.161678
2277.931696	95.164493
2279.860512	95.208819
2281.789328	95.212098
2283.718144	95.173966
2285.646960	95.263296
2287.575776	95.288055
2289.504592	95.178825
2291.433408	95.189451
2293.362224	95.152567
2295.291040	95.126222
2297.219856	95.169761
2299.148672	95.184255
2301.077488	95.156826
2303.006304	95.139679
2304.935120	95.046700
2306.863936	95.002442
2308.792752	95.030372
2310.721568	94.939873
2312.650384	94.902182
2314.579200	95.003669
2316.508016	95.122121
2318.436832	95.118756
2320.365648	95.023069
2322.294464	94.997554
2324.223280	95.130069
2326.152096	95.328501
2328.080912	95.261017
2330.009728	95.170097
2331.938544	95.278707
2333.867360	95.496161
2335.796176	95.629987
2337.724992	95.609901
2339.653808	95.641456
2341.582624	95.703212
2343.511440	95.519766
2345.440256	95.256643
2347.369072	95.259759
2349.297888	95.358686
2351.226704	95.450325
2353.155520	95.584968
2355.084336	95.801350
2357.013152	95.993301
2358.941968	96.025173
2360.870784	95.825762
2362.799600	95.924406
2364.728416	95.823040
2366.657232	95.481994
2368.586048	95.389858
2370.514864	95.238346
2372.443680	95.022090
2374.372496	95.026550
2376.301312	95.099198
2378.230128	95.049623
2380.158944	95.053422
2382.087760	95.152010
2384.016576	95.235183
2385.945392	95.282802
2387.874208	95.359188
2389.803024	95.401591
2391.731840	95.382707
2393.660656	95.409008
2395.589472	95.444454
2397.518288	95.451219
2399.447104	95.410076
2401.375920	95.444728
2403.304736	95.517182
2405.233552	95.491600
2407.162368	95.491996
2409.091184	95.470826
2411.020000	95.445097
2412.948816	95.420137
2414.877632	95.432197
2416.806448	95.527307
2418.735264	95.573346
2420.664080	95.485167
2422.592896	95.378549
2424.521712	95.475405
2426.450528	95.601897
2428.379344	95.519871
2430.308160	95.453589
2432.236976	95.403530
2434.165792	95.321691
2436.094608	95.325195
2438.023424	95.352756
2439.952240	95.348695
2441.881056	95.342102
2443.809872	95.365197
2445.738688	95.462716
2447.667504	95.450412
2449.596320	95.345990
2451.525136	95.319278
2453.453952	95.315958
2455.382768	95.276286
2457.311584	95.355939
2459.240400	95.428334
2461.169216	95.387662
2463.098032	95.396632
2465.026848	95.445534
2466.955664	95.469631
2468.884480	95.427941
2470.813296	95.478041
2472.742112	95.471142
2474.670928	95.385751
2476.599744	95.380017
2478.528560	95.429438
2480.457376	95.454831
2482.386192	95.492693
2484.315008	95.505431
2486.243824	95.499489
2488.172640	95.486731
2490.101456	95.506190
2492.030272	95.497051
2493.959088	95.462198
2495.887904	95.347937
2497.816720	95.318055
2499.745536	95.431606
2501.674352	95.406479
2503.603168	95.355022
2505.531984	95.359383
2507.460800	95.419461
2509.389616	95.444524
2511.318432	95.438010
2513.247248	95.395912
2515.176064	95.394488
2517.104880	95.417401
2519.033696	95.434020
2520.962512	95.477359
2522.891328	95.486038
2524.820144	95.379164
2526.748960	95.309606
2528.677776	95.353124
2530.606592	95.341265
2532.535408	95.342170
2534.464224	95.294387
2536.393040	95.287939
2538.321856	95.344871
2540.250672	95.329826
2542.179488	95.298466
2544.108304	95.240988
2546.037120	95.293583
2547.965936	95.368443
2549.894752	95.341078
2551.823568	95.318232
2553.752384	95.367055
2555.681200	95.314657
2557.610016	95.288014
2559.538832	95.328760
2561.467648	95.301840
2563.396464	95.356887
2565.325280	95.292640
2567.254096	95.227448
2569.182912	95.226650
2571.111728	95.198359
2573.040544	95.203323
2574.969360	95.220576
2576.898176	95.191340
2578.826992	95.181784
2580.755808	95.197430
2582.684624	95.149001
2584.613440	95.098853
2586.542256	95.117754
2588.471072	95.113973
2590.399888	95.067053
2592.328704	95.084652
2594.257520	95.118337
2596.186336	95.109743
2598.115152	95.115883
2600.043968	95.134583
2601.972784	95.131137
2603.901600	95.124718
2605.830416	95.133865
2607.759232	95.151427
2609.688048	95.179314
2611.616864	95.202030
2613.545680	95.192214
2615.474496	95.173871
2617.403312	95.117902
2619.332128	95.097691
2621.260944	95.179745
2623.189760	95.169653
2625.118576	95.115982
2627.047392	95.070354
2628.976208	94.993616
2630.905024	94.981292
2632.833840	95.030786
2634.762656	95.030680
2636.691472	94.972091
2638.620288	94.883532
2640.549104	94.883261
2642.477920	94.929599
2644.406736	94.941665
2646.335552	94.916161
2648.264368	94.875271
2650.193184	94.879131
2652.122000	94.893965
2654.050816	94.876336
2655.979632	94.875666
2657.908448	94.895682
2659.837264	94.882759
2661.766080	94.897839
2663.694896	94.925967
2665.623712	94.918966
2667.552528	94.924098
2669.481344	94.920037
2671.410160	94.915824
2673.338976	94.936203
2675.267792	94.954649
2677.196608	94.951837
2679.125424	94.923401
2681.054240	94.895958
2682.983056	94.889071
2684.911872	94.885264
2686.840688	94.883959
2688.769504	94.834368
2690.698320	94.798542
2692.627136	94.803123
2694.555952	94.824501
2696.484768	94.806172
2698.413584	94.791359
2700.342400	94.806581
2702.271216	94.781576
2704.200032	94.736210
2706.128848	94.708374
2708.057664	94.718577
2709.986480	94.690281
2711.915296	94.633794
2713.844112	94.615027
2715.772928	94.642161
2717.701744	94.636677
2719.630560	94.618953
2721.559376	94.604204
2723.488192	94.573522
2725.417008	94.542970
2727.345824	94.542317
2729.274640	94.543288
2731.203456	94.575374
2733.132272	94.576650
2735.061088	94.577273
2736.989904	94.606963
2738.918720	94.596504
2740.847536	94.558730
2742.776352	94.549241
2744.705168	94.574093
2746.633984	94.584305
2748.562800	94.587295
2750.491616	94.552965
2752.420432	94.497841
2754.349248	94.464134
2756.278064	94.513943
2758.206880	94.506740
2760.135696	94.437611
2762.064512	94.439800
2763.993328	94.434922
2765.922144	94.429925
2767.850960	94.434915
2769.779776	94.433195
2771.708592	94.353900
2773.637408	94.295697
2775.566224	94.279029
2777.495040	94.240284
2779.423856	94.257369
2781.352672	94.254875
2783.281488	94.227235
2785.210304	94.206321
2787.139120	94.178783
2789.067936	94.156330
2790.996752	94.137210
2792.925568	94.136241
2794.854384	94.134924
2796.783200	94.112827
2798.712016	94.087424
2800.640832	94.024249
2802.569648	93.991187
2804.498464	94.073031
2806.427280	94.116076
2808.356096	94.056293
2810.284912	94.033193
2812.213728	94.068149
2814.142544	94.052778
2816.071360	94.013057
2818.000176	94.008690
2819.928992	94.007947
2821.857808	93.982963
2823.786624	93.982654
2825.715440	93.946096
2827.644256	93.925151
2829.573072	93.900205
2831.501888	93.884870
2833.430704	93.858532
2835.359520	93.820617
2837.288336	93.762956
2839.217152	93.728540
2841.145968	93.729462
2843.074784	93.686455
2845.003600	93.640786
2846.932416	93.580505
2848.861232	93.566839
2850.790048	93.566981
2852.718864	93.552230
2854.647680	93.523544
2856.576496	93.494917
2858.505312	93.450940
2860.434128	93.432545
2862.362944	93.450982
2864.291760	93.436310
2866.220576	93.397889
2868.149392	93.359112
2870.078208	93.350116
2872.007024	93.321956
2873.935840	93.300606
2875.864656	93.298939
2877.793472	93.300295
2879.722288	93.269946
2881.651104	93.287371
2883.579920	93.290694
2885.508736	93.223938
2887.437552	93.215433
2889.366368	93.231932
2891.295184	93.234711
2893.224000	93.230812
2895.152816	93.177846
2897.081632	93.092965
2899.010448	93.034802
2900.939264	92.993682
2902.868080	92.959703
2904.796896	92.909339
2906.725712	92.888303
2908.654528	92.845398
2910.583344	92.784143
2912.512160	92.728800
2914.440976	92.733262
2916.369792	92.689766
2918.298608	92.607353
2920.227424	92.540713
2922.156240	92.520187
2924.085056	92.523128
2926.013872	92.510466
2927.942688	92.443652
2929.871504	92.377827
2931.800320	92.342846
2933.729136	92.354583
2935.657952	92.348034
2937.586768	92.309553
2939.515584	92.309664
2941.444400	92.277997
2943.373216	92.249160
2945.302032	92.257549
2947.230848	92.246948
2949.159664	92.242683
2951.088480	92.183976
2953.017296	92.095851
2954.946112	92.049097
2956.874928	92.035979
2958.803744	92.014384
2960.732560	91.979963
2962.661376	91.934618
2964.590192	91.896255
2966.519008	91.843058
2968.447824	91.850141
2970.376640	91.872860
2972.305456	91.804435
2974.234272	91.720680
2976.163088	91.696570
2978.091904	91.696788
2980.020720	91.667964
2981.949536	91.612792
2983.878352	91.578708
2985.807168	91.467038
2987.735984	91.337561
2989.664800	91.335759
2991.593616	91.315535
2993.522432	91.250275
2995.451248	91.195827
2997.380064	91.135146
2999.308880	91.101902
3001.237696	91.058127
3003.166512	90.981170
3005.095328	90.948986
3007.024144	90.916405
3008.952960	90.806495
3010.881776	90.740737
3012.810592	90.716536
3014.739408	90.671166
3016.668224	90.598404
3018.597040	90.537502
3020.525856	90.432853
3022.454672	90.377437
3024.383488	90.329478
3026.312304	90.305970
3028.241120	90.313750
3030.169936	90.222136
3032.098752	90.111377
3034.027568	90.069617
3035.956384	89.989376
3037.885200	89.952104
3039.814016	89.965453
3041.742832	89.906791
3043.671648	89.769577
3045.600464	89.648989
3047.529280	89.573226
3049.458096	89.524209
3051.386912	89.441476
3053.315728	89.364025
3055.244544	89.252780
3057.173360	89.221036
3059.102176	89.166457
3061.030992	89.011371
3062.959808	88.917111
3064.888624	88.888867
3066.817440	88.846376
3068.746256	88.758695
3070.675072	88.691030
3072.603888	88.629368
3074.532704	88.553902
3076.461520	88.527174
3078.390336	88.447874
3080.319152	88.378879
3082.247968	88.321403
3084.176784	88.204489
3086.105600	88.163042
3088.034416	88.082822
3089.963232	87.911363
3091.892048	87.811351
3093.820864	87.781458
3095.749680	87.749077
3097.678496	87.653233
3099.607312	87.528886
3101.536128	87.381747
3103.464944	87.290315
3105.393760	87.209485
3107.322576	87.104621
3109.251392	87.024089
3111.180208	86.923183
3113.109024	86.767224
3115.037840	86.651505
3116.966656	86.619994
3118.895472	86.578991
3120.824288	86.382281
3122.753104	86.154144
3124.681920	86.058478
3126.610736	86.013464
3128.539552	85.922642
3130.468368	85.814923
3132.397184	85.694058
3134.326000	85.594158
3136.254816	85.485162
3138.183632	85.381162
3140.112448	85.287675
3142.041264	85.168643
3143.970080	85.118977
3145.898896	85.069352
3147.827712	84.918911
3149.756528	84.801342
3151.685344	84.685316
3153.614160	84.595547
3155.542976	84.499843
3157.471792	84.304179
3159.400608	84.184331
3161.329424	84.170439
3163.258240	84.058851
3165.187056	83.906051
3167.115872	83.809695
3169.044688	83.690771
3170.973504	83.554052
3172.902320	83.427444
3174.831136	83.341709
3176.759952	83.278621
3178.688768	83.147403
3180.617584	82.921057
3182.546400	82.758806
3184.475216	82.642264
3186.404032	82.561800
3188.332848	82.456240
3190.261664	82.363026
3192.190480	82.261753
3194.119296	82.107726
3196.048112	81.960540
3197.976928	81.764229
3199.905744	81.686983
3201.834560	81.577093
3203.763376	81.436925
3205.692192	81.404225
3207.621008	81.368469
3209.549824	81.206917
3211.478640	81.072430
3213.407456	80.964196
3215.336272	80.844515
3217.265088	80.837733
3219.193904	80.849022
3221.122720	80.761541
3223.051536	80.602911
3224.980352	80.438089
3226.909168	80.330788
3228.837984	80.333337
3230.766800	80.373925
3232.695616	80.302320
3234.624432	80.147199
3236.553248	79.967174
3238.482064	80.007781
3240.410880	80.018307
3242.339696	79.968000
3244.268512	79.864682
3246.197328	79.764318
3248.126144	79.676434
3250.054960	79.661768
3251.983776	79.690553
3253.912592	79.605545
3255.841408	79.467090
3257.770224	79.416295
3259.699040	79.470898
3261.627856	79.452581
3263.556672	79.377565
3265.485488	79.322071
3267.414304	79.290379
3269.343120	79.274669
3271.271936	79.172250
3273.200752	79.076529
3275.129568	78.985529
3277.058384	78.953734
3278.987200	78.908458
3280.916016	78.814224
3282.844832	78.749762
3284.773648	78.729382
3286.702464	78.693662
3288.631280	78.614357
3290.560096	78.544894
3292.488912	78.467556
3294.417728	78.351753
3296.346544	78.302852
3298.275360	78.285827
3300.204176	78.335420
3302.132992	78.338024
3304.061808	78.345821
3305.990624	78.311916
3307.919440	78.073064
3309.848256	77.884077
3311.777072	77.862388
3313.705888	77.789947
3315.634704	77.771500
3317.563520	77.710438
3319.492336	77.587672
3321.421152	77.580715
3323.349968	77.520012
3325.278784	77.371569
3327.207600	77.331492
3329.136416	77.287610
3331.065232	77.214982
3332.994048	77.218450
3334.922864	77.163890
3336.851680	76.981575
3338.780496	76.931914
3340.709312	76.861585
3342.638128	76.791154
3344.566944	76.829250
3346.495760	76.855194
3348.424576	76.769726
3350.353392	76.738720
3352.282208	76.713577
3354.211024	76.686610
3356.139840	76.648615
3358.068656	76.704835
3359.997472	76.818445
3361.926288	76.764818
3363.855104	76.741071
3365.783920	76.796414
3367.712736	76.726831
3369.641552	76.640860
3371.570368	76.773938
3373.499184	76.980124
3375.428000	77.021628
3377.356816	76.967270
3379.285632	77.018788
3381.214448	77.135088
3383.143264	77.147519
3385.072080	77.011186
3387.000896	77.017034
3388.929712	77.151415
3390.858528	77.264897
3392.787344	77.265112
3394.716160	77.383737
3396.644976	77.525203
3398.573792	77.596558
3400.502608	77.671343
3402.431424	77.719257
3404.360240	77.804574
3406.289056	77.937347
3408.217872	77.995353
3410.146688	78.092578
3412.075504	78.177080
3414.004320	78.182889
3415.933136	78.255591
3417.861952	78.409339
3419.790768	78.503340
3421.719584	78.639193
3423.648400	78.767535
3425.577216	78.862286
3427.506032	79.019718
3429.434848	79.219465
3431.363664	79.317407
3433.292480	79.453205
3435.221296	79.592416
3437.150112	79.700039
3439.078928	79.807001
3441.007744	79.858118
3442.936560	79.928714
3444.865376	80.134613
3446.794192	80.127353
3448.723008	80.118003
3450.651824	80.375331
3452.580640	80.677257
3454.509456	80.938181
3456.438272	81.047103
3458.367088	81.107369
3460.295904	81.207793
3462.224720	81.402328
3464.153536	81.622574
3466.082352	81.662753
3468.011168	81.687421
3469.939984	81.843548
3471.868800	81.968375
3473.797616	82.157300
3475.726432	82.323468
3477.655248	82.460052
3479.584064	82.553398
3481.512880	82.633781
3483.441696	82.705557
3485.370512	82.943038
3487.299328	83.092770
3489.228144	83.281781
3491.156960	83.449636
3493.085776	83.538433
3495.014592	83.666107
3496.943408	83.794181
3498.872224	84.022945
3500.801040	84.132441
3502.729856	84.078285
3504.658672	84.125314
3506.587488	84.431280
3508.516304	84.513722
3510.445120	84.582518
3512.373936	84.867048
3514.302752	85.007143
3516.231568	85.077795
3518.160384	85.257561
3520.089200	85.520537
3522.018016	85.502760
3523.946832	85.387146
3525.875648	85.520717
3527.804464	85.573391
3529.733280	85.784947
3531.662096	86.077576
3533.590912	86.277972
3535.519728	86.233565
3537.448544	86.334443
3539.377360	86.611771
3541.306176	86.746772
3543.234992	86.721433
3545.163808	86.628909
3547.092624	86.640946
3549.021440	86.999399
3550.950256	87.278185
3552.879072	87.192018
3554.807888	87.360103
3556.736704	87.595257
3558.665520	87.677502
3560.594336	87.750426
3562.523152	87.817044
3564.451968	87.783531
3566.380784	87.360972
3568.309600	87.392511
3570.238416	88.302337
3572.167232	88.802022
3574.096048	88.874013
3576.024864	88.991770
3577.953680	89.113874
3579.882496	89.228030
3581.811312	89.423461
3583.740128	89.587937
3585.668944	89.391863
3587.597760	88.820271
3589.526576	89.332719
3591.455392	90.070826
3593.384208	90.094101
3595.313024	89.895279
3597.241840	90.080555
3599.170656	90.298086
3601.099472	90.443814
3603.028288	90.732460
3604.957104	90.862253
3606.885920	90.711449
3608.814736	90.806340
3610.743552	91.073693
3612.672368	90.820688
3614.601184	90.884931
3616.530000	91.239497
3618.458816	91.085783
3620.387632	91.345061
3622.316448	91.950858
3624.245264	92.244795
3626.174080	92.339027
3628.102896	91.804529
3630.031712	91.525173
3631.960528	92.325348
3633.889344	92.648431
3635.818160	92.980728
3637.746976	93.186388
3639.675792	93.324596
3641.604608	93.315944
3643.533424	93.365122
3645.462240	93.378547
3647.391056	92.840408
3649.319872	92.579203
3651.248688	93.039985
3653.177504	93.808799
3655.106320	93.917239
3657.035136	93.860859
3658.963952	94.267536
3660.892768	94.465781
3662.821584	94.527313
3664.750400	94.606771
3666.679216	94.573480
3668.608032	94.103057
3670.536848	93.696651
3672.465664	94.067115
3674.394480	93.824217
3676.323296	93.497270
3678.252112	94.068457
3680.180928	94.469638
3682.109744	94.808118
3684.038560	94.881488
3685.967376	94.799917
3687.896192	94.342102
3689.825008	94.101984
3691.753824	94.466872
3693.682640	94.871211
3695.611456	95.041182
3697.540272	95.227005
3699.469088	95.359617
3701.397904	95.177795
3703.326720	95.260648
3705.255536	95.430022
3707.184352	95.353820
3709.113168	95.151191
3711.041984	94.849627
3712.970800	94.926949
3714.899616	95.348616
3716.828432	95.595820
3718.757248	95.454552
3720.686064	95.309605
3722.614880	95.126106
3724.543696	95.147487
3726.472512	95.057266
3728.401328	95.357177
3730.330144	95.583381
3732.258960	95.115833
3734.187776	94.424691
3736.116592	94.309654
3738.045408	94.918679
3739.974224	95.171157
3741.903040	95.192443
3743.831856	94.751544
3745.760672	94.496287
3747.689488	94.769763
3749.618304	94.518703
3751.547120	94.362569
3753.475936	94.870273
3755.404752	95.225232
3757.333568	95.172925
3759.262384	95.167051
3761.191200	95.377104
3763.120016	95.534411
3765.048832	95.341465
3766.977648	95.349540
3768.906464	95.435240
3770.835280	95.442952
3772.764096	95.709327
3774.692912	95.865799
3776.621728	95.844223
3778.550544	95.629865
3780.479360	95.461222
3782.408176	95.582423
3784.336992	95.541516
3786.265808	95.599537
3788.194624	95.833700
3790.123440	95.954877
3792.052256	95.905704
3793.981072	95.743227
3795.909888	95.480538
3797.838704	95.364965
3799.767520	95.330067
3801.696336	94.932311
3803.625152	95.126386
3805.553968	95.400560
3807.482784	95.336359
3809.411600	95.560078
3811.340416	95.683096
3813.269232	95.632586
3815.198048	95.202334
3817.126864	94.901425
3819.055680	94.922238
3820.984496	94.621195
3822.913312	94.957979
3824.842128	95.325377
3826.770944	95.302391
3828.699760	95.415030
3830.628576	95.370560
3832.557392	95.206846
3834.486208	95.086172
3836.415024	94.837086
3838.343840	94.459592
3840.272656	94.496782
3842.201472	94.892115
3844.130288	95.265190
3846.059104	95.542833
3847.987920	95.512041
3849.916736	95.287489
3851.845552	94.771086
3853.774368	94.172790
3855.703184	94.793494
3857.632000	95.238870
3859.560816	95.435543
3861.489632	95.322554
3863.418448	95.093508
3865.347264	94.930717
3867.276080	95.108670
3869.204896	94.765111
3871.133712	94.729814
3873.062528	94.994359
3874.991344	95.050851
3876.920160	95.442300
3878.848976	95.296869
3880.777792	94.863565
3882.706608	95.036837
3884.635424	95.035009
3886.564240	94.995431
3888.493056	95.332414
3890.421872	95.217224
3892.350688	95.006801
3894.279504	95.231758
3896.208320	95.351978
3898.137136	95.024724
3900.065952	94.658699
3901.994768	94.593912
3903.923584	94.571085
3905.852400	94.895260
3907.781216	95.338046
3909.710032	95.574029
3911.638848	95.569765
3913.567664	95.519847
3915.496480	95.338412
3917.425296	95.143763
3919.354112	95.268881
3921.282928	95.430328
3923.211744	95.411388
3925.140560	95.295224
3927.069376	95.464730
3928.998192	95.426977
3930.927008	95.222443
3932.855824	95.192223
3934.784640	95.431720
3936.713456	95.514501
3938.642272	95.497479
3940.571088	95.401616
3942.499904	95.177261
3944.428720	95.244384
3946.357536	95.278005
3948.286352	95.145449
3950.215168	95.191841
3952.143984	95.344158
3954.072800	95.441916
3956.001616	95.398795
3957.930432	95.332659
3959.859248	95.298639
3961.788064	95.277040
3963.716880	95.332918
3965.645696	95.379645
3967.574512	95.378552
3969.503328	95.423799
3971.432144	95.389221
3973.360960	95.371470
3975.289776	95.386076
3977.218592	95.435590
3979.147408	95.499263
3981.076224	95.503132
3983.005040	95.433409
3984.933856	95.466091
3986.862672	95.570425
3988.791488	95.538350
3990.720304	95.454922
3992.649120	95.517152
3994.577936	95.557996
3996.506752	95.563841
3998.435568	95.553652
4000.364384	95.523375
