# Supplementary material for: Bioavailable phosphite in the surface ocean during the Great Oxidation Event
Source: Nat Commun. 2025 May 24;16:4825. doi: 10.1038/s41467-025-59963-0 (PMC12102248; doi:10.1038/s41467-025-59963-0)
Supplement: Supplementary file 5 — Supplementary Data 3 [file 41467_2025_59963_MOESM5_ESM.zip › FTIR data/Fe(II) in DI water.txt]

##TITLE=No Description
##DATA TYPE=INFRARED SPECTRUM
##XUNITS=1/CM
##YUNITS=%T
399.264912	20.464798
401.193728	26.658499
403.122544	25.050414
405.051360	21.556858
406.980176	19.763652
408.908992	17.792492
410.837808	20.355718
412.766624	23.044189
414.695440	22.157041
416.624256	20.988045
418.553072	17.615596
420.481888	19.353261
422.410704	19.435831
424.339520	20.158050
426.268336	21.071940
428.197152	21.766195
430.125968	22.253428
432.054784	22.576669
433.983600	22.173730
435.912416	21.948182
437.841232	21.329729
439.770048	20.555202
441.698864	20.563954
443.627680	20.788760
445.556496	21.093612
447.485312	22.256707
449.414128	22.804589
451.342944	22.359819
453.271760	22.902029
455.200576	23.627957
457.129392	22.873416
459.058208	23.236314
460.987024	24.809257
462.915840	25.781529
464.844656	26.499431
466.773472	27.076601
468.702288	27.718303
470.631104	28.329231
472.559920	28.876337
474.488736	30.241257
476.417552	31.105938
478.346368	30.973028
480.275184	31.550382
482.204000	32.686974
484.132816	33.509282
486.061632	34.185510
487.990448	35.160800
489.919264	36.758976
491.848080	37.423445
493.776896	37.347394
495.705712	37.833588
497.634528	38.989665
499.563344	40.078474
501.492160	40.722771
503.420976	41.682383
505.349792	42.566777
507.278608	43.133540
509.207424	43.312673
511.136240	43.762605
513.065056	44.549370
514.993872	44.936827
516.922688	45.151832
518.851504	45.607441
520.780320	46.312407
522.709136	47.103025
524.637952	47.353460
526.566768	47.579806
528.495584	48.200052
530.424400	48.901424
532.353216	49.802507
534.282032	50.183566
536.210848	50.489495
538.139664	50.588885
540.068480	50.884836
541.997296	51.785410
543.926112	52.717583
545.854928	53.048796
547.783744	53.303875
549.712560	53.802170
551.641376	54.666227
553.570192	55.319043
555.499008	55.960604
557.427824	56.527281
559.356640	57.407246
561.285456	58.224758
563.214272	58.681405
565.143088	59.199530
567.071904	59.777428
569.000720	60.208563
570.929536	60.607306
572.858352	61.136767
574.787168	61.668216
576.715984	62.152324
578.644800	62.497880
580.573616	62.606983
582.502432	63.081416
584.431248	63.611200
586.360064	63.884292
588.288880	64.399464
590.217696	64.627209
592.146512	64.638958
594.075328	65.217072
596.004144	65.677656
597.932960	65.761622
599.861776	65.817758
601.790592	66.141575
603.719408	66.376044
605.648224	66.601406
607.577040	66.853195
609.505856	67.179798
611.434672	67.589503
613.363488	67.719175
615.292304	67.662764
617.221120	67.757243
619.149936	68.139142
621.078752	68.376933
623.007568	68.614278
624.936384	68.824101
626.865200	69.085374
628.794016	69.343833
630.722832	69.389198
632.651648	69.459458
634.580464	69.538617
636.509280	69.602868
638.438096	69.764365
640.366912	70.024482
642.295728	70.375689
644.224544	70.658296
646.153360	70.757719
648.082176	70.792706
650.010992	70.812983
651.939808	70.885853
653.868624	71.023675
655.797440	71.152057
657.726256	71.224749
659.655072	71.188443
661.583888	71.194179
663.512704	71.462778
665.441520	71.557361
667.370336	70.845083
669.299152	70.675029
671.227968	71.529256
673.156784	71.873886
675.085600	72.025177
677.014416	72.109526
678.943232	72.197480
680.872048	72.258019
682.800864	72.277236
684.729680	72.431100
686.658496	72.418233
688.587312	72.372646
690.516128	72.621247
692.444944	72.767627
694.373760	72.867347
696.302576	73.072434
698.231392	73.201163
700.160208	73.288167
702.089024	73.479445
704.017840	73.644887
705.946656	73.836985
707.875472	73.958481
709.804288	74.090815
711.733104	74.268317
713.661920	74.421352
715.590736	74.662193
717.519552	74.711940
719.448368	74.627654
721.377184	74.833340
723.306000	74.946546
725.234816	74.822118
727.163632	74.761612
729.092448	74.783524
731.021264	74.818609
732.950080	74.833758
734.878896	74.806819
736.807712	74.816982
738.736528	74.921444
740.665344	75.075434
742.594160	75.285612
744.522976	75.548390
746.451792	75.934721
748.380608	76.427618
750.309424	76.838783
752.238240	77.205836
754.167056	77.625139
756.095872	77.958262
758.024688	78.279732
759.953504	78.650020
761.882320	79.000891
763.811136	79.140771
765.739952	79.304792
767.668768	79.544530
769.597584	79.713007
771.526400	79.906540
773.455216	80.014142
775.384032	80.022425
777.312848	80.105615
779.241664	80.264697
781.170480	80.421001
783.099296	80.455922
785.028112	80.515971
786.956928	80.635740
788.885744	80.687244
790.814560	80.733805
792.743376	80.759522
794.672192	80.745154
796.601008	80.801320
798.529824	80.878941
800.458640	81.050169
802.387456	81.131102
804.316272	81.188327
806.245088	81.274912
808.173904	81.447118
810.102720	81.582936
812.031536	81.747505
813.960352	81.940011
815.889168	82.026577
817.817984	82.111741
819.746800	82.182556
821.675616	82.257196
823.604432	82.325421
825.533248	82.371321
827.462064	82.459236
829.390880	82.559362
831.319696	82.666786
833.248512	82.756269
835.177328	82.807623
837.106144	82.870479
839.034960	83.019750
840.963776	83.120195
842.892592	83.147303
844.821408	83.233056
846.750224	83.278203
848.679040	83.344968
850.607856	83.440591
852.536672	83.441484
854.465488	83.455856
856.394304	83.547653
858.323120	83.630856
860.251936	83.682274
862.180752	83.778593
864.109568	83.862855
866.038384	83.858373
867.967200	83.908721
869.896016	83.976116
871.824832	84.093639
873.753648	84.148205
875.682464	84.155267
877.611280	84.201469
879.540096	84.260954
881.468912	84.410460
883.397728	84.522469
885.326544	84.675901
887.255360	84.780055
889.184176	84.893230
891.112992	85.023374
893.041808	85.102959
894.970624	85.168888
896.899440	85.278288
898.828256	85.426391
900.757072	85.529423
902.685888	85.618365
904.614704	85.679806
906.543520	85.742092
908.472336	85.882235
910.401152	86.031096
912.329968	86.113366
914.258784	86.185558
916.187600	86.287685
918.116416	86.334037
920.045232	86.411988
921.974048	86.532742
923.902864	86.625785
925.831680	86.687881
927.760496	86.706804
929.689312	86.755288
931.618128	86.858672
933.546944	86.875443
935.475760	86.876445
937.404576	86.886023
939.333392	86.963384
941.262208	87.060806
943.191024	87.071640
945.119840	87.061641
947.048656	87.147716
948.977472	87.131731
950.906288	87.132042
952.835104	87.172924
954.763920	87.183482
956.692736	87.178712
958.621552	87.179497
960.550368	87.220979
962.479184	87.248375
964.408000	87.197245
966.336816	87.174032
968.265632	87.210414
970.194448	87.191122
972.123264	87.200631
974.052080	87.275162
975.980896	87.307364
977.909712	87.270598
979.838528	87.209746
981.767344	87.244937
983.696160	87.253255
985.624976	87.207018
987.553792	87.127924
989.482608	87.049474
991.411424	86.960872
993.340240	86.857522
995.269056	86.674341
997.197872	86.477896
999.126688	86.293070
1001.055504	86.033914
1002.984320	85.688586
1004.913136	85.225800
1006.841952	84.724990
1008.770768	84.197918
1010.699584	83.582393
1012.628400	83.005856
1014.557216	82.544633
1016.486032	82.267012
1018.414848	82.264789
1020.343664	82.604245
1022.272480	83.156750
1024.201296	83.889627
1026.130112	84.745917
1028.058928	85.565023
1029.987744	86.292806
1031.916560	86.960352
1033.845376	87.489884
1035.774192	87.853004
1037.703008	88.135837
1039.631824	88.411338
1041.560640	88.604504
1043.489456	88.758569
1045.418272	88.949469
1047.347088	89.180858
1049.275904	89.385769
1051.204720	89.591296
1053.133536	89.814397
1055.062352	90.043250
1056.991168	90.221340
1058.919984	90.348105
1060.848800	90.397134
1062.777616	90.438140
1064.706432	90.456368
1066.635248	90.468628
1068.564064	90.592596
1070.492880	90.693943
1072.421696	90.756497
1074.350512	90.780366
1076.279328	90.759430
1078.208144	90.763782
1080.136960	90.823568
1082.065776	90.915631
1083.994592	91.030959
1085.923408	91.088708
1087.852224	91.097015
1089.781040	91.132666
1091.709856	91.217711
1093.638672	91.285994
1095.567488	91.306807
1097.496304	91.344193
1099.425120	91.385083
1101.353936	91.418361
1103.282752	91.456130
1105.211568	91.498072
1107.140384	91.530969
1109.069200	91.572660
1110.998016	91.600049
1112.926832	91.581909
1114.855648	91.532920
1116.784464	91.560555
1118.713280	91.568553
1120.642096	91.538612
1122.570912	91.485852
1124.499728	91.460342
1126.428544	91.459671
1128.357360	91.443508
1130.286176	91.399460
1132.214992	91.400778
1134.143808	91.390890
1136.072624	91.361116
1138.001440	91.348781
1139.930256	91.318593
1141.859072	91.287971
1143.787888	91.265770
1145.716704	91.198771
1147.645520	91.149524
1149.574336	91.135637
1151.503152	91.156095
1153.431968	91.135602
1155.360784	91.115784
1157.289600	91.134087
1159.218416	91.141729
1161.147232	91.139277
1163.076048	91.121731
1165.004864	91.121890
1166.933680	91.166066
1168.862496	91.240207
1170.791312	91.293001
1172.720128	91.281035
1174.648944	91.277630
1176.577760	91.334721
1178.506576	91.364475
1180.435392	91.394383
1182.364208	91.449206
1184.293024	91.464031
1186.221840	91.486048
1188.150656	91.560751
1190.079472	91.620461
1192.008288	91.659336
1193.937104	91.728677
1195.865920	91.755612
1197.794736	91.756815
1199.723552	91.783703
1201.652368	91.840210
1203.581184	91.865220
1205.510000	91.888725
1207.438816	91.934519
1209.367632	91.982620
1211.296448	91.978295
1213.225264	91.974114
1215.154080	91.988882
1217.082896	92.056003
1219.011712	92.078171
1220.940528	92.084478
1222.869344	92.068487
1224.798160	92.072222
1226.726976	92.101337
1228.655792	92.104158
1230.584608	92.101606
1232.513424	92.112666
1234.442240	92.095470
1236.371056	92.129801
1238.299872	92.174788
1240.228688	92.144646
1242.157504	92.081606
1244.086320	92.050388
1246.015136	92.104719
1247.943952	92.106625
1249.872768	92.045302
1251.801584	92.021826
1253.730400	92.023884
1255.659216	92.060597
1257.588032	92.034035
1259.516848	91.925604
1261.445664	91.945079
1263.374480	92.008430
1265.303296	91.951961
1267.232112	91.896713
1269.160928	91.843337
1271.089744	91.838218
1273.018560	91.899551
1274.947376	91.966283
1276.876192	91.976933
1278.805008	91.964068
1280.733824	91.905974
1282.662640	91.895165
1284.591456	91.853599
1286.520272	91.743727
1288.449088	91.670778
1290.377904	91.747659
1292.306720	91.789931
1294.235536	91.787767
1296.164352	91.713788
1298.093168	91.724163
1300.021984	91.724032
1301.950800	91.698059
1303.879616	91.663668
1305.808432	91.625929
1307.737248	91.528672
1309.666064	91.527064
1311.594880	91.345359
1313.523696	91.145359
1315.452512	91.160550
1317.381328	91.048371
1319.310144	91.027301
1321.238960	91.285811
1323.167776	91.412532
1325.096592	91.453934
1327.025408	91.421624
1328.954224	91.341108
1330.883040	91.259491
1332.811856	91.198800
1334.740672	90.953151
1336.669488	90.348749
1338.598304	89.578992
1340.527120	89.802969
1342.455936	90.660490
1344.384752	90.855197
1346.313568	90.795251
1348.242384	90.699643
1350.171200	90.637639
1352.100016	90.620378
1354.028832	90.476256
1355.957648	90.463115
1357.886464	90.430023
1359.815280	90.019948
1361.744096	89.214853
1363.672912	89.374877
1365.601728	90.128495
1367.530544	90.048261
1369.459360	89.903272
1371.388176	89.782772
1373.316992	89.074934
1375.245808	89.037925
1377.174624	89.552857
1379.103440	89.686309
1381.032256	89.855309
1382.961072	89.840420
1384.889888	89.418009
1386.818704	88.696463
1388.747520	89.044221
1390.676336	89.476720
1392.605152	89.020491
1394.533968	88.031845
1396.462784	87.967957
1398.391600	88.156199
1400.320416	88.694034
1402.249232	89.047777
1404.178048	88.536817
1406.106864	88.610900
1408.035680	88.958951
1409.964496	88.825071
1411.893312	88.745550
1413.822128	88.752272
1415.750944	88.090973
1417.679760	86.962437
1419.608576	87.028676
1421.537392	87.987054
1423.466208	87.875868
1425.395024	88.198527
1427.323840	88.432846
1429.252656	88.005764
1431.181472	88.042137
1433.110288	88.150272
1435.039104	87.643560
1436.967920	87.361566
1438.896736	88.382456
1440.825552	88.882150
1442.754368	88.949618
1444.683184	88.835538
1446.612000	88.376504
1448.540816	88.284703
1450.469632	88.648078
1452.398448	88.435807
1454.327264	87.727977
1456.256080	86.101835
1458.184896	86.312376
1460.113712	88.250321
1462.042528	89.082780
1463.971344	88.663058
1465.900160	88.807173
1467.828976	89.374089
1469.757792	89.003672
1471.686608	87.457162
1473.615424	87.240563
1475.544240	88.183600
1477.473056	89.029098
1479.401872	89.451270
1481.330688	89.333698
1483.259504	89.592899
1485.188320	89.248317
1487.117136	88.117689
1489.045952	87.072970
1490.974768	87.936276
1492.903584	89.228788
1494.832400	88.897860
1496.761216	87.982327
1498.690032	88.194565
1500.618848	88.737886
1502.547664	88.896137
1504.476480	87.938303
1506.405296	84.647498
1508.334112	84.752977
1510.262928	86.816132
1512.191744	87.811599
1514.120560	87.713594
1516.049376	86.566084
1517.978192	86.496031
1519.907008	86.299896
1521.835824	85.610097
1523.764640	86.575600
1525.693456	86.680948
1527.622272	87.066959
1529.551088	87.754533
1531.479904	87.454866
1533.408720	86.629976
1535.337536	87.366861
1537.266352	87.172289
1539.195168	85.009296
1541.123984	84.178076
1543.052800	85.138951
1544.981616	86.166234
1546.910432	87.468532
1548.839248	87.211447
1550.768064	87.015950
1552.696880	87.269563
1554.625696	86.606415
1556.554512	85.848851
1558.483328	83.501744
1560.412144	85.457460
1562.340960	87.293271
1564.269776	87.413216
1566.198592	87.352088
1568.127408	86.912783
1570.056224	86.594863
1571.985040	87.445876
1573.913856	87.288796
1575.842672	86.314634
1577.771488	86.674135
1579.700304	87.488953
1581.629120	87.593576
1583.557936	87.564547
1585.486752	87.497216
1587.415568	87.414038
1589.344384	87.181485
1591.273200	87.059518
1593.202016	86.923249
1595.130832	86.762873
1597.059648	86.745740
1598.988464	86.709633
1600.917280	86.440487
1602.846096	86.265956
1604.774912	86.220649
1606.703728	85.961300
1608.632544	85.669009
1610.561360	85.750692
1612.490176	85.814629
1614.418992	85.415002
1616.347808	84.532563
1618.276624	84.813537
1620.205440	85.182156
1622.134256	84.670995
1624.063072	84.483006
1625.991888	84.910479
1627.920704	84.869307
1629.849520	85.303942
1631.778336	85.466619
1633.707152	84.728078
1635.635968	83.308353
1637.564784	84.259788
1639.493600	85.462282
1641.422416	85.889474
1643.351232	85.784778
1645.280048	84.812967
1647.208864	83.977043
1649.137680	85.186671
1651.066496	85.298411
1652.995312	83.601837
1654.924128	85.255528
1656.852944	86.877320
1658.781760	87.359438
1660.710576	87.142591
1662.639392	86.938475
1664.568208	87.591532
1666.497024	87.605249
1668.425840	86.642511
1670.354656	86.498447
1672.283472	87.304854
1674.212288	87.369932
1676.141104	87.555806
1678.069920	88.002486
1679.998736	87.464217
1681.927552	86.782349
1683.856368	85.372304
1685.785184	86.781564
1687.714000	87.740775
1689.642816	88.126880
1691.571632	88.787448
1693.500448	88.658376
1695.429264	87.348806
1697.358080	86.832497
1699.286896	86.775219
1701.215712	87.387273
1703.144528	88.273516
1705.073344	88.042054
1707.002160	88.525250
1708.930976	89.200040
1710.859792	89.276532
1712.788608	88.785205
1714.717424	87.651155
1716.646240	86.854954
1718.575056	87.662061
1720.503872	89.237664
1722.432688	89.595190
1724.361504	89.725394
1726.290320	89.970207
1728.219136	89.540740
1730.147952	88.710805
1732.076768	88.083099
1734.005584	87.452827
1735.934400	88.685238
1737.863216	89.019008
1739.792032	88.737329
1741.720848	88.831125
1743.649664	88.534958
1745.578480	88.531613
1747.507296	87.900856
1749.436112	87.488438
1751.364928	88.149566
1753.293744	89.234594
1755.222560	89.343341
1757.151376	88.989967
1759.080192	89.192001
1761.009008	88.941743
1762.937824	89.175409
1764.866640	89.678250
1766.795456	89.272094
1768.724272	88.780159
1770.653088	88.354612
1772.581904	88.040416
1774.510720	88.800902
1776.439536	89.289491
1778.368352	89.349397
1780.297168	89.032300
1782.225984	89.265092
1784.154800	89.321168
1786.083616	89.433171
1788.012432	89.543270
1789.941248	88.883196
1791.870064	88.156696
1793.798880	88.567058
1795.727696	88.918979
1797.656512	88.996230
1799.585328	88.697431
1801.514144	88.614470
1803.442960	89.197660
1805.371776	89.454601
1807.300592	89.236383
1809.229408	89.012337
1811.158224	88.936320
1813.087040	89.243824
1815.015856	89.479982
1816.944672	89.390214
1818.873488	89.427620
1820.802304	89.421135
1822.731120	89.105044
1824.659936	88.483171
1826.588752	88.562139
1828.517568	88.379624
1830.446384	88.253535
1832.375200	88.932376
1834.304016	89.183062
1836.232832	89.194550
1838.161648	89.208350
1840.090464	89.188570
1842.019280	88.591699
1843.948096	88.043934
1845.876912	88.347314
1847.805728	88.710339
1849.734544	89.054650
1851.663360	89.290087
1853.592176	89.285212
1855.520992	89.304622
1857.449808	89.243948
1859.378624	89.210047
1861.307440	89.115828
1863.236256	89.115600
1865.165072	88.817483
1867.093888	88.124343
1869.022704	87.853849
1870.951520	88.632426
1872.880336	89.109102
1874.809152	89.044635
1876.737968	89.000021
1878.666784	88.917596
1880.595600	88.854751
1882.524416	88.867744
1884.453232	88.817968
1886.382048	88.862720
1888.310864	88.588887
1890.239680	88.512988
1892.168496	88.819517
1894.097312	88.648116
1896.026128	88.557558
1897.954944	88.768174
1899.883760	88.900082
1901.812576	88.901817
1903.741392	88.887826
1905.670208	88.800199
1907.599024	88.448318
1909.527840	88.266641
1911.456656	88.495484
1913.385472	88.763293
1915.314288	88.737096
1917.243104	88.417369
1919.171920	88.312235
1921.100736	88.247028
1923.029552	88.141756
1924.958368	88.554168
1926.887184	88.696797
1928.816000	88.655635
1930.744816	88.818880
1932.673632	88.996664
1934.602448	88.938306
1936.531264	88.907057
1938.460080	88.819888
1940.388896	88.420419
1942.317712	88.157760
1944.246528	88.534673
1946.175344	88.741883
1948.104160	88.737845
1950.032976	88.644481
1951.961792	88.584322
1953.890608	88.655006
1955.819424	88.758966
1957.748240	88.834654
1959.677056	88.751684
1961.605872	88.628245
1963.534688	88.636529
1965.463504	88.629017
1967.392320	88.423651
1969.321136	88.575455
1971.249952	88.655547
1973.178768	88.709037
1975.107584	88.698505
1977.036400	88.827891
1978.965216	89.279035
1980.894032	89.122479
1982.822848	88.641084
1984.751664	88.626111
1986.680480	88.439380
1988.609296	88.058840
1990.538112	88.184042
1992.466928	88.410801
1994.395744	88.601671
1996.324560	88.566106
1998.253376	88.413035
2000.182192	88.318616
2002.111008	88.438379
2004.039824	88.860833
2005.968640	88.730783
2007.897456	88.002607
2009.826272	87.829722
2011.755088	88.101350
2013.683904	88.542269
2015.612720	88.837099
2017.541536	88.369962
2019.470352	88.132096
2021.399168	88.200664
2023.327984	88.056613
2025.256800	87.788880
2027.185616	87.987372
2029.114432	87.921595
2031.043248	87.688734
2032.972064	87.680356
2034.900880	87.533118
2036.829696	87.351480
2038.758512	87.452312
2040.687328	87.509160
2042.616144	87.719190
2044.544960	87.892444
2046.473776	87.873418
2048.402592	87.800729
2050.331408	88.110199
2052.260224	88.208377
2054.189040	87.961576
2056.117856	88.061946
2058.046672	88.345133
2059.975488	88.395482
2061.904304	88.361810
2063.833120	88.029892
2065.761936	87.878916
2067.690752	87.944828
2069.619568	88.182180
2071.548384	88.217737
2073.477200	88.117464
2075.406016	88.189096
2077.334832	88.205373
2079.263648	88.137295
2081.192464	88.198524
2083.121280	88.188525
2085.050096	88.150716
2086.978912	88.134097
2088.907728	88.060455
2090.836544	88.116199
2092.765360	88.164657
2094.694176	88.100642
2096.622992	88.170346
2098.551808	88.050071
2100.480624	87.979132
2102.409440	88.234425
2104.338256	88.228810
2106.267072	87.913478
2108.195888	87.882787
2110.124704	87.940232
2112.053520	88.042098
2113.982336	88.081206
2115.911152	88.070071
2117.839968	88.099178
2119.768784	88.173219
2121.697600	88.135702
2123.626416	88.118187
2125.555232	88.110223
2127.484048	88.204310
2129.412864	88.081099
2131.341680	88.006514
2133.270496	88.139215
2135.199312	88.124719
2137.128128	88.145643
2139.056944	88.212473
2140.985760	88.358027
2142.914576	88.207462
2144.843392	87.810810
2146.772208	87.617350
2148.701024	87.742242
2150.629840	87.673679
2152.558656	87.849268
2154.487472	87.608131
2156.416288	87.246291
2158.345104	87.171700
2160.273920	87.111914
2162.202736	87.044055
2164.131552	87.142768
2166.060368	87.008721
2167.989184	87.026487
2169.918000	87.413481
2171.846816	87.388553
2173.775632	87.219544
2175.704448	87.035001
2177.633264	87.336481
2179.562080	87.810526
2181.490896	87.406481
2183.419712	87.010388
2185.348528	87.407065
2187.277344	87.827620
2189.206160	87.754027
2191.134976	87.803394
2193.063792	87.851424
2194.992608	87.948836
2196.921424	87.786764
2198.850240	87.461729
2200.779056	87.503815
2202.707872	87.571951
2204.636688	87.688240
2206.565504	87.753571
2208.494320	87.766886
2210.423136	87.774515
2212.351952	87.735041
2214.280768	87.808947
2216.209584	87.787558
2218.138400	87.554603
2220.067216	87.446399
2221.996032	87.398087
2223.924848	87.347968
2225.853664	87.367419
2227.782480	87.538047
2229.711296	87.724118
2231.640112	87.789335
2233.568928	87.530187
2235.497744	87.259876
2237.426560	87.214082
2239.355376	87.376945
2241.284192	87.499220
2243.213008	87.546476
2245.141824	87.511617
2247.070640	87.584583
2248.999456	87.571439
2250.928272	87.375591
2252.857088	87.285470
2254.785904	87.403948
2256.714720	87.466642
2258.643536	87.469155
2260.572352	87.584193
2262.501168	87.486258
2264.429984	87.371154
2266.358800	87.435292
2268.287616	87.503895
2270.216432	87.580742
2272.145248	87.482237
2274.074064	87.447647
2276.002880	87.592659
2277.931696	87.575229
2279.860512	87.503930
2281.789328	87.463876
2283.718144	87.373579
2285.646960	87.274534
2287.575776	87.333387
2289.504592	87.367986
2291.433408	87.215630
2293.362224	87.099119
2295.291040	87.087035
2297.219856	87.034081
2299.148672	86.887682
2301.077488	86.658031
2303.006304	86.483181
2304.935120	86.339272
2306.863936	86.122550
2308.792752	85.930354
2310.721568	85.792249
2312.650384	85.721626
2314.579200	85.732491
2316.508016	85.689678
2318.436832	85.573432
2320.365648	85.418607
2322.294464	85.273859
2324.223280	85.278838
2326.152096	85.433495
2328.080912	85.526080
2330.009728	85.500414
2331.938544	85.609340
2333.867360	85.845027
2335.796176	85.903709
2337.724992	85.896717
2339.653808	85.736615
2341.582624	85.523339
2343.511440	85.449579
2345.440256	85.351699
2347.369072	85.516844
2349.297888	85.628147
2351.226704	85.411826
2353.155520	85.125994
2355.084336	84.791704
2357.013152	84.630734
2358.941968	84.521279
2360.870784	84.453564
2362.799600	84.553885
2364.728416	84.740035
2366.657232	84.845758
2368.586048	84.801289
2370.514864	84.942582
2372.443680	85.175652
2374.372496	85.350057
2376.301312	85.541045
2378.230128	85.786119
2380.158944	86.039049
2382.087760	86.390502
2384.016576	86.681587
2385.945392	86.848861
2387.874208	86.973664
2389.803024	87.083975
2391.731840	87.114521
2393.660656	87.153745
2395.589472	87.141316
2397.518288	87.069107
2399.447104	87.042867
2401.375920	87.073412
2403.304736	87.076416
2405.233552	87.079425
2407.162368	87.037965
2409.091184	86.928397
2411.020000	86.873936
2412.948816	86.978877
2414.877632	87.004459
2416.806448	86.944160
2418.735264	86.919370
2420.664080	86.829293
2422.592896	86.802474
2424.521712	86.785638
2426.450528	86.818221
2428.379344	86.865468
2430.308160	86.803609
2432.236976	86.803866
2434.165792	86.779127
2436.094608	86.736306
2438.023424	86.648057
2439.952240	86.622625
2441.881056	86.639608
2443.809872	86.529383
2445.738688	86.435587
2447.667504	86.474754
2449.596320	86.533209
2451.525136	86.576465
2453.453952	86.508387
2455.382768	86.503157
2457.311584	86.485372
2459.240400	86.410763
2461.169216	86.453719
2463.098032	86.508266
2465.026848	86.569568
2466.955664	86.545303
2468.884480	86.512378
2470.813296	86.467599
2472.742112	86.451790
2474.670928	86.501484
2476.599744	86.498832
2478.528560	86.452589
2480.457376	86.496069
2482.386192	86.501783
2484.315008	86.396220
2486.243824	86.388321
2488.172640	86.324769
2490.101456	86.270843
2492.030272	86.301078
2493.959088	86.231646
2495.887904	86.129289
2497.816720	86.145947
2499.745536	86.106072
2501.674352	86.023660
2503.603168	86.023071
2505.531984	86.064017
2507.460800	86.076820
2509.389616	86.006839
2511.318432	85.968131
2513.247248	85.917031
2515.176064	85.894287
2517.104880	85.863077
2519.033696	85.810566
2520.962512	85.780804
2522.891328	85.821644
2524.820144	85.837828
2526.748960	85.848223
2528.677776	85.871129
2530.606592	85.775676
2532.535408	85.652293
2534.464224	85.650417
2536.393040	85.652920
2538.321856	85.604959
2540.250672	85.665388
2542.179488	85.667979
2544.108304	85.595912
2546.037120	85.491641
2547.965936	85.450854
2549.894752	85.507977
2551.823568	85.519556
2553.752384	85.467821
2555.681200	85.403369
2557.610016	85.373807
2559.538832	85.372377
2561.467648	85.340000
2563.396464	85.300104
2565.325280	85.346280
2567.254096	85.393409
2569.182912	85.344395
2571.111728	85.159371
2573.040544	85.006558
2574.969360	85.026247
2576.898176	85.035610
2578.826992	85.000258
2580.755808	84.987350
2582.684624	84.918440
2584.613440	84.856877
2586.542256	84.804295
2588.471072	84.782709
2590.399888	84.803332
2592.328704	84.816159
2594.257520	84.757490
2596.186336	84.718750
2598.115152	84.692746
2600.043968	84.596474
2601.972784	84.600674
2603.901600	84.630331
2605.830416	84.661685
2607.759232	84.646974
2609.688048	84.563554
2611.616864	84.482151
2613.545680	84.428642
2615.474496	84.414997
2617.403312	84.378539
2619.332128	84.366049
2621.260944	84.353675
2623.189760	84.312476
2625.118576	84.252012
2627.047392	84.226570
2628.976208	84.246018
2630.905024	84.188503
2632.833840	84.086664
2634.762656	84.040527
2636.691472	84.029498
2638.620288	83.983848
2640.549104	83.911512
2642.477920	83.870523
2644.406736	83.818929
2646.335552	83.790307
2648.264368	83.736252
2650.193184	83.691174
2652.122000	83.655432
2654.050816	83.627062
2655.979632	83.602535
2657.908448	83.593581
2659.837264	83.575702
2661.766080	83.524499
2663.694896	83.487665
2665.623712	83.464207
2667.552528	83.443564
2669.481344	83.463466
2671.410160	83.463293
2673.338976	83.414896
2675.267792	83.378968
2677.196608	83.358221
2679.125424	83.322803
2681.054240	83.278638
2682.983056	83.241569
2684.911872	83.219025
2686.840688	83.176534
2688.769504	83.112197
2690.698320	83.058453
2692.627136	82.997045
2694.555952	82.945593
2696.484768	82.952316
2698.413584	82.930164
2700.342400	82.847869
2702.271216	82.778569
2704.200032	82.745011
2706.128848	82.679177
2708.057664	82.609761
2709.986480	82.568432
2711.915296	82.507924
2713.844112	82.453081
2715.772928	82.416997
2717.701744	82.340739
2719.630560	82.279522
2721.559376	82.267676
2723.488192	82.229604
2725.417008	82.196123
2727.345824	82.141808
2729.274640	82.059890
2731.203456	82.062786
2733.132272	82.034428
2735.061088	81.974898
2736.989904	81.904885
2738.918720	81.866061
2740.847536	81.841072
2742.776352	81.835570
2744.705168	81.850069
2746.633984	81.827290
2748.562800	81.742399
2750.491616	81.670257
2752.420432	81.635752
2754.349248	81.600566
2756.278064	81.576249
2758.206880	81.552335
2760.135696	81.488540
2762.064512	81.414538
2763.993328	81.345939
2765.922144	81.305580
2767.850960	81.287808
2769.779776	81.232983
2771.708592	81.164798
2773.637408	81.117828
2775.566224	81.037557
2777.495040	80.952537
2779.423856	80.885564
2781.352672	80.826539
2783.281488	80.788742
2785.210304	80.775243
2787.139120	80.727749
2789.067936	80.679100
2790.996752	80.618951
2792.925568	80.589442
2794.854384	80.571345
2796.783200	80.506976
2798.712016	80.426647
2800.640832	80.412796
2802.569648	80.390865
2804.498464	80.348399
2806.427280	80.287321
2808.356096	80.239259
2810.284912	80.210793
2812.213728	80.225734
2814.142544	80.205967
2816.071360	80.152055
2818.000176	80.111653
2819.928992	80.072318
2821.857808	80.028207
2823.786624	79.999158
2825.715440	79.935322
2827.644256	79.895497
2829.573072	79.840406
2831.501888	79.816194
2833.430704	79.811946
2835.359520	79.780611
2837.288336	79.729542
2839.217152	79.630282
2841.145968	79.561425
2843.074784	79.587626
2845.003600	79.604583
2846.932416	79.553421
2848.861232	79.427144
2850.790048	79.356053
2852.718864	79.298454
2854.647680	79.274197
2856.576496	79.276976
2858.505312	79.219700
2860.434128	79.170489
2862.362944	79.126011
2864.291760	79.058872
2866.220576	79.002568
2868.149392	78.987430
2870.078208	79.019171
2872.007024	79.001092
2873.935840	78.915447
2875.864656	78.855960
2877.793472	78.838165
2879.722288	78.819542
2881.651104	78.808767
2883.579920	78.777170
2885.508736	78.766816
2887.437552	78.733170
2889.366368	78.671383
2891.295184	78.608789
2893.224000	78.607612
2895.152816	78.595292
2897.081632	78.548185
2899.010448	78.490483
2900.939264	78.475343
2902.868080	78.430857
2904.796896	78.365274
2906.725712	78.356147
2908.654528	78.338421
2910.583344	78.280425
2912.512160	78.228318
2914.440976	78.249244
2916.369792	78.252039
2918.298608	78.145315
2920.227424	78.043168
2922.156240	77.992744
2924.085056	77.973899
2926.013872	77.935747
2927.942688	77.873842
2929.871504	77.881457
2931.800320	77.836006
2933.729136	77.713764
2935.657952	77.694345
2937.586768	77.693314
2939.515584	77.761458
2941.444400	77.830747
2943.373216	77.844540
2945.302032	77.725612
2947.230848	77.613326
2949.159664	77.546462
2951.088480	77.455300
2953.017296	77.364900
2954.946112	77.356274
2956.874928	77.338556
2958.803744	77.268606
2960.732560	77.191587
2962.661376	77.149401
2964.590192	77.124132
2966.519008	77.064076
2968.447824	77.013490
2970.376640	77.043288
2972.305456	77.033934
2974.234272	76.929006
2976.163088	76.820038
2978.091904	76.824643
2980.020720	76.832661
2981.949536	76.774127
2983.878352	76.749427
2985.807168	76.668078
2987.735984	76.567905
2989.664800	76.558347
2991.593616	76.606634
2993.522432	76.573575
2995.451248	76.521157
2997.380064	76.515807
2999.308880	76.469468
3001.237696	76.420284
3003.166512	76.334221
3005.095328	76.267194
3007.024144	76.281107
3008.952960	76.350179
3010.881776	76.322176
3012.810592	76.316149
3014.739408	76.264607
3016.668224	76.213327
3018.597040	76.179760
3020.525856	76.124601
3022.454672	76.084487
3024.383488	76.098290
3026.312304	76.046559
3028.241120	75.985185
3030.169936	75.933854
3032.098752	75.939642
3034.027568	75.973378
3035.956384	75.954455
3037.885200	75.891882
3039.814016	75.821824
3041.742832	75.799582
3043.671648	75.790837
3045.600464	75.733502
3047.529280	75.676945
3049.458096	75.592839
3051.386912	75.591142
3053.315728	75.618036
3055.244544	75.519068
3057.173360	75.423514
3059.102176	75.437114
3061.030992	75.354987
3062.959808	75.335361
3064.888624	75.280540
3066.817440	75.243469
3068.746256	75.203048
3070.675072	75.155382
3072.603888	75.149264
3074.532704	75.172394
3076.461520	75.224972
3078.390336	75.175161
3080.319152	75.075950
3082.247968	75.122869
3084.176784	75.098136
3086.105600	75.040729
3088.034416	75.012530
3089.963232	74.989465
3091.892048	74.887444
3093.820864	74.821851
3095.749680	74.792545
3097.678496	74.763660
3099.607312	74.669129
3101.536128	74.631987
3103.464944	74.693598
3105.393760	74.810156
3107.322576	74.790957
3109.251392	74.746130
3111.180208	74.737042
3113.109024	74.703914
3115.037840	74.636025
3116.966656	74.594792
3118.895472	74.549984
3120.824288	74.453404
3122.753104	74.317171
3124.681920	74.366432
3126.610736	74.391080
3128.539552	74.356794
3130.468368	74.270846
3132.397184	74.189864
3134.326000	74.169324
3136.254816	74.202333
3138.183632	74.201643
3140.112448	74.186361
3142.041264	74.154927
3143.970080	74.132411
3145.898896	74.097401
3147.827712	74.123380
3149.756528	74.165527
3151.685344	74.135354
3153.614160	74.087698
3155.542976	74.062769
3157.471792	74.002237
3159.400608	74.037110
3161.329424	74.009718
3163.258240	73.985922
3165.187056	74.061408
3167.115872	74.122310
3169.044688	74.085273
3170.973504	74.065273
3172.902320	74.042149
3174.831136	74.112130
3176.759952	74.056127
3178.688768	73.925568
3180.617584	73.922170
3182.546400	74.021461
3184.475216	74.028106
3186.404032	74.020287
3188.332848	73.967189
3190.261664	73.961974
3192.190480	74.030695
3194.119296	74.094843
3196.048112	74.072021
3197.976928	73.976362
3199.905744	74.016550
3201.834560	74.077526
3203.763376	74.044547
3205.692192	74.006446
3207.621008	73.980658
3209.549824	73.981456
3211.478640	73.956960
3213.407456	74.032100
3215.336272	74.151539
3217.265088	74.213893
3219.193904	74.165492
3221.122720	74.251528
3223.051536	74.311488
3224.980352	74.296123
3226.909168	74.305399
3228.837984	74.398950
3230.766800	74.532658
3232.695616	74.524561
3234.624432	74.438389
3236.553248	74.463040
3238.482064	74.514433
3240.410880	74.545608
3242.339696	74.530150
3244.268512	74.581186
3246.197328	74.559684
3248.126144	74.644144
3250.054960	74.631769
3251.983776	74.615346
3253.912592	74.597331
3255.841408	74.601180
3257.770224	74.649534
3259.699040	74.732760
3261.627856	74.678240
3263.556672	74.657898
3265.485488	74.729612
3267.414304	74.900059
3269.343120	74.914893
3271.271936	74.959421
3273.200752	74.902433
3275.129568	74.854590
3277.058384	74.892629
3278.987200	74.934277
3280.916016	74.850644
3282.844832	74.855923
3284.773648	74.855398
3286.702464	74.854552
3288.631280	74.845760
3290.560096	74.921290
3292.488912	74.951158
3294.417728	75.053837
3296.346544	75.094760
3298.275360	75.106076
3300.204176	75.234953
3302.132992	75.316871
3304.061808	75.248511
3305.990624	75.289879
3307.919440	75.287193
3309.848256	75.227793
3311.777072	75.183367
3313.705888	75.174738
3315.634704	75.278411
3317.563520	75.394672
3319.492336	75.361409
3321.421152	75.394464
3323.349968	75.314641
3325.278784	75.184881
3327.207600	75.169517
3329.136416	75.286687
3331.065232	75.276580
3332.994048	75.317767
3334.922864	75.353040
3336.851680	75.406725
3338.780496	75.428739
3340.709312	75.398377
3342.638128	75.386123
3344.566944	75.452771
3346.495760	75.529399
3348.424576	75.604745
3350.353392	75.608245
3352.282208	75.724312
3354.211024	75.754871
3356.139840	75.712860
3358.068656	75.736467
3359.997472	75.773786
3361.926288	75.806896
3363.855104	76.001326
3365.783920	76.129608
3367.712736	76.255491
3369.641552	76.280384
3371.570368	76.198174
3373.499184	76.233326
3375.428000	76.322048
3377.356816	76.321175
3379.285632	76.434248
3381.214448	76.516947
3383.143264	76.511910
3385.072080	76.513675
3387.000896	76.715803
3388.929712	76.843945
3390.858528	76.739951
3392.787344	76.541275
3394.716160	76.754389
3396.644976	76.905999
3398.573792	77.008756
3400.502608	77.085133
3402.431424	77.122864
3404.360240	77.095020
3406.289056	77.109477
3408.217872	77.230973
3410.146688	77.482801
3412.075504	77.616008
3414.004320	77.587243
3415.933136	77.553037
3417.861952	77.619947
3419.790768	77.562843
3421.719584	77.627494
3423.648400	77.841864
3425.577216	78.045341
3427.506032	78.147395
3429.434848	78.269592
3431.363664	78.358822
3433.292480	78.587728
3435.221296	78.743384
3437.150112	78.795302
3439.078928	78.705590
3441.007744	78.566488
3442.936560	78.554618
3444.865376	78.647940
3446.794192	78.612137
3448.723008	78.973077
3450.651824	79.206338
3452.580640	79.248888
3454.509456	79.319068
3456.438272	79.385533
3458.367088	79.414304
3460.295904	79.491926
3462.224720	79.568520
3464.153536	79.849894
3466.082352	79.914109
3468.011168	79.812246
3469.939984	79.864959
3471.868800	80.128297
3473.797616	80.094014
3475.726432	80.056691
3477.655248	80.231932
3479.584064	80.292636
3481.512880	80.162593
3483.441696	80.434279
3485.370512	80.744690
3487.299328	80.717614
3489.228144	80.765689
3491.156960	80.944949
3493.085776	80.996098
3495.014592	81.041463
3496.943408	81.101990
3498.872224	81.181513
3500.801040	80.984642
3502.729856	80.876714
3504.658672	81.132445
3506.587488	81.505034
3508.516304	81.531810
3510.445120	81.703368
3512.373936	81.985512
3514.302752	82.104191
3516.231568	82.060602
3518.160384	82.193018
3520.089200	82.244826
3522.018016	81.949554
3523.946832	81.621663
3525.875648	81.736514
3527.804464	81.860311
3529.733280	82.229259
3531.662096	82.525121
3533.590912	82.782161
3535.519728	82.747807
3537.448544	82.941278
3539.377360	83.240828
3541.306176	83.275644
3543.234992	82.803938
3545.163808	82.346174
3547.092624	82.503842
3549.021440	83.143468
3550.950256	83.246732
3552.879072	83.227658
3554.807888	83.658313
3556.736704	84.026663
3558.665520	83.897222
3560.594336	83.585095
3562.523152	83.358070
3564.451968	82.821950
3566.380784	81.870362
3568.309600	82.654755
3570.238416	84.165931
3572.167232	84.784101
3574.096048	84.863488
3576.024864	84.977536
3577.953680	85.071973
3579.882496	85.094520
3581.811312	85.114979
3583.740128	85.008292
3585.668944	84.052990
3587.597760	83.379958
3589.526576	84.459870
3591.455392	85.211183
3593.384208	84.909569
3595.313024	84.748202
3597.241840	85.125836
3599.170656	85.274316
3601.099472	85.298650
3603.028288	85.733026
3604.957104	85.724458
3606.885920	85.090457
3608.814736	84.870393
3610.743552	85.147517
3612.672368	84.783798
3614.601184	84.929873
3616.530000	85.223052
3618.458816	84.935154
3620.387632	85.222027
3622.316448	86.074739
3624.245264	86.259031
3626.174080	85.751483
3628.102896	84.440826
3630.031712	84.745357
3631.960528	86.039532
3633.889344	86.353869
3635.818160	86.764790
3637.746976	87.030317
3639.675792	87.075670
3641.604608	86.901850
3643.533424	86.656513
3645.462240	85.948138
3647.391056	84.202649
3649.319872	83.574829
3651.248688	85.035937
3653.177504	86.730664
3655.106320	86.762347
3657.035136	86.641249
3658.963952	87.268600
3660.892768	87.467010
3662.821584	87.420166
3664.750400	87.443709
3666.679216	86.968606
3668.608032	85.774012
3670.536848	85.193659
3672.465664	85.771714
3674.394480	84.923553
3676.323296	84.760322
3678.252112	86.043542
3680.180928	86.747603
3682.109744	87.208139
3684.038560	87.210586
3685.967376	86.727479
3687.896192	85.594748
3689.825008	84.951072
3691.753824	85.842044
3693.682640	86.816893
3695.611456	87.097304
3697.540272	87.050671
3699.469088	86.909154
3701.397904	86.472333
3703.326720	86.729724
3705.255536	86.983612
3707.184352	86.687489
3709.113168	85.786685
3711.041984	85.058107
3712.970800	85.619168
3714.899616	86.588140
3716.828432	86.936626
3718.757248	86.677540
3720.686064	86.177641
3722.614880	85.860330
3724.543696	85.819585
3726.472512	85.856170
3728.401328	86.350221
3730.330144	86.247525
3732.258960	85.033492
3734.187776	83.744972
3736.116592	83.617341
3738.045408	85.092547
3739.974224	85.653371
3741.903040	85.504538
3743.831856	84.424665
3745.760672	84.292756
3747.689488	84.771640
3749.618304	84.054001
3751.547120	84.006143
3753.475936	85.245523
3755.404752	85.973232
3757.333568	85.828931
3759.262384	85.715747
3761.191200	86.276160
3763.120016	86.628223
3765.048832	86.167888
3766.977648	86.045888
3768.906464	85.979524
3770.835280	86.121127
3772.764096	86.822903
3774.692912	87.073440
3776.621728	86.977143
3778.550544	86.412810
3780.479360	86.373665
3782.408176	86.670745
3784.336992	86.512053
3786.265808	86.631716
3788.194624	86.986262
3790.123440	87.110541
3792.052256	87.049847
3793.981072	86.703958
3795.909888	85.957321
3797.838704	85.630949
3799.767520	85.365315
3801.696336	84.598209
3803.625152	85.516748
3805.553968	85.902707
3807.482784	85.835447
3809.411600	86.534772
3811.340416	86.768819
3813.269232	86.514066
3815.198048	85.625883
3817.126864	85.146882
3819.055680	85.100302
3820.984496	84.366424
3822.913312	85.194126
3824.842128	85.759629
3826.770944	85.710538
3828.699760	86.013098
3830.628576	85.927240
3832.557392	85.613500
3834.486208	85.391702
3836.415024	84.679172
3838.343840	84.081380
3840.272656	84.403729
3842.201472	85.265671
3844.130288	85.776829
3846.059104	86.295433
3847.987920	86.222167
3849.916736	85.538031
3851.845552	84.127126
3853.774368	83.421702
3855.703184	84.761199
3857.632000	85.591111
3859.560816	85.977358
3861.489632	85.583815
3863.418448	85.002477
3865.347264	85.027221
3867.276080	85.321494
3869.204896	84.541852
3871.133712	84.556421
3873.062528	85.102755
3874.991344	85.389722
3876.920160	86.074080
3878.848976	85.552783
3880.777792	84.804842
3882.706608	85.113856
3884.635424	85.063173
3886.564240	85.217415
3888.493056	85.866018
3890.421872	85.340967
3892.350688	85.135872
3894.279504	85.707270
3896.208320	85.822990
3898.137136	85.087448
3900.065952	84.294445
3901.994768	84.055614
3903.923584	84.114588
3905.852400	85.030031
3907.781216	86.095530
3909.710032	86.453551
3911.638848	86.388402
3913.567664	86.231993
3915.496480	85.744649
3917.425296	85.275882
3919.354112	85.550923
3921.282928	85.800285
3923.211744	85.607924
3925.140560	85.402596
3927.069376	85.871254
3928.998192	85.767109
3930.927008	85.386922
3932.855824	85.412720
3934.784640	85.894519
3936.713456	86.129580
3938.642272	86.098892
3940.571088	85.791044
3942.499904	85.319956
3944.428720	85.448905
3946.357536	85.588034
3948.286352	85.257426
3950.215168	85.486866
3952.143984	85.835395
3954.072800	85.930904
3956.001616	85.811910
3957.930432	85.774719
3959.859248	85.699212
3961.788064	85.700010
3963.716880	85.838721
3965.645696	85.974610
3967.574512	85.909119
3969.503328	85.885004
3971.432144	85.825918
3973.360960	85.737580
3975.289776	85.704396
3977.218592	85.918252
3979.147408	85.968025
3981.076224	85.915971
3983.005040	85.940228
3984.933856	86.072711
3986.862672	86.116631
3988.791488	86.097989
3990.720304	85.995792
3992.649120	85.972747
3994.577936	85.872287
3996.506752	85.958866
3998.435568	85.997320
4000.364384	85.995142
