# Supplementary material for: Bioavailable phosphite in the surface ocean during the Great Oxidation Event
Source: Nat Commun. 2025 May 24;16:4825. doi: 10.1038/s41467-025-59963-0 (PMC12102248; doi:10.1038/s41467-025-59963-0)
Supplement: Supplementary file 5 — Supplementary Data 3 [file 41467_2025_59963_MOESM5_ESM.zip › FTIR data/Fe(II) in Seawater.txt]

##TITLE=No Description
##DATA TYPE=INFRARED SPECTRUM
##XUNITS=1/CM
##YUNITS=%T
399.264912	74.957459
401.193728	80.653884
403.122544	78.932970
405.051360	73.765699
406.980176	70.706969
408.908992	73.439579
410.837808	75.690945
412.766624	76.372370
414.695440	80.220751
416.624256	79.317086
418.553072	74.882217
420.481888	75.257107
422.410704	76.398100
424.339520	78.676015
426.268336	80.160445
428.197152	78.944575
430.125968	78.822941
432.054784	78.454641
433.983600	78.936858
435.912416	80.136084
437.841232	81.533705
439.770048	81.933616
441.698864	81.612234
443.627680	81.620431
445.556496	80.503598
447.485312	80.163663
449.414128	80.231721
451.342944	80.234118
453.271760	81.095412
455.200576	81.160292
457.129392	79.975988
459.058208	80.261356
460.987024	81.736616
462.915840	82.435635
464.844656	82.419424
466.773472	82.038737
468.702288	82.124332
470.631104	82.313154
472.559920	82.324779
474.488736	82.185033
476.417552	81.959921
478.346368	83.054767
480.275184	84.005612
482.204000	83.895647
484.132816	83.354563
486.061632	83.626127
487.990448	84.251822
489.919264	84.816445
491.848080	85.609107
493.776896	85.942310
495.705712	85.597341
497.634528	85.493599
499.563344	85.440993
501.492160	85.767151
503.420976	86.146827
505.349792	85.979237
507.278608	85.875482
509.207424	85.950860
511.136240	86.144718
513.065056	86.721296
514.993872	86.697848
516.922688	86.397455
518.851504	86.757203
520.780320	87.321127
522.709136	87.546695
524.637952	87.262160
526.566768	87.190289
528.495584	87.881039
530.424400	88.088644
532.353216	88.038785
534.282032	87.744227
536.210848	87.404496
538.139664	87.651246
540.068480	88.275595
541.997296	88.558178
543.926112	88.638377
545.854928	88.710374
547.783744	88.654964
549.712560	88.817830
551.641376	89.139466
553.570192	89.096218
555.499008	89.203346
557.427824	89.352618
559.356640	89.514342
561.285456	89.543543
563.214272	89.562515
565.143088	89.741746
567.071904	90.036026
569.000720	90.130080
570.929536	89.979229
572.858352	89.922420
574.787168	90.002835
576.715984	90.071815
578.644800	90.229649
580.573616	90.277403
582.502432	90.119688
584.431248	90.192592
586.360064	90.422219
588.288880	90.530532
590.217696	90.564496
592.146512	90.453438
594.075328	90.545454
596.004144	90.720408
597.932960	90.765396
599.861776	90.846252
601.790592	90.794527
603.719408	90.808268
605.648224	91.004495
607.577040	91.187364
609.505856	91.190040
611.434672	91.204564
613.363488	91.250334
615.292304	91.323921
617.221120	91.368274
619.149936	91.429417
621.078752	91.412311
623.007568	91.522445
624.936384	91.657269
626.865200	91.627637
628.794016	91.758996
630.722832	91.859186
632.651648	91.753216
634.580464	91.686572
636.509280	91.786491
638.438096	91.871295
640.366912	91.859741
642.295728	91.878328
644.224544	91.956993
646.153360	92.036395
648.082176	92.020164
650.010992	91.925193
651.939808	91.910616
653.868624	91.951077
655.797440	91.915139
657.726256	91.894491
659.655072	91.865311
661.583888	91.799941
663.512704	91.972744
665.441520	91.961454
667.370336	91.312182
669.299152	91.481277
671.227968	92.151595
673.156784	92.315794
675.085600	92.180478
677.014416	91.992297
678.943232	91.915488
680.872048	91.878044
682.800864	91.833322
684.729680	91.864164
686.658496	91.816979
688.587312	91.775762
690.516128	91.842613
692.444944	91.900718
694.373760	91.888476
696.302576	91.789669
698.231392	91.815136
700.160208	91.859292
702.089024	91.806539
704.017840	91.617261
705.946656	91.264787
707.875472	90.373774
709.804288	88.808068
711.733104	86.971272
713.661920	86.484482
715.590736	88.147500
717.519552	90.254099
719.448368	91.736038
721.377184	92.711309
723.306000	93.315140
725.234816	93.681956
727.163632	93.826800
729.092448	93.898150
731.021264	94.017673
732.950080	94.096721
734.878896	94.083716
736.807712	94.122871
738.736528	94.205732
740.665344	94.188359
742.594160	94.194107
744.522976	94.205641
746.451792	94.331406
748.380608	94.456424
750.309424	94.412504
752.238240	94.347028
754.167056	94.441569
756.095872	94.365620
758.024688	94.142007
759.953504	94.118117
761.882320	94.113579
763.811136	94.019091
765.739952	93.863284
767.668768	93.914395
769.597584	93.944552
771.526400	93.824840
773.455216	93.635532
775.384032	93.542920
777.312848	93.621499
779.241664	93.690360
781.170480	93.801947
783.099296	93.826734
785.028112	93.759670
786.956928	93.712638
788.885744	93.721285
790.814560	93.725354
792.743376	93.741020
794.672192	93.683764
796.601008	93.654623
798.529824	93.719841
800.458640	93.883544
802.387456	94.051623
804.316272	94.068914
806.245088	94.189547
808.173904	94.485029
810.102720	94.622056
812.031536	94.563029
813.960352	94.594929
815.889168	94.678415
817.817984	94.665373
819.746800	94.653927
821.675616	94.674498
823.604432	94.690496
825.533248	94.658618
827.462064	94.510952
829.390880	94.371482
831.319696	94.369191
833.248512	94.393380
835.177328	94.365559
837.106144	94.301178
839.034960	94.211805
840.963776	94.095756
842.892592	93.953112
844.821408	93.774341
846.750224	93.225248
848.679040	93.020013
850.607856	93.366793
852.536672	93.486846
854.465488	93.294872
856.394304	92.935702
858.323120	92.510084
860.251936	91.970474
862.180752	91.134408
864.109568	89.765246
866.038384	87.153738
867.967200	82.363778
869.896016	76.256660
871.824832	72.653067
873.753648	72.681728
875.682464	74.364129
877.611280	76.825084
879.540096	80.341499
881.468912	84.601945
883.397728	88.589406
885.326544	91.646171
887.255360	93.468072
889.184176	94.253735
891.112992	94.449305
893.041808	94.397815
894.970624	94.355411
896.899440	94.357155
898.828256	94.372602
900.757072	94.323357
902.685888	94.257796
904.614704	94.193802
906.543520	94.141951
908.472336	94.135283
910.401152	94.112844
912.329968	94.021276
914.258784	93.983590
916.187600	93.918975
918.116416	93.850921
920.045232	93.793170
921.974048	93.741663
923.902864	93.749576
925.831680	93.741102
927.760496	93.634568
929.689312	93.574179
931.618128	93.610344
933.546944	93.629054
935.475760	93.595507
937.404576	93.535753
939.333392	93.518021
941.262208	93.565027
943.191024	93.554119
945.119840	93.481118
947.048656	93.488669
948.977472	93.463134
950.906288	93.423903
952.835104	93.447356
954.763920	93.484668
956.692736	93.488012
958.621552	93.470972
960.550368	93.472627
962.479184	93.460685
964.408000	93.432507
966.336816	93.395768
968.265632	93.360023
970.194448	93.314461
972.123264	93.338615
974.052080	93.367867
975.980896	93.421491
977.909712	93.468643
979.838528	93.396883
981.767344	93.398895
983.696160	93.477641
985.624976	93.495515
987.553792	93.447890
989.482608	93.386737
991.411424	93.383598
993.340240	93.414999
995.269056	93.410764
997.197872	93.388670
999.126688	93.375095
1001.055504	93.371773
1002.984320	93.376628
1004.913136	93.383763
1006.841952	93.389726
1008.770768	93.352187
1010.699584	93.283376
1012.628400	93.245458
1014.557216	93.245990
1016.486032	93.215135
1018.414848	93.192623
1020.343664	93.205814
1022.272480	93.183788
1024.201296	93.132635
1026.130112	93.121333
1028.058928	93.137090
1029.987744	93.093819
1031.916560	93.068183
1033.845376	93.055061
1035.774192	93.025143
1037.703008	92.999537
1039.631824	92.977435
1041.560640	92.920179
1043.489456	92.927115
1045.418272	92.959715
1047.347088	92.983613
1049.275904	92.992959
1051.204720	92.962637
1053.133536	92.920178
1055.062352	92.914819
1056.991168	92.922543
1058.919984	92.928637
1060.848800	92.985548
1062.777616	93.020876
1064.706432	92.999148
1066.635248	93.008164
1068.564064	93.082537
1070.492880	93.111367
1072.421696	93.107297
1074.350512	93.094928
1076.279328	93.063339
1078.208144	93.030300
1080.136960	93.081113
1082.065776	93.118672
1083.994592	93.126321
1085.923408	93.182252
1087.852224	93.312443
1089.781040	93.422221
1091.709856	93.553131
1093.638672	93.611254
1095.567488	93.636960
1097.496304	93.676287
1099.425120	93.742373
1101.353936	93.810054
1103.282752	93.895591
1105.211568	94.004232
1107.140384	94.085763
1109.069200	94.159039
1110.998016	94.227938
1112.926832	94.293547
1114.855648	94.313520
1116.784464	94.400356
1118.713280	94.467288
1120.642096	94.497225
1122.570912	94.514699
1124.499728	94.542010
1126.428544	94.585808
1128.357360	94.597533
1130.286176	94.644648
1132.214992	94.709877
1134.143808	94.727237
1136.072624	94.758780
1138.001440	94.771038
1139.930256	94.772577
1141.859072	94.789475
1143.787888	94.786929
1145.716704	94.775389
1147.645520	94.779489
1149.574336	94.806135
1151.503152	94.823801
1153.431968	94.779441
1155.360784	94.759618
1157.289600	94.766111
1159.218416	94.715693
1161.147232	94.662110
1163.076048	94.612219
1165.004864	94.583830
1166.933680	94.599904
1168.862496	94.664493
1170.791312	94.731767
1172.720128	94.748807
1174.648944	94.754297
1176.577760	94.775924
1178.506576	94.780777
1180.435392	94.806678
1182.364208	94.838900
1184.293024	94.864101
1186.221840	94.853583
1188.150656	94.851055
1190.079472	94.891015
1192.008288	94.900129
1193.937104	94.910440
1195.865920	94.918970
1197.794736	94.921066
1199.723552	94.918953
1201.652368	94.908057
1203.581184	94.897043
1205.510000	94.912928
1207.438816	94.970425
1209.367632	94.952995
1211.296448	94.912121
1213.225264	94.927383
1215.154080	94.914376
1217.082896	94.918744
1219.011712	94.925726
1220.940528	94.907465
1222.869344	94.856214
1224.798160	94.825625
1226.726976	94.825113
1228.655792	94.782391
1230.584608	94.720113
1232.513424	94.697685
1234.442240	94.650541
1236.371056	94.608912
1238.299872	94.627765
1240.228688	94.577502
1242.157504	94.488302
1244.086320	94.423867
1246.015136	94.407193
1247.943952	94.366736
1249.872768	94.329452
1251.801584	94.274834
1253.730400	94.214003
1255.659216	94.174427
1257.588032	94.134943
1259.516848	94.019265
1261.445664	93.923689
1263.374480	93.872003
1265.303296	93.806819
1267.232112	93.714862
1269.160928	93.620599
1271.089744	93.529384
1273.018560	93.445963
1274.947376	93.364408
1276.876192	93.287723
1278.805008	93.195435
1280.733824	93.014174
1282.662640	92.831293
1284.591456	92.705148
1286.520272	92.561545
1288.449088	92.388237
1290.377904	92.271110
1292.306720	92.170545
1294.235536	92.038214
1296.164352	91.820244
1298.093168	91.607755
1300.021984	91.411780
1301.950800	91.209440
1303.879616	90.999203
1305.808432	90.771325
1307.737248	90.524998
1309.666064	90.314484
1311.594880	90.029957
1313.523696	89.695801
1315.452512	89.420379
1317.381328	89.098983
1319.310144	88.845244
1321.238960	88.645430
1323.167776	88.348144
1325.096592	88.036615
1327.025408	87.747845
1328.954224	87.382083
1330.883040	86.990323
1332.811856	86.555835
1334.740672	86.073591
1336.669488	85.524377
1338.598304	84.951141
1340.527120	84.598104
1342.455936	84.359295
1344.384752	83.902633
1346.313568	83.402219
1348.242384	82.871657
1350.171200	82.331857
1352.100016	81.799779
1354.028832	81.291927
1355.957648	80.756633
1357.886464	80.207096
1359.815280	79.597737
1361.744096	78.899857
1363.672912	78.381297
1365.601728	78.041367
1367.530544	77.502629
1369.459360	76.964452
1371.388176	76.425475
1373.316992	75.808007
1375.245808	75.316856
1377.174624	75.034135
1379.103440	74.785376
1381.032256	74.560563
1382.961072	74.221228
1384.889888	73.853329
1386.818704	73.434095
1388.747520	73.313133
1390.676336	73.206560
1392.605152	72.909141
1394.533968	72.614718
1396.462784	72.679165
1398.391600	72.718595
1400.320416	72.874536
1402.249232	72.869160
1404.178048	72.730577
1406.106864	72.721693
1408.035680	72.712797
1409.964496	72.542577
1411.893312	72.430542
1413.822128	72.314817
1415.750944	72.109203
1417.679760	71.852984
1419.608576	72.102027
1421.537392	72.374506
1423.466208	72.459924
1425.395024	72.711758
1427.323840	72.865412
1429.252656	72.930245
1431.181472	73.199121
1433.110288	73.361511
1435.039104	73.436073
1436.967920	73.793929
1438.896736	74.256034
1440.825552	74.413941
1442.754368	74.588977
1444.683184	74.682404
1446.612000	74.764971
1448.540816	74.982817
1450.469632	75.291663
1452.398448	75.406815
1454.327264	75.390151
1456.256080	75.360935
1458.184896	76.106782
1460.113712	76.736913
1462.042528	77.117246
1463.971344	77.378919
1465.900160	78.053295
1467.828976	78.552384
1469.757792	78.747001
1471.686608	78.869648
1473.615424	79.659777
1475.544240	80.323940
1477.473056	81.010882
1479.401872	81.527039
1481.330688	82.110462
1483.259504	82.750002
1485.188320	83.149041
1487.117136	83.405044
1489.045952	83.894147
1490.974768	84.868930
1492.903584	85.637977
1494.832400	85.910703
1496.761216	86.403755
1498.690032	87.111949
1500.618848	87.756551
1502.547664	88.160730
1504.476480	88.272684
1506.405296	88.055150
1508.334112	88.872937
1510.262928	89.639131
1512.191744	90.271819
1514.120560	90.537990
1516.049376	90.640608
1517.978192	91.036038
1519.907008	91.236036
1521.835824	91.498484
1523.764640	91.982024
1525.693456	92.219033
1527.622272	92.690534
1529.551088	93.027988
1531.479904	93.101787
1533.408720	93.258821
1535.337536	93.840701
1537.266352	93.865310
1539.195168	93.700062
1541.123984	93.978302
1543.052800	94.476310
1544.981616	95.092391
1546.910432	95.753232
1548.839248	95.892375
1550.768064	96.205695
1552.696880	96.462491
1554.625696	96.526743
1556.554512	96.380738
1558.483328	95.965953
1560.412144	97.034419
1562.340960	97.388967
1564.269776	97.329303
1566.198592	97.383409
1568.127408	97.294478
1570.056224	97.421052
1571.985040	97.676687
1573.913856	97.545400
1575.842672	97.388891
1577.771488	97.670492
1579.700304	97.824538
1581.629120	97.854844
1583.557936	97.844632
1585.486752	97.861803
1587.415568	97.834205
1589.344384	97.816664
1591.273200	97.860064
1593.202016	97.911707
1595.130832	97.863486
1597.059648	97.837324
1598.988464	97.852407
1600.917280	97.883681
1602.846096	97.875297
1604.774912	97.916915
1606.703728	97.868687
1608.632544	97.817845
1610.561360	97.941892
1612.490176	98.034470
1614.418992	97.812038
1616.347808	97.623792
1618.276624	97.863176
1620.205440	97.896767
1622.134256	97.767019
1624.063072	97.835032
1625.991888	97.873164
1627.920704	97.898209
1629.849520	98.066825
1631.778336	98.032882
1633.707152	97.676675
1635.635968	97.289532
1637.564784	97.707404
1639.493600	97.986611
1641.422416	98.030346
1643.351232	97.923707
1645.280048	97.663255
1647.208864	97.594803
1649.137680	97.784735
1651.066496	97.476835
1652.995312	97.078377
1654.924128	97.813874
1656.852944	98.135619
1658.781760	98.193937
1660.710576	98.064604
1662.639392	98.066184
1664.568208	98.240443
1666.497024	98.119875
1668.425840	97.803821
1670.354656	97.852513
1672.283472	98.027875
1674.212288	97.941357
1676.141104	97.949496
1678.069920	98.029219
1679.998736	97.911781
1681.927552	97.628204
1683.856368	97.150751
1685.785184	97.649087
1687.714000	97.904856
1689.642816	98.070179
1691.571632	98.271517
1693.500448	98.168308
1695.429264	97.834209
1697.358080	97.731810
1699.286896	97.548207
1701.215712	97.942270
1703.144528	98.137176
1705.073344	98.039258
1707.002160	98.180728
1708.930976	98.363667
1710.859792	98.363804
1712.788608	98.180070
1714.717424	97.942882
1716.646240	97.802729
1718.575056	98.029134
1720.503872	98.350791
1722.432688	98.400890
1724.361504	98.501302
1726.290320	98.575667
1728.219136	98.405774
1730.147952	98.179944
1732.076768	98.025375
1734.005584	97.956391
1735.934400	98.214199
1737.863216	98.127520
1739.792032	98.214949
1741.720848	98.300326
1743.649664	98.137326
1745.578480	98.140224
1747.507296	97.960205
1749.436112	97.941959
1751.364928	98.319341
1753.293744	98.563238
1755.222560	98.466916
1757.151376	98.429264
1759.080192	98.518104
1761.009008	98.503662
1762.937824	98.643584
1764.866640	98.647554
1766.795456	98.503231
1768.724272	98.403575
1770.653088	98.295350
1772.581904	98.322331
1774.510720	98.500806
1776.439536	98.559016
1778.368352	98.529283
1780.297168	98.363333
1782.225984	98.363306
1784.154800	98.326653
1786.083616	98.334709
1788.012432	98.299549
1789.941248	98.006811
1791.870064	97.734733
1793.798880	97.718392
1795.727696	97.725123
1797.656512	97.832535
1799.585328	97.828398
1801.514144	97.914050
1803.442960	98.203823
1805.371776	98.375747
1807.300592	98.373182
1809.229408	98.421556
1811.158224	98.493952
1813.087040	98.549749
1815.015856	98.537204
1816.944672	98.650520
1818.873488	98.754244
1820.802304	98.798068
1822.731120	98.645514
1824.659936	98.414197
1826.588752	98.477613
1828.517568	98.471153
1830.446384	98.399545
1832.375200	98.475973
1834.304016	98.610909
1836.232832	98.805282
1838.161648	98.850855
1840.090464	98.754820
1842.019280	98.516381
1843.948096	98.610338
1845.876912	98.691013
1847.805728	98.665677
1849.734544	98.770165
1851.663360	98.857363
1853.592176	98.730136
1855.520992	98.752346
1857.449808	98.783108
1859.378624	98.792928
1861.307440	98.730689
1863.236256	98.728802
1865.165072	98.704351
1867.093888	98.596353
1869.022704	98.606987
1870.951520	98.795470
1872.880336	98.798586
1874.809152	98.792714
1876.737968	98.825716
1878.666784	98.710705
1880.595600	98.786870
1882.524416	98.958915
1884.453232	98.937477
1886.382048	98.909854
1888.310864	98.784353
1890.239680	98.865462
1892.168496	98.829025
1894.097312	98.664734
1896.026128	98.705088
1897.954944	98.952837
1899.883760	98.985697
1901.812576	98.941274
1903.741392	98.906002
1905.670208	98.890880
1907.599024	98.734862
1909.527840	98.711974
1911.456656	98.665283
1913.385472	98.738708
1915.314288	98.886454
1917.243104	98.961839
1919.171920	98.761246
1921.100736	98.549226
1923.029552	98.806808
1924.958368	99.118698
1926.887184	98.977980
1928.816000	98.865695
1930.744816	99.053080
1932.673632	99.256998
1934.602448	99.228828
1936.531264	99.313691
1938.460080	99.030858
1940.388896	98.817632
1942.317712	98.846974
1944.246528	98.977627
1946.175344	98.982158
1948.104160	99.222869
1950.032976	99.162242
1951.961792	99.344904
1953.890608	99.630978
1955.819424	99.789077
1957.748240	99.559582
1959.677056	99.574245
1961.605872	99.760507
1963.534688	100.087728
1965.463504	99.964553
1967.392320	99.927423
1969.321136	100.097068
1971.249952	100.470283
1973.178768	100.378682
1975.107584	100.015969
1977.036400	100.453467
1978.965216	101.360588
1980.894032	100.777524
1982.822848	100.214712
1984.751664	99.942272
1986.680480	99.701005
1988.609296	99.414386
1990.538112	99.562895
1992.466928	99.388514
1994.395744	99.136024
1996.324560	99.337853
1998.253376	99.516207
2000.182192	99.445330
2002.111008	99.611975
2004.039824	99.829735
2005.968640	99.850959
2007.897456	99.280472
2009.826272	99.126961
2011.755088	99.260023
2013.683904	99.221866
2015.612720	99.495331
2017.541536	100.026383
2019.470352	99.777436
2021.399168	99.656070
2023.327984	100.017480
2025.256800	99.513266
2027.185616	99.145127
2029.114432	98.868314
2031.043248	98.778589
2032.972064	98.851379
2034.900880	98.900301
2036.829696	98.898627
2038.758512	98.874132
2040.687328	98.624112
2042.616144	98.405403
2044.544960	98.362585
2046.473776	98.355703
2048.402592	98.554740
2050.331408	99.045050
2052.260224	98.807361
2054.189040	98.299990
2056.117856	98.560550
2058.046672	99.025594
2059.975488	99.009197
2061.904304	98.791445
2063.833120	98.737641
2065.761936	98.570243
2067.690752	98.234715
2069.619568	98.124954
2071.548384	98.159745
2073.477200	98.240560
2075.406016	98.334336
2077.334832	98.417529
2079.263648	98.309812
2081.192464	98.242839
2083.121280	98.266494
2085.050096	98.326898
2086.978912	98.317049
2088.907728	98.364181
2090.836544	98.446222
2092.765360	98.375322
2094.694176	98.270295
2096.622992	98.209247
2098.551808	98.149077
2100.480624	98.147079
2102.409440	98.105906
2104.338256	98.050016
2106.267072	97.972629
2108.195888	97.919030
2110.124704	98.034446
2112.053520	98.016272
2113.982336	97.793566
2115.911152	97.640939
2117.839968	97.806021
2119.768784	98.058080
2121.697600	97.919534
2123.626416	97.776080
2125.555232	98.028049
2127.484048	98.203418
2129.412864	98.134802
2131.341680	98.209552
2133.270496	98.620388
2135.199312	98.442710
2137.128128	98.064499
2139.056944	98.053823
2140.985760	98.257967
2142.914576	98.309709
2144.843392	98.145601
2146.772208	97.873881
2148.701024	97.359907
2150.629840	97.417656
2152.558656	97.988783
2154.487472	98.229985
2156.416288	97.619304
2158.345104	97.270354
2160.273920	97.347382
2162.202736	97.470104
2164.131552	97.748510
2166.060368	97.518666
2167.989184	97.531653
2169.918000	97.718192
2171.846816	97.584904
2173.775632	97.536350
2175.704448	97.999572
2177.633264	98.243444
2179.562080	98.220776
2181.490896	97.646432
2183.419712	97.153779
2185.348528	97.194128
2187.277344	97.678826
2189.206160	98.126888
2191.134976	98.540783
2193.063792	98.530510
2194.992608	97.994041
2196.921424	97.683806
2198.850240	97.682333
2200.779056	97.523750
2202.707872	97.565765
2204.636688	97.727188
2206.565504	97.868254
2208.494320	97.905229
2210.423136	97.459460
2212.351952	97.309840
2214.280768	97.454081
2216.209584	97.639716
2218.138400	97.617115
2220.067216	97.750470
2221.996032	97.793254
2223.924848	97.381176
2225.853664	97.437119
2227.782480	97.796691
2229.711296	97.892191
2231.640112	97.890090
2233.568928	97.734822
2235.497744	97.363666
2237.426560	97.306994
2239.355376	97.650893
2241.284192	97.999946
2243.213008	97.918235
2245.141824	98.017281
2247.070640	98.077087
2248.999456	97.956720
2250.928272	97.806866
2252.857088	97.702859
2254.785904	97.649414
2256.714720	97.599208
2258.643536	97.581358
2260.572352	97.685235
2262.501168	97.780657
2264.429984	97.778495
2266.358800	97.724189
2268.287616	97.823891
2270.216432	97.889664
2272.145248	97.698680
2274.074064	97.687690
2276.002880	97.791574
2277.931696	97.820146
2279.860512	97.854433
2281.789328	97.837614
2283.718144	97.688944
2285.646960	97.612385
2287.575776	97.673097
2289.504592	97.706992
2291.433408	97.556434
2293.362224	97.470621
2295.291040	97.464729
2297.219856	97.304994
2299.148672	97.194619
2301.077488	97.157144
2303.006304	97.067632
2304.935120	96.992426
2306.863936	96.904411
2308.792752	96.742367
2310.721568	96.615537
2312.650384	96.442863
2314.579200	96.428132
2316.508016	96.378466
2318.436832	96.208586
2320.365648	95.890145
2322.294464	95.650055
2324.223280	95.618452
2326.152096	95.598448
2328.080912	95.611713
2330.009728	95.643376
2331.938544	95.589157
2333.867360	95.536661
2335.796176	95.439994
2337.724992	95.490579
2339.653808	95.360265
2341.582624	95.200011
2343.511440	95.295617
2345.440256	95.495665
2347.369072	95.886345
2349.297888	95.903755
2351.226704	95.449852
2353.155520	95.053344
2355.084336	94.685085
2357.013152	94.391098
2358.941968	94.149866
2360.870784	94.196792
2362.799600	94.409270
2364.728416	94.570852
2366.657232	94.887949
2368.586048	95.216857
2370.514864	95.555267
2372.443680	96.034704
2374.372496	96.307351
2376.301312	96.492841
2378.230128	96.733685
2380.158944	97.034843
2382.087760	97.374238
2384.016576	97.607575
2385.945392	97.690976
2387.874208	97.728941
2389.803024	97.775035
2391.731840	97.761507
2393.660656	97.750782
2395.589472	97.808689
2397.518288	97.844015
2399.447104	97.872233
2401.375920	97.822729
2403.304736	97.726587
2405.233552	97.697413
2407.162368	97.718724
2409.091184	97.611191
2411.020000	97.594166
2412.948816	97.728538
2414.877632	97.721978
2416.806448	97.622817
2418.735264	97.640552
2420.664080	97.601969
2422.592896	97.550721
2424.521712	97.574802
2426.450528	97.694453
2428.379344	97.733044
2430.308160	97.731148
2432.236976	97.709372
2434.165792	97.643650
2436.094608	97.639819
2438.023424	97.635123
2439.952240	97.638341
2441.881056	97.681811
2443.809872	97.618648
2445.738688	97.585561
2447.667504	97.677882
2449.596320	97.681478
2451.525136	97.619270
2453.453952	97.635555
2455.382768	97.625052
2457.311584	97.603520
2459.240400	97.549549
2461.169216	97.559631
2463.098032	97.595139
2465.026848	97.627612
2466.955664	97.639265
2468.884480	97.620410
2470.813296	97.587970
2472.742112	97.651286
2474.670928	97.669463
2476.599744	97.684991
2478.528560	97.615026
2480.457376	97.571253
2482.386192	97.591209
2484.315008	97.557409
2486.243824	97.475047
2488.172640	97.402151
2490.101456	97.433588
2492.030272	97.455016
2493.959088	97.400167
2495.887904	97.377294
2497.816720	97.421312
2499.745536	97.387287
2501.674352	97.319408
2503.603168	97.332925
2505.531984	97.326813
2507.460800	97.313402
2509.389616	97.251554
2511.318432	97.190898
2513.247248	97.209859
2515.176064	97.307271
2517.104880	97.349231
2519.033696	97.247674
2520.962512	97.241664
2522.891328	97.346483
2524.820144	97.414828
2526.748960	97.518417
2528.677776	97.575873
2530.606592	97.475686
2532.535408	97.327594
2534.464224	97.300566
2536.393040	97.385838
2538.321856	97.399608
2540.250672	97.417924
2542.179488	97.413547
2544.108304	97.482963
2546.037120	97.479119
2547.965936	97.416998
2549.894752	97.486047
2551.823568	97.522457
2553.752384	97.545506
2555.681200	97.576882
2557.610016	97.541602
2559.538832	97.550624
2561.467648	97.567264
2563.396464	97.527716
2565.325280	97.574504
2567.254096	97.633999
2569.182912	97.598100
2571.111728	97.551356
2573.040544	97.514114
2574.969360	97.570321
2576.898176	97.551934
2578.826992	97.539291
2580.755808	97.503744
2582.684624	97.502539
2584.613440	97.551841
2586.542256	97.617110
2588.471072	97.647996
2590.399888	97.597533
2592.328704	97.591625
2594.257520	97.553100
2596.186336	97.584817
2598.115152	97.574566
2600.043968	97.487477
2601.972784	97.446702
2603.901600	97.426358
2605.830416	97.552926
2607.759232	97.633503
2609.688048	97.536438
2611.616864	97.480808
2613.545680	97.485269
2615.474496	97.488740
2617.403312	97.438109
2619.332128	97.440389
2621.260944	97.482373
2623.189760	97.510292
2625.118576	97.428124
2627.047392	97.466951
2628.976208	97.508560
2630.905024	97.463960
2632.833840	97.431563
2634.762656	97.439758
2636.691472	97.446199
2638.620288	97.440953
2640.549104	97.470675
2642.477920	97.491271
2644.406736	97.496504
2646.335552	97.474291
2648.264368	97.428194
2650.193184	97.428390
2652.122000	97.450319
2654.050816	97.465366
2655.979632	97.477983
2657.908448	97.487276
2659.837264	97.509442
2661.766080	97.479181
2663.694896	97.478034
2665.623712	97.482657
2667.552528	97.464059
2669.481344	97.510517
2671.410160	97.529093
2673.338976	97.519625
2675.267792	97.532693
2677.196608	97.542056
2679.125424	97.506958
2681.054240	97.454014
2682.983056	97.466124
2684.911872	97.503183
2686.840688	97.520934
2688.769504	97.508245
2690.698320	97.483883
2692.627136	97.434842
2694.555952	97.412362
2696.484768	97.439540
2698.413584	97.449617
2700.342400	97.441434
2702.271216	97.438290
2704.200032	97.448521
2706.128848	97.441769
2708.057664	97.440855
2709.986480	97.440054
2711.915296	97.422776
2713.844112	97.424969
2715.772928	97.441923
2717.701744	97.439054
2719.630560	97.430177
2721.559376	97.431335
2723.488192	97.432603
2725.417008	97.422729
2727.345824	97.419799
2729.274640	97.412227
2731.203456	97.444122
2733.132272	97.450276
2735.061088	97.439995
2736.989904	97.444362
2738.918720	97.398532
2740.847536	97.407735
2742.776352	97.453543
2744.705168	97.452323
2746.633984	97.431945
2748.562800	97.431181
2750.491616	97.412057
2752.420432	97.400114
2754.349248	97.392225
2756.278064	97.427063
2758.206880	97.420627
2760.135696	97.391324
2762.064512	97.385520
2763.993328	97.365992
2765.922144	97.379323
2767.850960	97.378779
2769.779776	97.368812
2771.708592	97.328426
2773.637408	97.323121
2775.566224	97.323904
2777.495040	97.323051
2779.423856	97.319561
2781.352672	97.306075
2783.281488	97.346385
2785.210304	97.380154
2787.139120	97.356209
2789.067936	97.330845
2790.996752	97.322896
2792.925568	97.341051
2794.854384	97.377739
2796.783200	97.383375
2798.712016	97.377777
2800.640832	97.403077
2802.569648	97.385596
2804.498464	97.376022
2806.427280	97.356908
2808.356096	97.366847
2810.284912	97.380388
2812.213728	97.397366
2814.142544	97.413506
2816.071360	97.421569
2818.000176	97.402291
2819.928992	97.367146
2821.857808	97.326525
2823.786624	97.330567
2825.715440	97.312813
2827.644256	97.302685
2829.573072	97.261033
2831.501888	97.256828
2833.430704	97.249155
2835.359520	97.195795
2837.288336	97.188130
2839.217152	97.169985
2841.145968	97.181766
2843.074784	97.283590
2845.003600	97.365570
2846.932416	97.357534
2848.861232	97.306492
2850.790048	97.289595
2852.718864	97.241776
2854.647680	97.221586
2856.576496	97.259680
2858.505312	97.262124
2860.434128	97.215399
2862.362944	97.178838
2864.291760	97.189374
2866.220576	97.165505
2868.149392	97.162033
2870.078208	97.215638
2872.007024	97.169363
2873.935840	97.063855
2875.864656	97.081770
2877.793472	97.144446
2879.722288	97.167061
2881.651104	97.171080
2883.579920	97.156035
2885.508736	97.192524
2887.437552	97.160116
2889.366368	97.126612
2891.295184	97.150858
2893.224000	97.139468
2895.152816	97.125133
2897.081632	97.135386
2899.010448	97.118622
2900.939264	97.093740
2902.868080	97.056861
2904.796896	97.035062
2906.725712	97.053168
2908.654528	97.043630
2910.583344	97.020747
2912.512160	96.995984
2914.440976	97.018755
2916.369792	97.073163
2918.298608	97.081547
2920.227424	97.091096
2922.156240	97.079101
2924.085056	97.063511
2926.013872	97.032248
2927.942688	97.031684
2929.871504	97.098325
2931.800320	97.140172
2933.729136	97.116174
2935.657952	97.070218
2937.586768	97.062453
2939.515584	97.123149
2941.444400	97.143802
2943.373216	97.123048
2945.302032	97.023572
2947.230848	96.975690
2949.159664	96.972838
2951.088480	96.921505
2953.017296	96.869413
2954.946112	96.876031
2956.874928	96.946268
2958.803744	96.988605
2960.732560	96.998562
2962.661376	97.003463
2964.590192	97.033790
2966.519008	96.993833
2968.447824	96.958790
2970.376640	97.012011
2972.305456	97.046369
2974.234272	97.054854
2976.163088	97.082381
2978.091904	97.087882
2980.020720	97.050876
2981.949536	97.031276
2983.878352	97.071863
2985.807168	97.073703
2987.735984	97.063271
2989.664800	97.100658
2991.593616	97.138753
2993.522432	97.132972
2995.451248	97.130174
2997.380064	97.224856
2999.308880	97.248342
3001.237696	97.157206
3003.166512	97.109430
3005.095328	97.077871
3007.024144	97.024066
3008.952960	97.050024
3010.881776	97.100201
3012.810592	97.140316
3014.739408	97.105722
3016.668224	97.109219
3018.597040	97.170304
3020.525856	97.111151
3022.454672	96.999195
3024.383488	97.020957
3026.312304	97.089610
3028.241120	97.074502
3030.169936	97.010202
3032.098752	97.042122
3034.027568	97.115597
3035.956384	97.141404
3037.885200	97.087513
3039.814016	96.989159
3041.742832	96.972147
3043.671648	97.054828
3045.600464	97.128549
3047.529280	97.094239
3049.458096	96.986231
3051.386912	96.986060
3053.315728	97.059614
3055.244544	96.999693
3057.173360	96.941958
3059.102176	97.013249
3061.030992	96.982324
3062.959808	96.930021
3064.888624	96.957829
3066.817440	96.998467
3068.746256	96.996288
3070.675072	96.920473
3072.603888	96.887717
3074.532704	96.915460
3076.461520	96.992489
3078.390336	96.964418
3080.319152	96.909131
3082.247968	96.932550
3084.176784	96.905035
3086.105600	96.908004
3088.034416	96.935897
3089.963232	96.961928
3091.892048	96.918939
3093.820864	96.878124
3095.749680	96.832029
3097.678496	96.820449
3099.607312	96.786030
3101.536128	96.746201
3103.464944	96.756066
3105.393760	96.871150
3107.322576	96.902549
3109.251392	96.817943
3111.180208	96.769921
3113.109024	96.788471
3115.037840	96.838625
3116.966656	96.801665
3118.895472	96.801139
3120.824288	96.760896
3122.753104	96.679112
3124.681920	96.805505
3126.610736	96.842248
3128.539552	96.769629
3130.468368	96.766628
3132.397184	96.803554
3134.326000	96.763651
3136.254816	96.738652
3138.183632	96.793012
3140.112448	96.800239
3142.041264	96.767504
3143.970080	96.783624
3145.898896	96.780686
3147.827712	96.746926
3149.756528	96.682445
3151.685344	96.713196
3153.614160	96.733789
3155.542976	96.697758
3157.471792	96.687777
3159.400608	96.748740
3161.329424	96.711319
3163.258240	96.565474
3165.187056	96.665740
3167.115872	96.781342
3169.044688	96.715252
3170.973504	96.648166
3172.902320	96.642668
3174.831136	96.725278
3176.759952	96.657650
3178.688768	96.495381
3180.617584	96.482076
3182.546400	96.576344
3184.475216	96.641954
3186.404032	96.726020
3188.332848	96.651024
3190.261664	96.574361
3192.190480	96.623304
3194.119296	96.662551
3196.048112	96.637268
3197.976928	96.597357
3199.905744	96.625940
3201.834560	96.590601
3203.763376	96.578531
3205.692192	96.575226
3207.621008	96.511153
3209.549824	96.531716
3211.478640	96.551154
3213.407456	96.637637
3215.336272	96.664383
3217.265088	96.518379
3219.193904	96.505471
3221.122720	96.591137
3223.051536	96.580838
3224.980352	96.529395
3226.909168	96.556410
3228.837984	96.588576
3230.766800	96.578009
3232.695616	96.505430
3234.624432	96.557575
3236.553248	96.578703
3238.482064	96.473900
3240.410880	96.443805
3242.339696	96.456448
3244.268512	96.501831
3246.197328	96.438100
3248.126144	96.507687
3250.054960	96.540505
3251.983776	96.412506
3253.912592	96.377472
3255.841408	96.419127
3257.770224	96.496023
3259.699040	96.561212
3261.627856	96.509311
3263.556672	96.447839
3265.485488	96.426952
3267.414304	96.426005
3269.343120	96.466857
3271.271936	96.579290
3273.200752	96.604433
3275.129568	96.604438
3277.058384	96.595939
3278.987200	96.517624
3280.916016	96.317521
3282.844832	96.319167
3284.773648	96.332923
3286.702464	96.246010
3288.631280	96.285045
3290.560096	96.395930
3292.488912	96.408216
3294.417728	96.436835
3296.346544	96.481322
3298.275360	96.470895
3300.204176	96.479617
3302.132992	96.511719
3304.061808	96.484574
3305.990624	96.451776
3307.919440	96.369532
3309.848256	96.389547
3311.777072	96.465298
3313.705888	96.401541
3315.634704	96.417879
3317.563520	96.413020
3319.492336	96.368369
3321.421152	96.379914
3323.349968	96.361292
3325.278784	96.263836
3327.207600	96.208685
3329.136416	96.253752
3331.065232	96.271241
3332.994048	96.285640
3334.922864	96.290983
3336.851680	96.326954
3338.780496	96.377608
3340.709312	96.331804
3342.638128	96.357308
3344.566944	96.381233
3346.495760	96.371732
3348.424576	96.296787
3350.353392	96.297397
3352.282208	96.371800
3354.211024	96.294509
3356.139840	96.243504
3358.068656	96.229597
3359.997472	96.271167
3361.926288	96.398457
3363.855104	96.486776
3365.783920	96.491765
3367.712736	96.435939
3369.641552	96.319403
3371.570368	96.252286
3373.499184	96.309309
3375.428000	96.270034
3377.356816	96.201099
3379.285632	96.272779
3381.214448	96.287044
3383.143264	96.172996
3385.072080	96.180123
3387.000896	96.332165
3388.929712	96.272716
3390.858528	96.097794
3392.787344	96.052093
3394.716160	96.246419
3396.644976	96.367673
3398.573792	96.322708
3400.502608	96.268332
3402.431424	96.272140
3404.360240	96.296906
3406.289056	96.194371
3408.217872	96.237343
3410.146688	96.322161
3412.075504	96.397779
3414.004320	96.355030
3415.933136	96.303812
3417.861952	96.252060
3419.790768	96.172525
3421.719584	96.229176
3423.648400	96.290322
3425.577216	96.376691
3427.506032	96.359239
3429.434848	96.261401
3431.363664	96.244980
3433.292480	96.318692
3435.221296	96.328510
3437.150112	96.364345
3439.078928	96.352300
3441.007744	96.215478
3442.936560	96.101015
3444.865376	96.015852
3446.794192	96.105352
3448.723008	96.391749
3450.651824	96.438002
3452.580640	96.305960
3454.509456	96.317993
3456.438272	96.242082
3458.367088	96.265779
3460.295904	96.320570
3462.224720	96.305691
3464.153536	96.349833
3466.082352	96.380789
3468.011168	96.319920
3469.939984	96.272133
3471.868800	96.299728
3473.797616	96.263107
3475.726432	96.249639
3477.655248	96.277502
3479.584064	96.262995
3481.512880	96.248537
3483.441696	96.304495
3485.370512	96.379192
3487.299328	96.347084
3489.228144	96.499949
3491.156960	96.511433
3493.085776	96.357939
3495.014592	96.327791
3496.943408	96.356613
3498.872224	96.323522
3500.801040	96.258596
3502.729856	96.266113
3504.658672	96.323683
3506.587488	96.336065
3508.516304	96.385759
3510.445120	96.494507
3512.373936	96.527441
3514.302752	96.552454
3516.231568	96.490959
3518.160384	96.406971
3520.089200	96.461874
3522.018016	96.323607
3523.946832	96.194891
3525.875648	96.281108
3527.804464	96.364163
3529.733280	96.419522
3531.662096	96.445680
3533.590912	96.600926
3535.519728	96.590729
3537.448544	96.547825
3539.377360	96.547922
3541.306176	96.550992
3543.234992	96.441076
3545.163808	96.343005
3547.092624	96.342401
3549.021440	96.450030
3550.950256	96.474113
3552.879072	96.565140
3554.807888	96.683152
3556.736704	96.657731
3558.665520	96.549083
3560.594336	96.345150
3562.523152	96.116041
3564.451968	95.964421
3566.380784	95.806016
3568.309600	96.119269
3570.238416	96.518541
3572.167232	96.664995
3574.096048	96.724007
3576.024864	96.722189
3577.953680	96.721833
3579.882496	96.716104
3581.811312	96.636827
3583.740128	96.474257
3585.668944	96.125530
3587.597760	95.975910
3589.526576	96.254641
3591.455392	96.366869
3593.384208	96.267632
3595.313024	96.262423
3597.241840	96.321263
3599.170656	96.321909
3601.099472	96.315054
3603.028288	96.397395
3604.957104	96.408560
3606.885920	96.255296
3608.814736	96.235894
3610.743552	96.348784
3612.672368	96.079264
3614.601184	96.096173
3616.530000	96.307279
3618.458816	96.382589
3620.387632	96.429322
3622.316448	96.570664
3624.245264	96.501115
3626.174080	96.269430
3628.102896	95.989495
3630.031712	96.326090
3631.960528	96.574715
3633.889344	96.512533
3635.818160	96.755504
3637.746976	96.922488
3639.675792	96.882798
3641.604608	96.834194
3643.533424	96.741365
3645.462240	96.433287
3647.391056	95.897018
3649.319872	95.767029
3651.248688	96.251974
3653.177504	96.654976
3655.106320	96.591708
3657.035136	96.573584
3658.963952	96.820091
3660.892768	96.918560
3662.821584	96.884095
3664.750400	96.920844
3666.679216	96.831765
3668.608032	96.477336
3670.536848	96.340882
3672.465664	96.386929
3674.394480	96.010041
3676.323296	96.156991
3678.252112	96.550231
3680.180928	96.765659
3682.109744	96.925728
3684.038560	96.911676
3685.967376	96.716364
3687.896192	96.321299
3689.825008	96.252892
3691.753824	96.555430
3693.682640	96.818882
3695.611456	96.813460
3697.540272	96.744118
3699.469088	96.724462
3701.397904	96.641210
3703.326720	96.672169
3705.255536	96.702840
3707.184352	96.590192
3709.113168	96.295044
3711.041984	96.091160
3712.970800	96.421598
3714.899616	96.694675
3716.828432	96.695788
3718.757248	96.679841
3720.686064	96.515721
3722.614880	96.384597
3724.543696	96.332177
3726.472512	96.320144
3728.401328	96.444746
3730.330144	96.392530
3732.258960	96.015947
3734.187776	95.515599
3736.116592	95.513124
3738.045408	96.069291
3739.974224	96.314349
3741.903040	96.249658
3743.831856	95.912019
3745.760672	95.884316
3747.689488	95.989296
3749.618304	95.978870
3751.547120	96.316411
3753.475936	96.572970
3755.404752	96.556967
3757.333568	96.508634
3759.262384	96.639457
3761.191200	96.804011
3763.120016	96.870779
3765.048832	96.733864
3766.977648	96.764556
3768.906464	96.746077
3770.835280	96.789526
3772.764096	96.891266
3774.692912	96.911955
3776.621728	96.842549
3778.550544	96.711243
3780.479360	96.786341
3782.408176	96.900535
3784.336992	96.827542
3786.265808	96.774730
3788.194624	96.886594
3790.123440	96.978936
3792.052256	96.961965
3793.981072	96.770641
3795.909888	96.433585
3797.838704	96.307688
3799.767520	96.230977
3801.696336	96.209671
3803.625152	96.542254
3805.553968	96.482075
3807.482784	96.455268
3809.411600	96.785647
3811.340416	96.902649
3813.269232	96.865151
3815.198048	96.574678
3817.126864	96.530802
3819.055680	96.480650
3820.984496	96.214970
3822.913312	96.526884
3824.842128	96.612766
3826.770944	96.563237
3828.699760	96.735899
3830.628576	96.698294
3832.557392	96.553114
3834.486208	96.436527
3836.415024	96.273742
3838.343840	96.152195
3840.272656	96.295194
3842.201472	96.509270
3844.130288	96.676867
3846.059104	96.754941
3847.987920	96.673454
3849.916736	96.487046
3851.845552	96.104630
3853.774368	96.015098
3855.703184	96.443130
3857.632000	96.687175
3859.560816	96.803728
3861.489632	96.700553
3863.418448	96.529027
3865.347264	96.447363
3867.276080	96.462880
3869.204896	96.143646
3871.133712	96.283083
3873.062528	96.517138
3874.991344	96.742245
3876.920160	96.918358
3878.848976	96.693614
3880.777792	96.498105
3882.706608	96.564556
3884.635424	96.467419
3886.564240	96.561158
3888.493056	96.691132
3890.421872	96.523833
3892.350688	96.571125
3894.279504	96.755966
3896.208320	96.732793
3898.137136	96.540404
3900.065952	96.291537
3901.994768	96.197326
3903.923584	96.240494
3905.852400	96.575691
3907.781216	96.838355
3909.710032	96.881344
3911.638848	96.826061
3913.567664	96.747426
3915.496480	96.637975
3917.425296	96.544686
3919.354112	96.631918
3921.282928	96.731782
3923.211744	96.640520
3925.140560	96.588490
3927.069376	96.688622
3928.998192	96.597291
3930.927008	96.601637
3932.855824	96.708687
3934.784640	96.772364
3936.713456	96.755109
3938.642272	96.721666
3940.571088	96.696504
3942.499904	96.570079
3944.428720	96.583586
3946.357536	96.626509
3948.286352	96.632540
3950.215168	96.722816
3952.143984	96.770623
3954.072800	96.778165
3956.001616	96.745270
3957.930432	96.722248
3959.859248	96.776075
3961.788064	96.813174
3963.716880	96.857607
3965.645696	96.882181
3967.574512	96.824337
3969.503328	96.809872
3971.432144	96.867638
3973.360960	96.856143
3975.289776	96.774586
3977.218592	96.820812
3979.147408	96.785740
3981.076224	96.759782
3983.005040	96.833018
3984.933856	96.879112
3986.862672	96.928772
3988.791488	96.919403
3990.720304	96.904593
3992.649120	96.890127
3994.577936	96.858272
3996.506752	96.865533
3998.435568	96.822136
4000.364384	96.801569
