# Supplementary material for: Bioavailable phosphite in the surface ocean during the Great Oxidation Event
Source: Nat Commun. 2025 May 24;16:4825. doi: 10.1038/s41467-025-59963-0 (PMC12102248; doi:10.1038/s41467-025-59963-0)
Supplement: Supplementary file 5 — Supplementary Data 3 [file 41467_2025_59963_MOESM5_ESM.zip › FTIR data/Si in Seawater.txt]

##TITLE=No Description
##DATA TYPE=INFRARED SPECTRUM
##XUNITS=1/CM
##YUNITS=%T
399.264912	28.836904
401.193728	18.401751
403.122544	19.947955
405.051360	26.618861
406.980176	30.854809
408.908992	27.073392
410.837808	24.623122
412.766624	26.512061
414.695440	25.117848
416.624256	23.897115
418.553072	21.930891
420.481888	21.899735
422.410704	21.873507
424.339520	23.571342
426.268336	23.744748
428.197152	23.675705
430.125968	24.847641
432.054784	25.935068
433.983600	26.758795
435.912416	26.720546
437.841232	25.471494
439.770048	25.107042
441.698864	26.708101
443.627680	28.192430
445.556496	28.436096
447.485312	28.635832
449.414128	27.152456
451.342944	28.165887
453.271760	30.248822
455.200576	30.403119
457.129392	30.327985
459.058208	31.050607
460.987024	31.464763
462.915840	32.329838
464.844656	32.434251
466.773472	32.627057
468.702288	33.590552
470.631104	34.308175
472.559920	34.741874
474.488736	35.249561
476.417552	35.662648
478.346368	36.389725
480.275184	37.007851
482.204000	37.611601
484.132816	38.243128
486.061632	38.785152
487.990448	39.463902
489.919264	40.411456
491.848080	40.577628
493.776896	40.681645
495.705712	41.488333
497.634528	42.384517
499.563344	42.099426
501.492160	42.132968
503.420976	43.138172
505.349792	43.757977
507.278608	43.839891
509.207424	43.855393
511.136240	44.127030
513.065056	44.397961
514.993872	44.641335
516.922688	44.499483
518.851504	44.319766
520.780320	44.776142
522.709136	45.166091
524.637952	45.644800
526.566768	46.142379
528.495584	46.402287
530.424400	46.448061
532.353216	46.792501
534.282032	47.603821
536.210848	48.169214
538.139664	48.224063
540.068480	48.035301
541.997296	48.349770
543.926112	49.267623
545.854928	49.840039
547.783744	49.458093
549.712560	48.988154
551.641376	49.515820
553.570192	50.153181
555.499008	50.370026
557.427824	50.720986
559.356640	51.196685
561.285456	51.244750
563.214272	51.232968
565.143088	51.385732
567.071904	51.586042
569.000720	51.765800
570.929536	52.061017
572.858352	52.072521
574.787168	51.973845
576.715984	51.690514
578.644800	51.343622
580.573616	51.452786
582.502432	51.555248
584.431248	51.482601
586.360064	51.519870
588.288880	51.435662
590.217696	51.224604
592.146512	51.004912
594.075328	51.087964
596.004144	51.221749
597.932960	51.188391
599.861776	51.157476
601.790592	51.236525
603.719408	51.364583
605.648224	51.524797
607.577040	51.649650
609.505856	51.765561
611.434672	51.932566
613.363488	52.093942
615.292304	52.216350
617.221120	52.232685
619.149936	52.554892
621.078752	52.944216
623.007568	53.182054
624.936384	53.365414
626.865200	53.545431
628.794016	53.863865
630.722832	54.121679
632.651648	54.364117
634.580464	54.583820
636.509280	54.870873
638.438096	55.119964
640.366912	55.433612
642.295728	55.865801
644.224544	56.315433
646.153360	56.666015
648.082176	56.854176
650.010992	57.174869
651.939808	57.488109
653.868624	57.664738
655.797440	57.932047
657.726256	58.261170
659.655072	58.705659
661.583888	59.194606
663.512704	59.535367
665.441520	59.574547
667.370336	59.701141
669.299152	60.369031
671.227968	60.602306
673.156784	60.673373
675.085600	60.975012
677.014416	61.424581
678.943232	61.928604
680.872048	62.261888
682.800864	62.488102
684.729680	62.778325
686.658496	63.231545
688.587312	63.574197
690.516128	63.824073
692.444944	64.177382
694.373760	64.463800
696.302576	64.918054
698.231392	65.462591
700.160208	65.794850
702.089024	66.165039
704.017840	66.565410
705.946656	66.897579
707.875472	67.100727
709.804288	67.496932
711.733104	67.942881
713.661920	68.250693
715.590736	68.560568
717.519552	68.772634
719.448368	69.022121
721.377184	69.388838
723.306000	69.826992
725.234816	70.251478
727.163632	70.420115
729.092448	70.680694
731.021264	71.074346
732.950080	71.419421
734.878896	71.610746
736.807712	71.777468
738.736528	72.076765
740.665344	72.328982
742.594160	72.457891
744.522976	72.598240
746.451792	72.854235
748.380608	73.092093
750.309424	73.315118
752.238240	73.484375
754.167056	73.637737
756.095872	73.857218
758.024688	74.060213
759.953504	74.300612
761.882320	74.595762
763.811136	74.765441
765.739952	74.864901
767.668768	75.082965
769.597584	75.358806
771.526400	75.482650
773.455216	75.503442
775.384032	75.786385
777.312848	76.189754
779.241664	76.479419
781.170480	76.618851
783.099296	76.823347
785.028112	76.917430
786.956928	77.142562
788.885744	77.409040
790.814560	77.584476
792.743376	77.690775
794.672192	77.760436
796.601008	77.702396
798.529824	77.759265
800.458640	77.899096
802.387456	77.934336
804.316272	78.072420
806.245088	78.188908
808.173904	78.182147
810.102720	78.106799
812.031536	78.020448
813.960352	77.950395
815.889168	77.822207
817.817984	77.709109
819.746800	77.555380
821.675616	77.289044
823.604432	77.007583
825.533248	76.680527
827.462064	76.315478
829.390880	76.031808
831.319696	75.670095
833.248512	75.293806
835.177328	75.047016
837.106144	74.664025
839.034960	74.303621
840.963776	74.014471
842.892592	73.759838
844.821408	73.532194
846.750224	73.206453
848.679040	72.907543
850.607856	72.582638
852.536672	72.219713
854.465488	71.915213
856.394304	71.588887
858.323120	71.328892
860.251936	71.053088
862.180752	70.786453
864.109568	70.509677
866.038384	70.168832
867.967200	69.802210
869.896016	69.445849
871.824832	69.105358
873.753648	68.793778
875.682464	68.518211
877.611280	68.189388
879.540096	67.928523
881.468912	67.719503
883.397728	67.498276
885.326544	67.261183
887.255360	67.077717
889.184176	66.918552
891.112992	66.898599
893.041808	66.963810
894.970624	67.019209
896.899440	67.141851
898.828256	67.350788
900.757072	67.513822
902.685888	67.785596
904.614704	68.130333
906.543520	68.434805
908.472336	68.795266
910.401152	69.227365
912.329968	69.630238
914.258784	69.902284
916.187600	70.119523
918.116416	70.419769
920.045232	70.668915
921.974048	70.831510
923.902864	70.958633
925.831680	70.969520
927.760496	70.783681
929.689312	70.487876
931.618128	70.190490
933.546944	69.847230
935.475760	69.374939
937.404576	68.808448
939.333392	68.198573
941.262208	67.502347
943.191024	66.773443
945.119840	65.999598
947.048656	65.169758
948.977472	64.266497
950.906288	63.363940
952.835104	62.436196
954.763920	61.460833
956.692736	60.520843
958.621552	59.565505
960.550368	58.620963
962.479184	57.715204
964.408000	56.830070
966.336816	55.987610
968.265632	55.218843
970.194448	54.472297
972.123264	53.813804
974.052080	53.205153
975.980896	52.673427
977.909712	52.260644
979.838528	51.875958
981.767344	51.510945
983.696160	51.289535
985.624976	51.126651
987.553792	51.002222
989.482608	50.867795
991.411424	50.822866
993.340240	50.863802
995.269056	50.970213
997.197872	51.032618
999.126688	51.144801
1001.055504	51.342800
1002.984320	51.538751
1004.913136	51.755863
1006.841952	51.987940
1008.770768	52.206970
1010.699584	52.514001
1012.628400	52.856490
1014.557216	53.214314
1016.486032	53.573353
1018.414848	53.929073
1020.343664	54.244602
1022.272480	54.645314
1024.201296	55.104912
1026.130112	55.563148
1028.058928	55.984817
1029.987744	56.429898
1031.916560	56.869498
1033.845376	57.351317
1035.774192	57.862273
1037.703008	58.375624
1039.631824	58.848036
1041.560640	59.340740
1043.489456	59.836616
1045.418272	60.377981
1047.347088	60.898507
1049.275904	61.433347
1051.204720	61.967015
1053.133536	62.507179
1055.062352	63.088565
1056.991168	63.689161
1058.919984	64.229745
1060.848800	64.829646
1062.777616	65.463992
1064.706432	66.156130
1066.635248	66.907166
1068.564064	67.645168
1070.492880	68.399020
1072.421696	69.255444
1074.350512	70.120157
1076.279328	70.961031
1078.208144	71.847836
1080.136960	72.829523
1082.065776	73.808704
1083.994592	74.769376
1085.923408	75.723065
1087.852224	76.732632
1089.781040	77.721669
1091.709856	78.689628
1093.638672	79.631046
1095.567488	80.602125
1097.496304	81.555031
1099.425120	82.440015
1101.353936	83.370699
1103.282752	84.279057
1105.211568	85.069401
1107.140384	85.848738
1109.069200	86.599994
1110.998016	87.260310
1112.926832	87.859703
1114.855648	88.477143
1116.784464	89.090260
1118.713280	89.617899
1120.642096	90.049141
1122.570912	90.491394
1124.499728	90.919514
1126.428544	91.271332
1128.357360	91.659866
1130.286176	91.964859
1132.214992	92.205878
1134.143808	92.473817
1136.072624	92.734385
1138.001440	92.967771
1139.930256	93.192264
1141.859072	93.357243
1143.787888	93.521656
1145.716704	93.693801
1147.645520	93.876817
1149.574336	94.042832
1151.503152	94.181186
1153.431968	94.365645
1155.360784	94.517012
1157.289600	94.600232
1159.218416	94.716531
1161.147232	94.816014
1163.076048	94.938757
1165.004864	95.106724
1166.933680	95.278851
1168.862496	95.408550
1170.791312	95.536505
1172.720128	95.620245
1174.648944	95.692024
1176.577760	95.790720
1178.506576	95.956168
1180.435392	96.072673
1182.364208	96.142171
1184.293024	96.235701
1186.221840	96.367748
1188.150656	96.432597
1190.079472	96.522868
1192.008288	96.586773
1193.937104	96.659543
1195.865920	96.781728
1197.794736	96.872577
1199.723552	96.893262
1201.652368	96.948163
1203.581184	96.998263
1205.510000	97.060495
1207.438816	97.063503
1209.367632	97.057050
1211.296448	97.101922
1213.225264	97.164356
1215.154080	97.193911
1217.082896	97.244251
1219.011712	97.289721
1220.940528	97.335212
1222.869344	97.340700
1224.798160	97.342593
1226.726976	97.352747
1228.655792	97.394163
1230.584608	97.437410
1232.513424	97.460935
1234.442240	97.468669
1236.371056	97.470327
1238.299872	97.480364
1240.228688	97.487952
1242.157504	97.470305
1244.086320	97.465162
1246.015136	97.490250
1247.943952	97.505083
1249.872768	97.500399
1251.801584	97.533566
1253.730400	97.525074
1255.659216	97.494010
1257.588032	97.465771
1259.516848	97.433653
1261.445664	97.429800
1263.374480	97.456316
1265.303296	97.446496
1267.232112	97.437250
1269.160928	97.410956
1271.089744	97.436135
1273.018560	97.453269
1274.947376	97.451554
1276.876192	97.459329
1278.805008	97.471890
1280.733824	97.462900
1282.662640	97.463633
1284.591456	97.460002
1286.520272	97.444813
1288.449088	97.430199
1290.377904	97.472227
1292.306720	97.491775
1294.235536	97.496479
1296.164352	97.465413
1298.093168	97.482446
1300.021984	97.505239
1301.950800	97.509625
1303.879616	97.488295
1305.808432	97.491211
1307.737248	97.490903
1309.666064	97.482588
1311.594880	97.428814
1313.523696	97.398570
1315.452512	97.395954
1317.381328	97.335707
1319.310144	97.331541
1321.238960	97.425843
1323.167776	97.500679
1325.096592	97.514439
1327.025408	97.526055
1328.954224	97.576734
1330.883040	97.619052
1332.811856	97.619203
1334.740672	97.551303
1336.669488	97.408388
1338.598304	97.230123
1340.527120	97.301303
1342.455936	97.545058
1344.384752	97.655274
1346.313568	97.661311
1348.242384	97.646719
1350.171200	97.601618
1352.100016	97.607088
1354.028832	97.584870
1355.957648	97.593171
1357.886464	97.582889
1359.815280	97.490742
1361.744096	97.323327
1363.672912	97.372169
1365.601728	97.544733
1367.530544	97.578575
1369.459360	97.517678
1371.388176	97.485052
1373.316992	97.350010
1375.245808	97.317887
1377.174624	97.353957
1379.103440	97.383190
1381.032256	97.450074
1382.961072	97.448027
1384.889888	97.316049
1386.818704	97.167196
1388.747520	97.241976
1390.676336	97.328825
1392.605152	97.187304
1394.533968	96.998062
1396.462784	96.971844
1398.391600	97.033573
1400.320416	97.123313
1402.249232	97.165110
1404.178048	97.026652
1406.106864	97.013979
1408.035680	97.092251
1409.964496	97.048743
1411.893312	96.963078
1413.822128	96.925658
1415.750944	96.715346
1417.679760	96.466660
1419.608576	96.473332
1421.537392	96.605726
1423.466208	96.590736
1425.395024	96.621582
1427.323840	96.608171
1429.252656	96.522182
1431.181472	96.498652
1433.110288	96.455478
1435.039104	96.322689
1436.967920	96.326925
1438.896736	96.447796
1440.825552	96.487399
1442.754368	96.461513
1444.683184	96.391429
1446.612000	96.327111
1448.540816	96.327682
1450.469632	96.338392
1452.398448	96.244969
1454.327264	95.971933
1456.256080	95.647603
1458.184896	95.722162
1460.113712	96.117126
1462.042528	96.294781
1463.971344	96.297374
1465.900160	96.291058
1467.828976	96.358004
1469.757792	96.270151
1471.686608	96.014117
1473.615424	95.919511
1475.544240	96.114339
1477.473056	96.309315
1479.401872	96.415009
1481.330688	96.430620
1483.259504	96.429721
1485.188320	96.315305
1487.117136	96.077388
1489.045952	95.886717
1490.974768	96.078380
1492.903584	96.287440
1494.832400	96.266043
1496.761216	96.137943
1498.690032	96.205264
1500.618848	96.258683
1502.547664	96.212257
1504.476480	96.029275
1506.405296	95.451773
1508.334112	95.362510
1510.262928	95.777701
1512.191744	96.032868
1514.120560	96.046404
1516.049376	95.866826
1517.978192	95.817972
1519.907008	95.812096
1521.835824	95.646439
1523.764640	95.724274
1525.693456	95.825417
1527.622272	95.901685
1529.551088	95.960558
1531.479904	95.844374
1533.408720	95.719198
1535.337536	95.666595
1537.266352	95.643052
1539.195168	95.339363
1541.123984	95.053698
1543.052800	95.082028
1544.981616	95.321706
1546.910432	95.519797
1548.839248	95.451615
1550.768064	95.265766
1552.696880	95.274159
1554.625696	95.059585
1556.554512	94.870412
1558.483328	94.687980
1560.412144	94.845834
1562.340960	94.952520
1564.269776	94.888080
1566.198592	94.727885
1568.127408	94.630368
1570.056224	94.427092
1571.985040	94.329709
1573.913856	94.182540
1575.842672	93.894033
1577.771488	93.642016
1579.700304	93.642136
1581.629120	93.452899
1583.557936	93.195090
1585.486752	92.900230
1587.415568	92.588976
1589.344384	92.184057
1591.273200	91.810867
1593.202016	91.395575
1595.130832	90.966491
1597.059648	90.506813
1598.988464	90.046312
1600.917280	89.450028
1602.846096	88.821681
1604.774912	88.149078
1606.703728	87.511431
1608.632544	86.769272
1610.561360	86.180750
1612.490176	85.499451
1614.418992	84.931439
1616.347808	84.089012
1618.276624	83.207980
1620.205440	82.739766
1622.134256	82.287786
1624.063072	81.623491
1625.991888	81.324385
1627.920704	80.955909
1629.849520	80.637411
1631.778336	80.489000
1633.707152	80.456996
1635.635968	80.133738
1637.564784	80.105847
1639.493600	80.426615
1641.422416	80.686382
1643.351232	80.852988
1645.280048	81.090666
1647.208864	81.426321
1649.137680	81.808484
1651.066496	82.198592
1652.995312	82.804230
1654.924128	83.502245
1656.852944	84.128741
1658.781760	84.717875
1660.710576	85.217417
1662.639392	85.836648
1664.568208	86.487580
1666.497024	86.987071
1668.425840	87.362010
1670.354656	88.006814
1672.283472	88.639068
1674.212288	89.255305
1676.141104	89.851636
1678.069920	90.387064
1679.998736	90.785282
1681.927552	91.091461
1683.856368	91.537006
1685.785184	92.259116
1687.714000	92.779966
1689.642816	93.332536
1691.571632	93.852038
1693.500448	94.135966
1695.429264	94.394381
1697.358080	94.518583
1699.286896	94.888569
1701.215712	95.306548
1703.144528	95.521325
1705.073344	95.797243
1707.002160	96.127017
1708.930976	96.497766
1710.859792	96.680887
1712.788608	96.809751
1714.717424	96.687705
1716.646240	96.662551
1718.575056	97.025716
1720.503872	97.423917
1722.432688	97.604717
1724.361504	97.757735
1726.290320	97.913085
1728.219136	97.969405
1730.147952	97.851948
1732.076768	97.789676
1734.005584	97.887922
1735.934400	98.104739
1737.863216	98.226667
1739.792032	98.308531
1741.720848	98.376217
1743.649664	98.369847
1745.578480	98.392773
1747.507296	98.406350
1749.436112	98.385409
1751.364928	98.599000
1753.293744	98.751991
1755.222560	98.872872
1757.151376	98.833492
1759.080192	98.872842
1761.009008	98.928279
1762.937824	98.978721
1764.866640	99.037837
1766.795456	99.072439
1768.724272	98.939804
1770.653088	98.950317
1772.581904	98.947074
1774.510720	99.052373
1776.439536	99.138751
1778.368352	99.153518
1780.297168	99.138429
1782.225984	99.190345
1784.154800	99.251333
1786.083616	99.294036
1788.012432	99.280943
1789.941248	99.138140
1791.870064	99.043127
1793.798880	99.130716
1795.727696	99.204895
1797.656512	99.272008
1799.585328	99.266243
1801.514144	99.199918
1803.442960	99.292151
1805.371776	99.393444
1807.300592	99.354475
1809.229408	99.371145
1811.158224	99.514607
1813.087040	99.629982
1815.015856	99.682980
1816.944672	99.691867
1818.873488	99.589855
1820.802304	99.559819
1822.731120	99.524467
1824.659936	99.464276
1826.588752	99.403339
1828.517568	99.466700
1830.446384	99.429731
1832.375200	99.515701
1834.304016	99.604777
1836.232832	99.667334
1838.161648	99.636660
1840.090464	99.528132
1842.019280	99.394705
1843.948096	99.377400
1845.876912	99.464726
1847.805728	99.546400
1849.734544	99.561898
1851.663360	99.609889
1853.592176	99.592905
1855.520992	99.586626
1857.449808	99.572080
1859.378624	99.561307
1861.307440	99.543240
1863.236256	99.557657
1865.165072	99.485858
1867.093888	99.439281
1869.022704	99.352759
1870.951520	99.455238
1872.880336	99.601079
1874.809152	99.586051
1876.737968	99.582622
1878.666784	99.624685
1880.595600	99.591409
1882.524416	99.585710
1884.453232	99.547772
1886.382048	99.492596
1888.310864	99.428191
1890.239680	99.437219
1892.168496	99.493057
1894.097312	99.466819
1896.026128	99.533459
1897.954944	99.675339
1899.883760	99.708711
1901.812576	99.766206
1903.741392	99.795781
1905.670208	99.756575
1907.599024	99.685873
1909.527840	99.661712
1911.456656	99.646819
1913.385472	99.695650
1915.314288	99.773850
1917.243104	99.642115
1919.171920	99.345616
1921.100736	99.427624
1923.029552	99.495226
1924.958368	99.647733
1926.887184	99.725873
1928.816000	99.652115
1930.744816	99.530201
1932.673632	99.585958
1934.602448	99.646656
1936.531264	99.564668
1938.460080	99.559822
1940.388896	99.478918
1942.317712	99.450972
1944.246528	99.687130
1946.175344	99.486104
1948.104160	99.350989
1950.032976	99.693377
1951.961792	99.902394
1953.890608	99.781250
1955.819424	99.757791
1957.748240	99.711455
1959.677056	99.741420
1961.605872	99.808932
1963.534688	100.029715
1965.463504	99.902384
1967.392320	99.826181
1969.321136	99.606610
1971.249952	99.361938
1973.178768	99.621773
1975.107584	99.904608
1977.036400	99.495797
1978.965216	98.586626
1980.894032	98.156640
1982.822848	98.372383
1984.751664	98.695463
1986.680480	98.799198
1988.609296	98.758111
1990.538112	98.794368
1992.466928	98.502502
1994.395744	98.756520
1996.324560	99.037814
1998.253376	98.850011
2000.182192	98.499434
2002.111008	98.953910
2004.039824	99.658979
2005.968640	99.659160
2007.897456	99.074504
2009.826272	98.665547
2011.755088	98.565515
2013.683904	98.640376
2015.612720	98.621874
2017.541536	99.251923
2019.470352	99.203022
2021.399168	98.628201
2023.327984	98.733040
2025.256800	99.438407
2027.185616	99.434674
2029.114432	98.681801
2031.043248	98.496850
2032.972064	98.863495
2034.900880	98.437190
2036.829696	98.189462
2038.758512	98.629529
2040.687328	98.564823
2042.616144	98.408375
2044.544960	98.607876
2046.473776	98.558301
2048.402592	98.507905
2050.331408	98.292977
2052.260224	99.001534
2054.189040	99.029854
2056.117856	98.722888
2058.046672	98.969032
2059.975488	99.183640
2061.904304	99.039590
2063.833120	98.851315
2065.761936	98.821197
2067.690752	98.719710
2069.619568	98.596632
2071.548384	98.583906
2073.477200	98.455645
2075.406016	98.460537
2077.334832	98.556154
2079.263648	98.602256
2081.192464	98.563811
2083.121280	98.486844
2085.050096	98.614230
2086.978912	98.914302
2088.907728	98.963445
2090.836544	98.941133
2092.765360	99.205757
2094.694176	99.269426
2096.622992	98.931108
2098.551808	98.788156
2100.480624	98.750496
2102.409440	98.632597
2104.338256	98.604606
2106.267072	98.869456
2108.195888	99.044677
2110.124704	98.960593
2112.053520	98.891209
2113.982336	98.935632
2115.911152	98.993957
2117.839968	99.042516
2119.768784	99.188200
2121.697600	99.193266
2123.626416	99.182702
2125.555232	99.175941
2127.484048	99.162399
2129.412864	99.294761
2131.341680	99.411520
2133.270496	99.609400
2135.199312	99.678347
2137.128128	99.569429
2139.056944	99.307707
2140.985760	99.226880
2142.914576	99.182172
2144.843392	99.188368
2146.772208	99.204834
2148.701024	98.938085
2150.629840	98.603416
2152.558656	98.826111
2154.487472	99.168292
2156.416288	99.653024
2158.345104	99.632068
2160.273920	99.064723
2162.202736	98.765767
2164.131552	98.895786
2166.060368	98.450624
2167.989184	98.396824
2169.918000	98.498430
2171.846816	98.776942
2173.775632	99.032361
2175.704448	98.617910
2177.633264	98.316792
2179.562080	98.533985
2181.490896	98.718011
2183.419712	98.850459
2185.348528	98.639091
2187.277344	98.199296
2189.206160	98.136522
2191.134976	98.522183
2193.063792	98.649735
2194.992608	98.722201
2196.921424	98.883538
2198.850240	99.116823
2200.779056	98.887612
2202.707872	98.877786
2204.636688	98.882034
2206.565504	98.755486
2208.494320	98.645411
2210.423136	98.656578
2212.351952	98.773858
2214.280768	98.872399
2216.209584	98.910375
2218.138400	99.058555
2220.067216	99.300884
2221.996032	99.286290
2223.924848	98.558724
2225.853664	98.356002
2227.782480	98.655277
2229.711296	98.962658
2231.640112	99.038959
2233.568928	98.860176
2235.497744	98.734132
2237.426560	98.916995
2239.355376	99.076514
2241.284192	99.012181
2243.213008	98.795256
2245.141824	98.717776
2247.070640	98.708671
2248.999456	98.868420
2250.928272	98.772746
2252.857088	98.798859
2254.785904	98.899651
2256.714720	98.962348
2258.643536	98.903920
2260.572352	98.983000
2262.501168	98.985136
2264.429984	98.930569
2266.358800	98.878239
2268.287616	98.892797
2270.216432	99.004046
2272.145248	99.025679
2274.074064	98.917510
2276.002880	98.862277
2277.931696	98.877827
2279.860512	98.859341
2281.789328	98.713842
2283.718144	98.514766
2285.646960	98.607983
2287.575776	98.642207
2289.504592	98.685347
2291.433408	98.792589
2293.362224	98.833739
2295.291040	98.781754
2297.219856	98.626440
2299.148672	98.548655
2301.077488	98.588698
2303.006304	98.669913
2304.935120	98.740075
2306.863936	98.674445
2308.792752	98.535032
2310.721568	98.554033
2312.650384	98.627772
2314.579200	98.589151
2316.508016	98.513931
2318.436832	98.522866
2320.365648	98.442347
2322.294464	98.322957
2324.223280	98.280684
2326.152096	98.597506
2328.080912	98.752530
2330.009728	98.826342
2331.938544	98.932467
2333.867360	98.950870
2335.796176	99.076042
2337.724992	99.129256
2339.653808	99.047939
2341.582624	98.960555
2343.511440	98.858512
2345.440256	98.765944
2347.369072	98.678123
2349.297888	98.804823
2351.226704	98.881208
2353.155520	98.785015
2355.084336	98.756094
2357.013152	98.853883
2358.941968	98.846815
2360.870784	98.719376
2362.799600	98.871349
2364.728416	98.898457
2366.657232	98.906187
2368.586048	98.962031
2370.514864	98.971408
2372.443680	98.974414
2374.372496	99.098695
2376.301312	99.239474
2378.230128	99.262807
2380.158944	99.329472
2382.087760	99.497074
2384.016576	99.610769
2385.945392	99.652779
2387.874208	99.730866
2389.803024	99.746445
2391.731840	99.765749
2393.660656	99.764550
2395.589472	99.746666
2397.518288	99.773075
2399.447104	99.795999
2401.375920	99.791115
2403.304736	99.858403
2405.233552	99.851157
2407.162368	99.793130
2409.091184	99.759297
2411.020000	99.746202
2412.948816	99.786520
2414.877632	99.832825
2416.806448	99.734279
2418.735264	99.636260
2420.664080	99.644453
2422.592896	99.755802
2424.521712	99.815250
2426.450528	99.746530
2428.379344	99.700402
2430.308160	99.763209
2432.236976	99.789346
2434.165792	99.789102
2436.094608	99.787160
2438.023424	99.768707
2439.952240	99.767355
2441.881056	99.747696
2443.809872	99.692782
2445.738688	99.736564
2447.667504	99.762932
2449.596320	99.766233
2451.525136	99.881059
2453.453952	99.853823
2455.382768	99.802128
2457.311584	99.842992
2459.240400	99.898032
2461.169216	99.936529
2463.098032	99.993461
2465.026848	99.975287
2466.955664	99.936680
2468.884480	99.928195
2470.813296	99.921310
2472.742112	100.030047
2474.670928	100.073456
2476.599744	99.917371
2478.528560	99.820156
2480.457376	99.934370
2482.386192	99.984228
2484.315008	99.967122
2486.243824	99.964761
2488.172640	99.897757
2490.101456	99.811715
2492.030272	99.799372
2493.959088	99.812972
2495.887904	99.778364
2497.816720	99.790928
2499.745536	99.818449
2501.674352	99.835394
2503.603168	99.954452
2505.531984	99.947996
2507.460800	99.887134
2509.389616	99.969284
2511.318432	100.051682
2513.247248	100.029880
2515.176064	100.007715
2517.104880	100.028529
2519.033696	100.033547
2520.962512	100.029840
2522.891328	99.976326
2524.820144	99.919279
2526.748960	99.999777
2528.677776	100.070132
2530.606592	100.007117
2532.535408	99.909259
2534.464224	99.930436
2536.393040	99.954863
2538.321856	100.008001
2540.250672	100.093463
2542.179488	99.985760
2544.108304	99.885460
2546.037120	99.864224
2547.965936	99.862293
2549.894752	99.896969
2551.823568	99.872445
2553.752384	99.802254
2555.681200	99.854585
2557.610016	99.868379
2559.538832	99.818903
2561.467648	99.824045
2563.396464	99.819758
2565.325280	99.784956
2567.254096	99.815325
2569.182912	99.810346
2571.111728	99.756191
2573.040544	99.740585
2574.969360	99.784137
2576.898176	99.765728
2578.826992	99.768026
2580.755808	99.787072
2582.684624	99.779465
2584.613440	99.771555
2586.542256	99.765312
2588.471072	99.723368
2590.399888	99.774181
2592.328704	99.800757
2594.257520	99.782751
2596.186336	99.814651
2598.115152	99.784274
2600.043968	99.788308
2601.972784	99.785617
2603.901600	99.758970
2605.830416	99.777599
2607.759232	99.795383
2609.688048	99.736056
2611.616864	99.657988
2613.545680	99.612300
2615.474496	99.566365
2617.403312	99.528478
2619.332128	99.572179
2621.260944	99.553290
2623.189760	99.464515
2625.118576	99.443601
2627.047392	99.464631
2628.976208	99.442391
2630.905024	99.382607
2632.833840	99.395242
2634.762656	99.436138
2636.691472	99.419341
2638.620288	99.408682
2640.549104	99.372939
2642.477920	99.363688
2644.406736	99.401351
2646.335552	99.436025
2648.264368	99.422508
2650.193184	99.416137
2652.122000	99.417776
2654.050816	99.398776
2655.979632	99.411622
2657.908448	99.461526
2659.837264	99.478679
2661.766080	99.449018
2663.694896	99.477628
2665.623712	99.544409
2667.552528	99.544858
2669.481344	99.535971
2671.410160	99.559100
2673.338976	99.557084
2675.267792	99.527314
2677.196608	99.542149
2679.125424	99.537534
2681.054240	99.495461
2682.983056	99.482038
2684.911872	99.461015
2686.840688	99.458496
2688.769504	99.431548
2690.698320	99.396680
2692.627136	99.391398
2694.555952	99.355611
2696.484768	99.293011
2698.413584	99.250627
2700.342400	99.272639
2702.271216	99.285575
2704.200032	99.262507
2706.128848	99.237340
2708.057664	99.219263
2709.986480	99.203051
2711.915296	99.199571
2713.844112	99.172033
2715.772928	99.140483
2717.701744	99.150328
2719.630560	99.177748
2721.559376	99.193975
2723.488192	99.171844
2725.417008	99.144044
2727.345824	99.110750
2729.274640	99.077866
2731.203456	99.087730
2733.132272	99.116841
2735.061088	99.132173
2736.989904	99.148505
2738.918720	99.145053
2740.847536	99.104036
2742.776352	99.074056
2744.705168	99.054032
2746.633984	99.011849
2748.562800	98.985546
2750.491616	98.965892
2752.420432	98.944776
2754.349248	98.923055
2756.278064	98.861793
2758.206880	98.823643
2760.135696	98.794334
2762.064512	98.799639
2763.993328	98.783690
2765.922144	98.711623
2767.850960	98.698270
2769.779776	98.685510
2771.708592	98.641973
2773.637408	98.632199
2775.566224	98.648345
2777.495040	98.622706
2779.423856	98.616644
2781.352672	98.601008
2783.281488	98.558266
2785.210304	98.548035
2787.139120	98.557696
2789.067936	98.547143
2790.996752	98.521559
2792.925568	98.535169
2794.854384	98.483752
2796.783200	98.437902
2798.712016	98.450289
2800.640832	98.440068
2802.569648	98.408600
2804.498464	98.364107
2806.427280	98.328358
2808.356096	98.307660
2810.284912	98.305982
2812.213728	98.286228
2814.142544	98.238009
2816.071360	98.189395
2818.000176	98.163177
2819.928992	98.089099
2821.857808	98.036855
2823.786624	97.983484
2825.715440	97.930872
2827.644256	97.948977
2829.573072	97.932612
2831.501888	97.847667
2833.430704	97.819519
2835.359520	97.803041
2837.288336	97.782609
2839.217152	97.753536
2841.145968	97.736460
2843.074784	97.702438
2845.003600	97.685226
2846.932416	97.649276
2848.861232	97.623343
2850.790048	97.595546
2852.718864	97.542029
2854.647680	97.485094
2856.576496	97.459271
2858.505312	97.438163
2860.434128	97.392651
2862.362944	97.321853
2864.291760	97.334271
2866.220576	97.365744
2868.149392	97.330476
2870.078208	97.271061
2872.007024	97.233093
2873.935840	97.194149
2875.864656	97.164464
2877.793472	97.119357
2879.722288	97.110641
2881.651104	97.054395
2883.579920	96.965517
2885.508736	96.920407
2887.437552	96.863380
2889.366368	96.770773
2891.295184	96.715840
2893.224000	96.689648
2895.152816	96.624395
2897.081632	96.569019
2899.010448	96.486688
2900.939264	96.411835
2902.868080	96.363483
2904.796896	96.357205
2906.725712	96.326110
2908.654528	96.261177
2910.583344	96.223296
2912.512160	96.137414
2914.440976	96.058533
2916.369792	96.010089
2918.298608	95.950622
2920.227424	95.904293
2922.156240	95.903646
2924.085056	95.845398
2926.013872	95.773519
2927.942688	95.756157
2929.871504	95.663227
2931.800320	95.576811
2933.729136	95.551695
2935.657952	95.537440
2937.586768	95.500135
2939.515584	95.421683
2941.444400	95.343173
2943.373216	95.246464
2945.302032	95.180189
2947.230848	95.059122
2949.159664	94.975725
2951.088480	94.958758
2953.017296	94.897907
2954.946112	94.776426
2956.874928	94.720360
2958.803744	94.615695
2960.732560	94.485620
2962.661376	94.391045
2964.590192	94.320372
2966.519008	94.210579
2968.447824	94.113281
2970.376640	94.036554
2972.305456	93.960417
2974.234272	93.868588
2976.163088	93.797081
2978.091904	93.758489
2980.020720	93.718772
2981.949536	93.611146
2983.878352	93.559791
2985.807168	93.449699
2987.735984	93.305511
2989.664800	93.264801
2991.593616	93.179192
2993.522432	93.068821
2995.451248	93.033222
2997.380064	92.943865
2999.308880	92.788468
3001.237696	92.659564
3003.166512	92.565489
3005.095328	92.447042
3007.024144	92.410518
3008.952960	92.348752
3010.881776	92.171351
3012.810592	92.107892
3014.739408	92.080965
3016.668224	91.942668
3018.597040	91.768892
3020.525856	91.574133
3022.454672	91.475118
3024.383488	91.396903
3026.312304	91.234162
3028.241120	91.076450
3030.169936	90.931984
3032.098752	90.813417
3034.027568	90.678958
3035.956384	90.506759
3037.885200	90.426066
3039.814016	90.338339
3041.742832	90.126808
3043.671648	89.918005
3045.600464	89.828117
3047.529280	89.752041
3049.458096	89.576159
3051.386912	89.366185
3053.315728	89.276392
3055.244544	89.195293
3057.173360	89.060808
3059.102176	88.942334
3061.030992	88.800065
3062.959808	88.655732
3064.888624	88.552578
3066.817440	88.448628
3068.746256	88.308034
3070.675072	88.172800
3072.603888	88.002880
3074.532704	87.853919
3076.461520	87.713401
3078.390336	87.576850
3080.319152	87.464614
3082.247968	87.251607
3084.176784	87.014680
3086.105600	86.884905
3088.034416	86.694989
3089.963232	86.464290
3091.892048	86.295672
3093.820864	86.092734
3095.749680	85.903464
3097.678496	85.728429
3099.607312	85.517743
3101.536128	85.267502
3103.464944	85.120065
3105.393760	84.996639
3107.322576	84.781946
3109.251392	84.526254
3111.180208	84.343994
3113.109024	84.153952
3115.037840	83.974089
3116.966656	83.892739
3118.895472	83.683561
3120.824288	83.392377
3122.753104	83.199484
3124.681920	83.069344
3126.610736	82.924669
3128.539552	82.684170
3130.468368	82.493781
3132.397184	82.290963
3134.326000	82.079587
3136.254816	81.916178
3138.183632	81.728324
3140.112448	81.481222
3142.041264	81.216746
3143.970080	80.954661
3145.898896	80.765725
3147.827712	80.555877
3149.756528	80.388302
3151.685344	80.183872
3153.614160	79.937117
3155.542976	79.662512
3157.471792	79.378041
3159.400608	79.065968
3161.329424	78.888417
3163.258240	78.672781
3165.187056	78.432406
3167.115872	78.229500
3169.044688	77.947531
3170.973504	77.711447
3172.902320	77.567841
3174.831136	77.352870
3176.759952	77.108122
3178.688768	76.899741
3180.617584	76.781288
3182.546400	76.568477
3184.475216	76.286627
3186.404032	75.987487
3188.332848	75.783765
3190.261664	75.646105
3192.190480	75.433823
3194.119296	75.175068
3196.048112	74.996083
3197.976928	74.823933
3199.905744	74.546052
3201.834560	74.327249
3203.763376	74.262160
3205.692192	74.133071
3207.621008	73.972113
3209.549824	73.766299
3211.478640	73.531239
3213.407456	73.304290
3215.336272	73.067669
3217.265088	72.954124
3219.193904	72.861648
3221.122720	72.717322
3223.051536	72.521192
3224.980352	72.286782
3226.909168	72.110520
3228.837984	71.959086
3230.766800	71.914470
3232.695616	71.799295
3234.624432	71.668559
3236.553248	71.551427
3238.482064	71.382841
3240.410880	71.230173
3242.339696	71.185015
3244.268512	71.077424
3246.197328	70.933972
3248.126144	70.783159
3250.054960	70.707224
3251.983776	70.683483
3253.912592	70.509742
3255.841408	70.366467
3257.770224	70.328689
3259.699040	70.261201
3261.627856	70.105642
3263.556672	70.025952
3265.485488	70.146984
3267.414304	70.201768
3269.343120	70.095156
3271.271936	69.928639
3273.200752	69.827735
3275.129568	69.761260
3277.058384	69.689290
3278.987200	69.567265
3280.916016	69.421467
3282.844832	69.374402
3284.773648	69.286809
3286.702464	69.177098
3288.631280	69.169438
3290.560096	69.094213
3292.488912	68.945089
3294.417728	68.716586
3296.346544	68.583587
3298.275360	68.437132
3300.204176	68.405788
3302.132992	68.444970
3304.061808	68.383587
3305.990624	68.234836
3307.919440	68.053842
3309.848256	67.863639
3311.777072	67.746026
3313.705888	67.640537
3315.634704	67.585371
3317.563520	67.473876
3319.492336	67.378814
3321.421152	67.368730
3323.349968	67.330399
3325.278784	67.210685
3327.207600	67.008235
3329.136416	66.860298
3331.065232	66.802373
3332.994048	66.736380
3334.922864	66.747330
3336.851680	66.612661
3338.780496	66.502599
3340.709312	66.494265
3342.638128	66.562097
3344.566944	66.516226
3346.495760	66.488011
3348.424576	66.462014
3350.353392	66.440468
3352.282208	66.359037
3354.211024	66.265854
3356.139840	66.202698
3358.068656	66.203130
3359.997472	66.228986
3361.926288	66.183636
3363.855104	66.250686
3365.783920	66.374096
3367.712736	66.350118
3369.641552	66.369868
3371.570368	66.425227
3373.499184	66.486619
3375.428000	66.504570
3377.356816	66.519015
3379.285632	66.567546
3381.214448	66.632781
3383.143264	66.715125
3385.072080	66.748794
3387.000896	66.791382
3388.929712	66.896417
3390.858528	66.936058
3392.787344	67.038978
3394.716160	67.281766
3396.644976	67.467258
3398.573792	67.621834
3400.502608	67.705175
3402.431424	67.785321
3404.360240	67.969942
3406.289056	68.060226
3408.217872	68.254229
3410.146688	68.408658
3412.075504	68.511300
3414.004320	68.682284
3415.933136	68.787289
3417.861952	68.946082
3419.790768	69.196885
3421.719584	69.352238
3423.648400	69.494847
3425.577216	69.708659
3427.506032	69.955685
3429.434848	70.179420
3431.363664	70.435772
3433.292480	70.553706
3435.221296	70.614370
3437.150112	70.709214
3439.078928	71.003459
3441.007744	71.285280
3442.936560	71.412462
3444.865376	71.586275
3446.794192	71.721829
3448.723008	71.803365
3450.651824	72.053247
3452.580640	72.267613
3454.509456	72.499556
3456.438272	72.762006
3458.367088	73.065503
3460.295904	73.227608
3462.224720	73.470162
3464.153536	73.725695
3466.082352	73.998880
3468.011168	74.308184
3469.939984	74.569872
3471.868800	74.711399
3473.797616	74.958388
3475.726432	75.272934
3477.655248	75.490486
3479.584064	75.542076
3481.512880	75.634732
3483.441696	75.894836
3485.370512	76.158603
3487.299328	76.294608
3489.228144	76.603477
3491.156960	77.053173
3493.085776	77.339350
3495.014592	77.427528
3496.943408	77.662575
3498.872224	78.056054
3500.801040	78.272561
3502.729856	78.363121
3504.658672	78.493668
3506.587488	78.792167
3508.516304	78.977651
3510.445120	79.042113
3512.373936	79.334807
3514.302752	79.676206
3516.231568	79.988870
3518.160384	80.253271
3520.089200	80.476047
3522.018016	80.582939
3523.946832	80.624418
3525.875648	80.909458
3527.804464	81.086179
3529.733280	81.283493
3531.662096	81.618320
3533.590912	81.911269
3535.519728	82.180704
3537.448544	82.493477
3539.377360	82.867188
3541.306176	83.102537
3543.234992	83.167240
3545.163808	83.193592
3547.092624	83.445476
3549.021440	83.697085
3550.950256	84.004409
3552.879072	84.213763
3554.807888	84.538317
3556.736704	84.910260
3558.665520	85.100406
3560.594336	85.148852
3562.523152	85.326605
3564.451968	85.601755
3566.380784	85.604914
3568.309600	85.510076
3570.238416	86.025264
3572.167232	86.428818
3574.096048	86.703466
3576.024864	87.016900
3577.953680	87.243757
3579.882496	87.498223
3581.811312	87.631982
3583.740128	87.792231
3585.668944	88.121723
3587.597760	88.122958
3589.526576	88.211505
3591.455392	88.661796
3593.384208	88.923610
3595.313024	89.022344
3597.241840	89.323204
3599.170656	89.739826
3601.099472	89.993116
3603.028288	90.257153
3604.957104	90.614853
3606.885920	90.943007
3608.814736	90.944895
3610.743552	91.175545
3612.672368	91.385529
3614.601184	91.333273
3616.530000	91.845133
3618.458816	92.282309
3620.387632	92.405554
3622.316448	92.981420
3624.245264	93.424196
3626.174080	93.561433
3628.102896	93.661741
3630.031712	93.340138
3631.960528	94.014009
3633.889344	94.451238
3635.818160	94.765893
3637.746976	95.219941
3639.675792	95.433751
3641.604608	95.551128
3643.533424	95.617208
3645.462240	95.869164
3647.391056	95.889217
3649.319872	95.951037
3651.248688	95.657788
3653.177504	96.065017
3655.106320	96.607693
3657.035136	96.525909
3658.963952	96.925540
3660.892768	97.220799
3662.821584	97.392599
3664.750400	97.472302
3666.679216	97.610019
3668.608032	97.616992
3670.536848	97.115002
3672.465664	97.525264
3674.394480	98.088616
3676.323296	97.176373
3678.252112	97.697560
3680.180928	98.120716
3682.109744	98.418548
3684.038560	98.585261
3685.967376	98.809852
3687.896192	98.790265
3689.825008	98.341102
3691.753824	98.577138
3693.682640	99.034916
3695.611456	99.494306
3697.540272	99.708715
3699.469088	100.023698
3701.397904	100.087345
3703.326720	100.097006
3705.255536	100.441691
3707.184352	100.676760
3709.113168	100.588733
3711.041984	100.388496
3712.970800	100.420869
3714.899616	100.752147
3716.828432	101.146777
3718.757248	101.227190
3720.686064	101.199097
3722.614880	100.979158
3724.543696	101.115977
3726.472512	101.162518
3728.401328	101.153713
3730.330144	101.512845
3732.258960	101.236995
3734.187776	100.849015
3736.116592	100.413431
3738.045408	100.670671
3739.974224	101.022796
3741.903040	101.467561
3743.831856	101.616547
3745.760672	100.558442
3747.689488	101.131811
3749.618304	101.133840
3751.547120	100.773913
3753.475936	100.950507
3755.404752	101.540915
3757.333568	101.763849
3759.262384	101.694569
3761.191200	101.503761
3763.120016	101.881905
3765.048832	101.874009
3766.977648	101.750193
3768.906464	101.958553
3770.835280	101.691724
3772.764096	101.927098
3774.692912	102.116549
3776.621728	102.210828
3778.550544	102.225322
3780.479360	101.793722
3782.408176	101.946572
3784.336992	101.967944
3786.265808	101.894754
3788.194624	102.057228
3790.123440	102.100685
3792.052256	102.068514
3793.981072	102.185683
3795.909888	102.036214
3797.838704	101.689820
3799.767520	102.110386
3801.696336	101.504486
3803.625152	101.303170
3805.553968	102.096489
3807.482784	101.812755
3809.411600	101.834346
3811.340416	101.999935
3813.269232	102.149264
3815.198048	102.162833
3817.126864	101.393379
3819.055680	101.869072
3820.984496	101.583473
3822.913312	101.234781
3824.842128	101.861290
3826.770944	101.843749
3828.699760	102.033239
3830.628576	102.287351
3832.557392	102.067394
3834.486208	102.028749
3836.415024	101.903826
3838.343840	101.619650
3840.272656	101.515726
3842.201472	101.937845
3844.130288	102.074170
3846.059104	102.161312
3847.987920	102.313211
3849.916736	102.403742
3851.845552	102.555527
3853.774368	101.373460
3855.703184	101.336085
3857.632000	101.766069
3859.560816	102.078486
3861.489632	102.218402
3863.418448	102.085744
3865.347264	101.715953
3867.276080	101.991319
3869.204896	102.079126
3871.133712	101.372308
3873.062528	101.887053
3874.991344	101.707796
3876.920160	102.006193
3878.848976	102.342857
3880.777792	101.797679
3882.706608	101.765183
3884.635424	102.154765
3886.564240	101.722356
3888.493056	102.196201
3890.421872	102.411923
3892.350688	101.975238
3894.279504	102.081686
3896.208320	102.377489
3898.137136	102.334260
3900.065952	101.927265
3901.994768	101.827009
3903.923584	101.741245
3905.852400	101.832337
3907.781216	102.252486
3909.710032	102.446184
3911.638848	102.472172
3913.567664	102.523227
3915.496480	102.524269
3917.425296	102.213531
3919.354112	102.217617
3921.282928	102.352397
3923.211744	102.459253
3925.140560	102.124018
3927.069376	102.172339
3928.998192	102.261770
3930.927008	102.114649
3932.855824	101.992352
3934.784640	102.188585
3936.713456	102.437070
3938.642272	102.365081
3940.571088	102.379830
3942.499904	102.231430
3944.428720	102.108109
3946.357536	102.262129
3948.286352	102.214437
3950.215168	102.138046
3952.143984	102.220052
3954.072800	102.342286
3956.001616	102.417029
3957.930432	102.461880
3959.859248	102.436372
3961.788064	102.356255
3963.716880	102.363904
3965.645696	102.568227
3967.574512	102.630527
3969.503328	102.584607
3971.432144	102.575948
3973.360960	102.596837
3975.289776	102.561310
3977.218592	102.615236
3979.147408	102.753743
3981.076224	102.788372
3983.005040	102.712644
3984.933856	102.654296
3986.862672	102.633532
3988.791488	102.745868
3990.720304	102.786209
3992.649120	102.757517
3994.577936	102.649485
3996.506752	102.600622
3998.435568	102.678953
4000.364384	102.700454
