# Supplementary material for: Bioavailable phosphite in the surface ocean during the Great Oxidation Event
Source: Nat Commun. 2025 May 24;16:4825. doi: 10.1038/s41467-025-59963-0 (PMC12102248; doi:10.1038/s41467-025-59963-0)
Supplement: Supplementary file 6 — Supplementary Data 4 [file 41467_2025_59963_MOESM6_ESM.zip]

Archive with 33 entries (33 files):
- XRD data BIF/6-100.raw
- XRD data BIF/6-14.raw
- XRD data BIF/6-29.raw
- XRD data BIF/6-39.raw
- XRD data BIF/6-4.raw
- XRD data BIF/6-55.raw
- XRD data BIF/6-79.raw
- XRD data BIF/DD-98-19B.raw
- XRD data BIF/DD-98-2.raw
- XRD data BIF/DD-98-27.raw
- XRD data BIF/DD-98-7.raw
- XRD data BIF/DGMI-1.raw
- XRD data BIF/DGMI-16.raw
- XRD data BIF/DGMI-2.raw
- XRD data BIF/DGMI-6.raw
- XRD data BIF/DGMI-7.raw
- XRD data BIF/DGMI-8.raw
- XRD data BIF/WRLI-1.raw
- XRD data BIF/WRLI-3.raw
- XRD data BIF/WRLI-4.raw
- XRD data BIF/WRLI-7.raw
- XRD data BIF/WRLI-8.raw
- XRD data Experimental precipitate/0 uM P(V) Seawater-Si pH7.xy
- XRD data Experimental precipitate/10 uM P(V) Seawater-Si pH7.xy
- XRD data Experimental precipitate/16 uM P(V) Seawater-Si pH7.xy
- XRD data Experimental precipitate/20 uM P(V) Seawater-Si pH7.xy
- XRD data Experimental precipitate/4 uM P(V) Seawater-Si pH7.xy
- XRD data Experimental precipitate/Fe(II) in Seawater precipitate.xy
- XRD data Experimental precipitate/P(III) adosption 0 uM in Seawater-Si at pH 7.xy
- XRD data Experimental precipitate/P(III) adosption 12 uM in Seawater-Si at pH 7.xy
- XRD data Experimental precipitate/P(III) adosption 4 uM in Seawater-Si at pH 7.xy
- XRD data Experimental precipitate/P(III) adosption 8 uM in Seawater-Si at pH 7.xy
- XRD data Experimental precipitate/Si in Seawater precipitate.xy
