# Supplementary material for: Bioavailable phosphite in the surface ocean during the Great Oxidation Event
Source: Nat Commun. 2025 May 24;16:4825. doi: 10.1038/s41467-025-59963-0 (PMC12102248; doi:10.1038/s41467-025-59963-0)
Supplement: Supplementary file 6 — Supplementary Data 4 [file 41467_2025_59963_MOESM6_ESM.zip › XRD data Experimental precipitate/0 uM P(V) Seawater-Si pH7.xy]

6.51842 1811.000
6.55482 1819.566
6.59122 1763.352
6.62762 1742.323
6.66402 1738.435
6.70042 1736.936
6.73682 1672.464
6.77322 1756.450
6.80962 1729.489
6.84603 1684.238
6.88243 1722.681
6.91883 1719.466
6.95523 1669.356
6.99163 1661.745
7.02803 1637.985
7.06443 1690.490
7.10083 1660.128
7.13723 1668.434
7.17363 1596.329
7.21003 1606.794
7.24643 1690.540
7.28283 1613.407
7.31923 1546.572
7.35563 1563.784
7.39204 1517.898
7.42844 1541.124
7.46484 1515.535
7.50124 1652.438
7.53764 1581.777
7.57404 1522.654
7.61044 1553.160
7.64684 1570.461
7.68324 1503.521
7.71964 1502.060
7.75604 1498.428
7.79244 1532.415
7.82884 1491.373
7.86524 1518.965
7.90165 1498.992
7.93805 1489.295
7.97445 1533.190
8.01085 1469.920
8.04725 1472.135
8.08365 1455.839
8.12005 1445.473
8.15645 1461.492
8.19285 1485.572
8.22925 1405.961
8.26565 1435.190
8.30205 1513.105
8.33845 1459.638
8.37485 1431.133
8.41125 1401.024
8.44766 1408.060
8.48406 1343.643
8.52046 1409.783
8.55686 1397.132
8.59326 1407.625
8.62966 1421.451
8.66606 1424.844
8.70246 1418.296
8.73886 1407.981
8.77526 1349.981
8.81166 1364.802
8.84806 1441.103
8.88446 1350.142
8.92086 1321.007
8.95726 1323.345
8.99367 1319.695
9.03007 1265.282
9.06647 1362.962
9.10287 1310.157
9.13927 1323.207
9.17567 1291.116
9.21207 1308.425
9.24847 1282.279
9.28487 1297.874
9.32127 1258.102
9.35767 1277.295
9.39407 1320.429
9.43047 1320.561
9.46687 1321.564
9.50327 1265.051
9.53968 1279.252
9.57608 1290.150
9.61248 1261.641
9.64888 1275.545
9.68528 1213.122
9.72168 1273.562
9.75808 1232.537
9.79448 1244.825
9.83088 1204.988
9.86728 1245.647
9.90368 1261.113
9.94008 1233.009
9.97648 1212.547
10.01288 1231.707
10.04929 1194.878
10.08569 1207.748
10.12209 1278.261
10.15849 1263.549
10.19489 1243.461
10.23129 1213.867
10.26769 1236.955
10.30409 1225.667
10.34049 1215.893
10.37689 1170.710
10.41329 1245.699
10.44969 1239.863
10.48609 1248.600
10.52249 1230.624
10.55889 1235.414
10.59530 1185.298
10.63170 1166.237
10.66810 1194.366
10.70450 1150.406
10.74090 1158.138
10.77730 1152.034
10.81370 1145.416
10.85010 1200.774
10.88650 1175.099
10.92290 1167.755
10.95930 1175.907
10.99570 1218.003
11.03210 1188.101
11.06850 1125.839
11.10490 1220.199
11.14131 1188.520
11.17771 1159.043
11.21411 1182.282
11.25051 1114.693
11.28691 1174.930
11.32331 1198.738
11.35971 1171.610
11.39611 1173.044
11.43251 1148.719
11.46891 1180.359
11.50531 1172.479
11.54171 1158.899
11.57811 1155.777
11.61451 1126.225
11.65091 1152.286
11.68732 1152.216
11.72372 1180.384
11.76012 1154.585
11.79652 1125.902
11.83292 1140.639
11.86932 1155.540
11.90572 1144.464
11.94212 1104.369
11.97852 1149.702
12.01492 1139.515
12.05132 1152.434
12.08772 1184.461
12.12412 1147.171
12.16052 1167.888
12.19693 1132.876
12.23333 1178.398
12.26973 1160.058
12.30613 1185.503
12.34253 1132.552
12.37893 1121.268
12.41533 1103.924
12.45173 1154.046
12.48813 1179.139
12.52453 1191.545
12.56093 1137.554
12.59733 1157.793
12.63373 1129.245
12.67013 1088.095
12.70653 1134.711
12.74294 1130.299
12.77934 1163.704
12.81574 1145.901
12.85214 1128.347
12.88854 1167.629
12.92494 1121.602
12.96134 1200.266
12.99774 1154.052
13.03414 1106.807
13.07054 1115.956
13.10694 1126.931
13.14334 1145.925
13.17974 1174.208
13.21614 1152.145
13.25254 1203.138
13.28895 1160.971
13.32535 1186.321
13.36175 1155.705
13.39815 1166.365
13.43455 1129.496
13.47095 1129.375
13.50735 1176.785
13.54375 1186.240
13.58015 1169.321
13.61655 1141.551
13.65295 1158.905
13.68935 1129.174
13.72575 1173.931
13.76215 1166.676
13.79855 1100.378
13.83496 1151.616
13.87136 1121.556
13.90776 1140.845
13.94416 1120.052
13.98056 1119.046
14.01696 1106.583
14.05336 1125.547
14.08976 1145.507
14.12616 1109.840
14.16256 1112.875
14.19896 1158.879
14.23536 1142.497
14.27176 1180.804
14.30816 1200.575
14.34457 1174.508
14.38097 1140.602
14.41737 1125.252
14.45377 1152.925
14.49017 1139.235
14.52657 1117.715
14.56297 1145.539
14.59937 1161.672
14.63577 1123.302
14.67217 1155.138
14.70857 1152.161
14.74497 1153.111
14.78137 1157.661
14.81777 1138.305
14.85417 1139.735
14.89058 1125.311
14.92698 1183.133
14.96338 1183.319
14.99978 1161.934
15.03618 1133.189
15.07258 1164.908
15.10898 1141.119
15.14538 1162.575
15.18178 1139.808
15.21818 1151.147
15.25458 1155.516
15.29098 1159.686
15.32738 1179.301
15.36378 1103.543
15.40018 1149.307
15.43659 1180.635
15.47299 1152.405
15.50939 1155.674
15.54579 1143.404
15.58219 1143.921
15.61859 1184.912
15.65499 1164.527
15.69139 1145.112
15.72779 1159.334
15.76419 1171.895
15.80059 1185.281
15.83699 1212.293
15.87339 1141.768
15.90979 1178.606
15.94619 1158.996
15.98260 1144.096
16.01900 1145.933
16.05540 1154.745
16.09180 1152.913
16.12820 1181.185
16.16460 1214.468
16.20100 1207.891
16.23740 1232.504
16.27380 1224.852
16.31020 1194.166
16.34660 1215.350
16.38300 1212.880
16.41940 1247.502
16.45580 1212.962
16.49221 1204.216
16.52861 1180.508
16.56501 1249.950
16.60141 1241.732
16.63781 1193.534
16.67421 1211.516
16.71061 1181.667
16.74701 1193.976
16.78341 1204.344
16.81981 1208.531
16.85621 1207.335
16.89261 1195.135
16.92901 1241.560
16.96541 1238.291
17.00181 1262.391
17.03822 1253.838
17.07462 1212.566
17.11102 1203.382
17.14742 1236.774
17.18382 1211.191
17.22022 1255.482
17.25662 1265.134
17.29302 1259.164
17.32942 1240.799
17.36582 1192.132
17.40222 1249.133
17.43862 1272.378
17.47502 1249.880
17.51142 1228.998
17.54782 1213.271
17.58423 1270.713
17.62063 1248.054
17.65703 1267.330
17.69343 1279.265
17.72983 1235.513
17.76623 1281.907
17.80263 1298.641
17.83903 1282.006
17.87543 1265.443
17.91183 1277.095
17.94823 1311.779
17.98463 1307.241
18.02103 1277.883
18.05743 1329.591
18.09383 1347.653
18.13024 1319.090
18.16664 1343.326
18.20304 1379.770
18.23944 1336.970
18.27584 1315.116
18.31224 1363.657
18.34864 1355.987
18.38504 1353.611
18.42144 1373.810
18.45784 1356.809
18.49424 1399.522
18.53064 1437.183
18.56704 1346.595
18.60344 1375.976
18.63984 1364.197
18.67625 1450.379
18.71265 1425.622
18.74905 1368.629
18.78545 1376.276
18.82185 1485.505
18.85825 1430.013
18.89465 1404.207
18.93105 1389.598
18.96745 1334.146
19.00385 1379.932
19.04025 1421.725
19.07665 1355.477
19.11305 1435.171
19.14945 1407.764
19.18586 1409.768
19.22226 1406.986
19.25866 1429.149
19.29506 1354.496
19.33146 1391.373
19.36786 1443.524
19.40426 1442.044
19.44066 1458.046
19.47706 1407.433
19.51346 1451.161
19.54986 1459.550
19.58626 1414.812
19.62266 1460.011
19.65906 1426.044
19.69546 1454.860
19.73187 1478.441
19.76827 1524.663
19.80467 1491.942
19.84107 1455.057
19.87747 1453.710
19.91387 1501.518
19.95027 1476.315
19.98667 1496.440
20.02307 1513.423
20.05947 1523.103
20.09587 1524.518
20.13227 1463.337
20.16867 1532.365
20.20507 1533.743
20.24147 1527.081
20.27788 1517.623
20.31428 1548.621
20.35068 1529.981
20.38708 1517.967
20.42348 1522.935
20.45988 1514.293
20.49628 1495.361
20.53268 1570.518
20.56908 1623.053
20.60548 1571.604
20.64188 1507.407
20.67828 1498.106
20.71468 1532.936
20.75108 1551.122
20.78748 1519.123
20.82389 1555.244
20.86029 1517.273
20.89669 1502.116
20.93309 1528.821
20.96949 1563.485
21.00589 1508.533
21.04229 1559.254
21.07869 1564.244
21.11509 1599.198
21.15149 1577.079
21.18789 1546.041
21.22429 1578.404
21.26069 1575.517
21.29709 1619.965
21.33350 1678.638
21.36990 1647.363
21.40630 1624.910
21.44270 1600.700
21.47910 1661.301
21.51550 1622.737
21.55190 1607.247
21.58830 1650.765
21.62470 1621.367
21.66110 1603.248
21.69750 1659.466
21.73390 1638.052
21.77030 1678.090
21.80670 1668.824
21.84310 1631.719
21.87951 1621.484
21.91591 1656.547
21.95231 1595.802
21.98871 1614.684
22.02511 1659.524
22.06151 1635.018
22.09791 1629.463
22.13431 1692.284
22.17071 1711.036
22.20711 1679.053
22.24351 1668.801
22.27991 1648.752
22.31631 1666.560
22.35271 1671.626
22.38911 1757.204
22.42552 1690.653
22.46192 1682.001
22.49832 1668.551
22.53472 1718.750
22.57112 1697.660
22.60752 1735.533
22.64392 1776.904
22.68032 1726.324
22.71672 1717.044
22.75312 1756.406
22.78952 1761.741
22.82592 1823.917
22.86232 1798.847
22.89872 1883.545
22.93512 1866.273
22.97153 1751.827
23.00793 1750.531
23.04433 1772.461
23.08073 1802.183
23.11713 1803.935
23.15353 1770.506
23.18993 1773.490
23.22633 1810.926
23.26273 1773.064
23.29913 1797.249
23.33553 1760.122
23.37193 1741.383
23.40833 1755.681
23.44473 1737.186
23.48114 1689.190
23.51754 1698.776
23.55394 1762.613
23.59034 1676.855
23.62674 1711.319
23.66314 1685.158
23.69954 1709.986
23.73594 1769.387
23.77234 1803.212
23.80874 1753.751
23.84514 1748.354
23.88154 1737.215
23.91794 1719.255
23.95434 1708.110
23.99074 1829.654
24.02715 1820.092
24.06355 1770.994
24.09995 1765.410
24.13635 1741.084
24.17275 1725.628
24.20915 1781.794
24.24555 1764.827
24.28195 1755.646
24.31835 1723.544
24.35475 1707.921
24.39115 1737.765
24.42755 1737.074
24.46395 1817.542
24.50035 1730.590
24.53675 1755.384
24.57316 1737.114
24.60956 1795.875
24.64596 1763.541
24.68236 1760.944
24.71876 1735.716
24.75516 1756.719
24.79156 1719.413
24.82796 1713.489
24.86436 1697.287
24.90076 1743.037
24.93716 1742.008
24.97356 1767.262
25.00996 1733.218
25.04636 1720.367
25.08276 1756.135
25.11917 1757.773
25.15557 1740.989
25.19197 1767.112
25.22837 1745.001
25.26477 1776.344
25.30117 1815.826
25.33757 1714.599
25.37397 1773.834
25.41037 1676.653
25.44677 1763.605
25.48317 1725.613
25.51957 1721.801
25.55597 1768.531
25.59237 1743.749
25.62878 1695.450
25.66518 1738.416
25.70158 1747.881
25.73798 1760.541
25.77438 1788.877
25.81078 1776.967
25.84718 1794.424
25.88358 1778.774
25.91998 1744.957
25.95638 1718.917
25.99278 1782.557
26.02918 1819.373
26.06558 1780.159
26.10198 1749.401
26.13838 1807.613
26.17479 1783.576
26.21119 1805.490
26.24759 1747.253
26.28399 1837.966
26.32039 1895.762
26.35679 1854.564
26.39319 1842.488
26.42959 1838.466
26.46599 1873.926
26.50239 1914.138
26.53879 1920.678
26.57519 1988.545
26.61159 1965.977
26.64799 2074.886
26.68439 2143.956
26.72080 2183.201
26.75720 2064.473
26.79360 2016.470
26.83000 1936.938
26.86640 1908.306
26.90280 1908.969
26.93920 1942.731
26.97560 2044.452
27.01200 2093.863
27.04840 2070.884
27.08480 2188.106
27.12120 2229.275
27.15760 2338.709
27.19400 2419.660
27.23040 2583.475
27.26681 2780.820
27.30321 3030.007
27.33961 3469.501
27.37601 3872.018
27.41241 3385.627
27.44881 2500.336
27.48521 2067.882
27.52161 1927.771
27.55801 1832.556
27.59441 1757.928
27.63081 1775.739
27.66721 1731.344
27.70361 1736.268
27.74001 1731.111
27.77642 1724.792
27.81282 1681.211
27.84922 1695.490
27.88562 1714.229
27.92202 1688.736
27.95842 1763.398
27.99482 1725.367
28.03122 1697.068
28.06762 1684.263
28.10402 1698.064
28.14042 1780.419
28.17682 1707.907
28.21322 1633.701
28.24962 1688.371
28.28602 1758.845
28.32243 1715.415
28.35883 1679.707
28.39523 1634.913
28.43163 1690.480
28.46803 1698.772
28.50443 1708.806
28.54083 1731.656
28.57723 1719.083
28.61363 1776.488
28.65003 1717.214
28.68643 1675.837
28.72283 1687.738
28.75923 1667.972
28.79563 1677.587
28.83203 1654.221
28.86844 1686.180
28.90484 1685.609
28.94124 1629.155
28.97764 1677.116
29.01404 1717.336
29.05044 1673.512
29.08684 1630.952
29.12324 1695.590
29.15964 1663.899
29.19604 1599.746
29.23244 1669.070
29.26884 1652.309
29.30524 1688.511
29.34164 1702.280
29.37804 1728.660
29.41445 1661.899
29.45085 1702.032
29.48725 1757.743
29.52365 1689.066
29.56005 1691.077
29.59645 1681.474
29.63285 1707.031
29.66925 1714.361
29.70565 1695.561
29.74205 1753.031
29.77845 1750.801
29.81485 1689.489
29.85125 1686.578
29.88765 1708.730
29.92406 1814.011
29.96046 1855.352
29.99686 1740.289
30.03326 1741.284
30.06966 1796.576
30.10606 1702.126
30.14246 1665.544
30.17886 1691.698
30.21526 1744.085
30.25166 1753.187
30.28806 1767.645
30.32446 1736.707
30.36086 1688.923
30.39726 1766.313
30.43366 1724.275
30.47007 1673.698
30.50647 1714.927
30.54287 1801.782
30.57927 1794.238
30.61567 1797.125
30.65207 1843.910
30.68847 1817.179
30.72487 1985.590
30.76127 2040.822
30.79767 2034.200
30.83407 2120.926
30.87047 2123.153
30.90687 2245.589
30.94327 2367.084
30.97967 2429.496
31.01608 2515.964
31.05248 2664.340
31.08888 2725.352
31.12528 2897.262
31.16168 2983.176
31.19808 3185.405
31.23448 3382.070
31.27088 3621.417
31.30728 4042.715
31.34368 4567.608
31.38008 4886.339
31.41648 5416.892
31.45288 6237.278
31.48928 7011.993
31.52568 8186.505
31.56209 9715.647
31.59849 11635.775
31.63489 15119.005
31.67129 20433.847
31.70769 24523.093
31.74409 21220.990
31.78049 12248.916
31.81689 5820.255
31.85329 3278.787
31.88969 2524.576
31.92609 2185.464
31.96249 2015.694
31.99889 1845.087
32.03529 1790.449
32.07170 1761.624
32.10810 1759.250
32.14450 1682.722
32.18090 1630.884
32.21730 1687.825
32.25370 1650.097
32.29010 1563.064
32.32650 1626.258
32.36290 1667.493
32.39930 1637.281
32.43570 1624.915
32.47210 1627.322
32.50850 1636.864
32.54490 1587.563
32.58130 1574.367
32.61771 1619.003
32.65411 1638.101
32.69051 1628.006
32.72691 1653.191
32.76331 1600.442
32.79971 1573.241
32.83611 1594.102
32.87251 1573.044
32.90891 1507.065
32.94531 1553.336
32.98171 1567.376
33.01811 1546.777
33.05451 1505.373
33.09091 1576.086
33.12731 1565.093
33.16372 1505.959
33.20012 1532.776
33.23652 1547.565
33.27292 1517.517
33.30932 1558.244
33.34572 1510.676
33.38212 1559.087
33.41852 1515.181
33.45492 1516.482
33.49132 1560.915
33.52772 1517.527
33.56412 1531.861
33.60052 1497.775
33.63692 1474.452
33.67332 1492.301
33.70973 1480.491
33.74613 1492.849
33.78253 1447.764
33.81893 1503.048
33.85533 1467.695
33.89173 1462.789
33.92813 1428.710
33.96453 1513.507
34.00093 1490.701
34.03733 1454.817
34.07373 1454.923
34.11013 1493.950
34.14653 1542.141
34.18293 1497.866
34.21934 1464.025
34.25574 1410.942
34.29214 1525.647
34.32854 1382.876
34.36494 1466.000
34.40134 1429.778
34.43774 1398.892
34.47414 1489.700
34.51054 1483.598
34.54694 1457.790
34.58334 1489.501
34.61974 1481.147
34.65614 1433.858
34.69254 1458.312
34.72894 1490.592
34.76535 1465.454
34.80175 1444.247
34.83815 1443.406
34.87455 1464.063
34.91095 1450.675
34.94735 1467.134
34.98375 1467.457
35.02015 1438.980
35.05655 1514.767
35.09295 1487.368
35.12935 1471.679
35.16575 1440.773
35.20215 1455.498
35.23855 1433.138
35.27495 1414.585
35.31136 1462.956
35.34776 1393.008
35.38416 1395.426
35.42056 1416.960
35.45696 1375.394
35.49336 1371.377
35.52976 1390.356
35.56616 1395.027
35.60256 1427.166
35.63896 1384.319
35.67536 1360.427
35.71176 1388.104
35.74816 1427.491
35.78456 1338.274
35.82096 1335.976
35.85737 1352.792
35.89377 1391.803
35.93017 1393.338
35.96657 1373.457
36.00297 1366.613
36.03937 1328.644
36.07577 1374.315
36.11217 1373.082
36.14857 1282.675
36.18497 1385.417
36.22137 1341.416
36.25777 1365.845
36.29417 1331.678
36.33057 1310.493
36.36698 1361.579
36.40338 1320.144
36.43978 1280.178
36.47618 1290.791
36.51258 1356.933
36.54898 1382.135
36.58538 1361.898
36.62178 1284.917
36.65818 1294.648
36.69458 1273.279
36.73098 1305.319
36.76738 1267.143
36.80378 1288.052
36.84018 1288.601
36.87658 1287.027
36.91299 1315.282
36.94939 1310.902
36.98579 1240.430
37.02219 1253.802
37.05859 1250.422
37.09499 1283.103
37.13139 1314.086
37.16779 1281.094
37.20419 1240.784
37.24059 1236.803
37.27699 1223.632
37.31339 1217.127
37.34979 1229.291
37.38619 1226.230
37.42259 1224.815
37.45900 1248.920
37.49540 1254.670
37.53180 1287.937
37.56820 1266.898
37.60460 1242.376
37.64100 1218.764
37.67740 1249.399
37.71380 1244.289
37.75020 1233.300
37.78660 1216.379
37.82300 1200.015
37.85940 1185.907
37.89580 1247.218
37.93220 1273.240
37.96860 1284.026
38.00501 1227.784
38.04141 1220.291
38.07781 1304.455
38.11421 1278.411
38.15061 1324.287
38.18701 1309.854
38.22341 1239.373
38.25981 1157.797
38.29621 1164.909
38.33261 1168.822
38.36901 1216.099
38.40541 1190.443
38.44181 1161.904
38.47821 1204.254
38.51461 1191.313
38.55102 1196.542
38.58742 1185.380
38.62382 1215.864
38.66022 1155.466
38.69662 1171.271
38.73302 1197.072
38.76942 1159.225
38.80582 1135.900
38.84222 1174.288
38.87862 1173.070
38.91502 1162.402
38.95142 1191.466
38.98782 1171.026
39.02422 1109.356
39.06063 1113.383
39.09703 1143.275
39.13343 1130.228
39.16983 1106.547
39.20623 1157.742
39.24263 1119.790
39.27903 1143.816
39.31543 1197.522
39.35183 1147.273
39.38823 1090.362
39.42463 1125.114
39.46103 1109.994
39.49743 1141.144
39.53383 1140.977
39.57023 1126.557
39.60664 1102.440
39.64304 1137.542
39.67944 1128.209
39.71584 1114.711
39.75224 1071.086
39.78864 1189.325
39.82504 1150.188
39.86144 1154.677
39.89784 1097.156
39.93424 1154.314
39.97064 1142.615
40.00704 1145.171
40.04344 1133.692
40.07984 1126.253
40.11624 1150.402
40.15265 1129.470
40.18905 1158.877
40.22545 1146.224
40.26185 1144.699
40.29825 1134.290
40.33465 1121.940
40.37105 1161.621
40.40745 1064.567
40.44385 1093.800
40.48025 1111.643
40.51665 1103.756
40.55305 1095.311
40.58945 1102.365
40.62585 1122.800
40.66225 1100.518
40.69866 1132.801
40.73506 1075.250
40.77146 1078.152
40.80786 1098.793
40.84426 1105.250
40.88066 1044.668
40.91706 1141.483
40.95346 1090.411
40.98986 1107.396
41.02626 1142.892
41.06266 1146.281
41.09906 1090.748
41.13546 1089.500
41.17186 1144.610
41.20827 1102.991
41.24467 1080.059
41.28107 1144.915
41.31747 1084.241
41.35387 1088.801
41.39027 1115.995
41.42667 1080.211
41.46307 1054.380
41.49947 1127.357
41.53587 1080.541
41.57227 1065.700
41.60867 1053.810
41.64507 1086.243
41.68147 1090.330
41.71787 1056.224
41.75428 1115.139
41.79068 1086.993
41.82708 1085.695
41.86348 1101.010
41.89988 1101.001
41.93628 1099.067
41.97268 1060.039
42.00908 1051.592
42.04548 1083.888
42.08188 1129.616
42.11828 1066.432
42.15468 1076.463
42.19108 1091.361
42.22748 1097.721
42.26388 1039.595
42.30029 1040.613
42.33669 1098.811
42.37309 1042.537
42.40949 1048.380
42.44589 1070.774
42.48229 1040.875
42.51869 1065.261
42.55509 1051.812
42.59149 1035.805
42.62789 1021.375
42.66429 1010.833
42.70069 1040.162
42.73709 1073.929
42.77349 1057.545
42.80989 1047.643
42.84630 1069.941
42.88270 1082.542
42.91910 1039.077
42.95550 1081.675
42.99190 1138.868
43.02830 1103.935
43.06470 1068.805
43.10110 1008.964
43.13750 1010.233
43.17390 1077.849
43.21030 1035.267
43.24670 1029.694
43.28310 1050.456
43.31950 1066.276
43.35591 1113.816
43.39231 1095.813
43.42871 1073.466
43.46511 1070.181
43.50151 1043.348
43.53791 1074.422
43.57431 1040.932
43.61071 1047.357
43.64711 1064.432
43.68351 1085.650
43.71991 1072.522
43.75631 1031.720
43.79271 1038.048
43.82911 1067.441
43.86551 1078.789
43.90192 1039.333
43.93832 1028.195
43.97472 1054.335
44.01112 1050.963
44.04752 1041.590
44.08392 1053.038
44.12032 1052.173
44.15672 1047.492
44.19312 1050.086
44.22952 1095.580
44.26592 1103.496
44.30232 1086.891
44.33872 1054.172
44.37512 1040.876
44.41152 1083.411
44.44793 1105.025
44.48433 1101.722
44.52073 1111.843
44.55713 1144.153
44.59353 1203.148
44.62993 1221.895
44.66633 1250.438
44.70273 1300.767
44.73913 1378.848
44.77553 1407.785
44.81193 1439.013
44.84833 1495.452
44.88473 1591.413
44.92113 1717.266
44.95753 1842.647
44.99394 2054.966
45.03034 2305.714
45.06674 2545.978
45.10314 2914.959
45.13954 3269.453
45.17594 3696.805
45.21234 4253.743
45.24874 5133.392
45.28514 6162.684
45.32154 7579.950
45.35794 9657.890
45.39434 12459.297
45.43074 15575.476
45.46714 16062.139
45.50355 12571.682
45.53995 7561.655
45.57635 4099.222
45.61275 2547.940
45.64915 1891.653
45.68555 1606.598
45.72195 1391.051
45.75835 1249.882
45.79475 1158.163
45.83115 1171.113
45.86755 1141.142
45.90395 1111.517
45.94035 1080.242
45.97675 1075.162
46.01315 1046.159
46.04956 1030.587
46.08596 1055.667
46.12236 1018.428
46.15876 937.873
46.19516 966.831
46.23156 1007.544
46.26796 957.555
46.30436 1018.083
46.34076 1042.317
46.37716 986.829
46.41356 932.843
46.44996 936.903
46.48636 965.724
46.52276 956.556
46.55916 955.832
46.59557 976.079
46.63197 954.912
46.66837 977.575
46.70477 984.861
46.74117 969.230
46.77757 932.456
46.81397 925.418
46.85037 935.900
46.88677 927.718
46.92317 913.576
46.95957 942.318
46.99597 953.666
47.03237 950.430
47.06877 942.596
47.10517 930.306
47.14158 986.550
47.17798 1004.446
47.21438 954.446
47.25078 954.250
47.28718 976.741
47.32358 953.125
47.35998 924.606
47.39638 932.123
47.43278 918.082
47.46918 948.865
47.50558 996.237
47.54198 970.456
47.57838 944.953
47.61478 908.413
47.65119 983.890
47.68759 938.914
47.72399 911.852
47.76039 940.091
47.79679 929.182
47.83319 896.586
47.86959 890.055
47.90599 907.861
47.94239 898.376
47.97879 924.820
48.01519 898.023
48.05159 911.329
48.08799 927.328
48.12439 894.938
48.16079 870.465
48.19720 847.588
48.23360 877.436
48.27000 875.036
48.30640 907.105
48.34280 889.362
48.37920 867.464
48.41560 915.030
48.45200 864.431
48.48840 863.629
48.52480 889.757
48.56120 869.196
48.59760 872.169
48.63400 911.579
48.67040 916.171
48.70680 929.517
48.74321 894.524
48.77961 905.939
48.81601 852.178
48.85241 843.585
48.88881 869.273
48.92521 849.621
48.96161 865.993
48.99801 896.394
49.03441 900.898
49.07081 877.352
49.10721 884.412
49.14361 895.066
49.18001 888.507
49.21641 843.136
49.25281 849.302
49.28922 882.333
49.32562 911.358
49.36202 891.858
49.39842 854.943
49.43482 880.345
49.47122 830.174
49.50762 895.897
49.54402 904.110
49.58042 868.335
49.61682 859.250
49.65322 837.184
49.68962 861.103
49.72602 870.292
49.76242 856.000
49.79883 853.635
49.83523 875.448
49.87163 879.345
49.90803 869.616
49.94443 885.767
49.98083 884.234
50.01723 864.696
50.05363 871.031
50.09003 834.478
50.12643 844.252
50.16283 859.304
50.19923 875.378
50.23563 883.317
50.27203 882.484
50.30843 850.364
50.34484 844.465
50.38124 876.742
50.41764 880.776
50.45404 846.542
50.49044 891.196
50.52684 867.912
50.56324 835.512
50.59964 884.334
50.63604 879.978
50.67244 843.210
50.70884 853.154
50.74524 868.371
50.78164 824.315
50.81804 854.290
50.85444 905.322
50.89085 901.915
50.92725 875.049
50.96365 872.615
51.00005 888.915
51.03645 879.623
51.07285 849.276
51.10925 850.179
51.14565 879.399
51.18205 883.787
51.21845 880.652
51.25485 855.765
51.29125 858.677
51.32765 851.855
51.36405 854.985
51.40045 872.217
51.43686 885.803
51.47326 882.284
51.50966 846.368
51.54606 881.855
51.58246 870.698
51.61886 840.197
51.65526 837.631
51.69166 867.787
51.72806 856.342
51.76446 853.869
51.80086 904.788
51.83726 883.788
51.87366 844.983
51.91006 908.046
51.94647 819.375
51.98287 846.054
52.01927 827.029
52.05567 916.848
52.09207 834.642
52.12847 801.393
52.16487 836.193
52.20127 830.466
52.23767 879.056
52.27407 863.620
52.31047 850.514
52.34687 837.196
52.38327 856.106
52.41967 870.397
52.45607 876.346
52.49248 824.629
52.52888 837.419
52.56528 901.092
52.60168 860.604
52.63808 886.287
52.67448 911.823
52.71088 910.407
52.74728 895.682
52.78368 886.425
52.82008 888.274
52.85648 854.871
52.89288 828.258
52.92928 836.928
52.96568 860.981
53.00208 872.666
53.03849 838.884
53.07489 842.457
53.11129 859.974
53.14769 841.619
53.18409 860.484
53.22049 875.572
53.25689 910.412
53.29329 884.640
53.32969 876.354
53.36609 908.882
53.40249 898.776
53.43889 887.786
53.47529 887.468
53.51169 894.491
53.54809 901.567
53.58450 977.282
53.62090 995.357
53.65730 979.409
53.69370 992.006
53.73010 1109.211
53.76650 1154.962
53.80290 1275.051
53.83930 1342.242
53.87570 1407.144
53.91210 1281.216
53.94850 1158.387
53.98490 1032.640
54.02130 969.134
54.05770 904.511
54.09411 914.546
54.13051 883.294
54.16691 881.870
54.20331 896.767
54.23971 853.142
54.27611 851.736
54.31251 856.933
54.34891 881.496
54.38531 897.035
54.42171 878.537
54.45811 866.414
54.49451 889.823
54.53091 863.728
54.56731 874.498
54.60371 899.384
54.64012 907.091
54.67652 916.659
54.71292 916.416
54.74932 893.055
54.78572 882.749
54.82212 891.656
54.85852 864.616
54.89492 886.351
54.93132 918.947
54.96772 875.245
55.00412 858.365
55.04052 931.431
55.07692 941.703
55.11332 891.658
55.14972 883.233
55.18613 919.712
55.22253 916.074
55.25893 917.625
55.29533 939.201
55.33173 870.088
55.36813 864.809
55.40453 893.906
55.44093 879.593
55.47733 905.872
55.51373 884.710
55.55013 930.844
55.58653 929.513
55.62293 901.053
55.65933 907.031
55.69573 907.172
55.73214 934.122
55.76854 961.076
55.80494 958.251
55.84134 1010.135
55.87774 1038.089
55.91414 1037.489
55.95054 1041.138
55.98694 1126.165
56.02334 1167.066
56.05974 1233.051
56.09614 1324.491
56.13254 1431.452
56.16894 1579.515
56.20534 1775.424
56.24175 1967.161
56.27815 2285.006
56.31455 2626.646
56.35095 3197.374
56.38735 3967.218
56.42375 4805.304
56.46015 5301.395
56.49655 5035.656
56.53295 4115.985
56.56935 2952.075
56.60575 1988.804
56.64215 1542.959
56.67855 1301.593
56.71495 1151.414
56.75135 1047.827
56.78776 1031.811
56.82416 1050.017
56.86056 1002.175
56.89696 1005.325
56.93336 954.366
56.96976 941.827
57.00616 943.831
57.04256 952.978
57.07896 933.800
57.11536 934.476
57.15176 936.729
57.18816 934.152
57.22456 926.275
57.26096 963.383
57.29736 968.363
57.33377 893.975
57.37017 897.464
57.40657 950.044
57.44297 929.648
57.47937 912.339
57.51577 937.127
57.55217 923.690
57.58857 901.991
57.62497 906.767
57.66137 883.811
57.69777 905.152
57.73417 926.741
57.77057 940.163
57.80697 918.146
57.84337 911.942
57.87978 928.971
57.91618 939.514
57.95258 936.628
57.98898 931.554
58.02538 945.634
58.06178 943.568
58.09818 948.352
58.13458 955.232
58.17098 942.254
58.20738 904.657
58.24378 882.382
58.28018 960.397
58.31658 951.205
58.35298 913.062
58.38938 952.969
58.42579 941.354
58.46219 939.656
58.49859 1008.645
58.53499 1007.507
58.57139 961.782
58.60779 972.378
58.64419 939.118
58.68059 967.904
58.71699 1038.056
58.75339 995.402
58.78979 964.221
58.82619 1026.048
58.86259 1031.174
58.89899 984.513
58.93540 952.483
58.97180 968.644
59.00820 1032.222
59.04460 1027.293
59.08100 978.188
59.11740 993.316
59.15380 994.522
59.19020 976.593
59.22660 964.900
59.26300 929.975
59.29940 952.157
59.33580 993.611
59.37220 1026.008
59.40860 1027.667
59.44500 947.988
59.48141 968.771
59.51781 1048.333
59.55421 1022.378
59.59061 1002.402
59.62701 996.498
59.66341 1003.415
59.69981 1009.629
59.73621 965.002
59.77261 964.898
59.80901 952.039
59.84541 984.376
59.88181 1035.059
59.91821 1005.360
59.95461 990.641
59.99101 964.729
60.02742 960.655
60.06382 957.541
60.10022 989.561
60.13662 1018.016
60.17302 973.867
60.20942 939.927
60.24582 971.764
60.28222 1005.271
60.31862 955.297
60.35502 958.056
60.39142 990.035
60.42782 930.704
60.46422 912.428
60.50062 958.301
60.53702 951.011
60.57343 900.334
60.60983 901.380
60.64623 993.415
60.68263 987.909
60.71903 959.098
60.75543 976.815
60.79183 1007.372
60.82823 957.900
60.86463 937.698
60.90103 923.630
60.93743 859.167
60.97383 917.338
61.01023 930.730
61.04663 958.813
61.08304 909.893
61.11944 904.039
61.15584 915.145
61.19224 909.232
61.22864 949.813
61.26504 977.280
61.30144 989.989
61.33784 935.518
61.37424 951.367
61.41064 945.860
61.44704 982.910
61.48344 964.559
61.51984 907.574
61.55624 904.989
61.59264 888.086
61.62905 907.890
61.66545 956.311
61.70185 946.458
61.73825 942.844
61.77465 899.363
61.81105 939.738
61.84745 927.837
61.88385 875.390
61.92025 916.727
61.95665 917.463
61.99305 897.468
62.02945 875.153
62.06585 889.026
62.10225 921.096
62.13865 939.678
62.17506 909.616
62.21146 922.516
62.24786 956.437
62.28426 887.717
62.32066 912.752
62.35706 955.395
62.39346 901.373
62.42986 900.523
62.46626 896.776
62.50266 861.852
62.53906 879.501
62.57546 877.312
62.61186 862.504
62.64826 877.432
62.68466 912.227
62.72107 880.873
62.75747 875.311
62.79387 877.528
62.83027 880.735
62.86667 890.147
62.90307 846.249
62.93947 853.655
62.97587 864.076
63.01227 899.926
63.04867 915.138
63.08507 861.258
63.12147 877.849
63.15787 891.924
63.19427 836.183
63.23068 831.103
63.26708 873.482
63.30348 873.233
63.33988 877.822
63.37628 893.293
63.41268 840.435
63.44908 810.416
63.48548 858.536
63.52188 947.394
63.55828 865.832
63.59468 824.547
63.63108 841.365
63.66748 864.359
63.70388 861.905
63.74028 844.113
63.77669 847.925
63.81309 838.170
63.84949 831.438
63.88589 885.045
63.92229 879.822
63.95869 841.395
63.99509 818.230
64.03149 843.397
64.06789 872.474
64.10429 871.600
64.14069 861.205
64.17709 896.120
64.21349 867.375
64.24989 837.521
64.28629 876.942
64.32270 879.409
64.35910 870.810
64.39550 830.834
64.43190 822.910
64.46830 840.159
64.50470 874.437
64.54110 861.054
64.57750 811.646
64.61390 830.007
64.65030 825.318
64.68670 841.792
64.72310 851.211
64.75950 845.551
64.79590 875.807
64.83230 879.136
64.86871 886.379
64.90511 840.005
64.94151 825.071
64.97791 820.835
65.01431 832.288
65.05071 874.617
65.08711 847.480
65.12351 846.105
65.15991 846.045
65.19631 854.854
65.23271 858.934
65.26911 865.493
65.30551 882.696
65.34191 840.063
65.37832 844.904
65.41472 854.218
65.45112 879.766
65.48752 825.258
65.52392 868.470
65.56032 894.229
65.59672 902.593
65.63312 856.914
65.66952 903.910
65.70592 917.205
65.74232 878.027
65.77872 921.511
65.81512 973.553
65.85152 992.713
65.88792 1029.242
65.92433 1098.025
65.96073 1169.129
65.99713 1278.842
66.03353 1405.719
66.06993 1589.780
66.10633 1856.743
66.14273 2125.064
66.17913 2454.539
66.21553 2612.968
66.25193 2483.392
66.28833 2122.147
66.32473 1719.334
66.36113 1380.856
66.39753 1103.430
66.43393 1023.697
66.47034 941.307
66.50674 929.072
66.54314 892.457
66.57954 862.442
66.61594 897.879
66.65234 856.013
66.68874 794.853
66.72514 802.076
66.76154 824.831
66.79794 822.054
66.83434 850.125
66.87074 832.296
66.90714 818.276
66.94354 843.569
66.97994 804.783
67.01635 778.904
67.05275 800.000
67.08915 822.667
67.12555 833.951
67.16195 845.955
67.19835 838.348
67.23475 841.752
67.27115 810.457
67.30755 827.355
67.34395 810.541
67.38035 810.415
67.41675 851.190
67.45315 842.536
67.48955 883.534
67.52596 845.007
67.56236 831.134
67.59876 790.588
67.63516 772.891
67.67156 789.317
67.70796 812.599
67.74436 809.504
67.78076 775.716
67.81716 797.087
67.85356 847.777
67.88996 845.145
67.92636 846.382
67.96276 867.433
67.99916 846.088
68.03556 822.316
68.07197 830.084
68.10837 840.570
68.14477 869.565
68.18117 858.657
68.21757 820.700
68.25397 814.975
68.29037 808.204
68.32677 809.977
68.36317 826.827
68.39957 824.520
68.43597 818.532
68.47237 817.537
68.50877 823.245
68.54517 846.365
68.58157 826.394
68.61798 845.872
68.65438 860.599
68.69078 824.038
68.72718 800.166
68.76358 829.428
68.79998 847.786
68.83638 802.297
68.87278 797.857
68.90918 806.159
68.94558 834.118
68.98198 855.904
69.01838 844.527
69.05478 797.474
69.09118 812.790
69.12758 813.189
69.16399 838.059
69.20039 819.448
69.23679 803.760
69.27319 788.427
69.30959 807.686
69.34599 801.991
69.38239 838.729
69.41879 843.425
69.45519 831.811
69.49159 830.172
69.52799 806.874
69.56439 803.443
69.60079 811.082
69.63719 840.011
69.67360 843.612
69.71000 803.593
69.74640 779.427
69.78280 782.530
69.81920 764.740
69.85560 772.661
69.89200 817.501
69.92840 805.006
69.96480 822.040
70.00120 815.469
70.03760 812.997
70.07400 797.500
70.11040 791.310
70.14680 788.076
70.18320 771.289
70.21961 785.894
70.25601 818.548
70.29241 807.753
70.32881 784.322
70.36521 780.356
70.40161 784.261
70.43801 818.278
70.47441 789.510
70.51081 822.440
70.54721 841.419
70.58361 804.802
70.62001 808.116
70.65641 798.967
70.69281 790.391
70.72921 783.263
70.76562 791.814
70.80202 814.012
70.83842 812.664
70.87482 811.585
70.91122 818.483
70.94762 801.787
70.98402 771.409
71.02042 761.336
71.05682 792.151
71.09322 817.653
71.12962 821.145
71.16602 823.836
71.20242 785.064
71.23882 811.791
71.27522 767.638
71.31163 739.144
71.34803 804.506
71.38443 813.720
71.42083 770.670
71.45723 727.530
71.49363 758.643
71.53003 794.528
71.56643 754.946
71.60283 756.365
71.63923 813.911
71.67563 822.113
71.71203 799.689
71.74843 798.553
71.78483 809.575
71.82124 788.148
71.85764 791.578
71.89404 772.368
71.93044 793.076
71.96684 789.572
72.00324 784.687
72.03964 809.633
72.07604 801.058
72.11244 793.465
72.14884 758.006
72.18524 754.244
72.22164 808.344
72.25804 786.154
72.29444 785.830
72.33084 772.017
72.36725 806.216
72.40365 847.996
72.44005 774.544
72.47645 778.036
72.51285 797.520
72.54925 826.555
72.58565 823.300
72.62205 819.669
72.65845 844.090
72.69485 832.693
72.73125 783.830
72.76765 782.619
72.80405 837.259
72.84045 878.780
72.87685 886.822
72.91326 877.396
72.94966 873.722
72.98606 930.784
73.02246 1021.788
73.05886 1019.479
73.09526 986.139
73.13166 950.660
73.16806 916.588
73.20446 887.914
73.24086 857.162
73.27726 854.423
73.31366 853.268
73.35006 799.958
73.38646 747.974
73.42286 750.222
73.45927 783.047
73.49567 770.718
73.53207 773.598
73.56847 775.378
73.60487 758.425
73.64127 766.427
73.67767 780.484
73.71407 813.160
73.75047 782.588
73.78687 739.030
73.82327 754.513
73.85967 765.353
73.89607 763.962
73.93247 758.166
73.96888 758.589
74.00528 796.630
74.04168 785.115
74.07808 801.901
74.11448 805.358
74.15088 779.340
74.18728 772.700
74.22368 776.204
74.26008 763.833
74.29648 762.397
74.33288 767.564
74.36928 778.687
74.40568 804.792
74.44208 801.604
74.47848 791.511
74.51489 799.416
74.55129 868.633
74.58769 865.272
74.62409 815.341
74.66049 839.307
74.69689 881.144
74.73329 893.867
74.76969 932.382
74.80609 1006.177
74.84249 1079.046
74.87889 1145.770
74.91529 1237.919
74.95169 1359.119
74.98809 1481.863
75.02449 1777.143
75.06090 2080.941
75.09730 2358.485
75.13370 2948.263
75.17010 3580.926
75.20650 4311.033
75.24290 4884.373
75.27930 5006.730
75.31570 4624.919
75.35210 3836.285
75.38850 2999.355
75.42490 2237.076
75.46130 1679.933
75.49770 1295.320
75.53410 1139.176
75.57050 1033.870
75.60691 961.401
75.64331 902.138
75.67971 865.729
75.71611 845.446
75.75251 817.291
75.78891 807.286
75.82531 806.825
75.86171 774.525
75.89811 761.592
75.93451 767.116
75.97091 739.802
76.00731 807.245
76.04371 785.535
76.08011 744.259
76.11652 769.634
76.15292 777.153
76.18932 766.975
76.22572 748.809
76.26212 725.303
76.29852 760.205
76.33492 765.363
76.37132 753.963
76.40772 750.877
76.44412 765.261
76.48052 729.391
76.51692 740.205
76.55332 755.530
76.58972 701.490
76.62612 703.395
76.66253 737.606
76.69893 727.402
76.73533 764.692
76.77173 730.730
76.80813 738.017
76.84453 727.508
76.88093 762.841
76.91733 740.281
76.95373 727.617
76.99013 742.834
77.02653 715.887
77.06293 700.106
77.09933 738.746
77.13573 732.834
77.17213 706.900
77.20854 779.124
77.24494 761.831
77.28134 696.112
77.31774 712.312
77.35414 705.615
77.39054 720.884
77.42694 715.960
77.46334 689.258
77.49974 708.794
77.53614 735.147
77.57254 758.691
77.60894 749.956
77.64534 718.506
77.68174 702.297
77.71814 689.495
77.75455 713.701
77.79095 681.494
77.82735 686.090
77.86375 694.370
77.90015 644.285
77.93655 655.193
77.97295 694.527
78.00935 729.371
78.04575 677.479
78.08215 703.558
78.11855 699.196
78.15495 724.960
78.19135 713.696
78.22775 698.474
78.26416 708.768
78.30056 674.194
78.33696 664.645
78.37336 706.488
78.40976 683.006
78.44616 706.876
78.48256 677.950
78.51896 707.571
78.55536 692.645
78.59176 666.022
78.62816 692.981
78.66456 684.557
78.70096 650.907
78.73736 677.808
78.77376 685.814
78.81017 685.534
78.84657 717.606
78.88297 696.440
78.91937 702.948
78.95577 690.292
78.99217 693.136
79.02857 710.366
79.06497 705.674
79.10137 709.079
79.13777 640.149
79.17417 671.958
79.21057 716.220
79.24697 686.215
79.28337 705.741
79.31977 691.990
79.35618 665.635
79.39258 688.094
79.42898 684.719
79.46538 669.947
79.50178 690.807
79.53818 663.975
79.57458 669.294
79.61098 677.586
79.64738 665.870
79.68378 660.308
79.72018 675.347
79.75658 683.796
79.79298 684.956
79.82938 711.929
79.86578 730.814
79.90219 703.666
79.93859 682.043
79.97499 694.331
80.01139 697.894
80.04779 669.914
80.08419 651.711
80.12059 651.531
80.15699 652.849
80.19339 680.441
80.22979 694.206
80.26619 656.773
80.30259 665.221
80.33899 678.208
80.37539 679.846
80.41179 661.919
80.44820 659.829
80.48460 678.974
80.52100 690.569
80.55740 730.721
80.59380 692.358
80.63020 731.058
80.66660 694.313
80.70300 631.132
80.73940 667.931
80.77580 693.764
80.81220 664.519
80.84860 675.130
80.88500 659.869
80.92140 666.758
80.95781 719.754
80.99421 681.346
81.03061 634.797
81.06701 648.265
81.10341 693.642
81.13981 704.739
81.17621 668.925
81.21261 669.023
81.24901 686.992
81.28541 638.373
81.32181 671.718
81.35821 659.396
81.39461 634.127
81.43101 657.074
81.46741 646.772
81.50382 630.069
81.54022 673.932
81.57662 630.469
81.61302 636.979
81.64942 623.180
81.68582 652.157
81.72222 677.390
81.75862 659.092
81.79502 647.113
81.83142 629.804
81.86782 618.311
81.90422 695.242
81.94062 667.819
81.97702 658.048
82.01342 659.017
82.04983 659.861
82.08623 671.509
82.12263 680.158
82.15903 682.048
82.19543 658.948
82.23183 662.939
82.26823 676.381
82.30463 663.204
82.34103 657.175
82.37743 658.327
82.41383 642.122
82.45023 633.039
82.48663 658.658
82.52303 684.272
82.55943 653.340
82.59584 631.450
82.63224 635.505
82.66864 647.077
82.70504 643.045
82.74144 642.526
82.77784 671.819
82.81424 679.976
82.85064 674.658
82.88704 639.174
82.92344 641.642
82.95984 667.847
82.99624 681.879
83.03264 684.400
83.06904 676.202
83.10545 666.875
83.14185 671.912
83.17825 693.026
83.21465 681.540
83.25105 703.269
83.28745 719.585
83.32385 692.827
83.36025 705.163
83.39665 750.213
83.43305 753.838
83.46945 771.779
83.50585 823.653
83.54225 910.248
83.57865 976.207
83.61505 1038.309
83.65146 1144.103
83.68786 1255.975
83.72426 1421.222
83.76066 1625.207
83.79706 1944.586
83.83346 2260.979
83.86986 2625.104
83.90626 3067.768
83.94266 3353.352
83.97906 3313.584
84.01546 3010.481
84.05186 2559.891
84.08826 2063.204
84.12466 1651.702
84.16106 1320.147
84.19747 1054.220
84.23387 909.585
84.27027 838.178
84.30667 775.050
84.34307 728.008
84.37947 734.021
84.41587 728.646
84.45227 694.545
84.48867 668.241
84.52507 652.426
84.56147 659.614
84.59787 666.742
84.63427 646.492
84.67067 646.994
84.70707 635.279
84.74348 621.714
84.77988 632.086
84.81628 627.181
84.85268 664.678
84.88908 666.399
84.92548 661.626
84.96188 643.012
84.99828 614.772
85.03468 599.767
85.07108 606.306
85.10748 631.908
85.14388 622.538
85.18028 622.968
85.21668 608.871
85.25309 599.852
85.28949 622.903
85.32589 631.512
85.36229 599.837
85.39869 596.164
85.43509 585.126
85.47149 569.724
85.50789 608.548
85.54429 625.916
85.58069 601.715
85.61709 619.686
85.65349 605.000
85.68989 593.911
85.72629 605.164
85.76269 585.208
85.79910 579.374
85.83550 613.725
85.87190 622.873
85.90830 603.188
85.94470 591.116
85.98110 596.923
86.01750 603.797
86.05390 609.248
86.09030 618.176
86.12670 608.814
86.16310 580.980
86.19950 607.001
86.23590 614.880
86.27230 593.760
86.30870 579.243
86.34511 581.868
86.38151 583.227
86.41791 575.826
86.45431 575.524
86.49071 581.964
86.52711 601.063
86.56351 631.948
86.59991 623.254
86.63631 581.520
86.67271 587.473
86.70911 600.714
86.74551 617.688
86.78191 603.272
86.81831 579.902
86.85471 560.559
86.89112 560.455
86.92752 604.684
86.96392 602.959
87.00032 572.512
87.03672 571.144
87.07312 587.018
87.10952 588.495
87.14592 567.377
87.18232 554.966
87.21872 621.097
87.25512 621.797
87.29152 595.923
87.32792 588.704
87.36432 590.485
87.40073 585.362
87.43713 568.617
87.47353 602.629
87.50993 608.909
87.54633 587.661
87.58273 576.907
87.61913 589.623
87.65553 601.123
87.69193 566.937
87.72833 535.432
87.76473 565.192
87.80113 570.401
87.83753 553.043
87.87393 562.389
87.91033 549.512
87.94674 539.213
87.98314 567.669
88.01954 585.587
88.05594 574.859
88.09234 571.244
88.12874 589.321
88.16514 593.679
88.20154 568.912
88.23794 560.808
88.27434 574.009
88.31074 587.347
88.34714 589.372
88.38354 590.533
88.41994 600.302
88.45634 562.836
88.49275 566.867
88.52915 575.799
88.56555 555.414
88.60195 546.281
88.63835 534.846
88.67475 546.950
88.71115 533.405
88.74755 558.480
88.78395 573.247
88.82035 542.659
88.85675 575.875
88.89315 610.096
88.92955 574.312
88.96595 565.697
89.00235 572.241
89.03876 550.714
89.07516 543.133
89.11156 552.532
89.14796 562.400
89.18436 546.916
89.22076 530.313
89.25716 533.529
89.29356 551.468
89.32996 573.683
89.36636 562.440
89.40276 548.837
89.43916 527.905
89.47556 514.006
89.51196 533.069
89.54837 563.635
89.58477 581.682
89.62117 589.826
89.65757 585.347
89.69397 562.860
89.73037 555.281
89.76677 574.887
89.80317 547.195
89.83957 561.565
89.87597 559.908
89.91237 567.198
89.94877 603.921
89.98517 597.285
90.02157 582.454
90.05797 591.040
90.09438 604.094
90.13078 594.104
90.16718 606.152
90.20358 668.226
90.23998 689.599
90.27638 735.366
90.31278 738.931
90.34918 721.249
90.38558 709.071
90.42198 669.136
90.45838 654.604
90.49478 672.363
90.53118 652.389
90.56758 611.170
90.60398 589.522
90.64039 574.408
90.67679 564.068
90.71319 562.819
90.74959 584.288
90.78599 579.457
90.82239 537.467
90.85879 526.351
90.89519 549.883
90.93159 545.072
90.96799 552.589
91.00439 557.418
91.04079 545.028
91.07719 558.976
91.11359 559.828
91.14999 539.308
91.18640 517.832
91.22280 512.028
91.25920 521.074
91.29560 531.779
91.33200 527.196
91.36840 501.689
91.40480 515.130
91.44120 541.747
91.47760 533.855
91.51400 541.699
91.55040 532.679
91.58680 509.908
91.62320 512.920
91.65960 512.824
91.69601 489.450
91.73241 528.840
91.76881 549.897
91.80521 551.667
91.84161 532.617
91.87801 503.213
91.91441 504.901
91.95081 528.484
91.98721 568.402
92.02361 551.133
92.06001 534.575
92.09641 568.435
92.13281 549.788
92.16921 545.429
92.20561 558.865
92.24202 557.959
92.27842 538.818
92.31482 528.021
92.35122 542.227
92.38762 570.780
92.42402 573.912
92.46042 561.590
92.49682 545.086
92.53322 509.332
92.56962 505.671
92.60602 519.829
92.64242 545.606
92.67882 557.670
92.71522 541.506
92.75162 537.855
92.78803 507.473
92.82443 505.590
92.86083 538.755
92.89723 544.959
92.93363 524.213
92.97003 562.749
93.00643 535.782
93.04283 490.048
93.07923 513.949
93.11563 547.799
93.15203 509.540
93.18843 512.916
93.22483 537.408
93.26123 521.644
93.29763 504.197
93.33404 543.325
93.37044 523.267
93.40684 507.071
93.44324 531.778
93.47964 551.588
93.51604 537.385
93.55244 529.884
93.58884 533.609
93.62524 547.226
93.66164 562.309
93.69804 561.355
93.73444 547.857
93.77084 570.690
93.80724 564.374
93.84365 518.189
93.88005 507.908
93.91645 549.010
93.95285 529.771
93.98925 503.991
94.02565 523.060
94.06205 558.489
94.09845 567.984
94.13485 564.126
94.17125 549.428
94.20765 522.027
94.24405 510.930
94.28045 531.844
94.31685 526.463
94.35325 516.747
94.38966 517.626
94.42606 523.565
94.46246 525.954
94.49886 521.732
94.53526 520.206
94.57166 515.188
94.60806 510.975
94.64446 514.085
94.68086 516.158
94.71726 530.137
94.75366 511.649
94.79006 491.696
94.82646 510.397
94.86286 512.999
94.89926 511.068
94.93567 556.834
94.97207 579.523
95.00847 528.693
95.04487 513.917
95.08127 565.830
95.11767 572.074
95.15407 543.551
95.19047 544.395
95.22687 548.634
95.26327 558.147
95.29967 518.413
95.33607 503.934
95.37247 546.469
95.40887 535.671
95.44527 534.084
95.48168 520.930
95.51808 498.574
95.55448 491.615
95.59088 492.243
95.62728 503.910
95.66368 531.015
95.70008 527.960
95.73648 499.466
95.77288 515.909
95.80928 503.670
95.84568 499.311
95.88208 514.651
95.91848 525.015
95.95488 532.099
95.99129 517.098
96.02769 526.280
96.06409 538.702
96.10049 519.075
96.13689 514.480
96.17329 507.799
96.20969 498.818
96.24609 511.505
96.28249 539.319
96.31889 532.839
96.35529 525.629
96.39169 510.744
96.42809 496.219
96.46449 509.646
96.50089 531.687
96.53730 551.742
96.57370 547.371
96.61010 522.561
96.64650 513.509
96.68290 527.784
96.71930 517.281
96.75570 503.478
96.79210 510.684
96.82850 513.068
96.86490 525.719
96.90130 529.978
96.93770 513.573
96.97410 502.629
97.01050 526.353
97.04690 529.603
97.08331 518.290
97.11971 506.073
97.15611 495.997
97.19251 504.283
97.22891 498.150
97.26531 503.042
97.30171 521.500
97.33811 519.798
97.37451 528.392
97.41091 520.986
97.44731 525.364
97.48371 539.669
97.52011 501.510
97.55651 492.571
97.59291 498.961
97.62932 497.000
97.66572 497.000
