# Supplementary material for: Bioavailable phosphite in the surface ocean during the Great Oxidation Event
Source: Nat Commun. 2025 May 24;16:4825. doi: 10.1038/s41467-025-59963-0 (PMC12102248; doi:10.1038/s41467-025-59963-0)
Supplement: Supplementary file 6 — Supplementary Data 4 [file 41467_2025_59963_MOESM6_ESM.zip › XRD data Experimental precipitate/10 uM P(V) Seawater-Si pH7.xy]

6.51842 1539.000
6.55482 1642.391
6.59122 1567.386
6.62762 1585.024
6.66402 1582.788
6.70042 1503.918
6.73682 1535.831
6.77322 1552.573
6.80962 1573.325
6.84603 1569.695
6.88243 1591.871
6.91883 1541.016
6.95523 1474.607
6.99163 1494.988
7.02803 1508.621
7.06443 1495.269
7.10083 1513.428
7.13723 1433.512
7.17363 1450.249
7.21003 1495.552
7.24643 1455.282
7.28283 1412.070
7.31923 1435.140
7.35563 1455.731
7.39204 1396.010
7.42844 1451.376
7.46484 1373.831
7.50124 1455.578
7.53764 1471.047
7.57404 1454.368
7.61044 1465.730
7.64684 1424.129
7.68324 1405.220
7.71964 1433.243
7.75604 1429.345
7.79244 1443.762
7.82884 1377.358
7.86524 1378.270
7.90165 1397.831
7.93805 1348.954
7.97445 1346.910
8.01085 1416.564
8.04725 1426.369
8.08365 1359.412
8.12005 1381.376
8.15645 1326.678
8.19285 1370.370
8.22925 1391.396
8.26565 1328.224
8.30205 1331.147
8.33845 1260.794
8.37485 1338.919
8.41125 1331.844
8.44766 1316.811
8.48406 1362.224
8.52046 1388.715
8.55686 1296.491
8.59326 1265.286
8.62966 1328.230
8.66606 1308.823
8.70246 1340.849
8.73886 1263.656
8.77526 1267.038
8.81166 1301.365
8.84806 1259.580
8.88446 1267.964
8.92086 1235.650
8.95726 1203.027
8.99367 1233.987
9.03007 1239.324
9.06647 1217.692
9.10287 1283.683
9.13927 1258.551
9.17567 1265.464
9.21207 1242.053
9.24847 1267.196
9.28487 1235.626
9.32127 1211.144
9.35767 1181.021
9.39407 1209.638
9.43047 1201.859
9.46687 1206.394
9.50327 1240.130
9.53968 1234.017
9.57608 1182.475
9.61248 1204.408
9.64888 1202.140
9.68528 1268.735
9.72168 1172.962
9.75808 1167.343
9.79448 1146.016
9.83088 1185.528
9.86728 1183.273
9.90368 1180.743
9.94008 1217.735
9.97648 1199.280
10.01288 1155.835
10.04929 1157.582
10.08569 1188.215
10.12209 1179.217
10.15849 1185.693
10.19489 1203.174
10.23129 1191.431
10.26769 1194.917
10.30409 1178.253
10.34049 1187.011
10.37689 1151.336
10.41329 1162.416
10.44969 1156.230
10.48609 1180.828
10.52249 1168.474
10.55889 1143.589
10.59530 1184.732
10.63170 1119.109
10.66810 1144.165
10.70450 1186.637
10.74090 1168.098
10.77730 1137.165
10.81370 1129.598
10.85010 1169.808
10.88650 1155.905
10.92290 1111.038
10.95930 1127.839
10.99570 1179.768
11.03210 1198.524
11.06850 1100.239
11.10490 1153.243
11.14131 1151.304
11.17771 1091.446
11.21411 1156.155
11.25051 1148.935
11.28691 1186.462
11.32331 1180.355
11.35971 1162.832
11.39611 1155.095
11.43251 1115.322
11.46891 1142.965
11.50531 1190.613
11.54171 1112.395
11.57811 1117.904
11.61451 1166.023
11.65091 1128.787
11.68732 1131.947
11.72372 1132.108
11.76012 1114.209
11.79652 1151.927
11.83292 1154.549
11.86932 1114.110
11.90572 1109.097
11.94212 1135.299
11.97852 1175.769
12.01492 1133.710
12.05132 1181.855
12.08772 1169.597
12.12412 1114.061
12.16052 1118.679
12.19693 1134.363
12.23333 1139.323
12.26973 1154.090
12.30613 1132.677
12.34253 1109.967
12.37893 1102.396
12.41533 1117.642
12.45173 1120.836
12.48813 1117.865
12.52453 1101.662
12.56093 1179.483
12.59733 1149.173
12.63373 1159.338
12.67013 1127.478
12.70653 1153.669
12.74294 1115.789
12.77934 1062.911
12.81574 1108.220
12.85214 1127.225
12.88854 1130.136
12.92494 1197.769
12.96134 1174.234
12.99774 1151.336
13.03414 1145.583
13.07054 1196.689
13.10694 1159.707
13.14334 1165.943
13.17974 1170.285
13.21614 1182.583
13.25254 1175.734
13.28895 1155.793
13.32535 1151.424
13.36175 1172.571
13.39815 1215.178
13.43455 1201.635
13.47095 1133.035
13.50735 1161.036
13.54375 1134.392
13.58015 1113.178
13.61655 1178.795
13.65295 1227.976
13.68935 1147.633
13.72575 1182.672
13.76215 1153.693
13.79855 1155.656
13.83496 1153.226
13.87136 1219.892
13.90776 1156.013
13.94416 1177.531
13.98056 1166.171
14.01696 1175.414
14.05336 1203.010
14.08976 1161.070
14.12616 1206.025
14.16256 1171.583
14.19896 1185.068
14.23536 1159.720
14.27176 1191.226
14.30816 1152.152
14.34457 1167.870
14.38097 1171.979
14.41737 1182.372
14.45377 1183.264
14.49017 1138.886
14.52657 1147.607
14.56297 1185.517
14.59937 1077.640
14.63577 1116.823
14.67217 1211.670
14.70857 1225.054
14.74497 1185.772
14.78137 1138.315
14.81777 1192.521
14.85417 1208.247
14.89058 1153.384
14.92698 1163.789
14.96338 1162.091
14.99978 1118.602
15.03618 1151.086
15.07258 1178.566
15.10898 1207.475
15.14538 1152.941
15.18178 1201.424
15.21818 1211.595
15.25458 1202.882
15.29098 1189.146
15.32738 1229.043
15.36378 1213.241
15.40018 1174.392
15.43659 1205.290
15.47299 1216.961
15.50939 1245.512
15.54579 1187.147
15.58219 1203.931
15.61859 1231.159
15.65499 1254.253
15.69139 1212.818
15.72779 1239.587
15.76419 1276.067
15.80059 1189.083
15.83699 1158.374
15.87339 1157.957
15.90979 1174.502
15.94619 1215.556
15.98260 1201.682
16.01900 1234.374
16.05540 1227.782
16.09180 1236.847
16.12820 1214.283
16.16460 1189.982
16.20100 1215.735
16.23740 1232.807
16.27380 1259.688
16.31020 1256.004
16.34660 1215.537
16.38300 1210.417
16.41940 1232.973
16.45580 1251.783
16.49221 1225.147
16.52861 1236.265
16.56501 1276.897
16.60141 1230.334
16.63781 1239.729
16.67421 1248.945
16.71061 1284.738
16.74701 1253.342
16.78341 1269.419
16.81981 1298.088
16.85621 1246.106
16.89261 1291.373
16.92901 1251.700
16.96541 1265.056
17.00181 1262.309
17.03822 1248.993
17.07462 1272.034
17.11102 1267.207
17.14742 1273.434
17.18382 1314.062
17.22022 1356.330
17.25662 1363.500
17.29302 1314.669
17.32942 1298.465
17.36582 1294.431
17.40222 1285.419
17.43862 1313.609
17.47502 1351.230
17.51142 1299.216
17.54782 1303.198
17.58423 1322.555
17.62063 1325.385
17.65703 1343.094
17.69343 1302.004
17.72983 1318.716
17.76623 1379.434
17.80263 1378.552
17.83903 1338.769
17.87543 1336.282
17.91183 1331.534
17.94823 1369.318
17.98463 1382.435
18.02103 1347.821
18.05743 1378.729
18.09383 1376.120
18.13024 1405.474
18.16664 1424.175
18.20304 1396.692
18.23944 1375.999
18.27584 1417.562
18.31224 1475.779
18.34864 1362.612
18.38504 1347.285
18.42144 1412.992
18.45784 1419.409
18.49424 1360.923
18.53064 1456.096
18.56704 1440.503
18.60344 1502.933
18.63984 1418.033
18.67625 1481.564
18.71265 1469.301
18.74905 1420.272
18.78545 1429.458
18.82185 1456.454
18.85825 1465.779
18.89465 1382.328
18.93105 1411.306
18.96745 1440.134
19.00385 1489.837
19.04025 1437.428
19.07665 1442.158
19.11305 1493.527
19.14945 1505.532
19.18586 1451.125
19.22226 1492.123
19.25866 1500.775
19.29506 1563.965
19.33146 1482.608
19.36786 1525.225
19.40426 1492.350
19.44066 1489.578
19.47706 1515.084
19.51346 1530.389
19.54986 1480.726
19.58626 1559.290
19.62266 1542.969
19.65906 1541.149
19.69546 1533.742
19.73187 1566.839
19.76827 1623.670
19.80467 1639.366
19.84107 1593.160
19.87747 1573.542
19.91387 1567.421
19.95027 1589.171
19.98667 1628.011
20.02307 1560.178
20.05947 1618.337
20.09587 1578.901
20.13227 1634.252
20.16867 1618.678
20.20507 1651.146
20.24147 1666.184
20.27788 1644.828
20.31428 1592.154
20.35068 1616.731
20.38708 1593.156
20.42348 1604.525
20.45988 1634.529
20.49628 1681.798
20.53268 1631.562
20.56908 1616.182
20.60548 1663.119
20.64188 1662.330
20.67828 1631.978
20.71468 1665.839
20.75108 1720.838
20.78748 1713.433
20.82389 1634.089
20.86029 1622.693
20.89669 1688.898
20.93309 1664.604
20.96949 1720.704
21.00589 1699.954
21.04229 1709.585
21.07869 1721.974
21.11509 1743.573
21.15149 1695.898
21.18789 1682.942
21.22429 1736.335
21.26069 1726.340
21.29709 1746.243
21.33350 1693.725
21.36990 1699.784
21.40630 1775.441
21.44270 1748.004
21.47910 1754.709
21.51550 1677.211
21.55190 1697.967
21.58830 1706.747
21.62470 1697.726
21.66110 1739.793
21.69750 1759.528
21.73390 1794.630
21.77030 1792.392
21.80670 1829.882
21.84310 1819.179
21.87951 1773.407
21.91591 1733.590
21.95231 1718.683
21.98871 1742.546
22.02511 1792.095
22.06151 1840.281
22.09791 1769.004
22.13431 1755.744
22.17071 1787.083
22.20711 1814.796
22.24351 1862.539
22.27991 1874.985
22.31631 1808.232
22.35271 1770.686
22.38911 1800.265
22.42552 1844.162
22.46192 1807.877
22.49832 1874.513
22.53472 1846.897
22.57112 1820.588
22.60752 1874.926
22.64392 1865.135
22.68032 1865.956
22.71672 1886.495
22.75312 1908.531
22.78952 2001.795
22.82592 1974.033
22.86232 2012.811
22.89872 1950.666
22.93512 1889.901
22.97153 1879.684
23.00793 1872.129
23.04433 1908.148
23.08073 1874.603
23.11713 1958.920
23.15353 1938.330
23.18993 1849.249
23.22633 1917.012
23.26273 1997.301
23.29913 1959.061
23.33553 1938.632
23.37193 1893.497
23.40833 1886.136
23.44473 1850.137
23.48114 1871.572
23.51754 1896.494
23.55394 1820.548
23.59034 1868.338
23.62674 1844.728
23.66314 1856.370
23.69954 1923.221
23.73594 1841.474
23.77234 1877.313
23.80874 1874.361
23.84514 1890.327
23.88154 1874.499
23.91794 1882.809
23.95434 1846.692
23.99074 1900.735
24.02715 1894.499
24.06355 1872.933
24.09995 1907.039
24.13635 1874.695
24.17275 1904.638
24.20915 1915.131
24.24555 1948.415
24.28195 1937.163
24.31835 1852.908
24.35475 1886.457
24.39115 1817.863
24.42755 1849.316
24.46395 1871.910
24.50035 1901.042
24.53675 1887.108
24.57316 1895.462
24.60956 1884.965
24.64596 1869.966
24.68236 1870.947
24.71876 1874.828
24.75516 1926.915
24.79156 1903.006
24.82796 1918.538
24.86436 1909.250
24.90076 1824.420
24.93716 1874.268
24.97356 1928.833
25.00996 1842.532
25.04636 1925.613
25.08276 1859.016
25.11917 1799.150
25.15557 1877.491
25.19197 1861.477
25.22837 1878.186
25.26477 1862.337
25.30117 1855.631
25.33757 1844.211
25.37397 1852.569
25.41037 1907.875
25.44677 1904.268
25.48317 1878.958
25.51957 1871.420
25.55597 1818.454
25.59237 1816.164
25.62878 1827.688
25.66518 1865.864
25.70158 1872.711
25.73798 1886.063
25.77438 1967.239
25.81078 1908.019
25.84718 1905.566
25.88358 1890.456
25.91998 1877.909
25.95638 1892.940
25.99278 1866.770
26.02918 1938.930
26.06558 1982.856
26.10198 1924.484
26.13838 1860.394
26.17479 1904.998
26.21119 1870.989
26.24759 1915.019
26.28399 1901.935
26.32039 1916.839
26.35679 1881.760
26.39319 1886.359
26.42959 2000.991
26.46599 1988.827
26.50239 1989.390
26.53879 2083.707
26.57519 2120.692
26.61159 2110.147
26.64799 2100.268
26.68439 2209.404
26.72080 2285.904
26.75720 2257.412
26.79360 2089.418
26.83000 2099.328
26.86640 2079.825
26.90280 2034.894
26.93920 2122.941
26.97560 2149.744
27.01200 2115.396
27.04840 2267.515
27.08480 2361.907
27.12120 2439.726
27.15760 2513.717
27.19400 2640.235
27.23040 2846.637
27.26681 3068.424
27.30321 3515.043
27.33961 4185.595
27.37601 4961.088
27.41241 4156.900
27.44881 2721.860
27.48521 2092.039
27.52161 1982.598
27.55801 1967.605
27.59441 1923.146
27.63081 1860.508
27.66721 1860.380
27.70361 1860.563
27.74001 1835.218
27.77642 1798.100
27.81282 1842.197
27.84922 1842.459
27.88562 1857.668
27.92202 1851.752
27.95842 1891.395
27.99482 1819.431
28.03122 1826.556
28.06762 1872.796
28.10402 1938.180
28.14042 1881.529
28.17682 1873.489
28.21322 1906.988
28.24962 1826.014
28.28602 1805.933
28.32243 1798.829
28.35883 1823.742
28.39523 1803.262
28.43163 1813.856
28.46803 1815.067
28.50443 1825.422
28.54083 1833.335
28.57723 1759.923
28.61363 1795.821
28.65003 1822.465
28.68643 1799.267
28.72283 1807.820
28.75923 1822.892
28.79563 1797.884
28.83203 1859.549
28.86844 1875.141
28.90484 1840.193
28.94124 1815.363
28.97764 1741.607
29.01404 1755.585
29.05044 1841.238
29.08684 1905.187
29.12324 1886.778
29.15964 1825.426
29.19604 1859.240
29.23244 1848.269
29.26884 1773.063
29.30524 1773.297
29.34164 1812.079
29.37804 1812.259
29.41445 1810.119
29.45085 1827.632
29.48725 1822.671
29.52365 1783.833
29.56005 1819.522
29.59645 1845.447
29.63285 1823.357
29.66925 1782.227
29.70565 1815.532
29.74205 1889.609
29.77845 1863.142
29.81485 1811.121
29.85125 1850.235
29.88765 1834.726
29.92406 1912.042
29.96046 1995.153
29.99686 1881.168
30.03326 1818.455
30.06966 1778.401
30.10606 1800.332
30.14246 1812.049
30.17886 1740.953
30.21526 1813.347
30.25166 1777.582
30.28806 1820.116
30.32446 1775.562
30.36086 1830.814
30.39726 1805.429
30.43366 1832.485
30.47007 1861.398
30.50647 1855.843
30.54287 1908.937
30.57927 1901.009
30.61567 1931.728
30.65207 1988.009
30.68847 1952.209
30.72487 1982.627
30.76127 2051.044
30.79767 2112.536
30.83407 2165.258
30.87047 2269.005
30.90687 2380.463
30.94327 2480.569
30.97967 2550.655
31.01608 2612.091
31.05248 2741.289
31.08888 2910.648
31.12528 3142.357
31.16168 3306.405
31.19808 3581.826
31.23448 3919.947
31.27088 4424.876
31.30728 4873.021
31.34368 5117.194
31.38008 5565.548
31.41648 6215.975
31.45288 7704.981
31.48928 8875.863
31.52568 9912.620
31.56209 11761.626
31.59849 14525.972
31.63489 19162.636
31.67129 28079.086
31.70769 37427.095
31.74409 32345.710
31.78049 15447.759
31.81689 5270.838
31.85329 2806.539
31.88969 2266.774
31.92609 2003.145
31.96249 1985.121
31.99889 1859.619
32.03529 1878.279
32.07170 1787.257
32.10810 1800.863
32.14450 1803.047
32.18090 1766.724
32.21730 1757.351
32.25370 1719.592
32.29010 1748.316
32.32650 1777.856
32.36290 1689.405
32.39930 1720.578
32.43570 1648.104
32.47210 1706.061
32.50850 1739.763
32.54490 1696.218
32.58130 1741.569
32.61771 1670.873
32.65411 1650.612
32.69051 1662.322
32.72691 1684.061
32.76331 1705.084
32.79971 1624.145
32.83611 1597.324
32.87251 1669.109
32.90891 1619.534
32.94531 1624.814
32.98171 1668.316
33.01811 1663.790
33.05451 1638.085
33.09091 1606.417
33.12731 1610.939
33.16372 1587.209
33.20012 1579.157
33.23652 1631.508
33.27292 1561.661
33.30932 1669.721
33.34572 1655.237
33.38212 1606.908
33.41852 1576.170
33.45492 1624.742
33.49132 1580.692
33.52772 1587.115
33.56412 1646.916
33.60052 1666.856
33.63692 1616.959
33.67332 1624.536
33.70973 1622.091
33.74613 1610.943
33.78253 1603.851
33.81893 1590.888
33.85533 1559.225
33.89173 1622.336
33.92813 1551.924
33.96453 1595.559
34.00093 1665.019
34.03733 1587.064
34.07373 1584.574
34.11013 1529.512
34.14653 1532.530
34.18293 1555.589
34.21934 1479.259
34.25574 1639.820
34.29214 1616.622
34.32854 1564.713
34.36494 1558.141
34.40134 1574.951
34.43774 1544.663
34.47414 1546.143
34.51054 1557.218
34.54694 1511.960
34.58334 1511.862
34.61974 1590.485
34.65614 1553.548
34.69254 1479.221
34.72894 1538.936
34.76535 1502.252
34.80175 1510.708
34.83815 1578.362
34.87455 1531.106
34.91095 1502.265
34.94735 1501.385
34.98375 1532.461
35.02015 1516.123
35.05655 1467.922
35.09295 1516.312
35.12935 1520.384
35.16575 1524.897
35.20215 1503.369
35.23855 1512.357
35.27495 1533.810
35.31136 1534.121
35.34776 1541.300
35.38416 1479.453
35.42056 1468.614
35.45696 1484.391
35.49336 1529.985
35.52976 1439.092
35.56616 1470.561
35.60256 1435.316
35.63896 1435.674
35.67536 1476.559
35.71176 1444.280
35.74816 1494.779
35.78456 1514.387
35.82096 1469.140
35.85737 1471.712
35.89377 1447.380
35.93017 1421.825
35.96657 1426.062
36.00297 1478.548
36.03937 1418.985
36.07577 1452.707
36.11217 1422.988
36.14857 1390.818
36.18497 1449.240
36.22137 1417.483
36.25777 1393.231
36.29417 1421.346
36.33057 1409.776
36.36698 1373.046
36.40338 1379.183
36.43978 1382.115
36.47618 1411.687
36.51258 1416.583
36.54898 1349.906
36.58538 1331.084
36.62178 1327.286
36.65818 1417.968
36.69458 1361.894
36.73098 1353.591
36.76738 1356.760
36.80378 1316.779
36.84018 1301.320
36.87658 1325.721
36.91299 1334.508
36.94939 1350.647
36.98579 1335.461
37.02219 1327.098
37.05859 1368.845
37.09499 1328.062
37.13139 1294.645
37.16779 1328.871
37.20419 1321.953
37.24059 1277.078
37.27699 1251.551
37.31339 1305.369
37.34979 1286.759
37.38619 1347.761
37.42259 1357.436
37.45900 1331.151
37.49540 1296.787
37.53180 1318.319
37.56820 1315.015
37.60460 1317.363
37.64100 1311.340
37.67740 1236.938
37.71380 1234.629
37.75020 1277.448
37.78660 1304.832
37.82300 1300.963
37.85940 1278.534
37.89580 1303.731
37.93220 1335.247
37.96860 1310.511
38.00501 1344.394
38.04141 1367.268
38.07781 1276.568
38.11421 1310.247
38.15061 1336.771
38.18701 1310.070
38.22341 1324.063
38.25981 1293.881
38.29621 1259.326
38.33261 1250.633
38.36901 1232.898
38.40541 1225.108
38.44181 1231.180
38.47821 1299.486
38.51461 1266.702
38.55102 1277.259
38.58742 1262.101
38.62382 1233.744
38.66022 1216.879
38.69662 1250.912
38.73302 1239.933
38.76942 1261.719
38.80582 1213.846
38.84222 1231.761
38.87862 1222.649
38.91502 1216.525
38.95142 1193.186
38.98782 1241.449
39.02422 1231.994
39.06063 1216.414
39.09703 1230.269
39.13343 1205.935
39.16983 1183.582
39.20623 1227.657
39.24263 1201.249
39.27903 1233.953
39.31543 1205.423
39.35183 1231.742
39.38823 1168.558
39.42463 1216.527
39.46103 1221.531
39.49743 1195.744
39.53383 1224.402
39.57023 1194.913
39.60664 1187.642
39.64304 1186.194
39.67944 1153.184
39.71584 1122.798
39.75224 1194.528
39.78864 1250.838
39.82504 1239.927
39.86144 1227.895
39.89784 1207.468
39.93424 1197.768
39.97064 1229.944
40.00704 1162.732
40.04344 1168.861
40.07984 1173.824
40.11624 1192.630
40.15265 1195.079
40.18905 1215.545
40.22545 1194.515
40.26185 1223.465
40.29825 1264.476
40.33465 1199.863
40.37105 1164.475
40.40745 1175.182
40.44385 1164.198
40.48025 1193.723
40.51665 1164.967
40.55305 1150.080
40.58945 1197.707
40.62585 1217.800
40.66225 1209.356
40.69866 1178.369
40.73506 1195.665
40.77146 1194.746
40.80786 1191.901
40.84426 1211.641
40.88066 1171.161
40.91706 1177.400
40.95346 1195.986
40.98986 1203.553
41.02626 1143.037
41.06266 1196.573
41.09906 1186.316
41.13546 1147.495
41.17186 1157.779
41.20827 1125.678
41.24467 1180.717
41.28107 1192.410
41.31747 1161.766
41.35387 1168.950
41.39027 1151.737
41.42667 1145.276
41.46307 1156.192
41.49947 1163.723
41.53587 1130.960
41.57227 1164.375
41.60867 1180.374
41.64507 1166.914
41.68147 1157.661
41.71787 1152.053
41.75428 1152.460
41.79068 1154.795
41.82708 1135.425
41.86348 1144.285
41.89988 1124.282
41.93628 1136.492
41.97268 1181.465
42.00908 1165.206
42.04548 1136.258
42.08188 1132.520
42.11828 1166.936
42.15468 1139.655
42.19108 1144.258
42.22748 1157.866
42.26388 1172.178
42.30029 1125.878
42.33669 1100.711
42.37309 1126.093
42.40949 1157.776
42.44589 1145.325
42.48229 1158.330
42.51869 1129.874
42.55509 1117.205
42.59149 1127.693
42.62789 1127.017
42.66429 1148.373
42.70069 1151.789
42.73709 1171.220
42.77349 1126.017
42.80989 1209.246
42.84630 1186.104
42.88270 1148.937
42.91910 1167.860
42.95550 1174.740
42.99190 1144.263
43.02830 1187.808
43.06470 1195.252
43.10110 1124.553
43.13750 1093.976
43.17390 1079.463
43.21030 1096.907
43.24670 1168.583
43.28310 1182.664
43.31950 1135.971
43.35591 1134.666
43.39231 1098.967
43.42871 1121.581
43.46511 1126.251
43.50151 1110.949
43.53791 1119.463
43.57431 1135.077
43.61071 1124.084
43.64711 1125.297
43.68351 1058.114
43.71991 1060.759
43.75631 1094.597
43.79271 1093.992
43.82911 1091.226
43.86551 1090.514
43.90192 1112.036
43.93832 1093.420
43.97472 1114.170
44.01112 1130.581
44.04752 1106.805
44.08392 1157.545
44.12032 1121.913
44.15672 1078.665
44.19312 1082.843
44.22952 1132.671
44.26592 1126.033
44.30232 1136.919
44.33872 1116.186
44.37512 1163.779
44.41152 1082.596
44.44793 1134.711
44.48433 1170.376
44.52073 1246.707
44.55713 1220.948
44.59353 1274.036
44.62993 1286.516
44.66633 1323.052
44.70273 1385.828
44.73913 1407.661
44.77553 1448.985
44.81193 1524.713
44.84833 1550.794
44.88473 1682.510
44.92113 1787.696
44.95753 1958.157
44.99394 2095.327
45.03034 2379.634
45.06674 2654.417
45.10314 2973.249
45.13954 3230.774
45.17594 3852.761
45.21234 4608.104
45.24874 5601.892
45.28514 7017.384
45.32154 8872.940
45.35794 11767.660
45.39434 16358.138
45.43074 21436.452
45.46714 22809.051
45.50355 17011.392
45.53995 8545.909
45.57635 3731.817
45.61275 2143.285
45.64915 1674.046
45.68555 1490.052
45.72195 1313.276
45.75835 1230.579
45.79475 1209.169
45.83115 1163.180
45.86755 1159.872
45.90395 1208.011
45.94035 1125.386
45.97675 1112.702
46.01315 1088.963
46.04956 1090.521
46.08596 1072.995
46.12236 1098.147
46.15876 1105.415
46.19516 1078.607
46.23156 1071.892
46.26796 1038.510
46.30436 1101.174
46.34076 1085.682
46.37716 1082.423
46.41356 1090.477
46.44996 1058.956
46.48636 1091.255
46.52276 1069.977
46.55916 1047.387
46.59557 1045.058
46.63197 1036.736
46.66837 1018.892
46.70477 1032.648
46.74117 1123.731
46.77757 1062.910
46.81397 1104.534
46.85037 1082.573
46.88677 1047.064
46.92317 1023.918
46.95957 1045.977
46.99597 1016.680
47.03237 1011.643
47.06877 978.370
47.10517 999.356
47.14158 1029.071
47.17798 1028.562
47.21438 1011.814
47.25078 1005.547
47.28718 1018.890
47.32358 1018.716
47.35998 1023.706
47.39638 1001.487
47.43278 988.085
47.46918 1015.037
47.50558 982.855
47.54198 1045.836
47.57838 1005.992
47.61478 1004.971
47.65119 1058.145
47.68759 1029.214
47.72399 1029.774
47.76039 1001.156
47.79679 980.063
47.83319 1012.278
47.86959 961.159
47.90599 984.954
47.94239 1035.155
47.97879 987.642
48.01519 1006.392
48.05159 987.661
48.08799 954.466
48.12439 977.380
48.16079 968.974
48.19720 969.173
48.23360 977.275
48.27000 999.589
48.30640 993.841
48.34280 980.400
48.37920 924.335
48.41560 959.028
48.45200 990.054
48.48840 969.917
48.52480 951.419
48.56120 968.204
48.59760 1025.148
48.63400 972.344
48.67040 951.073
48.70680 941.645
48.74321 944.354
48.77961 924.857
48.81601 954.157
48.85241 945.871
48.88881 899.852
48.92521 928.326
48.96161 977.229
48.99801 926.041
49.03441 911.600
49.07081 956.687
49.10721 969.511
49.14361 951.012
49.18001 1018.905
49.21641 979.122
49.25281 966.673
49.28922 925.994
49.32562 955.723
49.36202 966.276
49.39842 938.815
49.43482 992.617
49.47122 931.587
49.50762 997.973
49.54402 1005.422
49.58042 957.623
49.61682 906.146
49.65322 897.245
49.68962 924.741
49.72602 920.370
49.76242 984.250
49.79883 950.477
49.83523 927.419
49.87163 976.611
49.90803 937.662
49.94443 934.873
49.98083 958.373
50.01723 928.936
50.05363 913.278
50.09003 921.731
50.12643 963.675
50.16283 961.293
50.19923 944.351
50.23563 930.464
50.27203 969.098
50.30843 967.799
50.34484 945.451
50.38124 922.729
50.41764 932.242
50.45404 925.872
50.49044 920.568
50.52684 938.989
50.56324 923.591
50.59964 958.807
50.63604 915.985
50.67244 915.253
50.70884 939.400
50.74524 977.378
50.78164 968.341
50.81804 945.123
50.85444 917.519
50.89085 928.501
50.92725 895.272
50.96365 918.639
51.00005 936.574
51.03645 923.882
51.07285 905.449
51.10925 899.594
51.14565 888.657
51.18205 873.483
51.21845 893.826
51.25485 957.643
51.29125 936.027
51.32765 900.885
51.36405 940.509
51.40045 952.353
51.43686 934.883
51.47326 940.302
51.50966 938.565
51.54606 964.337
51.58246 980.880
51.61886 933.881
51.65526 916.338
51.69166 904.889
51.72806 889.143
51.76446 923.398
51.80086 924.848
51.83726 958.992
51.87366 926.219
51.91006 931.644
51.94647 898.899
51.98287 887.179
52.01927 937.045
52.05567 936.411
52.09207 940.451
52.12847 896.749
52.16487 871.792
52.20127 852.685
52.23767 941.909
52.27407 939.360
52.31047 954.441
52.34687 924.643
52.38327 919.444
52.41967 958.786
52.45607 955.061
52.49248 938.163
52.52888 941.663
52.56528 890.035
52.60168 908.328
52.63808 911.251
52.67448 883.114
52.71088 916.232
52.74728 944.850
52.78368 942.847
52.82008 944.658
52.85648 944.437
52.89288 916.056
52.92928 937.241
52.96568 942.881
53.00208 934.152
53.03849 893.469
53.07489 898.545
53.11129 972.385
53.14769 909.476
53.18409 941.337
53.22049 934.502
53.25689 926.186
53.29329 940.853
53.32969 939.496
53.36609 964.067
53.40249 935.047
53.43889 964.957
53.47529 935.930
53.51169 977.280
53.54809 996.898
53.58450 988.678
53.62090 1021.210
53.65730 1131.703
53.69370 1183.484
53.73010 1146.931
53.76650 1292.096
53.80290 1417.679
53.83930 1618.531
53.87570 1669.854
53.91210 1537.770
53.94850 1300.600
53.98490 1069.273
54.02130 978.460
54.05770 993.827
54.09411 952.026
54.13051 928.143
54.16691 949.561
54.20331 987.497
54.23971 1016.273
54.27611 964.012
54.31251 908.117
54.34891 904.052
54.38531 941.543
54.42171 960.760
54.45811 985.609
54.49451 967.307
54.53091 976.553
54.56731 993.331
54.60371 962.338
54.64012 951.754
54.67652 965.185
54.71292 951.108
54.74932 947.731
54.78572 964.431
54.82212 958.314
54.85852 926.889
54.89492 951.942
54.93132 992.744
54.96772 994.184
55.00412 964.317
55.04052 938.548
55.07692 921.346
55.11332 892.327
55.14972 920.795
55.18613 939.697
55.22253 961.373
55.25893 958.785
55.29533 964.765
55.33173 923.075
55.36813 970.762
55.40453 961.841
55.44093 969.791
55.47733 933.917
55.51373 946.735
55.55013 932.247
55.58653 940.869
55.62293 945.896
55.65933 983.248
55.69573 1006.182
55.73214 1015.557
55.76854 1020.456
55.80494 960.137
55.84134 980.635
55.87774 1057.282
55.91414 1106.194
55.95054 1078.137
55.98694 1153.441
56.02334 1228.756
56.05974 1281.273
56.09614 1400.785
56.13254 1483.437
56.16894 1684.486
56.20534 1781.250
56.24175 2029.078
56.27815 2412.199
56.31455 2907.618
56.35095 3599.807
56.38735 4823.313
56.42375 6394.611
56.46015 7317.054
56.49655 6910.230
56.53295 5264.695
56.56935 3368.860
56.60575 2097.909
56.64215 1501.435
56.67855 1280.539
56.71495 1162.565
56.75135 1074.312
56.78776 1061.908
56.82416 1026.582
56.86056 1026.480
56.89696 1027.302
56.93336 1003.488
56.96976 978.480
57.00616 980.812
57.04256 973.686
57.07896 944.602
57.11536 964.440
57.15176 972.819
57.18816 995.136
57.22456 1018.954
57.26096 961.769
57.29736 947.825
57.33377 981.140
57.37017 991.441
57.40657 1001.936
57.44297 1020.330
57.47937 958.852
57.51577 963.596
57.55217 1005.676
57.58857 974.803
57.62497 964.574
57.66137 982.506
57.69777 1014.057
57.73417 1005.784
57.77057 998.552
57.80697 1016.299
57.84337 987.531
57.87978 938.376
57.91618 947.040
57.95258 989.514
57.98898 988.547
58.02538 975.246
58.06178 958.082
58.09818 984.054
58.13458 1015.478
58.17098 1037.741
58.20738 1004.986
58.24378 965.899
58.28018 988.017
58.31658 985.655
58.35298 968.176
58.38938 973.259
58.42579 1008.313
58.46219 1047.663
58.49859 1028.051
58.53499 978.803
58.57139 987.033
58.60779 1019.241
58.64419 995.439
58.68059 986.537
58.71699 1054.575
58.75339 1021.697
58.78979 1000.910
58.82619 1052.268
58.86259 1035.391
58.89899 1042.994
58.93540 1051.210
58.97180 1010.455
59.00820 990.130
59.04460 981.636
59.08100 1034.610
59.11740 1053.388
59.15380 1025.079
59.19020 1008.945
59.22660 965.350
59.26300 1002.731
59.29940 1037.730
59.33580 987.915
59.37220 961.069
59.40860 1001.385
59.44500 1056.221
59.48141 1057.549
59.51781 1026.971
59.55421 1050.045
59.59061 1047.479
59.62701 1018.947
59.66341 1040.785
59.69981 1023.779
59.73621 1007.310
59.77261 1004.793
59.80901 984.018
59.84541 1026.969
59.88181 1026.366
59.91821 1015.724
59.95461 1066.050
59.99101 1049.289
60.02742 1017.951
60.06382 1027.093
60.10022 1039.057
60.13662 1026.619
60.17302 1015.750
60.20942 1014.173
60.24582 1050.972
60.28222 1006.987
60.31862 1009.136
60.35502 1005.541
60.39142 1007.873
60.42782 1009.087
60.46422 1015.778
60.50062 1021.982
60.53702 1024.444
60.57343 1029.721
60.60983 1019.261
60.64623 1009.485
60.68263 973.676
60.71903 1033.305
60.75543 1054.838
60.79183 1053.247
60.82823 1010.166
60.86463 987.836
60.90103 955.133
60.93743 968.818
60.97383 1016.921
61.01023 998.196
61.04663 975.449
61.08304 995.278
61.11944 1013.206
61.15584 995.815
61.19224 989.493
61.22864 1009.667
61.26504 972.623
61.30144 971.092
61.33784 970.492
61.37424 982.458
61.41064 973.768
61.44704 957.548
61.48344 1001.280
61.51984 1022.821
61.55624 983.901
61.59264 945.256
61.62905 929.382
61.66545 932.892
61.70185 998.892
61.73825 919.074
61.77465 991.957
61.81105 969.587
61.84745 986.048
61.88385 993.442
61.92025 995.065
61.95665 994.942
61.99305 947.143
62.02945 927.156
62.06585 941.268
62.10225 973.107
62.13865 955.550
62.17506 994.424
62.21146 991.517
62.24786 982.090
62.28426 971.965
62.32066 953.853
62.35706 914.903
62.39346 967.797
62.42986 958.867
62.46626 949.467
62.50266 935.812
62.53906 945.016
62.57546 959.483
62.61186 921.998
62.64826 929.258
62.68466 945.223
62.72107 939.157
62.75747 943.561
62.79387 909.574
62.83027 910.528
62.86667 927.780
62.90307 884.629
62.93947 896.900
62.97587 941.771
63.01227 923.334
63.04867 921.909
63.08507 944.759
63.12147 924.569
63.15787 943.905
63.19427 964.325
63.23068 942.066
63.26708 916.149
63.30348 929.268
63.33988 959.978
63.37628 958.074
63.41268 937.807
63.44908 911.903
63.48548 916.842
63.52188 929.937
63.55828 926.806
63.59468 916.127
63.63108 916.990
63.66748 885.626
63.70388 903.191
63.74028 927.911
63.77669 916.591
63.81309 914.902
63.84949 932.917
63.88589 909.066
63.92229 965.073
63.95869 925.658
63.99509 911.034
64.03149 886.634
64.06789 949.846
64.10429 936.329
64.14069 896.085
64.17709 919.284
64.21349 933.499
64.24989 945.324
64.28629 937.697
64.32270 907.866
64.35910 937.018
64.39550 954.115
64.43190 944.542
64.46830 946.797
64.50470 937.248
64.54110 941.783
64.57750 911.373
64.61390 882.796
64.65030 902.943
64.68670 912.239
64.72310 921.130
64.75950 918.540
64.79590 943.249
64.83230 950.442
64.86871 957.009
64.90511 923.893
64.94151 926.800
64.97791 875.350
65.01431 873.826
65.05071 873.790
65.08711 952.666
65.12351 899.908
65.15991 874.617
65.19631 958.419
65.23271 913.369
65.26911 883.461
65.30551 940.767
65.34191 910.417
65.37832 920.344
65.41472 946.243
65.45112 903.887
65.48752 910.860
65.52392 919.238
65.56032 905.570
65.59672 922.377
65.63312 961.755
65.66952 971.423
65.70592 970.767
65.74232 966.043
65.77872 995.998
65.81512 1075.963
65.85152 1074.290
65.88792 1068.120
65.92433 1139.499
65.96073 1241.981
65.99713 1415.490
66.03353 1600.380
66.06993 1870.404
66.10633 2228.452
66.14273 2814.633
66.17913 3493.346
66.21553 3819.857
66.25193 3672.848
66.28833 2876.014
66.32473 1988.994
66.36113 1350.721
66.39753 1113.309
66.43393 1024.000
66.47034 982.739
66.50674 894.849
66.54314 903.474
66.57954 939.362
66.61594 919.303
66.65234 942.871
66.68874 925.624
66.72514 928.316
66.76154 900.565
66.79794 900.117
66.83434 900.770
66.87074 916.507
66.90714 958.218
66.94354 927.255
66.97994 905.174
67.01635 909.337
67.05275 881.460
67.08915 853.836
67.12555 880.841
67.16195 924.182
67.19835 858.965
67.23475 893.427
67.27115 871.972
67.30755 878.887
67.34395 874.399
67.38035 904.897
67.41675 881.192
67.45315 877.927
67.48955 853.064
67.52596 852.381
67.56236 884.381
67.59876 882.665
67.63516 847.960
67.67156 882.566
67.70796 897.738
67.74436 854.351
67.78076 842.229
67.81716 877.320
67.85356 888.716
67.88996 869.883
67.92636 877.397
67.96276 883.883
67.99916 870.878
68.03556 893.748
68.07197 906.934
68.10837 874.851
68.14477 891.964
68.18117 914.416
68.21757 894.900
68.25397 915.192
68.29037 906.348
68.32677 862.988
68.36317 884.730
68.39957 888.839
68.43597 881.329
68.47237 885.163
68.50877 903.006
68.54517 895.928
68.58157 897.597
68.61798 908.169
68.65438 889.764
68.69078 871.477
68.72718 876.465
68.76358 854.328
68.79998 826.784
68.83638 856.558
68.87278 885.268
68.90918 883.284
68.94558 861.719
68.98198 841.838
69.01838 867.903
69.05478 850.295
69.09118 883.754
69.12758 863.152
69.16399 850.591
69.20039 886.609
69.23679 880.542
69.27319 890.012
69.30959 921.332
69.34599 891.408
69.38239 857.688
69.41879 858.271
69.45519 876.771
69.49159 931.523
69.52799 941.569
69.56439 915.894
69.60079 910.227
69.63719 864.200
69.67360 850.873
69.71000 847.499
69.74640 873.577
69.78280 878.618
69.81920 866.731
69.85560 860.530
69.89200 887.026
69.92840 883.930
69.96480 837.007
70.00120 896.062
70.03760 908.066
70.07400 872.272
70.11040 903.228
70.14680 904.117
70.18320 868.278
70.21961 872.260
70.25601 888.320
70.29241 889.855
70.32881 866.945
70.36521 841.013
70.40161 849.284
70.43801 863.675
70.47441 898.398
70.51081 878.495
70.54721 834.483
70.58361 842.309
70.62001 863.064
70.65641 893.219
70.69281 873.724
70.72921 830.258
70.76562 886.165
70.80202 908.906
70.83842 867.763
70.87482 876.054
70.91122 880.191
70.94762 853.476
70.98402 873.119
71.02042 908.664
71.05682 892.385
71.09322 850.363
71.12962 862.562
71.16602 867.972
71.20242 863.179
71.23882 858.254
71.27522 872.588
71.31163 851.443
71.34803 870.539
71.38443 866.912
71.42083 855.561
71.45723 850.248
71.49363 839.781
71.53003 850.032
71.56643 859.289
71.60283 832.609
71.63923 847.366
71.67563 891.161
71.71203 820.683
71.74843 772.924
71.78483 813.728
71.82124 874.035
71.85764 825.347
71.89404 842.678
71.93044 836.940
71.96684 829.607
72.00324 827.950
72.03964 825.127
72.07604 858.153
72.11244 851.156
72.14884 834.107
72.18524 873.166
72.22164 895.895
72.25804 901.119
72.29444 896.498
72.33084 879.247
72.36725 903.514
72.40365 879.993
72.44005 846.189
72.47645 843.572
72.51285 849.898
72.54925 898.088
72.58565 908.005
72.62205 873.872
72.65845 904.196
72.69485 912.976
72.73125 878.120
72.76765 870.049
72.80405 898.598
72.84045 963.162
72.87685 973.563
72.91326 1001.095
72.94966 1031.285
72.98606 1087.060
73.02246 1167.220
73.05886 1142.027
73.09526 1140.626
73.13166 1066.505
73.16806 955.762
73.20446 923.616
73.24086 891.972
73.27726 865.602
73.31366 892.655
73.35006 878.194
73.38646 828.159
73.42286 834.332
73.45927 857.823
73.49567 846.507
73.53207 834.882
73.56847 848.187
73.60487 854.212
73.64127 842.164
73.67767 832.073
73.71407 852.233
73.75047 871.621
73.78687 865.222
73.82327 835.013
73.85967 817.538
73.89607 849.155
73.93247 856.987
73.96888 829.014
74.00528 868.200
74.04168 833.693
74.07808 847.473
74.11448 865.536
74.15088 824.631
74.18728 827.003
74.22368 832.936
74.26008 854.947
74.29648 870.764
74.33288 854.245
74.36928 852.961
74.40568 834.475
74.44208 805.536
74.47848 834.408
74.51489 847.718
74.55129 880.090
74.58769 882.652
74.62409 904.855
74.66049 891.209
74.69689 941.907
74.73329 989.380
74.76969 975.594
74.80609 1019.574
74.84249 1146.417
74.87889 1251.318
74.91529 1344.346
74.95169 1504.863
74.98809 1705.406
75.02449 1962.361
75.06090 2249.653
75.09730 2770.847
75.13370 3505.012
75.17010 4453.294
75.20650 5720.769
75.24290 6707.736
75.27930 6958.810
75.31570 6424.270
75.35210 5118.754
75.38850 3611.205
75.42490 2474.317
75.46130 1687.129
75.49770 1348.430
75.53410 1131.046
75.57050 1024.031
75.60691 962.025
75.64331 929.211
75.67971 899.817
75.71611 882.933
75.75251 871.067
75.78891 845.899
75.82531 852.288
75.86171 857.487
75.89811 817.887
75.93451 856.809
75.97091 855.075
76.00731 797.661
76.04371 786.664
76.08011 806.299
76.11652 868.216
76.15292 863.586
76.18932 809.995
76.22572 803.267
76.26212 801.290
76.29852 816.533
76.33492 848.409
76.37132 822.904
76.40772 803.236
76.44412 787.590
76.48052 773.022
76.51692 815.347
76.55332 823.512
76.58972 835.077
76.62612 850.190
76.66253 812.382
76.69893 786.533
76.73533 784.837
76.77173 787.931
76.80813 803.856
76.84453 796.971
76.88093 782.694
76.91733 795.136
76.95373 784.431
76.99013 769.169
77.02653 770.421
77.06293 799.861
77.09933 815.752
77.13573 769.861
77.17213 749.088
77.20854 762.897
77.24494 811.143
77.28134 825.456
77.31774 801.651
77.35414 800.071
77.39054 807.876
77.42694 778.933
77.46334 761.604
77.49974 770.746
77.53614 767.788
77.57254 802.416
77.60894 824.174
77.64534 745.188
77.68174 777.887
77.71814 809.209
77.75455 743.067
77.79095 750.854
77.82735 787.955
77.86375 741.780
77.90015 737.803
77.93655 784.912
77.97295 757.502
78.00935 791.553
78.04575 784.016
78.08215 800.724
78.11855 787.926
78.15495 787.497
78.19135 762.571
78.22775 762.863
78.26416 784.036
78.30056 753.569
78.33696 757.756
78.37336 799.365
78.40976 735.228
78.44616 738.478
78.48256 762.332
78.51896 745.725
78.55536 763.908
78.59176 768.771
78.62816 752.628
78.66456 755.294
78.70096 752.326
78.73736 769.858
78.77376 799.421
78.81017 756.209
78.84657 769.852
78.88297 722.096
78.91937 754.344
78.95577 802.887
78.99217 790.094
79.02857 756.007
79.06497 747.313
79.10137 769.528
79.13777 742.665
79.17417 738.765
79.21057 746.438
79.24697 767.490
79.28337 773.377
79.31977 757.430
79.35618 737.543
79.39258 725.374
79.42898 727.706
79.46538 745.471
79.50178 755.698
79.53818 735.419
79.57458 716.738
79.61098 732.028
79.64738 733.701
79.68378 737.322
79.72018 740.638
79.75658 740.513
79.79298 750.794
79.82938 763.892
79.86578 772.698
79.90219 711.557
79.93859 720.925
79.97499 708.501
80.01139 742.982
80.04779 757.907
80.08419 733.378
80.12059 728.004
80.15699 734.677
80.19339 751.433
80.22979 732.068
80.26619 742.441
80.30259 732.508
80.33899 738.394
80.37539 715.917
80.41179 719.625
80.44820 744.023
80.48460 728.533
80.52100 729.118
80.55740 742.732
80.59380 757.062
80.63020 741.516
80.66660 726.360
80.70300 736.469
80.73940 735.054
80.77580 750.853
80.81220 768.623
80.84860 733.514
80.88500 725.115
80.92140 728.913
80.95781 729.733
80.99421 742.478
81.03061 742.868
81.06701 750.846
81.10341 745.203
81.13981 729.722
81.17621 741.662
81.21261 749.433
81.24901 757.244
81.28541 700.365
81.32181 690.294
81.35821 687.885
81.39461 678.318
81.43101 693.565
81.46741 709.479
81.50382 704.684
81.54022 716.749
81.57662 743.003
81.61302 745.660
81.64942 715.854
81.68582 710.396
81.72222 723.993
81.75862 729.330
81.79502 732.638
81.83142 745.177
81.86782 761.407
81.90422 753.970
81.94062 719.219
81.97702 689.177
82.01342 706.523
82.04983 715.876
82.08623 700.792
82.12263 696.869
82.15903 698.415
82.19543 707.982
82.23183 693.552
82.26823 708.867
82.30463 733.756
82.34103 701.581
82.37743 675.912
82.41383 707.946
82.45023 726.526
82.48663 715.090
82.52303 726.928
82.55943 710.967
82.59584 701.887
82.63224 717.603
82.66864 726.393
82.70504 721.099
82.74144 724.184
82.77784 730.934
82.81424 724.056
82.85064 725.616
82.88704 738.376
82.92344 745.680
82.95984 724.368
82.99624 692.748
83.03264 664.078
83.06904 666.726
83.10545 731.890
83.14185 728.369
83.17825 741.906
83.21465 721.037
83.25105 744.557
83.28745 759.262
83.32385 743.211
83.36025 781.754
83.39665 803.721
83.43305 816.925
83.46945 837.039
83.50585 910.221
83.54225 972.204
83.57865 1025.855
83.61505 1081.870
83.65146 1152.885
83.68786 1312.887
83.72426 1509.604
83.76066 1838.986
83.79706 2316.496
83.83346 2800.732
83.86986 3482.728
83.90626 4266.676
83.94266 4633.011
83.97906 4496.663
84.01546 4038.194
84.05186 3275.389
84.08826 2412.183
84.12466 1753.167
84.16106 1316.508
84.19747 1000.939
84.23387 843.858
84.27027 839.227
84.30667 845.663
84.34307 829.821
84.37947 781.899
84.41587 765.304
84.45227 781.025
84.48867 758.932
84.52507 710.504
84.56147 717.030
84.59787 749.825
84.63427 726.006
84.67067 682.944
84.70707 659.042
84.74348 649.865
84.77988 664.981
84.81628 691.919
84.85268 671.423
84.88908 689.927
84.92548 679.906
84.96188 675.381
84.99828 707.083
85.03468 709.577
85.07108 683.364
85.10748 705.950
85.14388 681.987
85.18028 668.554
85.21668 685.789
85.25309 684.956
85.28949 667.832
85.32589 669.244
85.36229 668.230
85.39869 642.033
85.43509 619.987
85.47149 625.532
85.50789 612.340
85.54429 639.997
85.58069 700.259
85.61709 670.007
85.65349 630.796
85.68989 669.677
85.72629 676.782
85.76269 680.743
85.79910 671.759
85.83550 649.913
85.87190 641.395
85.90830 606.053
85.94470 634.799
85.98110 652.035
86.01750 638.044
86.05390 656.597
86.09030 685.688
86.12670 671.957
86.16310 658.790
86.19950 648.230
86.23590 638.796
86.27230 614.424
86.30870 615.522
86.34511 637.440
86.38151 631.674
86.41791 613.715
86.45431 618.275
86.49071 632.825
86.52711 649.228
86.56351 640.101
86.59991 620.304
86.63631 609.417
86.67271 597.284
86.70911 627.795
86.74551 659.071
86.78191 666.548
86.81831 658.725
86.85471 624.979
86.89112 596.798
86.92752 620.130
86.96392 604.179
87.00032 617.399
87.03672 627.169
87.07312 627.873
87.10952 641.996
87.14592 637.904
87.18232 596.024
87.21872 598.062
87.25512 615.914
87.29152 653.804
87.32792 680.556
87.36432 682.713
87.40073 665.092
87.43713 611.269
87.47353 612.177
87.50993 636.809
87.54633 611.084
87.58273 597.777
87.61913 617.611
87.65553 610.856
87.69193 635.656
87.72833 633.341
87.76473 636.760
87.80113 621.429
87.83753 578.834
87.87393 564.043
87.91033 603.341
87.94674 646.370
87.98314 641.777
88.01954 636.459
88.05594 636.114
88.09234 642.312
88.12874 651.169
88.16514 624.507
88.20154 637.213
88.23794 639.372
88.27434 623.687
88.31074 628.518
88.34714 641.982
88.38354 622.857
88.41994 613.317
88.45634 660.663
88.49275 647.709
88.52915 592.744
88.56555 577.477
88.60195 598.440
88.63835 618.606
88.67475 617.253
88.71115 629.969
88.74755 635.704
88.78395 623.961
88.82035 598.300
88.85675 565.853
88.89315 585.391
88.92955 611.827
88.96595 610.195
89.00235 594.323
89.03876 600.804
89.07516 625.989
89.11156 618.114
89.14796 596.272
89.18436 575.127
89.22076 600.300
89.25716 610.566
89.29356 588.716
89.32996 645.967
89.36636 610.135
89.40276 599.051
89.43916 635.245
89.47556 632.386
89.51196 580.521
89.54837 568.582
89.58477 621.521
89.62117 631.081
89.65757 605.506
89.69397 597.802
89.73037 605.817
89.76677 610.257
89.80317 627.162
89.83957 608.861
89.87597 611.113
89.91237 636.141
89.94877 635.781
89.98517 614.300
90.02157 612.788
90.05797 642.551
90.09438 642.846
90.13078 635.621
90.16718 679.264
90.20358 737.313
90.23998 745.278
90.27638 820.323
90.31278 849.891
90.34918 887.321
90.38558 915.745
90.42198 831.936
90.45838 807.858
90.49478 724.442
90.53118 684.470
90.56758 651.532
90.60398 589.125
90.64039 592.170
90.67679 616.716
90.71319 596.786
90.74959 586.667
90.78599 588.161
90.82239 583.589
90.85879 597.507
90.89519 614.295
90.93159 618.999
90.96799 631.579
91.00439 617.285
91.04079 583.163
91.07719 592.978
91.11359 591.043
91.14999 566.765
91.18640 574.270
91.22280 589.634
91.25920 577.536
91.29560 576.039
91.33200 576.228
91.36840 595.357
91.40480 598.518
91.44120 585.440
91.47760 595.702
91.51400 617.540
91.55040 603.952
91.58680 589.084
91.62320 610.037
91.65960 609.394
91.69601 561.901
91.73241 583.787
91.76881 605.043
91.80521 603.808
91.84161 621.834
91.87801 622.503
91.91441 555.330
91.95081 552.965
91.98721 587.080
92.02361 593.955
92.06001 576.351
92.09641 572.932
92.13281 586.138
92.16921 586.613
92.20561 570.964
92.24202 563.087
92.27842 573.888
92.31482 595.114
92.35122 620.500
92.38762 621.315
92.42402 603.549
92.46042 603.400
92.49682 605.616
92.53322 573.695
92.56962 584.812
92.60602 575.553
92.64242 585.587
92.67882 604.000
92.71522 569.125
92.75162 556.003
92.78803 580.373
92.82443 593.842
92.86083 580.065
92.89723 576.298
92.93363 598.495
92.97003 587.131
93.00643 575.505
93.04283 550.203
93.07923 530.908
93.11563 560.080
93.15203 583.846
93.18843 592.903
93.22483 564.111
93.26123 565.136
93.29763 611.058
93.33404 584.732
93.37044 552.582
93.40684 582.983
93.44324 591.184
93.47964 558.962
93.51604 571.858
93.55244 561.598
93.58884 561.798
93.62524 560.250
93.66164 554.581
93.69804 557.626
93.73444 545.342
93.77084 566.648
93.80724 579.317
93.84365 577.079
93.88005 587.047
93.91645 588.889
93.95285 577.344
93.98925 576.817
94.02565 561.194
94.06205 537.601
94.09845 566.192
94.13485 604.032
94.17125 585.419
94.20765 548.761
94.24405 549.686
94.28045 576.655
94.31685 595.332
94.35325 607.300
94.38966 588.676
94.42606 546.482
94.46246 535.607
94.49886 574.611
94.53526 573.505
94.57166 553.023
94.60806 561.374
94.64446 588.261
94.68086 595.423
94.71726 587.547
94.75366 554.405
94.79006 535.232
94.82646 568.100
94.86286 600.059
94.89926 566.496
94.93567 574.760
94.97207 578.677
95.00847 541.720
95.04487 584.260
95.08127 564.073
95.11767 564.562
95.15407 593.347
95.19047 583.290
95.22687 559.753
95.26327 557.074
95.29967 556.256
95.33607 564.122
95.37247 576.670
95.40887 559.889
95.44527 557.048
95.48168 573.670
95.51808 579.770
95.55448 575.897
95.59088 585.417
95.62728 555.576
95.66368 549.341
95.70008 556.469
95.73648 559.015
95.77288 596.853
95.80928 568.633
95.84568 545.288
95.88208 557.837
95.91848 572.545
95.95488 579.547
95.99129 539.460
96.02769 533.884
96.06409 558.176
96.10049 550.049
96.13689 540.003
96.17329 556.726
96.20969 569.651
96.24609 557.642
96.28249 536.536
96.31889 529.704
96.35529 547.490
96.39169 551.206
96.42809 552.216
96.46449 576.845
96.50089 565.295
96.53730 554.804
96.57370 566.634
96.61010 572.003
96.64650 546.755
96.68290 527.691
96.71930 510.237
96.75570 523.068
96.79210 564.435
96.82850 572.880
96.86490 551.233
96.90130 563.714
96.93770 584.828
96.97410 560.294
97.01050 523.973
97.04690 522.453
97.08331 551.518
97.11971 572.002
97.15611 568.998
97.19251 575.077
97.22891 566.792
97.26531 570.367
97.30171 584.095
97.33811 575.029
97.37451 588.118
97.41091 598.060
97.44731 605.121
97.48371 591.168
97.52011 535.949
97.55651 590.436
97.59291 603.583
97.62932 540.000
97.66572 540.000
