# Supplementary material for: Bioavailable phosphite in the surface ocean during the Great Oxidation Event
Source: Nat Commun. 2025 May 24;16:4825. doi: 10.1038/s41467-025-59963-0 (PMC12102248; doi:10.1038/s41467-025-59963-0)
Supplement: Supplementary file 6 — Supplementary Data 4 [file 41467_2025_59963_MOESM6_ESM.zip › XRD data Experimental precipitate/16 uM P(V) Seawater-Si pH7.xy]

6.51842 1711.000
6.55482 1694.589
6.59122 1680.351
6.62762 1659.146
6.66402 1622.254
6.70042 1630.987
6.73682 1658.112
6.77322 1651.245
6.80962 1606.537
6.84603 1677.657
6.88243 1570.490
6.91883 1599.643
6.95523 1591.768
6.99163 1576.097
7.02803 1563.343
7.06443 1581.027
7.10083 1578.232
7.13723 1581.445
7.17363 1590.843
7.21003 1561.811
7.24643 1645.832
7.28283 1621.095
7.31923 1552.953
7.35563 1517.224
7.39204 1540.583
7.42844 1483.000
7.46484 1449.044
7.50124 1488.072
7.53764 1541.966
7.57404 1498.378
7.61044 1494.578
7.64684 1528.782
7.68324 1493.663
7.71964 1446.806
7.75604 1559.437
7.79244 1508.275
7.82884 1435.776
7.86524 1442.914
7.90165 1448.721
7.93805 1437.658
7.97445 1455.241
8.01085 1443.253
8.04725 1474.349
8.08365 1489.381
8.12005 1426.442
8.15645 1388.016
8.19285 1305.594
8.22925 1327.987
8.26565 1375.283
8.30205 1420.864
8.33845 1405.187
8.37485 1384.414
8.41125 1423.076
8.44766 1398.835
8.48406 1336.284
8.52046 1353.746
8.55686 1404.544
8.59326 1350.349
8.62966 1314.560
8.66606 1310.127
8.70246 1364.479
8.73886 1293.270
8.77526 1360.878
8.81166 1293.098
8.84806 1326.188
8.88446 1345.741
8.92086 1342.504
8.95726 1251.010
8.99367 1259.005
9.03007 1311.527
9.06647 1245.144
9.10287 1312.195
9.13927 1289.388
9.17567 1271.776
9.21207 1280.177
9.24847 1221.359
9.28487 1215.190
9.32127 1238.549
9.35767 1296.877
9.39407 1268.355
9.43047 1270.094
9.46687 1225.854
9.50327 1239.308
9.53968 1199.998
9.57608 1204.093
9.61248 1233.430
9.64888 1249.046
9.68528 1241.638
9.72168 1197.504
9.75808 1196.851
9.79448 1222.809
9.83088 1196.569
9.86728 1178.768
9.90368 1200.905
9.94008 1202.544
9.97648 1189.322
10.01288 1162.112
10.04929 1161.505
10.08569 1186.424
10.12209 1159.634
10.15849 1194.572
10.19489 1150.844
10.23129 1149.507
10.26769 1191.547
10.30409 1181.290
10.34049 1213.747
10.37689 1209.629
10.41329 1210.296
10.44969 1184.331
10.48609 1204.089
10.52249 1205.537
10.55889 1196.401
10.59530 1139.839
10.63170 1183.812
10.66810 1181.400
10.70450 1153.462
10.74090 1202.672
10.77730 1186.072
10.81370 1156.443
10.85010 1176.884
10.88650 1164.434
10.92290 1142.500
10.95930 1125.111
10.99570 1119.817
11.03210 1171.759
11.06850 1167.993
11.10490 1163.303
11.14131 1164.339
11.17771 1155.390
11.21411 1126.291
11.25051 1150.356
11.28691 1170.773
11.32331 1141.656
11.35971 1137.121
11.39611 1120.268
11.43251 1148.179
11.46891 1114.967
11.50531 1117.961
11.54171 1122.374
11.57811 1114.784
11.61451 1183.612
11.65091 1134.251
11.68732 1124.392
11.72372 1168.266
11.76012 1156.702
11.79652 1151.598
11.83292 1126.472
11.86932 1117.482
11.90572 1105.652
11.94212 1171.983
11.97852 1132.756
12.01492 1116.079
12.05132 1142.158
12.08772 1148.061
12.12412 1156.171
12.16052 1159.745
12.19693 1144.030
12.23333 1141.097
12.26973 1165.521
12.30613 1162.285
12.34253 1169.619
12.37893 1162.510
12.41533 1139.422
12.45173 1114.644
12.48813 1149.744
12.52453 1142.850
12.56093 1090.703
12.59733 1121.344
12.63373 1141.194
12.67013 1101.228
12.70653 1141.404
12.74294 1152.245
12.77934 1177.964
12.81574 1147.771
12.85214 1131.471
12.88854 1132.269
12.92494 1163.655
12.96134 1143.954
12.99774 1150.409
13.03414 1155.725
13.07054 1116.666
13.10694 1146.706
13.14334 1115.274
13.17974 1172.849
13.21614 1198.657
13.25254 1224.202
13.28895 1199.597
13.32535 1143.626
13.36175 1149.673
13.39815 1147.197
13.43455 1146.349
13.47095 1150.470
13.50735 1098.099
13.54375 1166.855
13.58015 1134.930
13.61655 1141.287
13.65295 1133.989
13.68935 1125.560
13.72575 1105.840
13.76215 1143.675
13.79855 1134.957
13.83496 1168.433
13.87136 1159.261
13.90776 1161.727
13.94416 1116.950
13.98056 1170.744
14.01696 1143.733
14.05336 1107.188
14.08976 1159.640
14.12616 1161.222
14.16256 1152.416
14.19896 1164.089
14.23536 1179.995
14.27176 1146.016
14.30816 1165.169
14.34457 1178.886
14.38097 1181.589
14.41737 1173.555
14.45377 1122.889
14.49017 1150.996
14.52657 1143.116
14.56297 1150.801
14.59937 1132.861
14.63577 1190.179
14.67217 1189.692
14.70857 1159.256
14.74497 1152.369
14.78137 1182.307
14.81777 1148.332
14.85417 1165.257
14.89058 1145.059
14.92698 1196.816
14.96338 1156.487
14.99978 1184.104
15.03618 1127.949
15.07258 1180.079
15.10898 1166.374
15.14538 1159.021
15.18178 1153.184
15.21818 1182.016
15.25458 1158.048
15.29098 1171.807
15.32738 1159.893
15.36378 1144.630
15.40018 1200.862
15.43659 1186.436
15.47299 1181.683
15.50939 1217.593
15.54579 1138.806
15.58219 1168.637
15.61859 1195.966
15.65499 1174.832
15.69139 1184.503
15.72779 1178.142
15.76419 1212.488
15.80059 1172.549
15.83699 1199.810
15.87339 1224.916
15.90979 1207.310
15.94619 1208.584
15.98260 1199.148
16.01900 1172.382
16.05540 1182.625
16.09180 1170.748
16.12820 1156.465
16.16460 1221.331
16.20100 1270.278
16.23740 1210.358
16.27380 1241.562
16.31020 1254.802
16.34660 1278.993
16.38300 1235.343
16.41940 1208.564
16.45580 1211.156
16.49221 1210.155
16.52861 1250.406
16.56501 1278.899
16.60141 1236.654
16.63781 1208.569
16.67421 1267.748
16.71061 1242.557
16.74701 1215.562
16.78341 1213.974
16.81981 1253.007
16.85621 1201.899
16.89261 1233.960
16.92901 1260.859
16.96541 1256.381
17.00181 1246.595
17.03822 1282.143
17.07462 1232.217
17.11102 1219.973
17.14742 1266.158
17.18382 1265.526
17.22022 1256.199
17.25662 1286.832
17.29302 1266.655
17.32942 1260.619
17.36582 1304.980
17.40222 1302.637
17.43862 1316.869
17.47502 1283.240
17.51142 1310.131
17.54782 1364.932
17.58423 1342.424
17.62063 1329.679
17.65703 1286.290
17.69343 1360.284
17.72983 1352.290
17.76623 1362.433
17.80263 1347.056
17.83903 1297.667
17.87543 1328.234
17.91183 1322.909
17.94823 1349.709
17.98463 1326.098
18.02103 1371.223
18.05743 1341.519
18.09383 1310.712
18.13024 1336.466
18.16664 1367.180
18.20304 1364.259
18.23944 1337.027
18.27584 1405.930
18.31224 1294.650
18.34864 1312.908
18.38504 1401.230
18.42144 1362.889
18.45784 1372.671
18.49424 1415.422
18.53064 1383.003
18.56704 1392.455
18.60344 1401.979
18.63984 1413.187
18.67625 1353.805
18.71265 1433.306
18.74905 1401.714
18.78545 1366.100
18.82185 1372.693
18.85825 1446.058
18.89465 1473.562
18.93105 1378.934
18.96745 1437.870
19.00385 1398.552
19.04025 1443.742
19.07665 1418.736
19.11305 1427.957
19.14945 1462.384
19.18586 1435.058
19.22226 1495.127
19.25866 1479.974
19.29506 1421.961
19.33146 1455.945
19.36786 1432.541
19.40426 1432.527
19.44066 1461.022
19.47706 1461.996
19.51346 1524.972
19.54986 1446.451
19.58626 1472.856
19.62266 1497.986
19.65906 1489.420
19.69546 1501.092
19.73187 1493.560
19.76827 1495.172
19.80467 1552.350
19.84107 1543.625
19.87747 1529.437
19.91387 1579.902
19.95027 1530.873
19.98667 1555.047
20.02307 1496.008
20.05947 1550.917
20.09587 1562.163
20.13227 1605.499
20.16867 1587.016
20.20507 1555.016
20.24147 1649.717
20.27788 1602.086
20.31428 1631.817
20.35068 1579.471
20.38708 1565.515
20.42348 1535.966
20.45988 1549.230
20.49628 1626.294
20.53268 1621.582
20.56908 1572.459
20.60548 1600.854
20.64188 1621.368
20.67828 1602.017
20.71468 1613.845
20.75108 1577.510
20.78748 1574.824
20.82389 1620.404
20.86029 1650.464
20.89669 1620.999
20.93309 1568.722
20.96949 1640.065
21.00589 1668.502
21.04229 1568.694
21.07869 1608.669
21.11509 1630.094
21.15149 1622.192
21.18789 1639.682
21.22429 1694.368
21.26069 1672.966
21.29709 1670.236
21.33350 1660.604
21.36990 1644.191
21.40630 1643.982
21.44270 1637.170
21.47910 1637.108
21.51550 1645.542
21.55190 1646.796
21.58830 1694.455
21.62470 1634.026
21.66110 1671.995
21.69750 1651.184
21.73390 1669.417
21.77030 1657.485
21.80670 1673.820
21.84310 1698.060
21.87951 1675.556
21.91591 1740.916
21.95231 1725.614
21.98871 1733.197
22.02511 1786.135
22.06151 1760.045
22.09791 1746.221
22.13431 1719.750
22.17071 1719.041
22.20711 1758.706
22.24351 1796.951
22.27991 1680.897
22.31631 1744.352
22.35271 1762.377
22.38911 1796.298
22.42552 1747.390
22.46192 1769.938
22.49832 1736.306
22.53472 1760.998
22.57112 1751.492
22.60752 1785.174
22.64392 1832.602
22.68032 1804.067
22.71672 1819.151
22.75312 1853.629
22.78952 1783.490
22.82592 1854.335
22.86232 1892.019
22.89872 1876.847
22.93512 1833.299
22.97153 1802.491
23.00793 1737.117
23.04433 1762.108
23.08073 1810.657
23.11713 1833.697
23.15353 1811.647
23.18993 1849.600
23.22633 1977.990
23.26273 1940.346
23.29913 1907.532
23.33553 1908.895
23.37193 1826.518
23.40833 1796.406
23.44473 1760.971
23.48114 1799.201
23.51754 1799.515
23.55394 1814.989
23.59034 1741.215
23.62674 1828.890
23.66314 1837.232
23.69954 1812.264
23.73594 1831.934
23.77234 1833.290
23.80874 1805.561
23.84514 1817.810
23.88154 1852.356
23.91794 1838.233
23.95434 1833.899
23.99074 1799.626
24.02715 1848.588
24.06355 1829.485
24.09995 1774.502
24.13635 1719.790
24.17275 1733.435
24.20915 1743.552
24.24555 1833.040
24.28195 1809.264
24.31835 1763.354
24.35475 1799.438
24.39115 1792.024
24.42755 1802.059
24.46395 1814.671
24.50035 1871.680
24.53675 1876.067
24.57316 1831.987
24.60956 1871.521
24.64596 1789.307
24.68236 1794.278
24.71876 1797.328
24.75516 1763.646
24.79156 1790.153
24.82796 1747.881
24.86436 1800.005
24.90076 1813.122
24.93716 1766.824
24.97356 1801.789
25.00996 1812.838
25.04636 1862.309
25.08276 1805.023
25.11917 1861.900
25.15557 1817.507
25.19197 1787.418
25.22837 1806.034
25.26477 1787.095
25.30117 1815.144
25.33757 1813.671
25.37397 1800.775
25.41037 1880.908
25.44677 1839.444
25.48317 1800.641
25.51957 1773.579
25.55597 1765.747
25.59237 1802.850
25.62878 1824.902
25.66518 1828.490
25.70158 1879.717
25.73798 1862.678
25.77438 1854.431
25.81078 1762.005
25.84718 1780.136
25.88358 1794.940
25.91998 1822.057
25.95638 1852.305
25.99278 1869.199
26.02918 1815.461
26.06558 1790.059
26.10198 1794.480
26.13838 1913.106
26.17479 1899.714
26.21119 1832.284
26.24759 1808.082
26.28399 1811.569
26.32039 1855.770
26.35679 1833.215
26.39319 1887.255
26.42959 1892.963
26.46599 1882.609
26.50239 1896.392
26.53879 1931.382
26.57519 2031.736
26.61159 2066.634
26.64799 2079.131
26.68439 2211.652
26.72080 2282.674
26.75720 2122.320
26.79360 1982.042
26.83000 1951.357
26.86640 1935.995
26.90280 1986.587
26.93920 1993.015
26.97560 2061.106
27.01200 2065.277
27.04840 2090.527
27.08480 2271.409
27.12120 2319.446
27.15760 2405.070
27.19400 2525.379
27.23040 2703.744
27.26681 2983.337
27.30321 3358.515
27.33961 3910.299
27.37601 4519.075
27.41241 3886.666
27.44881 2617.213
27.48521 1932.564
27.52161 1798.445
27.55801 1826.949
27.59441 1812.160
27.63081 1812.391
27.66721 1756.203
27.70361 1737.541
27.74001 1764.554
27.77642 1752.852
27.81282 1754.137
27.84922 1764.831
27.88562 1734.882
27.92202 1805.492
27.95842 1845.250
27.99482 1825.048
28.03122 1788.662
28.06762 1745.654
28.10402 1770.022
28.14042 1799.928
28.17682 1798.857
28.21322 1761.955
28.24962 1688.734
28.28602 1691.301
28.32243 1773.734
28.35883 1789.710
28.39523 1725.699
28.43163 1743.885
28.46803 1773.159
28.50443 1736.118
28.54083 1799.611
28.57723 1747.934
28.61363 1786.106
28.65003 1773.364
28.68643 1719.908
28.72283 1695.747
28.75923 1718.602
28.79563 1778.552
28.83203 1718.370
28.86844 1722.105
28.90484 1791.955
28.94124 1765.836
28.97764 1690.478
29.01404 1682.528
29.05044 1672.660
29.08684 1731.692
29.12324 1700.920
29.15964 1752.056
29.19604 1788.307
29.23244 1769.041
29.26884 1779.312
29.30524 1653.695
29.34164 1678.301
29.37804 1686.028
29.41445 1692.430
29.45085 1744.686
29.48725 1648.485
29.52365 1737.708
29.56005 1741.722
29.59645 1753.461
29.63285 1763.701
29.66925 1744.505
29.70565 1765.375
29.74205 1750.599
29.77845 1689.113
29.81485 1730.585
29.85125 1829.982
29.88765 1800.192
29.92406 1851.829
29.96046 1916.371
29.99686 1818.202
30.03326 1736.999
30.06966 1729.939
30.10606 1739.446
30.14246 1734.058
30.17886 1789.952
30.21526 1778.100
30.25166 1707.913
30.28806 1785.443
30.32446 1795.339
30.36086 1806.331
30.39726 1770.272
30.43366 1726.196
30.47007 1765.311
30.50647 1840.002
30.54287 1807.307
30.57927 1858.827
30.61567 1880.328
30.65207 1958.128
30.68847 1948.149
30.72487 2027.210
30.76127 2006.376
30.79767 2023.483
30.83407 2071.326
30.87047 2210.148
30.90687 2325.158
30.94327 2405.622
30.97967 2535.294
31.01608 2606.061
31.05248 2618.680
31.08888 2919.415
31.12528 3060.617
31.16168 3311.513
31.19808 3524.758
31.23448 3697.461
31.27088 4003.335
31.30728 4334.844
31.34368 4929.860
31.38008 5575.064
31.41648 6135.819
31.45288 7031.950
31.48928 7858.275
31.52568 9085.168
31.56209 11057.328
31.59849 13666.892
31.63489 17397.352
31.67129 23685.234
31.70769 30838.863
31.74409 27250.250
31.78049 13807.206
31.81689 5044.466
31.85329 2741.962
31.88969 2252.522
31.92609 2005.050
31.96249 1880.120
31.99889 1765.028
32.03529 1772.175
32.07170 1724.731
32.10810 1779.093
32.14450 1770.281
32.18090 1659.179
32.21730 1643.821
32.25370 1652.980
32.29010 1645.429
32.32650 1649.377
32.36290 1592.915
32.39930 1644.342
32.43570 1689.501
32.47210 1627.048
32.50850 1618.273
32.54490 1609.207
32.58130 1603.160
32.61771 1580.154
32.65411 1571.109
32.69051 1616.490
32.72691 1623.979
32.76331 1623.804
32.79971 1594.903
32.83611 1544.937
32.87251 1567.604
32.90891 1573.711
32.94531 1589.190
32.98171 1581.071
33.01811 1615.428
33.05451 1644.824
33.09091 1625.146
33.12731 1653.837
33.16372 1631.438
33.20012 1620.088
33.23652 1618.580
33.27292 1592.986
33.30932 1520.465
33.34572 1585.353
33.38212 1557.163
33.41852 1569.867
33.45492 1592.354
33.49132 1550.142
33.52772 1498.219
33.56412 1550.508
33.60052 1580.818
33.63692 1557.004
33.67332 1509.865
33.70973 1532.091
33.74613 1510.903
33.78253 1505.390
33.81893 1515.136
33.85533 1541.971
33.89173 1498.653
33.92813 1552.476
33.96453 1564.615
34.00093 1513.481
34.03733 1497.177
34.07373 1493.308
34.11013 1542.372
34.14653 1492.731
34.18293 1484.304
34.21934 1527.076
34.25574 1548.291
34.29214 1500.125
34.32854 1497.922
34.36494 1491.295
34.40134 1537.973
34.43774 1570.233
34.47414 1524.180
34.51054 1467.224
34.54694 1498.603
34.58334 1495.838
34.61974 1507.862
34.65614 1519.424
34.69254 1492.990
34.72894 1483.317
34.76535 1528.474
34.80175 1482.743
34.83815 1487.686
34.87455 1462.090
34.91095 1477.273
34.94735 1503.145
34.98375 1500.243
35.02015 1480.138
35.05655 1430.946
35.09295 1479.788
35.12935 1474.914
35.16575 1449.619
35.20215 1355.048
35.23855 1430.329
35.27495 1468.112
35.31136 1433.628
35.34776 1490.307
35.38416 1445.345
35.42056 1379.122
35.45696 1412.023
35.49336 1435.660
35.52976 1432.030
35.56616 1463.563
35.60256 1434.569
35.63896 1379.900
35.67536 1468.039
35.71176 1493.305
35.74816 1388.887
35.78456 1420.384
35.82096 1449.612
35.85737 1425.166
35.89377 1399.145
35.93017 1416.842
35.96657 1343.996
36.00297 1385.187
36.03937 1425.595
36.07577 1452.207
36.11217 1399.976
36.14857 1358.845
36.18497 1376.031
36.22137 1390.978
36.25777 1385.278
36.29417 1361.336
36.33057 1390.789
36.36698 1425.223
36.40338 1373.599
36.43978 1267.960
36.47618 1310.744
36.51258 1357.693
36.54898 1410.893
36.58538 1341.842
36.62178 1345.517
36.65818 1332.080
36.69458 1334.676
36.73098 1347.615
36.76738 1288.037
36.80378 1342.496
36.84018 1325.013
36.87658 1298.898
36.91299 1338.527
36.94939 1279.817
36.98579 1284.901
37.02219 1281.964
37.05859 1320.306
37.09499 1300.011
37.13139 1332.168
37.16779 1274.261
37.20419 1271.613
37.24059 1281.504
37.27699 1322.085
37.31339 1320.021
37.34979 1269.461
37.38619 1258.341
37.42259 1330.861
37.45900 1348.792
37.49540 1306.669
37.53180 1332.829
37.56820 1297.859
37.60460 1297.845
37.64100 1251.538
37.67740 1280.013
37.71380 1264.278
37.75020 1332.623
37.78660 1306.359
37.82300 1302.595
37.85940 1282.920
37.89580 1271.909
37.93220 1286.948
37.96860 1286.607
38.00501 1270.109
38.04141 1298.945
38.07781 1278.625
38.11421 1309.482
38.15061 1299.769
38.18701 1310.249
38.22341 1335.725
38.25981 1235.713
38.29621 1228.618
38.33261 1266.929
38.36901 1234.268
38.40541 1168.579
38.44181 1179.448
38.47821 1240.440
38.51461 1226.865
38.55102 1210.128
38.58742 1248.575
38.62382 1251.572
38.66022 1244.291
38.69662 1221.760
38.73302 1164.165
38.76942 1190.056
38.80582 1231.472
38.84222 1209.745
38.87862 1191.277
38.91502 1202.783
38.95142 1173.156
38.98782 1158.830
39.02422 1198.306
39.06063 1199.197
39.09703 1168.671
39.13343 1190.541
39.16983 1153.589
39.20623 1220.563
39.24263 1206.128
39.27903 1197.041
39.31543 1165.073
39.35183 1126.058
39.38823 1189.273
39.42463 1137.648
39.46103 1152.062
39.49743 1187.245
39.53383 1166.369
39.57023 1197.360
39.60664 1175.764
39.64304 1161.747
39.67944 1186.027
39.71584 1182.852
39.75224 1135.919
39.78864 1153.449
39.82504 1145.183
39.86144 1136.135
39.89784 1161.666
39.93424 1179.635
39.97064 1175.550
40.00704 1122.965
40.04344 1144.839
40.07984 1202.730
40.11624 1194.720
40.15265 1147.553
40.18905 1166.814
40.22545 1163.802
40.26185 1164.354
40.29825 1157.749
40.33465 1162.085
40.37105 1185.831
40.40745 1140.911
40.44385 1143.491
40.48025 1100.962
40.51665 1177.780
40.55305 1182.634
40.58945 1178.171
40.62585 1118.572
40.66225 1149.735
40.69866 1147.395
40.73506 1149.360
40.77146 1148.888
40.80786 1130.816
40.84426 1130.744
40.88066 1096.256
40.91706 1158.159
40.95346 1195.809
40.98986 1151.210
41.02626 1149.882
41.06266 1174.572
41.09906 1159.143
41.13546 1119.709
41.17186 1102.732
41.20827 1096.845
41.24467 1112.195
41.28107 1152.372
41.31747 1122.865
41.35387 1101.781
41.39027 1124.278
41.42667 1150.509
41.46307 1140.672
41.49947 1172.183
41.53587 1130.138
41.57227 1117.756
41.60867 1087.911
41.64507 1151.132
41.68147 1133.679
41.71787 1182.574
41.75428 1119.056
41.79068 1106.021
41.82708 1091.853
41.86348 1140.259
41.89988 1147.938
41.93628 1132.590
41.97268 1162.588
42.00908 1130.788
42.04548 1130.001
42.08188 1113.306
42.11828 1075.628
42.15468 1077.064
42.19108 1084.866
42.22748 1106.342
42.26388 1047.849
42.30029 1114.236
42.33669 1065.048
42.37309 1122.603
42.40949 1111.842
42.44589 1100.097
42.48229 1077.422
42.51869 1058.976
42.55509 1106.312
42.59149 1138.602
42.62789 1116.841
42.66429 1099.106
42.70069 1126.205
42.73709 1088.020
42.77349 1063.119
42.80989 1095.169
42.84630 1156.641
42.88270 1122.514
42.91910 1146.729
42.95550 1173.009
42.99190 1093.563
43.02830 1022.037
43.06470 1082.890
43.10110 1092.435
43.13750 1073.616
43.17390 1054.860
43.21030 1047.384
43.24670 1075.943
43.28310 1131.682
43.31950 1105.833
43.35591 1113.411
43.39231 1066.885
43.42871 1080.272
43.46511 1058.463
43.50151 1069.911
43.53791 1113.514
43.57431 1072.547
43.61071 1005.620
43.64711 1043.966
43.68351 1101.719
43.71991 1109.241
43.75631 1129.827
43.79271 1111.680
43.82911 1096.064
43.86551 1055.673
43.90192 1059.556
43.93832 1066.411
43.97472 1050.881
44.01112 1062.804
44.04752 1056.287
44.08392 1052.169
44.12032 1057.197
44.15672 1085.604
44.19312 1055.078
44.22952 1102.046
44.26592 1065.372
44.30232 1077.061
44.33872 1069.436
44.37512 1072.354
44.41152 1075.331
44.44793 1085.654
44.48433 1147.864
44.52073 1129.886
44.55713 1189.906
44.59353 1271.435
44.62993 1277.157
44.66633 1261.872
44.70273 1286.397
44.73913 1302.806
44.77553 1388.355
44.81193 1430.253
44.84833 1535.997
44.88473 1740.076
44.92113 1751.126
44.95753 1920.454
44.99394 2139.454
45.03034 2389.647
45.06674 2666.093
45.10314 2914.115
45.13954 3271.526
45.17594 3797.212
45.21234 4646.411
45.24874 5520.000
45.28514 6655.367
45.32154 8133.546
45.35794 10696.594
45.39434 14745.758
45.43074 18856.832
45.46714 19494.177
45.50355 14773.166
45.53995 7770.491
45.57635 3519.028
45.61275 2067.535
45.64915 1567.200
45.68555 1402.619
45.72195 1232.126
45.75835 1187.508
45.79475 1119.448
45.83115 1057.435
45.86755 1056.682
45.90395 1105.738
45.94035 1089.906
45.97675 1075.470
46.01315 1033.124
46.04956 1065.618
46.08596 1075.052
46.12236 1004.353
46.15876 985.103
46.19516 1046.377
46.23156 1072.500
46.26796 1036.245
46.30436 1032.770
46.34076 1005.984
46.37716 978.979
46.41356 973.916
46.44996 1037.574
46.48636 1027.657
46.52276 1016.347
46.55916 1042.127
46.59557 986.587
46.63197 994.424
46.66837 1005.639
46.70477 1016.359
46.74117 987.495
46.77757 1034.691
46.81397 983.570
46.85037 977.204
46.88677 1007.233
46.92317 988.630
46.95957 946.531
46.99597 957.207
47.03237 951.792
47.06877 963.873
47.10517 999.101
47.14158 1017.755
47.17798 981.589
47.21438 975.271
47.25078 987.106
47.28718 1005.773
47.32358 1015.080
47.35998 979.590
47.39638 963.293
47.43278 933.287
47.46918 984.949
47.50558 985.906
47.54198 1068.478
47.57838 1014.878
47.61478 981.529
47.65119 1030.406
47.68759 963.832
47.72399 955.868
47.76039 935.206
47.79679 917.279
47.83319 985.611
47.86959 979.846
47.90599 919.965
47.94239 963.100
47.97879 965.823
48.01519 955.195
48.05159 940.747
48.08799 942.808
48.12439 943.294
48.16079 958.558
48.19720 939.706
48.23360 922.859
48.27000 924.758
48.30640 979.222
48.34280 983.164
48.37920 956.594
48.41560 927.805
48.45200 926.207
48.48840 913.517
48.52480 942.822
48.56120 940.621
48.59760 970.237
48.63400 961.846
48.67040 959.775
48.70680 922.363
48.74321 916.203
48.77961 939.540
48.81601 938.535
48.85241 919.634
48.88881 916.875
48.92521 935.890
48.96161 962.013
48.99801 933.497
49.03441 891.814
49.07081 939.663
49.10721 888.181
49.14361 900.006
49.18001 911.074
49.21641 969.371
49.25281 946.485
49.28922 921.714
49.32562 882.638
49.36202 941.588
49.39842 899.008
49.43482 945.080
49.47122 890.607
49.50762 888.391
49.54402 880.084
49.58042 921.342
49.61682 924.381
49.65322 887.132
49.68962 876.503
49.72602 869.488
49.76242 927.625
49.79883 951.630
49.83523 860.294
49.87163 845.867
49.90803 903.079
49.94443 915.897
49.98083 918.978
50.01723 917.966
50.05363 912.152
50.09003 913.398
50.12643 912.509
50.16283 944.622
50.19923 917.624
50.23563 923.037
50.27203 898.162
50.30843 926.279
50.34484 926.511
50.38124 908.611
50.41764 953.098
50.45404 946.995
50.49044 907.210
50.52684 881.015
50.56324 909.405
50.59964 899.559
50.63604 900.468
50.67244 898.074
50.70884 916.118
50.74524 908.722
50.78164 936.260
50.81804 902.731
50.85444 875.221
50.89085 892.062
50.92725 927.989
50.96365 904.028
51.00005 890.186
51.03645 938.201
51.07285 905.244
51.10925 866.117
51.14565 915.885
51.18205 947.834
51.21845 961.858
51.25485 934.356
51.29125 916.195
51.32765 902.205
51.36405 913.176
51.40045 921.365
51.43686 945.174
51.47326 914.535
51.50966 901.448
51.54606 879.901
51.58246 911.225
51.61886 939.408
51.65526 869.782
51.69166 852.143
51.72806 866.349
51.76446 905.792
51.80086 932.839
51.83726 933.117
51.87366 881.365
51.91006 929.811
51.94647 888.116
51.98287 881.616
52.01927 912.101
52.05567 911.389
52.09207 858.469
52.12847 896.316
52.16487 867.601
52.20127 925.263
52.23767 907.917
52.27407 891.805
52.31047 902.768
52.34687 895.304
52.38327 912.236
52.41967 909.786
52.45607 878.022
52.49248 951.218
52.52888 978.107
52.56528 878.458
52.60168 877.596
52.63808 927.874
52.67448 904.606
52.71088 856.344
52.74728 910.145
52.78368 919.047
52.82008 877.071
52.85648 892.652
52.89288 848.653
52.92928 893.708
52.96568 911.053
53.00208 885.987
53.03849 895.948
53.07489 918.972
53.11129 892.534
53.14769 851.667
53.18409 877.376
53.22049 897.088
53.25689 908.012
53.29329 844.684
53.32969 906.873
53.36609 845.109
53.40249 912.833
53.43889 937.731
53.47529 974.588
53.51169 969.969
53.54809 930.063
53.58450 960.799
53.62090 972.261
53.65730 1052.440
53.69370 1108.752
53.73010 1141.175
53.76650 1233.324
53.80290 1309.737
53.83930 1538.957
53.87570 1601.584
53.91210 1486.685
53.94850 1246.904
53.98490 1060.702
54.02130 997.987
54.05770 920.617
54.09411 930.361
54.13051 911.233
54.16691 885.502
54.20331 910.853
54.23971 905.149
54.27611 895.344
54.31251 918.310
54.34891 953.985
54.38531 951.500
54.42171 931.138
54.45811 902.224
54.49451 933.697
54.53091 948.959
54.56731 916.910
54.60371 911.975
54.64012 888.824
54.67652 929.562
54.71292 905.388
54.74932 919.927
54.78572 922.305
54.82212 909.813
54.85852 913.833
54.89492 917.317
54.93132 898.772
54.96772 883.458
55.00412 963.875
55.04052 960.886
55.07692 954.621
55.11332 928.033
55.14972 961.673
55.18613 922.900
55.22253 961.913
55.25893 950.133
55.29533 902.926
55.33173 907.488
55.36813 886.207
55.40453 913.056
55.44093 918.472
55.47733 938.315
55.51373 929.139
55.55013 911.480
55.58653 948.759
55.62293 926.152
55.65933 927.257
55.69573 969.066
55.73214 942.744
55.76854 968.226
55.80494 991.580
55.84134 1017.017
55.87774 1026.613
55.91414 1102.642
55.95054 1077.111
55.98694 1131.062
56.02334 1195.009
56.05974 1264.843
56.09614 1337.262
56.13254 1466.955
56.16894 1624.737
56.20534 1783.836
56.24175 1944.593
56.27815 2304.939
56.31455 2804.382
56.35095 3511.854
56.38735 4612.639
56.42375 5687.630
56.46015 6751.453
56.49655 6537.473
56.53295 5123.755
56.56935 3440.950
56.60575 2090.559
56.64215 1414.252
56.67855 1188.513
56.71495 1097.202
56.75135 1066.146
56.78776 1040.433
56.82416 1012.641
56.86056 999.890
56.89696 977.890
56.93336 965.211
56.96976 939.724
57.00616 952.895
57.04256 954.321
57.07896 920.562
57.11536 971.789
57.15176 989.090
57.18816 977.870
57.22456 1008.509
57.26096 965.331
57.29736 913.244
57.33377 929.803
57.37017 963.290
57.40657 968.322
57.44297 956.852
57.47937 945.582
57.51577 978.160
57.55217 985.106
57.58857 943.573
57.62497 906.528
57.66137 910.231
57.69777 954.173
57.73417 964.530
57.77057 970.589
57.80697 947.372
57.84337 941.977
57.87978 956.442
57.91618 969.513
57.95258 993.536
57.98898 981.785
58.02538 958.096
58.06178 949.269
58.09818 998.426
58.13458 1021.750
58.17098 963.355
58.20738 984.659
58.24378 971.928
58.28018 944.832
58.31658 994.655
58.35298 1008.026
58.38938 975.546
58.42579 1000.143
58.46219 1012.701
58.49859 959.176
58.53499 966.354
58.57139 991.236
58.60779 955.018
58.64419 959.953
58.68059 1002.584
58.71699 1000.739
58.75339 985.882
58.78979 1001.776
58.82619 1030.298
58.86259 1005.775
58.89899 975.264
58.93540 1006.453
58.97180 987.781
59.00820 985.231
59.04460 1015.753
59.08100 1028.169
59.11740 1048.305
59.15380 1006.022
59.19020 985.792
59.22660 1001.963
59.26300 1013.990
59.29940 1004.652
59.33580 1058.713
59.37220 1068.112
59.40860 980.069
59.44500 959.107
59.48141 972.738
59.51781 967.988
59.55421 1011.616
59.59061 1052.111
59.62701 1016.479
59.66341 963.482
59.69981 979.267
59.73621 1009.098
59.77261 991.241
59.80901 984.651
59.84541 1012.287
59.88181 1004.274
59.91821 986.472
59.95461 1001.309
59.99101 1034.321
60.02742 1023.441
60.06382 1020.848
60.10022 992.546
60.13662 984.195
60.17302 1001.273
60.20942 1002.961
60.24582 973.751
60.28222 993.641
60.31862 1012.768
60.35502 985.850
60.39142 992.726
60.42782 969.288
60.46422 978.078
60.50062 1010.850
60.53702 1012.679
60.57343 1015.597
60.60983 1008.139
60.64623 976.331
60.68263 961.854
60.71903 983.999
60.75543 1003.044
60.79183 976.162
60.82823 969.819
60.86463 941.666
60.90103 997.317
60.93743 1000.310
60.97383 973.060
61.01023 959.517
61.04663 933.054
61.08304 983.079
61.11944 1001.481
61.15584 1009.422
61.19224 955.948
61.22864 1013.278
61.26504 966.892
61.30144 941.918
61.33784 910.398
61.37424 957.573
61.41064 988.876
61.44704 950.651
61.48344 917.841
61.51984 986.584
61.55624 962.876
61.59264 921.891
61.62905 972.865
61.66545 977.520
61.70185 919.967
61.73825 911.600
61.77465 916.261
61.81105 930.997
61.84745 932.693
61.88385 927.435
61.92025 938.558
61.95665 940.904
61.99305 997.791
62.02945 958.484
62.06585 932.871
62.10225 1004.766
62.13865 949.488
62.17506 959.612
62.21146 922.215
62.24786 994.356
62.28426 942.545
62.32066 921.287
62.35706 905.418
62.39346 879.609
62.42986 898.135
62.46626 898.052
62.50266 890.506
62.53906 903.534
62.57546 941.930
62.61186 942.304
62.64826 902.084
62.68466 892.358
62.72107 880.129
62.75747 879.718
62.79387 914.189
62.83027 915.944
62.86667 910.927
62.90307 908.925
62.93947 904.775
62.97587 912.361
63.01227 924.817
63.04867 917.663
63.08507 880.287
63.12147 889.440
63.15787 901.918
63.19427 937.944
63.23068 913.037
63.26708 887.140
63.30348 900.380
63.33988 849.268
63.37628 881.299
63.41268 903.397
63.44908 916.692
63.48548 890.739
63.52188 890.609
63.55828 920.689
63.59468 915.681
63.63108 903.267
63.66748 905.114
63.70388 856.898
63.74028 880.510
63.77669 880.294
63.81309 844.195
63.84949 879.998
63.88589 907.433
63.92229 908.979
63.95869 934.219
63.99509 909.401
64.03149 890.638
64.06789 898.045
64.10429 896.583
64.14069 850.481
64.17709 842.305
64.21349 830.151
64.24989 865.868
64.28629 904.976
64.32270 874.349
64.35910 886.324
64.39550 932.375
64.43190 923.720
64.46830 901.104
64.50470 863.794
64.54110 825.749
64.57750 850.885
64.61390 892.758
64.65030 890.083
64.68670 866.754
64.72310 827.781
64.75950 845.994
64.79590 903.093
64.83230 858.186
64.86871 907.845
64.90511 879.018
64.94151 861.505
64.97791 882.884
65.01431 888.741
65.05071 855.028
65.08711 849.327
65.12351 881.081
65.15991 886.838
65.19631 880.475
65.23271 921.286
65.26911 872.808
65.30551 899.071
65.34191 889.828
65.37832 865.543
65.41472 834.890
65.45112 900.823
65.48752 905.955
65.52392 892.753
65.56032 893.033
65.59672 941.094
65.63312 955.353
65.66952 892.030
65.70592 883.665
65.74232 916.061
65.77872 926.511
65.81512 992.837
65.85152 1049.855
65.88792 1084.952
65.92433 1129.688
65.96073 1192.637
65.99713 1366.235
66.03353 1515.111
66.06993 1708.430
66.10633 2064.486
66.14273 2517.551
66.17913 2960.495
66.21553 3248.338
66.25193 3120.165
66.28833 2552.042
66.32473 1969.320
66.36113 1339.206
66.39753 1069.845
66.43393 976.200
66.47034 940.681
66.50674 908.293
66.54314 923.628
66.57954 919.587
66.61594 888.371
66.65234 898.716
66.68874 934.106
66.72514 909.487
66.76154 890.900
66.79794 892.200
66.83434 865.766
66.87074 832.403
66.90714 833.604
66.94354 844.351
66.97994 880.874
67.01635 875.595
67.05275 835.120
67.08915 886.323
67.12555 847.254
67.16195 831.155
67.19835 858.214
67.23475 877.426
67.27115 893.397
67.30755 870.905
67.34395 854.269
67.38035 816.182
67.41675 840.127
67.45315 849.172
67.48955 818.948
67.52596 841.364
67.56236 848.042
67.59876 865.647
67.63516 861.738
67.67156 809.782
67.70796 816.532
67.74436 843.922
67.78076 879.474
67.81716 865.012
67.85356 844.397
67.88996 852.938
67.92636 841.098
67.96276 841.595
67.99916 842.902
68.03556 851.846
68.07197 830.249
68.10837 855.024
68.14477 872.918
68.18117 856.108
68.21757 843.593
68.25397 833.802
68.29037 822.324
68.32677 869.362
68.36317 887.585
68.39957 858.845
68.43597 830.570
68.47237 874.604
68.50877 857.650
68.54517 824.411
68.58157 822.293
68.61798 838.155
68.65438 807.170
68.69078 795.231
68.72718 835.966
68.76358 830.905
68.79998 813.802
68.83638 821.225
68.87278 832.089
68.90918 849.135
68.94558 842.785
68.98198 848.811
69.01838 836.604
69.05478 855.039
69.09118 840.060
69.12758 857.555
69.16399 862.457
69.20039 827.207
69.23679 816.287
69.27319 849.241
69.30959 903.354
69.34599 865.231
69.38239 852.451
69.41879 879.619
69.45519 871.716
69.49159 877.135
69.52799 875.855
69.56439 851.540
69.60079 874.418
69.63719 889.592
69.67360 829.973
69.71000 810.410
69.74640 849.698
69.78280 824.743
69.81920 857.902
69.85560 814.718
69.89200 843.817
69.92840 874.150
69.96480 878.424
70.00120 865.451
70.03760 847.965
70.07400 830.814
70.11040 802.773
70.14680 809.197
70.18320 804.712
70.21961 779.620
70.25601 808.861
70.29241 841.326
70.32881 839.880
70.36521 859.579
70.40161 844.158
70.43801 805.839
70.47441 858.940
70.51081 820.856
70.54721 788.222
70.58361 861.875
70.62001 869.482
70.65641 897.848
70.69281 819.724
70.72921 798.413
70.76562 796.517
70.80202 815.364
70.83842 837.692
70.87482 793.093
70.91122 823.809
70.94762 870.067
70.98402 813.737
71.02042 820.069
71.05682 831.498
71.09322 822.373
71.12962 844.412
71.16602 847.215
71.20242 856.914
71.23882 846.253
71.27522 814.569
71.31163 810.626
71.34803 790.167
71.38443 802.307
71.42083 842.429
71.45723 827.215
71.49363 818.077
71.53003 821.386
71.56643 800.471
71.60283 796.665
71.63923 800.806
71.67563 817.618
71.71203 823.024
71.74843 772.922
71.78483 813.353
71.82124 829.362
71.85764 792.059
71.89404 814.803
71.93044 829.092
71.96684 790.771
72.00324 817.538
72.03964 866.647
72.07604 850.126
72.11244 797.036
72.14884 783.154
72.18524 802.219
72.22164 812.534
72.25804 800.118
72.29444 798.093
72.33084 857.356
72.36725 827.384
72.40365 848.002
72.44005 827.129
72.47645 810.022
72.51285 834.246
72.54925 854.236
72.58565 812.770
72.62205 815.330
72.65845 836.735
72.69485 822.915
72.73125 820.652
72.76765 869.268
72.80405 876.958
72.84045 858.342
72.87685 952.050
72.91326 953.488
72.94966 1010.827
72.98606 1031.992
73.02246 1037.514
73.05886 1078.886
73.09526 1023.881
73.13166 1005.600
73.16806 934.364
73.20446 899.207
73.24086 875.073
73.27726 845.282
73.31366 842.018
73.35006 822.474
73.38646 831.594
73.42286 822.141
73.45927 825.389
73.49567 796.397
73.53207 845.772
73.56847 827.261
73.60487 816.213
73.64127 781.099
73.67767 820.930
73.71407 854.336
73.75047 813.845
73.78687 786.087
73.82327 815.000
73.85967 825.197
73.89607 794.546
73.93247 790.159
73.96888 784.741
74.00528 805.417
74.04168 851.165
74.07808 802.634
74.11448 809.002
74.15088 795.266
74.18728 799.991
74.22368 811.038
74.26008 796.618
74.29648 801.151
74.33288 818.097
74.36928 832.036
74.40568 838.346
74.44208 815.165
74.47848 838.440
74.51489 852.597
74.55129 826.435
74.58769 843.919
74.62409 853.050
74.66049 849.712
74.69689 878.864
74.73329 896.409
74.76969 951.153
74.80609 989.625
74.84249 1049.326
74.87889 1171.425
74.91529 1217.621
74.95169 1371.551
74.98809 1621.422
75.02449 1806.617
75.06090 2098.473
75.09730 2544.672
75.13370 3185.446
75.17010 4087.695
75.20650 5140.446
75.24290 6090.624
75.27930 6340.110
75.31570 5764.037
75.35210 4788.545
75.38850 3537.317
75.42490 2361.096
75.46130 1664.983
75.49770 1265.825
75.53410 1084.656
75.57050 964.869
75.60691 911.191
75.64331 904.878
75.67971 904.447
75.71611 847.840
75.75251 800.374
75.78891 818.359
75.82531 831.444
75.86171 846.737
75.89811 844.669
75.93451 801.184
75.97091 787.801
76.00731 790.685
76.04371 774.178
76.08011 728.023
76.11652 755.600
76.15292 800.689
76.18932 770.373
76.22572 752.498
76.26212 779.532
76.29852 798.618
76.33492 844.718
76.37132 800.794
76.40772 753.690
76.44412 775.479
76.48052 779.989
76.51692 772.268
76.55332 763.077
76.58972 746.673
76.62612 739.283
76.66253 750.441
76.69893 758.954
76.73533 749.013
76.77173 727.199
76.80813 704.470
76.84453 767.079
76.88093 764.254
76.91733 750.982
76.95373 726.918
76.99013 711.148
77.02653 729.929
77.06293 764.275
77.09933 778.699
77.13573 767.329
77.17213 760.239
77.20854 745.986
77.24494 757.412
77.28134 751.266
77.31774 737.210
77.35414 775.618
77.39054 753.051
77.42694 733.216
77.46334 777.195
77.49974 771.012
77.53614 739.706
77.57254 747.878
77.60894 703.882
77.64534 743.264
77.68174 740.171
77.71814 754.380
77.75455 780.305
77.79095 737.953
77.82735 716.433
77.86375 737.508
77.90015 717.972
77.93655 698.909
77.97295 732.820
78.00935 757.790
78.04575 736.935
78.08215 760.182
78.11855 736.147
78.15495 760.438
78.19135 760.686
78.22775 719.635
78.26416 718.061
78.30056 726.645
78.33696 720.303
78.37336 737.185
78.40976 733.083
78.44616 712.571
78.48256 708.916
78.51896 716.533
78.55536 735.502
78.59176 702.818
78.62816 676.431
78.66456 711.705
78.70096 717.888
78.73736 702.497
78.77376 725.231
78.81017 680.280
78.84657 726.384
78.88297 719.508
78.91937 719.106
78.95577 704.895
78.99217 702.064
79.02857 715.775
79.06497 696.979
79.10137 703.550
79.13777 722.059
79.17417 711.932
79.21057 729.473
79.24697 733.312
79.28337 742.017
79.31977 722.206
79.35618 694.450
79.39258 704.986
79.42898 703.688
79.46538 664.103
79.50178 666.502
79.53818 694.467
79.57458 686.724
79.61098 701.970
79.64738 735.643
79.68378 716.418
79.72018 708.587
79.75658 713.572
79.79298 712.074
79.82938 763.149
79.86578 760.910
79.90219 757.336
79.93859 708.340
79.97499 708.168
80.01139 716.746
80.04779 737.895
80.08419 731.251
80.12059 727.603
80.15699 765.394
80.19339 721.616
80.22979 697.889
80.26619 716.175
80.30259 662.172
80.33899 653.930
80.37539 700.486
80.41179 700.621
80.44820 679.683
80.48460 700.493
80.52100 719.146
80.55740 724.712
80.59380 743.655
80.63020 707.242
80.66660 684.745
80.70300 680.224
80.73940 698.200
80.77580 706.033
80.81220 702.835
80.84860 709.801
80.88500 681.220
80.92140 697.571
80.95781 717.180
80.99421 711.379
81.03061 704.906
81.06701 708.764
81.10341 696.129
81.13981 681.152
81.17621 692.344
81.21261 701.947
81.24901 708.342
81.28541 687.108
81.32181 669.664
81.35821 666.166
81.39461 701.060
81.43101 718.298
81.46741 703.469
81.50382 702.855
81.54022 685.165
81.57662 687.460
81.61302 697.943
81.64942 701.838
81.68582 722.843
81.72222 706.014
81.75862 674.576
81.79502 691.766
81.83142 697.124
81.86782 649.264
81.90422 639.039
81.94062 641.532
81.97702 680.282
82.01342 717.910
82.04983 695.592
82.08623 693.081
82.12263 717.917
82.15903 671.614
82.19543 659.018
82.23183 678.768
82.26823 724.902
82.30463 715.659
82.34103 653.024
82.37743 654.480
82.41383 687.102
82.45023 657.244
82.48663 648.262
82.52303 662.592
82.55943 681.429
82.59584 660.583
82.63224 646.475
82.66864 698.844
82.70504 723.299
82.74144 685.843
82.77784 701.641
82.81424 722.972
82.85064 702.122
82.88704 661.619
82.92344 673.686
82.95984 678.055
82.99624 665.359
83.03264 696.582
83.06904 727.414
83.10545 686.737
83.14185 650.490
83.17825 642.708
83.21465 670.330
83.25105 672.847
83.28745 673.667
83.32385 716.637
83.36025 754.711
83.39665 742.345
83.43305 719.237
83.46945 793.730
83.50585 837.927
83.54225 870.635
83.57865 965.197
83.61505 1021.298
83.65146 1074.853
83.68786 1317.902
83.72426 1515.985
83.76066 1789.223
83.79706 2163.818
83.83346 2661.581
83.86986 3168.302
83.90626 3638.170
83.94266 3983.208
83.97906 3909.886
84.01546 3516.592
84.05186 2931.022
84.08826 2257.514
84.12466 1669.688
84.16106 1263.473
84.19747 1008.681
84.23387 870.265
84.27027 821.354
84.30667 766.064
84.34307 745.536
84.37947 691.604
84.41587 700.299
84.45227 740.275
84.48867 710.228
84.52507 691.166
84.56147 702.822
84.59787 644.302
84.63427 652.571
84.67067 646.011
84.70707 653.927
84.74348 670.355
84.77988 651.467
84.81628 662.195
84.85268 632.745
84.88908 652.703
84.92548 645.407
84.96188 624.744
84.99828 644.696
85.03468 665.073
85.07108 638.195
85.10748 616.041
85.14388 626.814
85.18028 633.794
85.21668 644.232
85.25309 635.087
85.28949 618.548
85.32589 620.991
85.36229 635.336
85.39869 677.587
85.43509 631.812
85.47149 659.388
85.50789 659.601
85.54429 628.213
85.58069 645.976
85.61709 654.146
85.65349 656.066
85.68989 625.664
85.72629 663.398
85.76269 679.366
85.79910 646.047
85.83550 648.456
85.87190 671.990
85.90830 629.462
85.94470 592.897
85.98110 591.546
86.01750 622.023
86.05390 646.329
86.09030 635.245
86.12670 611.288
86.16310 619.522
86.19950 648.115
86.23590 620.104
86.27230 617.727
86.30870 618.064
86.34511 609.657
86.38151 628.356
86.41791 630.603
86.45431 608.950
86.49071 600.356
86.52711 644.541
86.56351 660.700
86.59991 633.204
86.63631 619.880
86.67271 614.004
86.70911 611.481
86.74551 585.836
86.78191 616.110
86.81831 643.588
86.85471 625.715
86.89112 614.231
86.92752 613.906
86.96392 604.468
87.00032 599.400
87.03672 609.446
87.07312 615.802
87.10952 595.889
87.14592 583.622
87.18232 623.962
87.21872 645.645
87.25512 636.725
87.29152 613.127
87.32792 611.406
87.36432 633.757
87.40073 636.906
87.43713 602.610
87.47353 571.292
87.50993 591.983
87.54633 606.262
87.58273 597.952
87.61913 612.950
87.65553 629.340
87.69193 581.631
87.72833 569.176
87.76473 585.687
87.80113 577.351
87.83753 583.772
87.87393 608.397
87.91033 583.660
87.94674 591.366
87.98314 593.793
88.01954 602.820
88.05594 581.183
88.09234 549.857
88.12874 566.625
88.16514 581.395
88.20154 588.693
88.23794 572.936
88.27434 580.115
88.31074 586.917
88.34714 582.183
88.38354 614.289
88.41994 628.591
88.45634 624.443
88.49275 595.595
88.52915 569.572
88.56555 579.452
88.60195 603.272
88.63835 597.429
88.67475 599.255
88.71115 619.641
88.74755 621.141
88.78395 608.532
88.82035 597.116
88.85675 585.195
88.89315 610.341
88.92955 595.032
88.96595 578.127
89.00235 585.942
89.03876 586.310
89.07516 575.013
89.11156 588.338
89.14796 599.085
89.18436 610.921
89.22076 613.875
89.25716 594.311
89.29356 572.870
89.32996 579.371
89.36636 585.223
89.40276 571.048
89.43916 534.794
89.47556 528.128
89.51196 562.994
89.54837 572.039
89.58477 571.489
89.62117 599.343
89.65757 583.314
89.69397 556.949
89.73037 563.320
89.76677 549.849
89.80317 553.760
89.83957 566.721
89.87597 571.503
89.91237 571.172
89.94877 573.915
89.98517 589.224
90.02157 628.123
90.05797 640.356
90.09438 612.688
90.13078 603.248
90.16718 640.200
90.20358 687.404
90.23998 730.947
90.27638 770.178
90.31278 800.392
90.34918 815.848
90.38558 808.348
90.42198 786.179
90.45838 770.306
90.49478 713.541
90.53118 660.522
90.56758 639.925
90.60398 631.415
90.64039 616.202
90.67679 599.205
90.71319 588.542
90.74959 581.880
90.78599 574.443
90.82239 562.766
90.85879 550.833
90.89519 550.020
90.93159 549.287
90.96799 564.139
91.00439 590.251
91.04079 602.438
91.07719 595.017
91.11359 585.192
91.14999 566.929
91.18640 565.969
91.22280 548.017
91.25920 521.076
91.29560 553.222
91.33200 545.286
91.36840 540.311
91.40480 561.376
91.44120 563.606
91.47760 534.422
91.51400 537.432
91.55040 574.024
91.58680 571.473
91.62320 556.896
91.65960 562.340
91.69601 552.380
91.73241 520.617
91.76881 526.463
91.80521 564.740
91.84161 571.909
91.87801 559.821
91.91441 579.006
91.95081 553.265
91.98721 538.077
92.02361 519.057
92.06001 518.362
92.09641 555.683
92.13281 563.464
92.16921 552.162
92.20561 528.879
92.24202 516.470
92.27842 531.025
92.31482 549.089
92.35122 537.655
92.38762 537.712
92.42402 531.452
92.46042 526.089
92.49682 546.714
92.53322 577.503
92.56962 590.403
92.60602 563.754
92.64242 536.027
92.67882 543.700
92.71522 570.146
92.75162 578.411
92.78803 570.881
92.82443 554.709
92.86083 555.616
92.89723 573.973
92.93363 574.394
92.97003 567.837
93.00643 566.386
93.04283 542.662
93.07923 535.364
93.11563 571.222
93.15203 543.729
93.18843 535.294
93.22483 548.640
93.26123 559.597
93.29763 565.095
93.33404 566.840
93.37044 586.753
93.40684 602.000
93.44324 598.294
93.47964 585.487
93.51604 572.421
93.55244 555.546
93.58884 559.849
93.62524 565.559
93.66164 559.053
93.69804 557.194
93.73444 568.554
93.77084 586.577
93.80724 573.535
93.84365 536.824
93.88005 525.238
93.91645 551.321
93.95285 560.323
93.98925 559.613
94.02565 541.860
94.06205 521.604
94.09845 539.598
94.13485 556.683
94.17125 571.323
94.20765 575.493
94.24405 566.910
94.28045 565.854
94.31685 578.666
94.35325 554.240
94.38966 547.835
94.42606 554.271
94.46246 528.740
94.49886 539.781
94.53526 537.013
94.57166 530.902
94.60806 531.118
94.64446 531.656
94.68086 548.862
94.71726 551.820
94.75366 557.653
94.79006 570.315
94.82646 566.571
94.86286 542.534
94.89926 526.488
94.93567 519.370
94.97207 528.050
95.00847 548.583
95.04487 553.153
95.08127 551.536
95.11767 550.742
95.15407 551.173
95.19047 548.168
95.22687 539.676
95.26327 538.647
95.29967 537.563
95.33607 528.761
95.37247 516.760
95.40887 516.982
95.44527 540.172
95.48168 534.562
95.51808 528.518
95.55448 542.795
95.59088 529.160
95.62728 546.848
95.66368 560.892
95.70008 560.432
95.73648 561.746
95.77288 553.732
95.80928 538.423
95.84568 508.065
95.88208 506.456
95.91848 534.499
95.95488 519.733
95.99129 538.757
96.02769 567.627
96.06409 553.182
96.10049 529.864
96.13689 573.120
96.17329 569.950
96.20969 541.885
96.24609 529.274
96.28249 534.630
96.31889 562.468
96.35529 540.021
96.39169 538.809
96.42809 571.658
96.46449 558.589
96.50089 524.342
96.53730 544.271
96.57370 543.289
96.61010 523.010
96.64650 563.751
96.68290 542.765
96.71930 508.253
96.75570 518.426
96.79210 541.187
96.82850 527.133
96.86490 546.611
96.90130 557.147
96.93770 536.440
96.97410 517.448
97.01050 526.755
97.04690 559.074
97.08331 575.070
97.11971 574.758
97.15611 562.128
97.19251 498.503
97.22891 478.611
97.26531 501.283
97.30171 526.933
97.33811 547.318
97.37451 545.745
97.41091 550.061
97.44731 558.644
97.48371 542.750
97.52011 509.036
97.55651 531.626
97.59291 555.410
97.62932 551.000
97.66572 551.000
