# Supplementary material for: Bioavailable phosphite in the surface ocean during the Great Oxidation Event
Source: Nat Commun. 2025 May 24;16:4825. doi: 10.1038/s41467-025-59963-0 (PMC12102248; doi:10.1038/s41467-025-59963-0)
Supplement: Supplementary file 6 — Supplementary Data 4 [file 41467_2025_59963_MOESM6_ESM.zip › XRD data Experimental precipitate/20 uM P(V) Seawater-Si pH7.xy]

6.51842 1426.000
6.55482 1382.444
6.59122 1382.408
6.62762 1346.877
6.66402 1340.962
6.70042 1366.240
6.73682 1338.316
6.77322 1338.362
6.80962 1328.260
6.84603 1323.428
6.88243 1289.063
6.91883 1338.872
6.95523 1290.135
6.99163 1284.019
7.02803 1277.140
7.06443 1275.040
7.10083 1311.254
7.13723 1320.429
7.17363 1297.885
7.21003 1289.343
7.24643 1260.205
7.28283 1232.158
7.31923 1269.409
7.35563 1300.170
7.39204 1270.144
7.42844 1220.838
7.46484 1241.985
7.50124 1209.189
7.53764 1251.565
7.57404 1288.929
7.61044 1265.303
7.64684 1301.584
7.68324 1253.432
7.71964 1242.185
7.75604 1313.213
7.79244 1237.004
7.82884 1237.796
7.86524 1268.193
7.90165 1249.631
7.93805 1246.276
7.97445 1213.207
8.01085 1233.571
8.04725 1223.093
8.08365 1247.077
8.12005 1225.871
8.15645 1161.242
8.19285 1234.588
8.22925 1189.373
8.26565 1209.088
8.30205 1225.966
8.33845 1190.102
8.37485 1198.867
8.41125 1219.731
8.44766 1105.280
8.48406 1178.273
8.52046 1176.889
8.55686 1215.293
8.59326 1186.819
8.62966 1116.127
8.66606 1123.400
8.70246 1164.209
8.73886 1200.360
8.77526 1148.475
8.81166 1157.020
8.84806 1202.909
8.88446 1222.421
8.92086 1211.677
8.95726 1156.274
8.99367 1160.598
9.03007 1138.002
9.06647 1146.495
9.10287 1166.452
9.13927 1154.630
9.17567 1121.264
9.21207 1163.034
9.24847 1153.459
9.28487 1108.288
9.32127 1139.217
9.35767 1149.035
9.39407 1142.535
9.43047 1120.311
9.46687 1119.642
9.50327 1148.151
9.53968 1172.484
9.57608 1120.610
9.61248 1086.676
9.64888 1106.081
9.68528 1075.009
9.72168 1085.016
9.75808 1040.487
9.79448 1111.297
9.83088 1150.904
9.86728 1123.487
9.90368 1059.809
9.94008 1124.163
9.97648 1106.765
10.01288 1081.610
10.04929 1096.626
10.08569 1088.022
10.12209 1130.385
10.15849 1119.634
10.19489 1118.887
10.23129 1082.416
10.26769 1065.757
10.30409 1142.325
10.34049 1110.094
10.37689 1074.710
10.41329 1047.320
10.44969 1049.078
10.48609 1071.697
10.52249 1089.614
10.55889 1091.898
10.59530 1084.755
10.63170 1117.280
10.66810 1063.626
10.70450 1103.911
10.74090 1131.840
10.77730 1073.645
10.81370 1072.327
10.85010 1032.687
10.88650 1055.658
10.92290 1137.447
10.95930 1109.955
10.99570 1150.466
11.03210 1086.038
11.06850 1079.738
11.10490 1101.357
11.14131 1111.956
11.17771 1085.970
11.21411 1088.100
11.25051 1065.304
11.28691 1102.260
11.32331 1099.131
11.35971 1094.780
11.39611 1065.633
11.43251 1108.007
11.46891 1084.558
11.50531 1141.676
11.54171 1080.996
11.57811 1104.545
11.61451 1071.085
11.65091 1141.404
11.68732 1127.303
11.72372 1084.172
11.76012 1071.512
11.79652 1054.705
11.83292 1128.747
11.86932 1069.499
11.90572 1100.622
11.94212 1109.907
11.97852 1055.386
12.01492 1017.556
12.05132 1060.791
12.08772 1078.847
12.12412 1066.088
12.16052 1073.933
12.19693 1109.416
12.23333 1090.809
12.26973 1100.161
12.30613 1090.163
12.34253 1062.734
12.37893 1083.592
12.41533 1094.297
12.45173 1135.435
12.48813 1052.347
12.52453 1033.238
12.56093 1077.828
12.59733 1060.507
12.63373 1138.089
12.67013 1148.655
12.70653 1120.476
12.74294 1135.724
12.77934 1128.187
12.81574 1096.923
12.85214 1093.728
12.88854 1055.030
12.92494 1100.363
12.96134 1107.388
12.99774 1110.379
13.03414 1119.161
13.07054 1102.651
13.10694 1063.774
13.14334 1110.581
13.17974 1090.343
13.21614 1136.794
13.25254 1094.556
13.28895 1140.378
13.32535 1134.693
13.36175 1108.470
13.39815 1075.995
13.43455 1088.482
13.47095 1116.244
13.50735 1135.329
13.54375 1099.717
13.58015 1050.674
13.61655 1044.513
13.65295 1086.113
13.68935 1098.792
13.72575 1089.143
13.76215 1141.857
13.79855 1161.417
13.83496 1124.341
13.87136 1085.711
13.90776 1085.863
13.94416 1123.058
13.98056 1144.045
14.01696 1157.022
14.05336 1146.173
14.08976 1162.539
14.12616 1174.104
14.16256 1140.831
14.19896 1130.953
14.23536 1121.106
14.27176 1077.683
14.30816 1102.984
14.34457 1144.109
14.38097 1122.948
14.41737 1130.070
14.45377 1120.019
14.49017 1167.967
14.52657 1129.067
14.56297 1184.512
14.59937 1162.221
14.63577 1133.190
14.67217 1149.157
14.70857 1150.560
14.74497 1205.484
14.78137 1144.192
14.81777 1123.211
14.85417 1087.224
14.89058 1122.408
14.92698 1186.340
14.96338 1135.408
14.99978 1126.470
15.03618 1153.586
15.07258 1154.132
15.10898 1145.489
15.14538 1195.279
15.18178 1124.417
15.21818 1105.058
15.25458 1120.754
15.29098 1164.926
15.32738 1106.505
15.36378 1125.140
15.40018 1171.588
15.43659 1135.326
15.47299 1167.169
15.50939 1145.409
15.54579 1195.590
15.58219 1161.360
15.61859 1139.382
15.65499 1184.375
15.69139 1238.608
15.72779 1230.654
15.76419 1249.031
15.80059 1232.329
15.83699 1228.853
15.87339 1184.714
15.90979 1176.625
15.94619 1189.395
15.98260 1218.285
16.01900 1178.793
16.05540 1150.500
16.09180 1161.943
16.12820 1210.896
16.16460 1163.245
16.20100 1214.755
16.23740 1185.825
16.27380 1227.788
16.31020 1245.884
16.34660 1234.757
16.38300 1270.599
16.41940 1253.823
16.45580 1242.312
16.49221 1189.903
16.52861 1280.724
16.56501 1245.529
16.60141 1289.895
16.63781 1237.252
16.67421 1223.100
16.71061 1212.850
16.74701 1225.952
16.78341 1231.446
16.81981 1205.981
16.85621 1229.435
16.89261 1279.487
16.92901 1273.960
16.96541 1282.583
17.00181 1231.616
17.03822 1237.564
17.07462 1253.690
17.11102 1237.498
17.14742 1239.434
17.18382 1278.027
17.22022 1286.263
17.25662 1324.529
17.29302 1273.701
17.32942 1222.375
17.36582 1300.634
17.40222 1317.502
17.43862 1298.586
17.47502 1292.012
17.51142 1303.128
17.54782 1298.985
17.58423 1323.387
17.62063 1366.530
17.65703 1348.731
17.69343 1326.309
17.72983 1364.862
17.76623 1333.189
17.80263 1335.895
17.83903 1354.647
17.87543 1360.798
17.91183 1362.348
17.94823 1391.259
17.98463 1393.941
18.02103 1339.974
18.05743 1332.397
18.09383 1383.576
18.13024 1441.166
18.16664 1367.875
18.20304 1375.866
18.23944 1405.988
18.27584 1371.806
18.31224 1422.350
18.34864 1398.356
18.38504 1333.937
18.42144 1358.217
18.45784 1428.349
18.49424 1424.400
18.53064 1419.607
18.56704 1407.999
18.60344 1445.023
18.63984 1366.255
18.67625 1357.435
18.71265 1435.998
18.74905 1455.348
18.78545 1437.906
18.82185 1467.091
18.85825 1433.462
18.89465 1425.155
18.93105 1453.945
18.96745 1431.633
19.00385 1482.475
19.04025 1491.160
19.07665 1412.577
19.11305 1457.590
19.14945 1483.926
19.18586 1453.337
19.22226 1425.646
19.25866 1477.398
19.29506 1463.971
19.33146 1455.409
19.36786 1466.973
19.40426 1434.469
19.44066 1456.325
19.47706 1540.266
19.51346 1565.099
19.54986 1515.525
19.58626 1498.071
19.62266 1497.027
19.65906 1530.826
19.69546 1543.785
19.73187 1521.765
19.76827 1502.232
19.80467 1519.809
19.84107 1518.274
19.87747 1497.929
19.91387 1577.645
19.95027 1530.027
19.98667 1570.098
20.02307 1576.427
20.05947 1542.366
20.09587 1560.580
20.13227 1616.749
20.16867 1639.236
20.20507 1537.951
20.24147 1569.678
20.27788 1607.888
20.31428 1591.419
20.35068 1659.290
20.38708 1685.875
20.42348 1659.694
20.45988 1590.289
20.49628 1552.734
20.53268 1612.490
20.56908 1614.520
20.60548 1586.628
20.64188 1645.693
20.67828 1585.628
20.71468 1612.647
20.75108 1683.115
20.78748 1704.648
20.82389 1639.424
20.86029 1621.987
20.89669 1635.358
20.93309 1640.047
20.96949 1704.141
21.00589 1635.726
21.04229 1670.614
21.07869 1674.695
21.11509 1689.601
21.15149 1716.447
21.18789 1673.635
21.22429 1694.545
21.26069 1695.329
21.29709 1727.352
21.33350 1702.854
21.36990 1698.592
21.40630 1762.458
21.44270 1699.845
21.47910 1680.358
21.51550 1651.795
21.55190 1750.551
21.58830 1759.807
21.62470 1703.734
21.66110 1674.873
21.69750 1739.155
21.73390 1725.740
21.77030 1712.911
21.80670 1714.674
21.84310 1750.906
21.87951 1778.256
21.91591 1774.585
21.95231 1729.702
21.98871 1765.422
22.02511 1751.981
22.06151 1721.394
22.09791 1733.237
22.13431 1697.973
22.17071 1754.795
22.20711 1790.830
22.24351 1754.464
22.27991 1766.048
22.31631 1751.615
22.35271 1781.326
22.38911 1764.778
22.42552 1746.578
22.46192 1764.219
22.49832 1733.531
22.53472 1805.619
22.57112 1796.907
22.60752 1787.870
22.64392 1777.707
22.68032 1779.049
22.71672 1782.997
22.75312 1851.429
22.78952 1907.890
22.82592 1822.338
22.86232 1867.847
22.89872 1876.131
22.93512 1787.343
22.97153 1842.551
23.00793 1795.038
23.04433 1829.325
23.08073 1782.092
23.11713 1822.227
23.15353 1879.578
23.18993 1864.315
23.22633 1864.536
23.26273 1927.606
23.29913 1915.636
23.33553 1911.627
23.37193 1847.963
23.40833 1806.248
23.44473 1812.258
23.48114 1763.950
23.51754 1868.895
23.55394 1782.779
23.59034 1869.414
23.62674 1855.433
23.66314 1822.176
23.69954 1811.857
23.73594 1783.818
23.77234 1769.249
23.80874 1800.943
23.84514 1855.047
23.88154 1912.411
23.91794 1803.346
23.95434 1829.145
23.99074 1794.397
24.02715 1790.928
24.06355 1836.245
24.09995 1846.642
24.13635 1830.691
24.17275 1865.993
24.20915 1846.158
24.24555 1835.325
24.28195 1842.191
24.31835 1796.271
24.35475 1847.496
24.39115 1867.694
24.42755 1913.399
24.46395 1877.307
24.50035 1797.960
24.53675 1841.372
24.57316 1840.121
24.60956 1788.146
24.64596 1859.108
24.68236 1849.130
24.71876 1905.102
24.75516 1841.884
24.79156 1780.936
24.82796 1839.936
24.86436 1826.120
24.90076 1807.746
24.93716 1781.482
24.97356 1850.572
25.00996 1879.636
25.04636 1896.144
25.08276 1863.415
25.11917 1852.004
25.15557 1829.418
25.19197 1824.831
25.22837 1823.579
25.26477 1838.542
25.30117 1848.458
25.33757 1895.759
25.37397 1870.038
25.41037 1799.447
25.44677 1816.390
25.48317 1816.095
25.51957 1806.611
25.55597 1802.731
25.59237 1865.436
25.62878 1858.741
25.66518 1824.967
25.70158 1807.559
25.73798 1875.032
25.77438 1910.409
25.81078 1873.634
25.84718 1919.237
25.88358 1846.572
25.91998 1870.409
25.95638 1858.372
25.99278 1805.641
26.02918 1788.394
26.06558 1833.468
26.10198 1800.369
26.13838 1807.536
26.17479 1827.536
26.21119 1875.619
26.24759 1860.372
26.28399 1843.409
26.32039 1911.353
26.35679 1819.335
26.39319 1835.738
26.42959 1919.546
26.46599 1914.831
26.50239 1919.270
26.53879 1988.562
26.57519 1946.345
26.61159 2020.446
26.64799 2011.316
26.68439 2136.520
26.72080 2073.856
26.75720 2030.359
26.79360 1983.948
26.83000 2002.996
26.86640 1973.409
26.90280 1958.653
26.93920 1984.469
26.97560 2016.346
27.01200 1952.310
27.04840 1985.020
27.08480 2063.903
27.12120 2090.562
27.15760 2154.164
27.19400 2164.913
27.23040 2295.210
27.26681 2472.104
27.30321 2715.381
27.33961 2999.136
27.37601 3341.990
27.41241 2859.212
27.44881 2162.048
27.48521 1845.558
27.52161 1796.894
27.55801 1747.666
27.59441 1771.527
27.63081 1769.199
27.66721 1755.079
27.70361 1801.446
27.74001 1794.577
27.77642 1778.826
27.81282 1751.259
27.84922 1746.587
27.88562 1779.370
27.92202 1796.575
27.95842 1782.519
27.99482 1740.333
28.03122 1755.700
28.06762 1735.348
28.10402 1753.836
28.14042 1742.025
28.17682 1813.937
28.21322 1724.807
28.24962 1742.281
28.28602 1758.391
28.32243 1715.107
28.35883 1753.463
28.39523 1760.156
28.43163 1769.242
28.46803 1822.623
28.50443 1760.495
28.54083 1761.889
28.57723 1732.982
28.61363 1760.641
28.65003 1726.549
28.68643 1656.848
28.72283 1660.881
28.75923 1696.948
28.79563 1710.496
28.83203 1734.078
28.86844 1715.907
28.90484 1740.951
28.94124 1687.126
28.97764 1734.520
29.01404 1731.925
29.05044 1760.044
29.08684 1742.825
29.12324 1721.164
29.15964 1731.247
29.19604 1775.150
29.23244 1699.323
29.26884 1736.216
29.30524 1691.015
29.34164 1690.090
29.37804 1772.516
29.41445 1716.139
29.45085 1681.530
29.48725 1692.189
29.52365 1773.276
29.56005 1724.636
29.59645 1708.377
29.63285 1751.002
29.66925 1758.324
29.70565 1714.136
29.74205 1729.007
29.77845 1721.489
29.81485 1733.134
29.85125 1725.601
29.88765 1701.943
29.92406 1704.334
29.96046 1740.284
29.99686 1709.763
30.03326 1710.553
30.06966 1712.016
30.10606 1691.635
30.14246 1688.087
30.17886 1687.476
30.21526 1735.068
30.25166 1667.823
30.28806 1638.430
30.32446 1679.828
30.36086 1692.578
30.39726 1705.324
30.43366 1738.513
30.47007 1707.467
30.50647 1761.901
30.54287 1786.606
30.57927 1809.331
30.61567 1764.687
30.65207 1749.023
30.68847 1760.994
30.72487 1785.295
30.76127 1818.577
30.79767 1865.064
30.83407 1912.632
30.87047 2019.906
30.90687 2050.454
30.94327 2115.591
30.97967 2150.528
31.01608 2249.940
31.05248 2281.331
31.08888 2402.064
31.12528 2459.662
31.16168 2655.608
31.19808 2769.700
31.23448 2941.396
31.27088 3224.800
31.30728 3379.906
31.34368 3600.072
31.38008 3908.155
31.41648 4422.648
31.45288 4926.825
31.48928 5365.246
31.52568 6003.328
31.56209 6988.468
31.59849 8521.340
31.63489 10614.297
31.67129 14103.120
31.70769 17795.440
31.74409 14768.780
31.78049 7364.126
31.81689 3167.975
31.85329 2018.527
31.88969 1760.608
31.92609 1725.966
31.96249 1652.265
31.99889 1667.262
32.03529 1589.072
32.07170 1590.848
32.10810 1596.191
32.14450 1530.940
32.18090 1554.368
32.21730 1545.968
32.25370 1579.921
32.29010 1518.191
32.32650 1582.767
32.36290 1538.590
32.39930 1498.552
32.43570 1549.888
32.47210 1576.453
32.50850 1561.236
32.54490 1508.931
32.58130 1519.438
32.61771 1494.404
32.65411 1454.215
32.69051 1447.315
32.72691 1494.784
32.76331 1485.719
32.79971 1456.356
32.83611 1471.831
32.87251 1444.947
32.90891 1537.532
32.94531 1470.748
32.98171 1453.445
33.01811 1476.500
33.05451 1499.131
33.09091 1474.218
33.12731 1443.659
33.16372 1463.854
33.20012 1415.610
33.23652 1442.828
33.27292 1456.426
33.30932 1484.503
33.34572 1422.490
33.38212 1385.818
33.41852 1430.413
33.45492 1473.258
33.49132 1454.094
33.52772 1428.513
33.56412 1417.407
33.60052 1431.718
33.63692 1480.814
33.67332 1410.649
33.70973 1407.731
33.74613 1416.127
33.78253 1439.480
33.81893 1385.475
33.85533 1408.503
33.89173 1374.494
33.92813 1360.974
33.96453 1360.535
34.00093 1347.971
34.03733 1372.496
34.07373 1381.539
34.11013 1411.416
34.14653 1368.932
34.18293 1356.122
34.21934 1368.545
34.25574 1422.557
34.29214 1325.143
34.32854 1394.279
34.36494 1361.335
34.40134 1360.453
34.43774 1410.969
34.47414 1305.851
34.51054 1296.495
34.54694 1325.547
34.58334 1337.653
34.61974 1305.655
34.65614 1334.460
34.69254 1328.981
34.72894 1294.606
34.76535 1324.131
34.80175 1321.574
34.83815 1298.586
34.87455 1309.074
34.91095 1289.099
34.94735 1342.522
34.98375 1309.058
35.02015 1286.993
35.05655 1243.053
35.09295 1298.522
35.12935 1321.079
35.16575 1292.465
35.20215 1266.591
35.23855 1254.687
35.27495 1290.571
35.31136 1295.309
35.34776 1235.062
35.38416 1308.819
35.42056 1279.018
35.45696 1255.296
35.49336 1228.857
35.52976 1186.102
35.56616 1204.457
35.60256 1239.390
35.63896 1270.939
35.67536 1248.282
35.71176 1220.487
35.74816 1232.150
35.78456 1235.028
35.82096 1257.849
35.85737 1208.026
35.89377 1202.357
35.93017 1225.058
35.96657 1220.238
36.00297 1228.275
36.03937 1211.243
36.07577 1256.279
36.11217 1219.913
36.14857 1179.962
36.18497 1219.153
36.22137 1250.210
36.25777 1182.597
36.29417 1201.574
36.33057 1243.872
36.36698 1228.430
36.40338 1205.350
36.43978 1193.979
36.47618 1160.805
36.51258 1191.953
36.54898 1202.976
36.58538 1158.704
36.62178 1232.948
36.65818 1202.628
36.69458 1208.468
36.73098 1211.889
36.76738 1169.338
36.80378 1148.954
36.84018 1128.932
36.87658 1096.014
36.91299 1130.686
36.94939 1122.382
36.98579 1127.535
37.02219 1143.338
37.05859 1116.908
37.09499 1088.918
37.13139 1130.080
37.16779 1124.917
37.20419 1105.101
37.24059 1129.542
37.27699 1164.471
37.31339 1145.842
37.34979 1093.124
37.38619 1109.780
37.42259 1154.801
37.45900 1112.936
37.49540 1093.486
37.53180 1103.637
37.56820 1124.880
37.60460 1121.565
37.64100 1108.531
37.67740 1121.684
37.71380 1078.973
37.75020 1092.433
37.78660 1133.687
37.82300 1104.253
37.85940 1100.263
37.89580 1078.573
37.93220 1088.746
37.96860 1091.783
38.00501 1109.644
38.04141 1111.961
38.07781 1125.899
38.11421 1093.563
38.15061 1125.019
38.18701 1165.040
38.22341 1133.538
38.25981 1115.734
38.29621 1091.660
38.33261 1073.403
38.36901 1073.848
38.40541 1077.376
38.44181 1041.465
38.47821 1051.192
38.51461 1060.451
38.55102 1069.242
38.58742 996.268
38.62382 997.194
38.66022 988.574
38.69662 1073.810
38.73302 1044.209
38.76942 1040.342
38.80582 1013.103
38.84222 1070.669
38.87862 1033.646
38.91502 1052.288
38.95142 1063.719
38.98782 1051.821
39.02422 1060.199
39.06063 1027.131
39.09703 1021.585
39.13343 985.173
39.16983 1008.201
39.20623 1043.784
39.24263 1046.540
39.27903 1052.199
39.31543 1026.033
39.35183 1020.310
39.38823 1026.050
39.42463 1009.928
39.46103 991.299
39.49743 1036.494
39.53383 1044.339
39.57023 1051.232
39.60664 1069.546
39.64304 1036.304
39.67944 1049.252
39.71584 1110.976
39.75224 1030.385
39.78864 1035.569
39.82504 1057.429
39.86144 1025.420
39.89784 992.716
39.93424 1040.796
39.97064 1016.522
40.00704 1005.942
40.04344 1005.158
40.07984 1035.225
40.11624 1028.892
40.15265 1039.517
40.18905 1013.566
40.22545 1034.375
40.26185 1034.124
40.29825 1035.588
40.33465 1094.010
40.37105 1034.282
40.40745 1028.780
40.44385 1033.387
40.48025 984.587
40.51665 1019.439
40.55305 1021.099
40.58945 1033.353
40.62585 1033.736
40.66225 991.584
40.69866 1008.076
40.73506 1059.112
40.77146 1038.619
40.80786 1017.906
40.84426 1023.339
40.88066 1048.957
40.91706 1028.155
40.95346 1021.673
40.98986 1041.943
41.02626 1014.224
41.06266 991.534
41.09906 1040.880
41.13546 998.903
41.17186 974.678
41.20827 1043.449
41.24467 1033.715
41.28107 995.920
41.31747 1013.428
41.35387 1003.065
41.39027 1005.629
41.42667 1018.294
41.46307 1022.330
41.49947 1008.786
41.53587 1021.153
41.57227 1031.511
41.60867 1032.751
41.64507 964.055
41.68147 1040.934
41.71787 1024.186
41.75428 1016.652
41.79068 1034.715
41.82708 1040.358
41.86348 969.745
41.89988 991.382
41.93628 983.149
41.97268 990.352
42.00908 1006.682
42.04548 987.502
42.08188 967.886
42.11828 952.333
42.15468 969.529
42.19108 1011.734
42.22748 982.507
42.26388 947.943
42.30029 967.700
42.33669 939.128
42.37309 968.503
42.40949 1003.996
42.44589 987.711
42.48229 957.439
42.51869 982.768
42.55509 999.652
42.59149 997.341
42.62789 958.575
42.66429 966.323
42.70069 987.398
42.73709 1017.345
42.77349 1022.706
42.80989 1013.057
42.84630 1001.179
42.88270 965.995
42.91910 962.118
42.95550 948.407
42.99190 1027.637
43.02830 991.842
43.06470 986.156
43.10110 968.215
43.13750 957.256
43.17390 982.348
43.21030 958.119
43.24670 979.771
43.28310 1016.731
43.31950 976.964
43.35591 962.819
43.39231 1010.610
43.42871 1000.089
43.46511 965.226
43.50151 945.174
43.53791 979.604
43.57431 964.492
43.61071 969.115
43.64711 976.671
43.68351 999.524
43.71991 972.054
43.75631 986.458
43.79271 1016.615
43.82911 989.743
43.86551 977.875
43.90192 949.164
43.93832 945.670
43.97472 942.071
44.01112 950.075
44.04752 966.784
44.08392 966.576
44.12032 994.052
44.15672 961.049
44.19312 953.520
44.22952 964.368
44.26592 1070.598
44.30232 1035.708
44.33872 1012.828
44.37512 1036.946
44.41152 966.683
44.44793 1009.197
44.48433 1004.891
44.52073 1022.676
44.55713 988.704
44.59353 1032.813
44.62993 1086.129
44.66633 1153.904
44.70273 1133.164
44.73913 1120.574
44.77553 1217.011
44.81193 1267.432
44.84833 1281.012
44.88473 1365.845
44.92113 1463.743
44.95753 1544.546
44.99394 1671.565
45.03034 1730.897
45.06674 1881.142
45.10314 2096.440
45.13954 2329.554
45.17594 2699.830
45.21234 3075.735
45.24874 3563.786
45.28514 4253.421
45.32154 5137.661
45.35794 6546.473
45.39434 8596.584
45.43074 10897.303
45.46714 11381.347
45.50355 8285.139
45.53995 4260.679
45.57635 2180.549
45.61275 1453.547
45.64915 1227.430
45.68555 1111.113
45.72195 1051.340
45.75835 1019.122
45.79475 999.172
45.83115 986.819
45.86755 1042.976
45.90395 971.335
45.94035 965.256
45.97675 950.781
46.01315 928.088
46.04956 923.045
46.08596 897.694
46.12236 888.804
46.15876 928.467
46.19516 945.233
46.23156 944.790
46.26796 908.426
46.30436 879.141
46.34076 936.792
46.37716 935.018
46.41356 925.502
46.44996 920.750
46.48636 887.396
46.52276 912.606
46.55916 889.231
46.59557 869.940
46.63197 889.696
46.66837 905.864
46.70477 906.806
46.74117 927.142
46.77757 892.481
46.81397 906.943
46.85037 890.713
46.88677 890.241
46.92317 878.512
46.95957 874.508
46.99597 901.125
47.03237 902.798
47.06877 863.361
47.10517 860.535
47.14158 876.861
47.17798 875.304
47.21438 896.639
47.25078 869.763
47.28718 899.972
47.32358 896.377
47.35998 871.180
47.39638 878.536
47.43278 908.895
47.46918 893.983
47.50558 917.824
47.54198 876.925
47.57838 880.184
47.61478 916.533
47.65119 879.575
47.68759 873.827
47.72399 848.705
47.76039 836.993
47.79679 837.816
47.83319 856.947
47.86959 863.465
47.90599 870.283
47.94239 838.818
47.97879 846.435
48.01519 872.004
48.05159 884.096
48.08799 911.447
48.12439 912.921
48.16079 860.851
48.19720 836.616
48.23360 904.977
48.27000 904.434
48.30640 858.337
48.34280 872.181
48.37920 861.549
48.41560 833.837
48.45200 853.101
48.48840 882.472
48.52480 869.947
48.56120 856.499
48.59760 833.117
48.63400 862.564
48.67040 840.823
48.70680 822.895
48.74321 847.398
48.77961 865.070
48.81601 855.680
48.85241 852.488
48.88881 835.598
48.92521 801.138
48.96161 830.148
48.99801 838.289
49.03441 825.568
49.07081 796.404
49.10721 821.105
49.14361 842.494
49.18001 805.015
49.21641 851.958
49.25281 855.530
49.28922 820.873
49.32562 846.084
49.36202 883.686
49.39842 839.031
49.43482 869.909
49.47122 831.404
49.50762 855.860
49.54402 858.299
49.58042 892.306
49.61682 850.028
49.65322 844.249
49.68962 825.993
49.72602 849.966
49.76242 893.796
49.79883 863.232
49.83523 811.387
49.87163 832.123
49.90803 855.970
49.94443 838.245
49.98083 809.519
50.01723 786.964
50.05363 801.023
50.09003 801.882
50.12643 798.468
50.16283 809.218
50.19923 843.279
50.23563 841.648
50.27203 842.051
50.30843 816.307
50.34484 838.714
50.38124 822.335
50.41764 824.413
50.45404 818.637
50.49044 816.644
50.52684 829.992
50.56324 821.656
50.59964 865.872
50.63604 872.479
50.67244 879.743
50.70884 859.435
50.74524 846.615
50.78164 860.221
50.81804 831.230
50.85444 840.304
50.89085 853.687
50.92725 860.293
50.96365 843.967
51.00005 820.580
51.03645 858.044
51.07285 859.911
51.10925 837.989
51.14565 855.536
51.18205 862.082
51.21845 840.416
51.25485 832.818
51.29125 860.542
51.32765 849.776
51.36405 861.806
51.40045 857.397
51.43686 854.807
51.47326 849.000
51.50966 859.957
51.54606 872.773
51.58246 827.127
51.61886 795.756
51.65526 833.872
51.69166 820.040
51.72806 827.170
51.76446 807.256
51.80086 830.697
51.83726 845.070
51.87366 778.862
51.91006 829.605
51.94647 808.989
51.98287 843.087
52.01927 872.413
52.05567 807.068
52.09207 798.474
52.12847 831.803
52.16487 830.860
52.20127 833.014
52.23767 818.046
52.27407 822.114
52.31047 820.751
52.34687 823.493
52.38327 817.773
52.41967 844.927
52.45607 841.846
52.49248 820.433
52.52888 813.397
52.56528 813.630
52.60168 842.689
52.63808 831.390
52.67448 830.246
52.71088 847.588
52.74728 816.389
52.78368 817.270
52.82008 800.255
52.85648 819.758
52.89288 827.888
52.92928 840.552
52.96568 814.703
53.00208 819.795
53.03849 858.040
53.07489 828.265
53.11129 838.956
53.14769 797.358
53.18409 816.099
53.22049 811.259
53.25689 801.118
53.29329 847.791
53.32969 845.732
53.36609 883.696
53.40249 889.536
53.43889 842.486
53.47529 857.339
53.51169 843.123
53.54809 852.410
53.58450 881.020
53.62090 874.775
53.65730 870.484
53.69370 936.896
53.73010 990.238
53.76650 1043.886
53.80290 1086.737
53.83930 1222.210
53.87570 1263.754
53.91210 1141.586
53.94850 977.777
53.98490 879.412
54.02130 859.198
54.05770 869.515
54.09411 877.062
54.13051 871.396
54.16691 840.328
54.20331 831.219
54.23971 829.643
54.27611 822.826
54.31251 815.322
54.34891 823.829
54.38531 807.844
54.42171 796.206
54.45811 838.875
54.49451 852.121
54.53091 833.569
54.56731 793.321
54.60371 809.393
54.64012 833.147
54.67652 824.478
54.71292 859.644
54.74932 894.958
54.78572 872.345
54.82212 827.845
54.85852 802.970
54.89492 836.815
54.93132 864.989
54.96772 865.398
55.00412 881.785
55.04052 884.425
55.07692 831.890
55.11332 833.928
55.14972 839.813
55.18613 831.633
55.22253 847.868
55.25893 824.807
55.29533 872.449
55.33173 846.328
55.36813 814.664
55.40453 887.735
55.44093 865.966
55.47733 844.190
55.51373 841.427
55.55013 822.567
55.58653 821.486
55.62293 856.991
55.65933 825.842
55.69573 838.703
55.73214 874.440
55.76854 864.157
55.80494 859.054
55.84134 885.305
55.87774 874.141
55.91414 907.367
55.95054 957.695
55.98694 990.179
56.02334 1046.834
56.05974 1119.011
56.09614 1156.174
56.13254 1165.687
56.16894 1292.511
56.20534 1385.250
56.24175 1510.257
56.27815 1667.824
56.31455 1857.813
56.35095 2281.709
56.38735 2840.799
56.42375 3560.566
56.46015 4159.278
56.49655 3874.674
56.53295 2978.285
56.56935 2014.230
56.60575 1385.175
56.64215 1052.036
56.67855 968.837
56.71495 960.851
56.75135 890.834
56.78776 887.782
56.82416 891.788
56.86056 847.122
56.89696 866.255
56.93336 853.706
56.96976 882.242
57.00616 869.134
57.04256 868.279
57.07896 855.792
57.11536 864.942
57.15176 871.444
57.18816 869.582
57.22456 910.196
57.26096 884.402
57.29736 859.265
57.33377 843.853
57.37017 831.284
57.40657 841.976
57.44297 842.242
57.47937 874.225
57.51577 886.284
57.55217 879.659
57.58857 885.453
57.62497 851.877
57.66137 818.737
57.69777 823.579
57.73417 843.722
57.77057 836.342
57.80697 872.442
57.84337 861.724
57.87978 824.849
57.91618 834.032
57.95258 854.119
57.98898 891.528
58.02538 856.223
58.06178 865.089
58.09818 898.882
58.13458 854.572
58.17098 895.869
58.20738 881.665
58.24378 862.021
58.28018 907.806
58.31658 886.998
58.35298 850.748
58.38938 880.244
58.42579 926.841
58.46219 871.799
58.49859 863.231
58.53499 894.067
58.57139 861.952
58.60779 856.618
58.64419 898.219
58.68059 948.225
58.71699 924.974
58.75339 880.916
58.78979 850.850
58.82619 846.739
58.86259 838.721
58.89899 860.722
58.93540 909.586
58.97180 883.426
59.00820 878.627
59.04460 889.646
59.08100 936.150
59.11740 968.547
59.15380 925.483
59.19020 895.481
59.22660 887.495
59.26300 893.171
59.29940 896.818
59.33580 860.794
59.37220 841.110
59.40860 858.873
59.44500 888.326
59.48141 920.298
59.51781 927.803
59.55421 902.348
59.59061 866.059
59.62701 856.962
59.66341 887.597
59.69981 901.464
59.73621 909.760
59.77261 874.238
59.80901 865.420
59.84541 898.243
59.88181 891.471
59.91821 858.086
59.95461 878.982
59.99101 883.675
60.02742 865.911
60.06382 870.166
60.10022 886.917
60.13662 864.182
60.17302 863.730
60.20942 895.186
60.24582 877.903
60.28222 854.164
60.31862 876.618
60.35502 896.053
60.39142 881.812
60.42782 885.866
60.46422 878.386
60.50062 928.638
60.53702 887.166
60.57343 870.283
60.60983 894.649
60.64623 928.630
60.68263 837.860
60.71903 869.394
60.75543 880.882
60.79183 889.117
60.82823 835.179
60.86463 871.108
60.90103 882.292
60.93743 881.217
60.97383 891.636
61.01023 839.584
61.04663 863.408
61.08304 909.874
61.11944 877.366
61.15584 849.295
61.19224 838.807
61.22864 886.497
61.26504 852.516
61.30144 887.129
61.33784 867.255
61.37424 917.886
61.41064 880.195
61.44704 807.754
61.48344 895.660
61.51984 879.144
61.55624 828.959
61.59264 845.596
61.62905 882.423
61.66545 872.274
61.70185 806.666
61.73825 886.182
61.77465 902.899
61.81105 880.334
61.84745 887.044
61.88385 856.522
61.92025 856.306
61.95665 841.242
61.99305 859.968
62.02945 851.034
62.06585 856.188
62.10225 870.001
62.13865 899.900
62.17506 874.426
62.21146 859.173
62.24786 864.112
62.28426 896.959
62.32066 873.381
62.35706 851.450
62.39346 888.209
62.42986 868.424
62.46626 865.964
62.50266 875.957
62.53906 871.885
62.57546 859.037
62.61186 828.508
62.64826 837.706
62.68466 858.151
62.72107 832.018
62.75747 823.677
62.79387 822.325
62.83027 824.389
62.86667 864.251
62.90307 863.638
62.93947 824.151
62.97587 844.658
63.01227 852.814
63.04867 796.947
63.08507 825.969
63.12147 847.498
63.15787 812.955
63.19427 835.054
63.23068 809.239
63.26708 820.980
63.30348 851.441
63.33988 796.518
63.37628 842.245
63.41268 850.190
63.44908 826.455
63.48548 806.062
63.52188 807.850
63.55828 800.302
63.59468 807.996
63.63108 822.365
63.66748 777.224
63.70388 832.186
63.74028 821.128
63.77669 833.898
63.81309 814.339
63.84949 820.738
63.88589 883.489
63.92229 852.904
63.95869 828.896
63.99509 862.767
64.03149 835.352
64.06789 841.803
64.10429 786.467
64.14069 774.998
64.17709 813.950
64.21349 813.181
64.24989 827.241
64.28629 838.644
64.32270 817.503
64.35910 808.171
64.39550 809.048
64.43190 845.323
64.46830 836.064
64.50470 825.732
64.54110 833.797
64.57750 838.552
64.61390 841.538
64.65030 823.816
64.68670 840.853
64.72310 811.581
64.75950 807.272
64.79590 830.088
64.83230 815.206
64.86871 791.563
64.90511 825.747
64.94151 829.793
64.97791 807.452
65.01431 793.092
65.05071 777.087
65.08711 848.362
65.12351 799.403
65.15991 838.370
65.19631 833.288
65.23271 820.936
65.26911 799.978
65.30551 813.788
65.34191 788.094
65.37832 835.120
65.41472 820.423
65.45112 786.767
65.48752 794.549
65.52392 817.880
65.56032 808.350
65.59672 837.938
65.63312 872.611
65.66952 851.124
65.70592 849.987
65.74232 890.220
65.77872 896.117
65.81512 886.978
65.85152 914.314
65.88792 954.600
65.92433 984.025
65.96073 1016.492
65.99713 1059.606
66.03353 1162.901
66.06993 1349.295
66.10633 1474.624
66.14273 1698.627
66.17913 2082.268
66.21553 2172.529
66.25193 1997.632
66.28833 1620.910
66.32473 1238.709
66.36113 1008.331
66.39753 914.103
66.43393 886.269
66.47034 862.842
66.50674 811.493
66.54314 803.942
66.57954 824.517
66.61594 794.451
66.65234 796.882
66.68874 791.848
66.72514 784.199
66.76154 840.341
66.79794 865.264
66.83434 826.732
66.87074 777.101
66.90714 771.649
66.94354 803.868
66.97994 841.838
67.01635 832.845
67.05275 783.608
67.08915 784.107
67.12555 772.733
67.16195 811.812
67.19835 800.098
67.23475 745.220
67.27115 774.820
67.30755 771.328
67.34395 739.597
67.38035 745.527
67.41675 781.496
67.45315 820.383
67.48955 821.870
67.52596 768.920
67.56236 819.754
67.59876 834.968
67.63516 824.273
67.67156 797.650
67.70796 781.032
67.74436 806.783
67.78076 819.680
67.81716 820.759
67.85356 798.396
67.88996 765.576
67.92636 799.011
67.96276 833.341
67.99916 792.956
68.03556 761.583
68.07197 798.669
68.10837 839.845
68.14477 821.592
68.18117 799.386
68.21757 813.380
68.25397 820.673
68.29037 785.385
68.32677 842.546
68.36317 799.552
68.39957 797.620
68.43597 792.706
68.47237 783.966
68.50877 805.017
68.54517 798.573
68.58157 777.589
68.61798 795.572
68.65438 823.660
68.69078 818.400
68.72718 775.804
68.76358 773.095
68.79998 802.997
68.83638 801.467
68.87278 810.100
68.90918 812.270
68.94558 823.485
68.98198 781.358
69.01838 823.457
69.05478 778.428
69.09118 761.833
69.12758 782.733
69.16399 785.471
69.20039 755.474
69.23679 761.225
69.27319 759.328
69.30959 797.306
69.34599 811.784
69.38239 798.120
69.41879 778.921
69.45519 766.607
69.49159 767.360
69.52799 778.899
69.56439 807.669
69.60079 816.448
69.63719 816.171
69.67360 801.885
69.71000 711.058
69.74640 729.480
69.78280 804.354
69.81920 768.371
69.85560 762.814
69.89200 776.157
69.92840 826.909
69.96480 777.020
70.00120 788.991
70.03760 804.236
70.07400 789.064
70.11040 781.896
70.14680 776.078
70.18320 796.173
70.21961 778.620
70.25601 728.901
70.29241 756.392
70.32881 772.139
70.36521 723.632
70.40161 746.769
70.43801 814.360
70.47441 824.319
70.51081 786.500
70.54721 752.326
70.58361 762.464
70.62001 790.392
70.65641 760.028
70.69281 753.250
70.72921 759.910
70.76562 769.632
70.80202 761.340
70.83842 781.882
70.87482 779.839
70.91122 772.978
70.94762 771.907
70.98402 744.951
71.02042 756.802
71.05682 734.890
71.09322 747.484
71.12962 781.763
71.16602 762.442
71.20242 797.798
71.23882 776.629
71.27522 799.061
71.31163 791.942
71.34803 764.807
71.38443 755.661
71.42083 768.585
71.45723 775.331
71.49363 758.713
71.53003 764.729
71.56643 766.559
71.60283 746.982
71.63923 773.684
71.67563 797.480
71.71203 775.351
71.74843 760.891
71.78483 778.539
71.82124 792.504
71.85764 738.217
71.89404 775.003
71.93044 778.624
71.96684 756.950
72.00324 769.336
72.03964 744.771
72.07604 746.421
72.11244 772.921
72.14884 765.278
72.18524 769.413
72.22164 777.634
72.25804 745.393
72.29444 726.078
72.33084 742.490
72.36725 737.481
72.40365 749.999
72.44005 731.896
72.47645 759.321
72.51285 766.729
72.54925 765.984
72.58565 747.350
72.62205 714.573
72.65845 715.590
72.69485 770.674
72.73125 774.586
72.76765 763.076
72.80405 785.912
72.84045 754.263
72.87685 766.572
72.91326 790.039
72.94966 857.256
72.98606 868.732
73.02246 932.539
73.05886 928.462
73.09526 901.416
73.13166 847.134
73.16806 784.496
73.20446 768.479
73.24086 771.594
73.27726 767.375
73.31366 738.269
73.35006 717.241
73.38646 749.939
73.42286 756.501
73.45927 753.828
73.49567 737.716
73.53207 735.012
73.56847 731.084
73.60487 721.606
73.64127 725.832
73.67767 730.515
73.71407 733.519
73.75047 747.015
73.78687 732.543
73.82327 713.683
73.85967 748.929
73.89607 760.468
73.93247 731.355
73.96888 756.966
74.00528 734.756
74.04168 744.351
74.07808 721.719
74.11448 785.873
74.15088 776.211
74.18728 770.929
74.22368 754.748
74.26008 749.482
74.29648 755.096
74.33288 745.583
74.36928 734.832
74.40568 737.025
74.44208 768.218
74.47848 748.434
74.51489 708.631
74.55129 680.112
74.58769 735.986
74.62409 774.685
74.66049 798.623
74.69689 784.348
74.73329 827.384
74.76969 863.656
74.80609 859.183
74.84249 900.460
74.87889 976.299
74.91529 1030.797
74.95169 1082.288
74.98809 1237.102
75.02449 1364.409
75.06090 1603.335
75.09730 1772.389
75.13370 2113.772
75.17010 2617.049
75.20650 3202.377
75.24290 3818.656
75.27930 4073.048
75.31570 3675.685
75.35210 2848.806
75.38850 2017.947
75.42490 1485.135
75.46130 1138.901
75.49770 961.075
75.53410 910.395
75.57050 838.659
75.60691 803.726
75.64331 838.592
75.67971 790.590
75.71611 752.737
75.75251 774.981
75.78891 750.011
75.82531 738.830
75.86171 761.956
75.89811 749.251
75.93451 754.928
75.97091 759.817
76.00731 727.079
76.04371 735.886
76.08011 735.531
76.11652 747.710
76.15292 733.692
76.18932 712.336
76.22572 732.554
76.26212 720.992
76.29852 679.610
76.33492 692.296
76.37132 726.042
76.40772 714.928
76.44412 699.205
76.48052 700.185
76.51692 717.066
76.55332 702.239
76.58972 669.821
76.62612 691.561
76.66253 722.328
76.69893 726.962
76.73533 750.726
76.77173 717.180
76.80813 712.077
76.84453 700.346
76.88093 696.965
76.91733 713.005
76.95373 720.922
76.99013 696.764
77.02653 689.089
77.06293 703.324
77.09933 678.642
77.13573 657.188
77.17213 707.198
77.20854 728.717
77.24494 706.830
77.28134 730.665
77.31774 697.899
77.35414 696.716
77.39054 709.439
77.42694 683.709
77.46334 679.110
77.49974 690.156
77.53614 699.905
77.57254 731.351
77.60894 672.178
77.64534 673.131
77.68174 710.147
77.71814 720.690
77.75455 674.571
77.79095 687.992
77.82735 708.307
77.86375 670.419
77.90015 670.561
77.93655 699.736
77.97295 676.774
78.00935 707.973
78.04575 757.743
78.08215 699.593
78.11855 701.328
78.15495 676.028
78.19135 695.255
78.22775 690.575
78.26416 658.210
78.30056 656.749
78.33696 628.557
78.37336 670.718
78.40976 689.920
78.44616 707.911
78.48256 702.115
78.51896 665.477
78.55536 652.207
78.59176 660.848
78.62816 659.878
78.66456 672.666
78.70096 697.547
78.73736 686.515
78.77376 669.326
78.81017 657.948
78.84657 667.441
78.88297 668.492
78.91937 664.456
78.95577 664.100
78.99217 660.276
79.02857 672.144
79.06497 687.567
79.10137 667.400
79.13777 659.324
79.17417 671.586
79.21057 672.172
79.24697 674.820
79.28337 678.100
79.31977 685.507
79.35618 688.768
79.39258 676.795
79.42898 675.952
79.46538 695.905
79.50178 688.969
79.53818 674.986
79.57458 679.820
79.61098 643.091
79.64738 651.536
79.68378 647.499
79.72018 634.123
79.75658 655.995
79.79298 673.200
79.82938 667.942
79.86578 640.193
79.90219 636.542
79.93859 666.472
79.97499 682.186
80.01139 675.164
80.04779 642.164
80.08419 650.557
80.12059 649.186
80.15699 608.614
80.19339 669.557
80.22979 681.176
80.26619 655.850
80.30259 644.987
80.33899 649.607
80.37539 677.490
80.41179 677.341
80.44820 649.387
80.48460 640.372
80.52100 657.709
80.55740 689.383
80.59380 644.181
80.63020 680.903
80.66660 708.749
80.70300 672.387
80.73940 625.054
80.77580 640.385
80.81220 662.584
80.84860 621.081
80.88500 618.877
80.92140 653.242
80.95781 641.485
80.99421 631.137
81.03061 619.269
81.06701 616.582
81.10341 628.797
81.13981 631.689
81.17621 625.690
81.21261 628.016
81.24901 629.549
81.28541 646.259
81.32181 647.710
81.35821 658.321
81.39461 624.862
81.43101 606.467
81.46741 629.632
81.50382 634.404
81.54022 654.262
81.57662 626.304
81.61302 648.948
81.64942 640.169
81.68582 634.740
81.72222 656.260
81.75862 652.731
81.79502 624.040
81.83142 623.418
81.86782 638.105
81.90422 626.127
81.94062 616.497
81.97702 606.143
82.01342 648.812
82.04983 643.843
82.08623 620.840
82.12263 642.546
82.15903 628.916
82.19543 655.064
82.23183 654.372
82.26823 658.616
82.30463 649.908
82.34103 627.287
82.37743 632.764
82.41383 652.035
82.45023 642.980
82.48663 618.385
82.52303 589.001
82.55943 614.859
82.59584 621.956
82.63224 622.461
82.66864 634.852
82.70504 626.958
82.74144 602.622
82.77784 597.764
82.81424 610.607
82.85064 661.392
82.88704 658.486
82.92344 619.763
82.95984 606.716
82.99624 601.216
83.03264 586.726
83.06904 600.693
83.10545 637.920
83.14185 664.840
83.17825 671.529
83.21465 629.531
83.25105 645.799
83.28745 672.224
83.32385 648.503
83.36025 643.082
83.39665 658.571
83.43305 697.830
83.46945 705.499
83.50585 744.811
83.54225 762.581
83.57865 795.746
83.61505 882.517
83.65146 935.194
83.68786 974.235
83.72426 1142.727
83.76066 1317.526
83.79706 1521.198
83.83346 1735.508
83.86986 2057.502
83.90626 2430.109
83.94266 2640.837
83.97906 2614.110
84.01546 2233.353
84.05186 1819.375
84.08826 1387.277
84.12466 1072.842
84.16106 902.879
84.19747 800.992
84.23387 742.157
84.27027 662.980
84.30667 613.213
84.34307 641.328
84.37947 637.798
84.41587 643.250
84.45227 640.907
84.48867 614.331
84.52507 629.305
84.56147 611.645
84.59787 596.828
84.63427 588.163
84.67067 589.269
84.70707 604.021
84.74348 609.496
84.77988 603.351
84.81628 607.713
84.85268 590.920
84.88908 575.858
84.92548 585.200
84.96188 577.364
84.99828 566.229
85.03468 589.928
85.07108 600.677
85.10748 564.100
85.14388 587.282
85.18028 586.726
85.21668 579.172
85.25309 580.250
85.28949 585.278
85.32589 600.661
85.36229 593.612
85.39869 541.323
85.43509 569.320
85.47149 555.439
85.50789 554.286
85.54429 602.313
85.58069 612.015
85.61709 580.102
85.65349 578.408
85.68989 557.603
85.72629 555.742
85.76269 579.621
85.79910 591.170
85.83550 569.176
85.87190 552.062
85.90830 571.954
85.94470 557.945
85.98110 563.786
86.01750 582.084
86.05390 562.306
86.09030 553.459
86.12670 590.443
86.16310 592.926
86.19950 587.062
86.23590 565.785
86.27230 551.976
86.30870 572.457
86.34511 587.614
86.38151 581.256
86.41791 591.808
86.45431 568.778
86.49071 561.515
86.52711 560.697
86.56351 560.375
86.59991 541.232
86.63631 535.780
86.67271 583.473
86.70911 551.342
86.74551 520.530
86.78191 529.720
86.81831 580.554
86.85471 619.693
86.89112 598.716
86.92752 562.543
86.96392 567.314
87.00032 594.357
87.03672 589.709
87.07312 578.551
87.10952 574.730
87.14592 562.856
87.18232 561.004
87.21872 553.275
87.25512 550.977
87.29152 563.441
87.32792 552.996
87.36432 543.740
87.40073 560.342
87.43713 551.044
87.47353 597.208
87.50993 548.553
87.54633 540.157
87.58273 568.353
87.61913 551.483
87.65553 544.034
87.69193 532.990
87.72833 548.210
87.76473 572.838
87.80113 528.319
87.83753 514.973
87.87393 579.306
87.91033 570.489
87.94674 554.804
87.98314 534.607
88.01954 539.327
88.05594 544.784
88.09234 526.096
88.12874 518.476
88.16514 544.777
88.20154 556.675
88.23794 551.572
88.27434 575.299
88.31074 569.912
88.34714 526.221
88.38354 540.127
88.41994 552.237
88.45634 520.100
88.49275 532.782
88.52915 563.173
88.56555 568.367
88.60195 549.966
88.63835 500.615
88.67475 526.807
88.71115 518.635
88.74755 516.550
88.78395 529.444
88.82035 526.709
88.85675 545.250
88.89315 549.155
88.92955 548.216
88.96595 537.059
89.00235 521.706
89.03876 507.692
89.07516 496.925
89.11156 504.260
89.14796 505.638
89.18436 507.685
89.22076 544.831
89.25716 558.088
89.29356 526.878
89.32996 551.535
89.36636 531.092
89.40276 525.574
89.43916 549.119
89.47556 543.831
89.51196 517.923
89.54837 525.096
89.58477 502.057
89.62117 509.849
89.65757 546.735
89.69397 555.997
89.73037 532.528
89.76677 528.212
89.80317 546.419
89.83957 540.580
89.87597 527.174
89.91237 544.878
89.94877 566.633
89.98517 544.868
90.02157 526.713
90.05797 541.401
90.09438 543.611
90.13078 557.750
90.16718 591.913
90.20358 601.421
90.23998 610.451
90.27638 613.708
90.31278 655.205
90.34918 684.902
90.38558 673.422
90.42198 650.360
90.45838 583.415
90.49478 550.015
90.53118 539.918
90.56758 545.425
90.60398 540.603
90.64039 502.835
90.67679 502.687
90.71319 525.603
90.74959 511.431
90.78599 491.351
90.82239 500.531
90.85879 505.993
90.89519 507.366
90.93159 533.444
90.96799 546.136
91.00439 526.245
91.04079 511.172
91.07719 531.947
91.11359 551.147
91.14999 527.710
91.18640 511.021
91.22280 498.464
91.25920 487.371
91.29560 521.864
91.33200 526.571
91.36840 502.030
91.40480 481.648
91.44120 497.670
91.47760 521.544
91.51400 501.094
91.55040 528.180
91.58680 541.547
91.62320 512.745
91.65960 490.087
91.69601 494.956
91.73241 483.289
91.76881 476.089
91.80521 505.745
91.84161 532.995
91.87801 517.004
91.91441 489.100
91.95081 497.084
91.98721 532.370
92.02361 529.368
92.06001 536.577
92.09641 561.762
92.13281 496.187
92.16921 491.607
92.20561 507.769
92.24202 490.270
92.27842 487.692
92.31482 522.313
92.35122 497.324
92.38762 486.492
92.42402 513.502
92.46042 532.429
92.49682 529.401
92.53322 535.159
92.56962 525.766
92.60602 538.610
92.64242 530.230
92.67882 513.118
92.71522 526.691
92.75162 499.322
92.78803 491.054
92.82443 506.040
92.86083 508.174
92.89723 496.009
92.93363 501.241
92.97003 513.203
93.00643 513.755
93.04283 509.279
93.07923 501.964
93.11563 490.864
93.15203 496.536
93.18843 510.323
93.22483 522.552
93.26123 530.104
93.29763 531.804
93.33404 526.005
93.37044 513.651
93.40684 495.235
93.44324 481.631
93.47964 474.140
93.51604 473.581
93.55244 508.281
93.58884 548.244
93.62524 540.864
93.66164 508.890
93.69804 497.206
93.73444 481.875
93.77084 506.070
93.80724 506.725
93.84365 506.187
93.88005 524.454
93.91645 492.435
93.95285 522.142
93.98925 506.325
94.02565 465.190
94.06205 475.699
94.09845 495.368
94.13485 497.063
94.17125 507.411
94.20765 520.214
94.24405 520.218
94.28045 513.128
94.31685 500.624
94.35325 481.132
94.38966 485.817
94.42606 514.367
94.46246 532.272
94.49886 530.597
94.53526 506.631
94.57166 493.445
94.60806 490.959
94.64446 488.694
94.68086 503.739
94.71726 480.806
94.75366 480.682
94.79006 486.302
94.82646 458.581
94.86286 462.297
94.89926 473.317
94.93567 507.488
94.97207 530.684
95.00847 503.683
95.04487 469.741
95.08127 477.662
95.11767 494.048
95.15407 490.617
95.19047 495.148
95.22687 522.946
95.26327 481.396
95.29967 468.755
95.33607 499.089
95.37247 504.801
95.40887 480.913
95.44527 454.429
95.48168 463.033
95.51808 503.392
95.55448 524.032
95.59088 497.147
95.62728 501.182
95.66368 499.583
95.70008 476.537
95.73648 472.927
95.77288 505.776
95.80928 518.849
95.84568 502.658
95.88208 478.211
95.91848 464.409
95.95488 470.258
95.99129 498.859
96.02769 496.793
96.06409 472.153
96.10049 469.317
96.13689 479.356
96.17329 491.610
96.20969 488.824
96.24609 483.536
96.28249 494.314
96.31889 495.876
96.35529 463.962
96.39169 472.307
96.42809 519.818
96.46449 518.578
96.50089 473.421
96.53730 478.243
96.57370 486.844
96.61010 466.605
96.64650 468.548
96.68290 477.174
96.71930 504.154
96.75570 501.013
96.79210 473.640
96.82850 497.885
96.86490 504.985
96.90130 490.459
96.93770 497.925
96.97410 523.510
97.01050 510.114
97.04690 504.177
97.08331 503.092
97.11971 487.053
97.15611 473.975
97.19251 501.713
97.22891 519.494
97.26531 505.312
97.30171 492.426
97.33811 499.050
97.37451 467.340
97.41091 456.363
97.44731 479.751
97.48371 498.957
97.52011 501.410
97.55651 509.048
97.59291 511.072
97.62932 505.000
97.66572 505.000
