# Supplementary material for: Bioavailable phosphite in the surface ocean during the Great Oxidation Event
Source: Nat Commun. 2025 May 24;16:4825. doi: 10.1038/s41467-025-59963-0 (PMC12102248; doi:10.1038/s41467-025-59963-0)
Supplement: Supplementary file 6 — Supplementary Data 4 [file 41467_2025_59963_MOESM6_ESM.zip › XRD data Experimental precipitate/4 uM P(V) Seawater-Si pH7.xy]

6.51842 1913.000
6.55482 1891.672
6.59122 1864.240
6.62762 1829.827
6.66402 1809.364
6.70042 1811.763
6.73682 1758.515
6.77322 1790.620
6.80962 1795.540
6.84603 1796.208
6.88243 1815.191
6.91883 1765.676
6.95523 1771.775
6.99163 1771.445
7.02803 1726.870
7.06443 1763.453
7.10083 1754.889
7.13723 1730.321
7.17363 1777.603
7.21003 1739.540
7.24643 1652.081
7.28283 1691.460
7.31923 1688.589
7.35563 1680.699
7.39204 1655.820
7.42844 1663.587
7.46484 1644.632
7.50124 1595.485
7.53764 1621.559
7.57404 1643.188
7.61044 1613.711
7.64684 1584.174
7.68324 1571.736
7.71964 1591.503
7.75604 1579.217
7.79244 1586.258
7.82884 1622.316
7.86524 1562.385
7.90165 1526.540
7.93805 1474.071
7.97445 1505.301
8.01085 1495.915
8.04725 1602.601
8.08365 1452.255
8.12005 1537.063
8.15645 1540.458
8.19285 1485.192
8.22925 1446.280
8.26565 1442.805
8.30205 1437.370
8.33845 1485.204
8.37485 1438.533
8.41125 1486.102
8.44766 1472.678
8.48406 1483.349
8.52046 1477.414
8.55686 1418.929
8.59326 1413.005
8.62966 1482.826
8.66606 1443.216
8.70246 1448.263
8.73886 1402.735
8.77526 1384.722
8.81166 1444.421
8.84806 1364.188
8.88446 1384.512
8.92086 1386.945
8.95726 1425.552
8.99367 1324.364
9.03007 1298.583
9.06647 1372.691
9.10287 1308.676
9.13927 1320.768
9.17567 1353.479
9.21207 1297.695
9.24847 1321.643
9.28487 1386.893
9.32127 1376.002
9.35767 1357.789
9.39407 1280.982
9.43047 1287.110
9.46687 1294.247
9.50327 1251.367
9.53968 1254.959
9.57608 1266.058
9.61248 1254.688
9.64888 1249.103
9.68528 1244.166
9.72168 1268.088
9.75808 1265.915
9.79448 1265.121
9.83088 1283.062
9.86728 1280.025
9.90368 1235.675
9.94008 1276.528
9.97648 1246.588
10.01288 1242.720
10.04929 1194.618
10.08569 1154.681
10.12209 1211.050
10.15849 1244.808
10.19489 1221.088
10.23129 1202.825
10.26769 1215.362
10.30409 1232.639
10.34049 1216.198
10.37689 1188.170
10.41329 1212.458
10.44969 1179.870
10.48609 1210.229
10.52249 1188.597
10.55889 1182.451
10.59530 1131.086
10.63170 1196.089
10.66810 1162.636
10.70450 1152.176
10.74090 1210.315
10.77730 1240.464
10.81370 1162.291
10.85010 1182.246
10.88650 1196.976
10.92290 1181.590
10.95930 1189.971
10.99570 1182.676
11.03210 1164.169
11.06850 1138.333
11.10490 1177.109
11.14131 1173.311
11.17771 1177.276
11.21411 1193.880
11.25051 1131.073
11.28691 1142.382
11.32331 1172.424
11.35971 1173.394
11.39611 1135.054
11.43251 1136.486
11.46891 1127.709
11.50531 1192.575
11.54171 1183.459
11.57811 1176.769
11.61451 1151.507
11.65091 1154.655
11.68732 1161.678
11.72372 1140.412
11.76012 1114.540
11.79652 1116.697
11.83292 1127.597
11.86932 1120.065
11.90572 1123.578
11.94212 1153.390
11.97852 1078.971
12.01492 1115.826
12.05132 1129.845
12.08772 1101.623
12.12412 1099.938
12.16052 1075.232
12.19693 1094.288
12.23333 1055.250
12.26973 1085.456
12.30613 1129.493
12.34253 1146.694
12.37893 1085.312
12.41533 1090.501
12.45173 1102.039
12.48813 1123.328
12.52453 1134.284
12.56093 1105.121
12.59733 1093.229
12.63373 1096.488
12.67013 1078.670
12.70653 1111.491
12.74294 1070.326
12.77934 1080.568
12.81574 1101.210
12.85214 1107.625
12.88854 1078.090
12.92494 1154.262
12.96134 1132.022
12.99774 1138.414
13.03414 1089.444
13.07054 1074.773
13.10694 1115.272
13.14334 1134.903
13.17974 1169.710
13.21614 1109.569
13.25254 1166.741
13.28895 1164.655
13.32535 1079.164
13.36175 1068.631
13.39815 1069.720
13.43455 1083.020
13.47095 1109.199
13.50735 1106.803
13.54375 1070.353
13.58015 1123.189
13.61655 1081.375
13.65295 1100.309
13.68935 1117.708
13.72575 1112.495
13.76215 1083.501
13.79855 1124.293
13.83496 1084.828
13.87136 1100.129
13.90776 1071.148
13.94416 1117.759
13.98056 1080.957
14.01696 1075.884
14.05336 1082.190
14.08976 1089.339
14.12616 1063.674
14.16256 1083.925
14.19896 1111.950
14.23536 1071.799
14.27176 1116.958
14.30816 1103.590
14.34457 1112.735
14.38097 1069.157
14.41737 1107.505
14.45377 1099.679
14.49017 1071.289
14.52657 1168.588
14.56297 1076.998
14.59937 1046.481
14.63577 1052.494
14.67217 1128.036
14.70857 1088.097
14.74497 1081.847
14.78137 1078.416
14.81777 1052.420
14.85417 1079.552
14.89058 1081.556
14.92698 1067.319
14.96338 1110.636
14.99978 1102.473
15.03618 1063.123
15.07258 1057.368
15.10898 1052.843
15.14538 1064.823
15.18178 1075.411
15.21818 1088.921
15.25458 1058.515
15.29098 1058.711
15.32738 1109.339
15.36378 1079.025
15.40018 1074.717
15.43659 1058.190
15.47299 1110.822
15.50939 1112.108
15.54579 1074.613
15.58219 1085.608
15.61859 1091.775
15.65499 1114.103
15.69139 1140.221
15.72779 1095.292
15.76419 1080.456
15.80059 1089.347
15.83699 1136.127
15.87339 1123.441
15.90979 1052.765
15.94619 1038.344
15.98260 1064.988
16.01900 1113.701
16.05540 1112.888
16.09180 1086.904
16.12820 1061.509
16.16460 1078.494
16.20100 1094.240
16.23740 1066.143
16.27380 1105.273
16.31020 1118.264
16.34660 1119.605
16.38300 1117.223
16.41940 1067.257
16.45580 1083.154
16.49221 1116.991
16.52861 1070.205
16.56501 1090.995
16.60141 1073.663
16.63781 1140.054
16.67421 1140.199
16.71061 1166.569
16.74701 1125.886
16.78341 1107.158
16.81981 1086.642
16.85621 1109.816
16.89261 1112.503
16.92901 1121.518
16.96541 1093.123
17.00181 1103.681
17.03822 1093.085
17.07462 1105.547
17.11102 1078.244
17.14742 1135.280
17.18382 1112.375
17.22022 1161.206
17.25662 1126.935
17.29302 1134.524
17.32942 1134.377
17.36582 1090.875
17.40222 1094.053
17.43862 1132.570
17.47502 1137.367
17.51142 1161.927
17.54782 1149.314
17.58423 1201.618
17.62063 1151.136
17.65703 1147.935
17.69343 1142.017
17.72983 1150.690
17.76623 1151.554
17.80263 1189.985
17.83903 1143.868
17.87543 1182.534
17.91183 1192.660
17.94823 1207.973
17.98463 1173.349
18.02103 1193.514
18.05743 1203.162
18.09383 1174.355
18.13024 1189.275
18.16664 1205.350
18.20304 1221.147
18.23944 1195.992
18.27584 1225.289
18.31224 1260.489
18.34864 1193.800
18.38504 1212.275
18.42144 1237.963
18.45784 1199.303
18.49424 1188.358
18.53064 1240.277
18.56704 1256.689
18.60344 1288.269
18.63984 1247.340
18.67625 1275.098
18.71265 1223.384
18.74905 1292.914
18.78545 1253.579
18.82185 1287.268
18.85825 1274.381
18.89465 1238.829
18.93105 1219.931
18.96745 1208.679
19.00385 1186.870
19.04025 1215.324
19.07665 1246.926
19.11305 1251.955
19.14945 1259.923
19.18586 1234.360
19.22226 1245.896
19.25866 1260.603
19.29506 1265.646
19.33146 1255.505
19.36786 1331.732
19.40426 1281.885
19.44066 1272.450
19.47706 1330.568
19.51346 1314.729
19.54986 1324.280
19.58626 1327.087
19.62266 1253.031
19.65906 1321.008
19.69546 1244.707
19.73187 1312.334
19.76827 1310.937
19.80467 1323.630
19.84107 1302.330
19.87747 1339.900
19.91387 1336.604
19.95027 1315.154
19.98667 1309.604
20.02307 1278.573
20.05947 1321.386
20.09587 1312.159
20.13227 1344.285
20.16867 1347.128
20.20507 1365.672
20.24147 1383.844
20.27788 1354.258
20.31428 1365.828
20.35068 1367.681
20.38708 1390.098
20.42348 1356.294
20.45988 1367.165
20.49628 1411.225
20.53268 1369.918
20.56908 1364.536
20.60548 1323.061
20.64188 1334.922
20.67828 1412.179
20.71468 1378.330
20.75108 1351.964
20.78748 1376.252
20.82389 1378.798
20.86029 1327.400
20.89669 1408.785
20.93309 1400.698
20.96949 1414.118
21.00589 1383.547
21.04229 1382.029
21.07869 1411.958
21.11509 1414.543
21.15149 1415.482
21.18789 1386.576
21.22429 1414.724
21.26069 1421.531
21.29709 1419.871
21.33350 1405.075
21.36990 1427.751
21.40630 1401.630
21.44270 1296.822
21.47910 1387.778
21.51550 1404.486
21.55190 1408.086
21.58830 1368.979
21.62470 1401.522
21.66110 1422.678
21.69750 1422.333
21.73390 1450.677
21.77030 1433.079
21.80670 1440.225
21.84310 1448.427
21.87951 1413.512
21.91591 1494.869
21.95231 1473.646
21.98871 1521.287
22.02511 1484.485
22.06151 1466.456
22.09791 1486.723
22.13431 1484.629
22.17071 1427.335
22.20711 1421.445
22.24351 1445.706
22.27991 1497.771
22.31631 1490.772
22.35271 1474.483
22.38911 1448.528
22.42552 1466.501
22.46192 1524.700
22.49832 1522.992
22.53472 1511.207
22.57112 1547.373
22.60752 1569.448
22.64392 1517.998
22.68032 1541.532
22.71672 1550.294
22.75312 1578.811
22.78952 1677.030
22.82592 1652.077
22.86232 1692.846
22.89872 1703.561
22.93512 1679.153
22.97153 1645.900
23.00793 1610.784
23.04433 1585.556
23.08073 1593.695
23.11713 1602.033
23.15353 1655.626
23.18993 1703.879
23.22633 1703.913
23.26273 1781.418
23.29913 1787.799
23.33553 1669.086
23.37193 1617.332
23.40833 1502.820
23.44473 1495.460
23.48114 1497.024
23.51754 1507.241
23.55394 1548.023
23.59034 1450.415
23.62674 1495.206
23.66314 1513.670
23.69954 1506.448
23.73594 1476.732
23.77234 1470.183
23.80874 1512.985
23.84514 1543.163
23.88154 1474.145
23.91794 1482.322
23.95434 1517.622
23.99074 1512.523
24.02715 1524.838
24.06355 1539.838
24.09995 1517.843
24.13635 1481.864
24.17275 1503.873
24.20915 1440.210
24.24555 1458.810
24.28195 1434.655
24.31835 1432.706
24.35475 1506.078
24.39115 1508.416
24.42755 1506.703
24.46395 1541.106
24.50035 1531.493
24.53675 1515.234
24.57316 1493.117
24.60956 1497.662
24.64596 1483.507
24.68236 1512.170
24.71876 1505.541
24.75516 1477.626
24.79156 1511.502
24.82796 1509.271
24.86436 1544.943
24.90076 1542.781
24.93716 1500.800
24.97356 1524.335
25.00996 1473.810
25.04636 1536.298
25.08276 1547.647
25.11917 1505.809
25.15557 1493.962
25.19197 1539.280
25.22837 1494.062
25.26477 1551.997
25.30117 1518.763
25.33757 1479.565
25.37397 1483.855
25.41037 1495.351
25.44677 1486.206
25.48317 1478.764
25.51957 1518.190
25.55597 1477.987
25.59237 1539.916
25.62878 1496.312
25.66518 1523.768
25.70158 1555.930
25.73798 1526.040
25.77438 1612.800
25.81078 1570.073
25.84718 1614.550
25.88358 1530.223
25.91998 1513.055
25.95638 1482.256
25.99278 1548.225
26.02918 1554.701
26.06558 1519.085
26.10198 1502.972
26.13838 1515.982
26.17479 1578.049
26.21119 1625.950
26.24759 1591.286
26.28399 1601.302
26.32039 1598.563
26.35679 1610.895
26.39319 1682.587
26.42959 1690.628
26.46599 1694.578
26.50239 1744.717
26.53879 1846.563
26.57519 1841.342
26.61159 1929.705
26.64799 2061.563
26.68439 2223.450
26.72080 2311.268
26.75720 2161.083
26.79360 1875.664
26.83000 1868.360
26.86640 1789.274
26.90280 1819.348
26.93920 1830.360
26.97560 1904.159
27.01200 1907.180
27.04840 1970.972
27.08480 2094.499
27.12120 2165.692
27.15760 2286.149
27.19400 2460.121
27.23040 2662.337
27.26681 3075.333
27.30321 3568.924
27.33961 3975.446
27.37601 4134.844
27.41241 3513.439
27.44881 2624.706
27.48521 1907.042
27.52161 1687.426
27.55801 1646.744
27.59441 1609.992
27.63081 1586.832
27.66721 1578.039
27.70361 1565.150
27.74001 1542.688
27.77642 1490.800
27.81282 1514.596
27.84922 1544.130
27.88562 1495.618
27.92202 1506.712
27.95842 1538.845
27.99482 1509.493
28.03122 1494.978
28.06762 1475.385
28.10402 1515.473
28.14042 1544.335
28.17682 1473.391
28.21322 1466.719
28.24962 1488.563
28.28602 1457.309
28.32243 1512.873
28.35883 1521.391
28.39523 1534.795
28.43163 1472.770
28.46803 1476.034
28.50443 1477.618
28.54083 1476.440
28.57723 1553.977
28.61363 1485.904
28.65003 1515.511
28.68643 1447.871
28.72283 1431.136
28.75923 1498.501
28.79563 1507.231
28.83203 1470.979
28.86844 1512.561
28.90484 1533.183
28.94124 1473.238
28.97764 1510.508
29.01404 1484.070
29.05044 1430.807
29.08684 1509.481
29.12324 1533.971
29.15964 1494.063
29.19604 1484.231
29.23244 1549.924
29.26884 1499.254
29.30524 1470.564
29.34164 1480.643
29.37804 1492.196
29.41445 1525.420
29.45085 1529.904
29.48725 1505.450
29.52365 1500.073
29.56005 1518.183
29.59645 1604.472
29.63285 1577.422
29.66925 1536.299
29.70565 1520.596
29.74205 1532.425
29.77845 1597.334
29.81485 1555.650
29.85125 1611.911
29.88765 1699.261
29.92406 1691.864
29.96046 1715.523
29.99686 1674.010
30.03326 1677.624
30.06966 1604.709
30.10606 1509.621
30.14246 1548.371
30.17886 1521.698
30.21526 1588.655
30.25166 1531.697
30.28806 1570.548
30.32446 1561.266
30.36086 1537.356
30.39726 1544.580
30.43366 1534.931
30.47007 1525.011
30.50647 1561.710
30.54287 1570.644
30.57927 1553.743
30.61567 1583.275
30.65207 1704.547
30.68847 1733.201
30.72487 1690.502
30.76127 1759.823
30.79767 1795.470
30.83407 1849.646
30.87047 1896.327
30.90687 2040.892
30.94327 2248.485
30.97967 2424.112
31.01608 2531.269
31.05248 2642.405
31.08888 2906.489
31.12528 3118.479
31.16168 3433.241
31.19808 3796.306
31.23448 4056.101
31.27088 4442.539
31.30728 4881.604
31.34368 5369.749
31.38008 6039.261
31.41648 6830.071
31.45288 7902.924
31.48928 9351.143
31.52568 11254.827
31.56209 13661.477
31.59849 17189.355
31.63489 22064.450
31.67129 27488.041
31.70769 29234.119
31.74409 24602.429
31.78049 15613.460
31.81689 7508.061
31.85329 3785.082
31.88969 2639.782
31.92609 2185.391
31.96249 1922.906
31.99889 1807.250
32.03529 1701.838
32.07170 1704.593
32.10810 1650.244
32.14450 1628.555
32.18090 1566.217
32.21730 1563.195
32.25370 1547.052
32.29010 1509.500
32.32650 1505.758
32.36290 1451.482
32.39930 1502.659
32.43570 1515.501
32.47210 1462.343
32.50850 1455.517
32.54490 1483.707
32.58130 1488.906
32.61771 1464.961
32.65411 1486.281
32.69051 1525.216
32.72691 1448.733
32.76331 1449.215
32.79971 1464.001
32.83611 1463.957
32.87251 1448.718
32.90891 1439.444
32.94531 1467.692
32.98171 1530.635
33.01811 1531.720
33.05451 1476.421
33.09091 1434.867
33.12731 1454.382
33.16372 1494.118
33.20012 1494.786
33.23652 1461.289
33.27292 1441.969
33.30932 1468.474
33.34572 1475.155
33.38212 1386.493
33.41852 1443.901
33.45492 1432.317
33.49132 1406.104
33.52772 1397.927
33.56412 1379.513
33.60052 1377.673
33.63692 1449.777
33.67332 1453.930
33.70973 1450.878
33.74613 1414.834
33.78253 1419.644
33.81893 1441.970
33.85533 1359.206
33.89173 1437.338
33.92813 1438.895
33.96453 1428.536
34.00093 1404.559
34.03733 1367.850
34.07373 1423.993
34.11013 1400.262
34.14653 1384.350
34.18293 1388.689
34.21934 1406.553
34.25574 1405.578
34.29214 1351.050
34.32854 1387.276
34.36494 1414.418
34.40134 1406.681
34.43774 1395.107
34.47414 1388.954
34.51054 1399.913
34.54694 1419.616
34.58334 1401.194
34.61974 1374.233
34.65614 1372.836
34.69254 1324.437
34.72894 1392.869
34.76535 1399.846
34.80175 1430.230
34.83815 1397.339
34.87455 1393.970
34.91095 1376.121
34.94735 1379.886
34.98375 1393.671
35.02015 1365.332
35.05655 1429.461
35.09295 1410.099
35.12935 1378.656
35.16575 1376.234
35.20215 1384.112
35.23855 1370.261
35.27495 1433.366
35.31136 1427.202
35.34776 1387.209
35.38416 1361.771
35.42056 1335.396
35.45696 1371.661
35.49336 1437.869
35.52976 1370.305
35.56616 1380.971
35.60256 1313.509
35.63896 1309.648
35.67536 1347.362
35.71176 1297.696
35.74816 1318.222
35.78456 1292.327
35.82096 1301.174
35.85737 1305.173
35.89377 1346.780
35.93017 1377.252
35.96657 1330.840
36.00297 1300.770
36.03937 1350.010
36.07577 1350.877
36.11217 1349.684
36.14857 1327.055
36.18497 1323.451
36.22137 1288.025
36.25777 1364.046
36.29417 1279.339
36.33057 1262.040
36.36698 1281.310
36.40338 1265.851
36.43978 1258.120
36.47618 1344.796
36.51258 1339.216
36.54898 1284.745
36.58538 1320.944
36.62178 1207.294
36.65818 1259.146
36.69458 1227.427
36.73098 1255.092
36.76738 1252.227
36.80378 1237.833
36.84018 1268.022
36.87658 1241.294
36.91299 1241.440
36.94939 1246.412
36.98579 1260.483
37.02219 1212.485
37.05859 1233.572
37.09499 1245.123
37.13139 1231.552
37.16779 1262.482
37.20419 1233.268
37.24059 1226.475
37.27699 1276.521
37.31339 1243.769
37.34979 1252.862
37.38619 1191.066
37.42259 1197.582
37.45900 1245.076
37.49540 1326.248
37.53180 1272.369
37.56820 1293.513
37.60460 1301.959
37.64100 1267.436
37.67740 1264.220
37.71380 1210.032
37.75020 1222.946
37.78660 1197.635
37.82300 1221.784
37.85940 1183.260
37.89580 1188.696
37.93220 1188.927
37.96860 1235.562
38.00501 1294.967
38.04141 1291.140
38.07781 1307.577
38.11421 1329.142
38.15061 1315.665
38.18701 1315.233
38.22341 1282.494
38.25981 1247.997
38.29621 1201.733
38.33261 1195.222
38.36901 1158.827
38.40541 1177.582
38.44181 1158.641
38.47821 1173.160
38.51461 1202.772
38.55102 1134.056
38.58742 1197.153
38.62382 1201.119
38.66022 1133.285
38.69662 1133.701
38.73302 1147.911
38.76942 1145.013
38.80582 1105.023
38.84222 1127.453
38.87862 1137.227
38.91502 1138.511
38.95142 1112.402
38.98782 1108.935
39.02422 1161.320
39.06063 1133.506
39.09703 1089.669
39.13343 1085.247
39.16983 1124.601
39.20623 1100.968
39.24263 1086.407
39.27903 1049.635
39.31543 1115.526
39.35183 1095.419
39.38823 1107.029
39.42463 1131.126
39.46103 1116.925
39.49743 1128.734
39.53383 1128.501
39.57023 1126.796
39.60664 1101.007
39.64304 1054.382
39.67944 1067.543
39.71584 1083.412
39.75224 1063.788
39.78864 1118.747
39.82504 1060.300
39.86144 1044.150
39.89784 1058.670
39.93424 1081.418
39.97064 1119.480
40.00704 1079.247
40.04344 1080.156
40.07984 1114.462
40.11624 1110.512
40.15265 1101.931
40.18905 1123.873
40.22545 1091.627
40.26185 1125.418
40.29825 1138.406
40.33465 1134.164
40.37105 1110.180
40.40745 1108.574
40.44385 1103.489
40.48025 1095.352
40.51665 1163.897
40.55305 1056.106
40.58945 1035.992
40.62585 1018.517
40.66225 1088.890
40.69866 1103.241
40.73506 1075.594
40.77146 1079.811
40.80786 1078.012
40.84426 1040.523
40.88066 995.150
40.91706 1031.274
40.95346 1071.830
40.98986 1038.904
41.02626 1047.744
41.06266 1089.785
41.09906 1026.360
41.13546 1044.181
41.17186 1062.679
41.20827 1068.729
41.24467 1079.678
41.28107 1107.945
41.31747 1058.920
41.35387 1058.626
41.39027 1079.111
41.42667 1098.939
41.46307 1070.706
41.49947 1066.971
41.53587 1021.350
41.57227 1024.303
41.60867 1020.350
41.64507 1024.036
41.68147 1029.747
41.71787 1035.363
41.75428 1006.663
41.79068 1011.500
41.82708 1041.144
41.86348 1016.917
41.89988 1000.929
41.93628 1046.218
41.97268 1049.862
42.00908 1050.309
42.04548 1058.917
42.08188 1019.478
42.11828 1025.975
42.15468 1080.042
42.19108 1050.952
42.22748 1013.851
42.26388 1044.575
42.30029 1057.171
42.33669 1027.677
42.37309 1038.659
42.40949 1050.278
42.44589 1048.269
42.48229 1035.328
42.51869 1053.086
42.55509 1055.790
42.59149 1027.215
42.62789 1029.495
42.66429 999.779
42.70069 1043.034
42.73709 1058.646
42.77349 1019.102
42.80989 1061.615
42.84630 1071.020
42.88270 1070.952
42.91910 1065.048
42.95550 1047.405
42.99190 1011.001
43.02830 1019.711
43.06470 1019.721
43.10110 979.127
43.13750 985.511
43.17390 1004.932
43.21030 1014.915
43.24670 1011.684
43.28310 998.140
43.31950 1000.867
43.35591 968.859
43.39231 997.731
43.42871 1006.382
43.46511 1024.330
43.50151 1010.468
43.53791 1044.643
43.57431 1010.165
43.61071 1044.108
43.64711 1003.359
43.68351 992.718
43.71991 981.895
43.75631 998.163
43.79271 1054.821
43.82911 1019.147
43.86551 998.857
43.90192 1003.597
43.93832 986.174
43.97472 991.804
44.01112 1016.241
44.04752 1006.009
44.08392 1029.283
44.12032 997.644
44.15672 957.932
44.19312 992.642
44.22952 1046.445
44.26592 994.954
44.30232 1001.156
44.33872 1042.278
44.37512 1058.258
44.41152 1017.973
44.44793 1058.146
44.48433 1127.836
44.52073 1156.657
44.55713 1141.514
44.59353 1167.412
44.62993 1232.307
44.66633 1267.537
44.70273 1314.895
44.73913 1362.179
44.77553 1430.892
44.81193 1430.340
44.84833 1510.081
44.88473 1680.892
44.92113 1886.041
44.95753 2193.967
44.99394 2439.545
45.03034 2769.510
45.06674 3161.289
45.10314 3506.898
45.13954 4001.635
45.17594 4799.035
45.21234 5780.975
45.24874 6835.369
45.28514 8471.231
45.32154 11040.991
45.35794 14307.501
45.39434 17619.368
45.43074 18961.055
45.46714 17831.848
45.50355 14630.382
45.53995 10070.754
45.57635 5778.811
45.61275 3164.407
45.64915 2113.164
45.68555 1661.656
45.72195 1426.659
45.75835 1260.996
45.79475 1223.081
45.83115 1187.935
45.86755 1127.172
45.90395 1097.566
45.94035 1109.332
45.97675 1043.237
46.01315 967.773
46.04956 995.608
46.08596 1021.232
46.12236 999.397
46.15876 977.652
46.19516 1021.626
46.23156 1010.952
46.26796 982.971
46.30436 961.775
46.34076 934.468
46.37716 963.917
46.41356 970.940
46.44996 919.858
46.48636 987.629
46.52276 983.016
46.55916 930.320
46.59557 929.149
46.63197 916.520
46.66837 959.507
46.70477 941.324
46.74117 908.265
46.77757 921.207
46.81397 941.458
46.85037 854.591
46.88677 891.196
46.92317 898.071
46.95957 892.117
46.99597 894.360
47.03237 887.624
47.06877 870.390
47.10517 834.236
47.14158 888.806
47.17798 920.445
47.21438 886.593
47.25078 900.844
47.28718 926.551
47.32358 929.781
47.35998 908.082
47.39638 883.126
47.43278 899.707
47.46918 829.007
47.50558 905.564
47.54198 926.008
47.57838 953.188
47.61478 953.336
47.65119 919.781
47.68759 925.915
47.72399 904.896
47.76039 863.666
47.79679 829.473
47.83319 835.827
47.86959 861.597
47.90599 867.445
47.94239 863.599
47.97879 827.923
48.01519 838.426
48.05159 873.849
48.08799 885.783
48.12439 874.304
48.16079 900.778
48.19720 871.112
48.23360 837.204
48.27000 833.987
48.30640 863.617
48.34280 829.976
48.37920 868.810
48.41560 833.465
48.45200 842.203
48.48840 859.399
48.52480 853.355
48.56120 831.174
48.59760 843.167
48.63400 798.940
48.67040 856.444
48.70680 833.327
48.74321 841.278
48.77961 813.007
48.81601 841.724
48.85241 837.774
48.88881 814.260
48.92521 852.437
48.96161 860.205
48.99801 824.784
49.03441 836.627
49.07081 838.471
49.10721 823.806
49.14361 827.920
49.18001 881.584
49.21641 840.445
49.25281 805.354
49.28922 788.651
49.32562 813.809
49.36202 838.663
49.39842 867.063
49.43482 817.513
49.47122 788.389
49.50762 782.996
49.54402 781.918
49.58042 813.418
49.61682 809.115
49.65322 799.365
49.68962 806.137
49.72602 850.687
49.76242 815.263
49.79883 785.499
49.83523 791.287
49.87163 818.994
49.90803 823.287
49.94443 808.051
49.98083 806.754
50.01723 806.082
50.05363 823.467
50.09003 828.209
50.12643 834.614
50.16283 796.169
50.19923 792.487
50.23563 859.619
50.27203 859.338
50.30843 781.072
50.34484 804.341
50.38124 817.240
50.41764 808.510
50.45404 803.422
50.49044 794.213
50.52684 792.005
50.56324 794.900
50.59964 780.584
50.63604 775.833
50.67244 822.013
50.70884 803.981
50.74524 765.573
50.78164 785.358
50.81804 809.201
50.85444 786.784
50.89085 822.492
50.92725 797.846
50.96365 830.062
51.00005 794.195
51.03645 789.859
51.07285 803.975
51.10925 780.171
51.14565 821.710
51.18205 855.044
51.21845 820.007
51.25485 788.052
51.29125 782.779
51.32765 775.427
51.36405 822.324
51.40045 820.507
51.43686 830.346
51.47326 803.567
51.50966 802.228
51.54606 811.550
51.58246 805.586
51.61886 790.438
51.65526 818.047
51.69166 783.670
51.72806 796.802
51.76446 776.203
51.80086 792.960
51.83726 784.149
51.87366 791.331
51.91006 735.300
51.94647 780.529
51.98287 802.169
52.01927 813.208
52.05567 807.933
52.09207 787.091
52.12847 827.574
52.16487 812.157
52.20127 826.674
52.23767 832.702
52.27407 844.576
52.31047 820.595
52.34687 795.176
52.38327 779.732
52.41967 808.669
52.45607 856.656
52.49248 828.591
52.52888 775.422
52.56528 768.678
52.60168 801.854
52.63808 820.353
52.67448 807.024
52.71088 794.458
52.74728 808.925
52.78368 812.812
52.82008 794.519
52.85648 829.836
52.89288 802.424
52.92928 823.872
52.96568 839.213
53.00208 806.521
53.03849 823.238
53.07489 802.580
53.11129 803.529
53.14769 830.904
53.18409 806.079
53.22049 812.591
53.25689 888.630
53.29329 866.758
53.32969 856.779
53.36609 864.981
53.40249 876.506
53.43889 917.862
53.47529 884.847
53.51169 901.445
53.54809 870.534
53.58450 945.771
53.62090 971.969
53.65730 1036.383
53.69370 1099.799
53.73010 1200.726
53.76650 1227.322
53.80290 1351.950
53.83930 1437.651
53.87570 1389.496
53.91210 1314.781
53.94850 1252.040
53.98490 1083.589
54.02130 926.791
54.05770 867.828
54.09411 820.401
54.13051 830.696
54.16691 836.085
54.20331 835.760
54.23971 842.129
54.27611 821.494
54.31251 786.449
54.34891 788.215
54.38531 850.221
54.42171 865.398
54.45811 828.553
54.49451 827.280
54.53091 835.248
54.56731 809.044
54.60371 824.217
54.64012 847.745
54.67652 818.816
54.71292 836.290
54.74932 867.209
54.78572 818.921
54.82212 798.864
54.85852 801.259
54.89492 858.301
54.93132 875.673
54.96772 828.315
55.00412 866.498
55.04052 852.431
55.07692 807.817
55.11332 830.326
55.14972 831.709
55.18613 812.888
55.22253 774.330
55.25893 834.695
55.29533 845.754
55.33173 853.449
55.36813 841.367
55.40453 820.176
55.44093 836.463
55.47733 847.456
55.51373 841.811
55.55013 892.282
55.58653 878.287
55.62293 877.030
55.65933 858.887
55.69573 854.098
55.73214 877.439
55.76854 923.420
55.80494 902.162
55.84134 908.844
55.87774 950.889
55.91414 1049.783
55.95054 1069.489
55.98694 1182.865
56.02334 1225.680
56.05974 1263.831
56.09614 1393.739
56.13254 1627.787
56.16894 1813.810
56.20534 2036.498
56.24175 2404.639
56.27815 2795.533
56.31455 3447.109
56.35095 4404.706
56.38735 5298.170
56.42375 5822.022
56.46015 5882.297
56.49655 5591.983
56.53295 4836.391
56.56935 3860.966
56.60575 2693.996
56.64215 1856.293
56.67855 1407.550
56.71495 1175.843
56.75135 1084.316
56.78776 992.240
56.82416 946.746
56.86056 944.325
56.89696 938.383
56.93336 927.724
56.96976 910.895
57.00616 901.834
57.04256 887.225
57.07896 836.176
57.11536 875.293
57.15176 932.705
57.18816 905.670
57.22456 886.893
57.26096 882.373
57.29736 844.015
57.33377 889.433
57.37017 902.787
57.40657 893.184
57.44297 905.859
57.47937 862.730
57.51577 850.273
57.55217 870.331
57.58857 851.722
57.62497 829.672
57.66137 831.256
57.69777 848.215
57.73417 864.695
57.77057 870.588
57.80697 871.558
57.84337 877.069
57.87978 867.241
57.91618 846.112
57.95258 918.538
57.98898 916.740
58.02538 853.018
58.06178 883.393
58.09818 886.251
58.13458 856.242
58.17098 877.253
58.20738 876.543
58.24378 843.524
58.28018 868.352
58.31658 885.673
58.35298 907.405
58.38938 911.150
58.42579 895.732
58.46219 929.431
58.49859 935.303
58.53499 939.163
58.57139 905.638
58.60779 866.802
58.64419 939.477
58.68059 963.456
58.71699 961.992
58.75339 979.382
58.78979 926.092
58.82619 908.446
58.86259 899.227
58.89899 924.901
58.93540 950.505
58.97180 922.324
59.00820 905.404
59.04460 933.377
59.08100 973.443
59.11740 930.714
59.15380 913.968
59.19020 997.856
59.22660 970.770
59.26300 948.394
59.29940 948.119
59.33580 925.394
59.37220 927.791
59.40860 909.541
59.44500 941.403
59.48141 939.042
59.51781 949.615
59.55421 945.889
59.59061 916.510
59.62701 932.647
59.66341 933.620
59.69981 916.472
59.73621 898.396
59.77261 910.997
59.80901 953.459
59.84541 947.474
59.88181 911.184
59.91821 959.606
59.95461 989.260
59.99101 937.487
60.02742 971.533
60.06382 972.313
60.10022 953.508
60.13662 963.837
60.17302 928.352
60.20942 920.896
60.24582 924.332
60.28222 951.724
60.31862 943.836
60.35502 936.185
60.39142 945.695
60.42782 937.997
60.46422 907.489
60.50062 922.851
60.53702 963.420
60.57343 992.352
60.60983 957.447
60.64623 909.897
60.68263 931.510
60.71903 948.562
60.75543 898.266
60.79183 909.923
60.82823 942.880
60.86463 857.563
60.90103 859.077
60.93743 849.209
60.97383 869.804
61.01023 879.204
61.04663 880.920
61.08304 855.541
61.11944 862.854
61.15584 866.114
61.19224 887.552
61.22864 905.291
61.26504 885.001
61.30144 888.043
61.33784 872.986
61.37424 867.541
61.41064 921.606
61.44704 896.775
61.48344 908.457
61.51984 857.534
61.55624 869.068
61.59264 880.360
61.62905 837.702
61.66545 892.446
61.70185 848.814
61.73825 854.240
61.77465 849.232
61.81105 853.702
61.84745 836.606
61.88385 856.232
61.92025 816.778
61.95665 864.010
61.99305 871.704
62.02945 881.196
62.06585 850.098
62.10225 866.317
62.13865 915.878
62.17506 912.800
62.21146 895.331
62.24786 904.983
62.28426 869.928
62.32066 877.948
62.35706 852.408
62.39346 827.153
62.42986 860.269
62.46626 855.472
62.50266 819.011
62.53906 818.274
62.57546 843.018
62.61186 822.622
62.64826 824.019
62.68466 845.895
62.72107 862.873
62.75747 865.945
62.79387 860.821
62.83027 847.285
62.86667 779.856
62.90307 761.405
62.93947 825.790
62.97587 838.890
63.01227 827.148
63.04867 847.799
63.08507 850.109
63.12147 825.759
63.15787 774.234
63.19427 804.181
63.23068 850.516
63.26708 801.998
63.30348 770.547
63.33988 797.764
63.37628 761.094
63.41268 797.957
63.44908 794.034
63.48548 790.232
63.52188 827.666
63.55828 827.308
63.59468 813.041
63.63108 786.682
63.66748 799.326
63.70388 790.832
63.74028 774.473
63.77669 825.014
63.81309 777.901
63.84949 823.033
63.88589 830.694
63.92229 832.848
63.95869 805.302
63.99509 763.975
64.03149 793.250
64.06789 823.834
64.10429 807.696
64.14069 834.870
64.17709 819.013
64.21349 761.470
64.24989 818.527
64.28629 803.082
64.32270 782.754
64.35910 776.506
64.39550 815.759
64.43190 831.393
64.46830 777.801
64.50470 780.016
64.54110 806.537
64.57750 803.074
64.61390 797.549
64.65030 795.425
64.68670 789.189
64.72310 778.797
64.75950 756.884
64.79590 759.873
64.83230 786.271
64.86871 833.785
64.90511 839.228
64.94151 825.027
64.97791 762.854
65.01431 787.150
65.05071 796.421
65.08711 761.655
65.12351 826.385
65.15991 816.982
65.19631 839.732
65.23271 818.689
65.26911 769.279
65.30551 822.196
65.34191 791.576
65.37832 789.777
65.41472 818.989
65.45112 809.520
65.48752 789.732
65.52392 785.276
65.56032 797.232
65.59672 828.777
65.63312 871.010
65.66952 860.836
65.70592 874.616
65.74232 895.624
65.77872 923.693
65.81512 950.499
65.85152 1003.027
65.88792 1119.493
65.92433 1216.864
65.96073 1314.657
65.99713 1485.857
66.03353 1787.309
66.06993 2123.595
66.10633 2432.007
66.14273 2654.908
66.17913 2747.261
66.21553 2760.883
66.25193 2604.242
66.28833 2266.317
66.32473 1950.430
66.36113 1535.463
66.39753 1223.131
66.43393 1042.531
66.47034 917.168
66.50674 871.885
66.54314 833.859
66.57954 841.545
66.61594 804.803
66.65234 762.511
66.68874 806.146
66.72514 831.127
66.76154 818.288
66.79794 818.587
66.83434 783.248
66.87074 777.545
66.90714 782.314
66.94354 762.766
66.97994 767.729
67.01635 748.689
67.05275 759.562
67.08915 789.026
67.12555 765.054
67.16195 753.430
67.19835 748.333
67.23475 817.126
67.27115 795.138
67.30755 751.371
67.34395 756.748
67.38035 790.014
67.41675 766.088
67.45315 794.481
67.48955 776.444
67.52596 769.927
67.56236 763.870
67.59876 764.276
67.63516 737.640
67.67156 741.458
67.70796 737.486
67.74436 736.119
67.78076 738.549
67.81716 774.607
67.85356 788.526
67.88996 774.062
67.92636 776.288
67.96276 751.106
67.99916 738.426
68.03556 728.055
68.07197 754.244
68.10837 793.852
68.14477 781.347
68.18117 780.230
68.21757 760.352
68.25397 801.581
68.29037 831.590
68.32677 779.243
68.36317 760.030
68.39957 791.883
68.43597 743.785
68.47237 728.527
68.50877 776.804
68.54517 805.140
68.58157 789.866
68.61798 797.051
68.65438 751.932
68.69078 741.342
68.72718 781.989
68.76358 763.093
68.79998 760.119
68.83638 774.409
68.87278 785.194
68.90918 790.907
68.94558 759.888
68.98198 733.456
69.01838 738.236
69.05478 727.568
69.09118 759.917
69.12758 743.224
69.16399 790.199
69.20039 777.398
69.23679 743.092
69.27319 765.806
69.30959 772.009
69.34599 811.965
69.38239 800.556
69.41879 739.087
69.45519 746.618
69.49159 769.458
69.52799 754.816
69.56439 791.162
69.60079 806.984
69.63719 759.718
69.67360 786.527
69.71000 771.523
69.74640 774.487
69.78280 733.233
69.81920 755.310
69.85560 747.711
69.89200 728.538
69.92840 723.309
69.96480 765.068
70.00120 748.623
70.03760 734.248
70.07400 752.710
70.11040 720.484
70.14680 720.014
70.18320 749.291
70.21961 771.380
70.25601 777.588
70.29241 781.444
70.32881 790.720
70.36521 755.829
70.40161 776.950
70.43801 780.201
70.47441 768.719
70.51081 752.380
70.54721 759.571
70.58361 827.831
70.62001 747.585
70.65641 778.017
70.69281 753.087
70.72921 724.574
70.76562 710.231
70.80202 734.017
70.83842 742.036
70.87482 741.973
70.91122 750.524
70.94762 752.884
70.98402 767.115
71.02042 765.318
71.05682 775.550
71.09322 755.566
71.12962 715.694
71.16602 753.932
71.20242 778.162
71.23882 753.272
71.27522 754.438
71.31163 743.868
71.34803 782.450
71.38443 745.432
71.42083 750.953
71.45723 766.545
71.49363 754.985
71.53003 762.651
71.56643 782.676
71.60283 794.683
71.63923 759.185
71.67563 723.170
71.71203 758.271
71.74843 790.433
71.78483 751.974
71.82124 731.962
71.85764 746.790
71.89404 753.080
71.93044 751.510
71.96684 749.257
72.00324 749.846
72.03964 755.415
72.07604 772.058
72.11244 758.661
72.14884 746.736
72.18524 741.066
72.22164 741.235
72.25804 769.603
72.29444 758.738
72.33084 776.085
72.36725 732.542
72.40365 728.004
72.44005 754.875
72.47645 760.446
72.51285 780.682
72.54925 770.195
72.58565 791.973
72.62205 783.769
72.65845 799.796
72.69485 801.875
72.73125 784.392
72.76765 812.117
72.80405 812.206
72.84045 835.717
72.87685 938.170
72.91326 968.947
72.94966 957.905
72.98606 1012.630
73.02246 1018.995
73.05886 1024.899
73.09526 977.860
73.13166 924.325
73.16806 934.898
73.20446 885.980
73.24086 813.570
73.27726 779.184
73.31366 762.405
73.35006 774.024
73.38646 779.546
73.42286 784.091
73.45927 775.375
73.49567 757.683
73.53207 752.201
73.56847 750.671
73.60487 769.715
73.64127 763.871
73.67767 738.162
73.71407 741.238
73.75047 770.498
73.78687 764.975
73.82327 727.130
73.85967 746.414
73.89607 783.403
73.93247 758.981
73.96888 762.607
74.00528 725.930
74.04168 731.450
74.07808 747.817
74.11448 749.769
74.15088 728.249
74.18728 738.641
74.22368 749.531
74.26008 742.594
74.29648 744.137
74.33288 773.505
74.36928 794.702
74.40568 773.598
74.44208 762.030
74.47848 778.940
74.51489 801.186
74.55129 794.274
74.58769 802.218
74.62409 830.912
74.66049 870.370
74.69689 889.172
74.73329 911.372
74.76969 973.912
74.80609 1072.402
74.84249 1162.186
74.87889 1304.885
74.91529 1520.598
74.95169 1659.989
74.98809 1950.283
75.02449 2483.422
75.06090 2968.991
75.09730 3620.397
75.13370 4506.552
75.17010 5200.137
75.20650 5571.460
75.24290 5631.811
75.27930 5587.362
75.31570 5364.112
75.35210 4758.008
75.38850 3956.284
75.42490 3031.576
75.46130 2318.875
75.49770 1711.326
75.53410 1394.615
75.57050 1164.007
75.60691 1028.334
75.64331 932.379
75.67971 877.819
75.71611 871.839
75.75251 829.904
75.78891 778.354
75.82531 787.256
75.86171 787.089
75.89811 762.274
75.93451 745.901
75.97091 775.098
76.00731 718.180
76.04371 702.935
76.08011 717.976
76.11652 728.821
76.15292 724.506
76.18932 713.585
76.22572 713.453
76.26212 697.447
76.29852 673.834
76.33492 709.151
76.37132 752.030
76.40772 732.778
76.44412 723.738
76.48052 688.855
76.51692 697.165
76.55332 673.162
76.58972 671.356
76.62612 727.749
76.66253 726.231
76.69893 685.356
76.73533 701.474
76.77173 734.839
76.80813 727.932
76.84453 667.078
76.88093 681.819
76.91733 674.666
76.95373 672.964
76.99013 691.063
77.02653 680.468
77.06293 675.518
77.09933 678.886
77.13573 656.499
77.17213 675.459
77.20854 690.760
77.24494 663.550
77.28134 668.013
77.31774 708.447
77.35414 688.992
77.39054 659.094
77.42694 654.519
77.46334 668.365
77.49974 662.751
77.53614 637.804
77.57254 668.999
77.60894 674.448
77.64534 658.086
77.68174 677.729
77.71814 708.716
77.75455 721.142
77.79095 670.590
77.82735 654.511
77.86375 678.405
77.90015 686.796
77.93655 693.982
77.97295 664.614
78.00935 658.303
78.04575 665.194
78.08215 634.376
78.11855 656.078
78.15495 645.625
78.19135 653.465
78.22775 682.716
78.26416 680.380
78.30056 651.785
78.33696 626.955
78.37336 654.360
78.40976 675.975
78.44616 658.772
78.48256 619.548
78.51896 677.375
78.55536 642.458
78.59176 618.014
78.62816 671.038
78.66456 670.071
78.70096 649.826
78.73736 676.602
78.77376 677.091
78.81017 652.739
78.84657 678.016
78.88297 652.632
78.91937 665.366
78.95577 671.365
78.99217 623.419
79.02857 608.591
79.06497 645.865
79.10137 667.510
79.13777 685.766
79.17417 715.418
79.21057 703.434
79.24697 675.937
79.28337 653.468
79.31977 647.556
79.35618 636.427
79.39258 631.860
79.42898 636.865
79.46538 627.786
79.50178 645.973
79.53818 645.979
79.57458 622.413
79.61098 632.602
79.64738 637.312
79.68378 638.517
79.72018 637.037
79.75658 638.896
79.79298 642.189
79.82938 632.078
79.86578 659.080
79.90219 679.251
79.93859 676.484
79.97499 642.213
80.01139 619.145
80.04779 647.265
80.08419 642.933
80.12059 607.623
80.15699 624.134
80.19339 629.339
80.22979 620.016
80.26619 625.847
80.30259 618.598
80.33899 620.153
80.37539 624.398
80.41179 613.745
80.44820 617.598
80.48460 626.633
80.52100 616.403
80.55740 633.964
80.59380 614.896
80.63020 616.486
80.66660 589.370
80.70300 628.453
80.73940 627.369
80.77580 616.039
80.81220 662.694
80.84860 644.510
80.88500 607.749
80.92140 617.550
80.95781 644.088
80.99421 637.462
81.03061 619.330
81.06701 629.829
81.10341 655.532
81.13981 664.450
81.17621 648.472
81.21261 617.910
81.24901 605.955
81.28541 618.617
81.32181 646.449
81.35821 641.582
81.39461 631.617
81.43101 646.957
81.46741 636.800
81.50382 611.455
81.54022 638.655
81.57662 630.531
81.61302 657.058
81.64942 629.324
81.68582 614.170
81.72222 615.369
81.75862 626.362
81.79502 625.798
81.83142 591.541
81.86782 600.337
81.90422 600.418
81.94062 619.826
81.97702 636.924
82.01342 623.688
82.04983 616.553
82.08623 615.478
82.12263 610.835
82.15903 612.352
82.19543 582.957
82.23183 606.103
82.26823 661.360
82.30463 654.798
82.34103 633.508
82.37743 642.118
82.41383 637.174
82.45023 608.494
82.48663 604.571
82.52303 610.579
82.55943 589.582
82.59584 595.847
82.63224 624.828
82.66864 643.187
82.70504 646.594
82.74144 656.861
82.77784 665.330
82.81424 626.497
82.85064 598.549
82.88704 652.023
82.92344 631.261
82.95984 612.937
82.99624 637.924
83.03264 624.350
83.06904 604.496
83.10545 625.371
83.14185 623.798
83.17825 623.748
83.21465 643.519
83.25105 659.587
83.28745 665.964
83.32385 676.218
83.36025 698.574
83.39665 735.866
83.43305 778.493
83.46945 829.270
83.50585 883.425
83.54225 1009.965
83.57865 1165.359
83.61505 1283.980
83.65146 1439.476
83.68786 1700.689
83.72426 1998.294
83.76066 2339.119
83.79706 2796.837
83.83346 3239.171
83.86986 3503.283
83.90626 3603.674
83.94266 3566.701
83.97906 3389.986
84.01546 3256.974
84.05186 2958.364
84.08826 2549.916
84.12466 2113.198
84.16106 1679.384
84.19747 1314.861
84.23387 1087.018
84.27027 959.319
84.30667 833.093
84.34307 784.615
84.37947 752.896
84.41587 729.137
84.45227 702.862
84.48867 678.974
84.52507 685.179
84.56147 658.941
84.59787 630.969
84.63427 608.559
84.67067 638.248
84.70707 661.838
84.74348 626.227
84.77988 588.026
84.81628 604.413
84.85268 637.082
84.88908 605.868
84.92548 598.180
84.96188 620.540
84.99828 616.041
85.03468 587.548
85.07108 579.742
85.10748 586.074
85.14388 566.695
85.18028 567.135
85.21668 601.582
85.25309 589.077
85.28949 578.203
85.32589 616.557
85.36229 585.649
85.39869 545.833
85.43509 625.041
85.47149 596.028
85.50789 572.510
85.54429 593.011
85.58069 567.855
85.61709 549.665
85.65349 544.905
85.68989 555.531
85.72629 589.539
85.76269 605.091
85.79910 601.082
85.83550 582.669
85.87190 549.253
85.90830 546.837
85.94470 573.491
85.98110 579.821
86.01750 571.530
86.05390 582.434
86.09030 598.637
86.12670 590.412
86.16310 579.997
86.19950 586.030
86.23590 575.080
86.27230 563.267
86.30870 562.354
86.34511 555.632
86.38151 565.244
86.41791 605.269
86.45431 577.536
86.49071 561.454
86.52711 565.550
86.56351 569.612
86.59991 570.005
86.63631 583.283
86.67271 597.281
86.70911 552.029
86.74551 553.560
86.78191 562.434
86.81831 578.508
86.85471 591.819
86.89112 571.199
86.92752 559.180
86.96392 574.430
87.00032 550.371
87.03672 545.175
87.07312 544.401
87.10952 547.753
87.14592 571.441
87.18232 559.017
87.21872 550.987
87.25512 573.899
87.29152 577.615
87.32792 580.779
87.36432 580.165
87.40073 551.717
87.43713 546.424
87.47353 530.104
87.50993 545.441
87.54633 530.887
87.58273 517.616
87.61913 542.076
87.65553 544.328
87.69193 532.030
87.72833 525.634
87.76473 529.724
87.80113 524.870
87.83753 514.322
87.87393 531.227
87.91033 559.887
87.94674 527.137
87.98314 528.378
88.01954 561.593
88.05594 552.054
88.09234 532.146
88.12874 547.807
88.16514 537.413
88.20154 572.192
88.23794 568.390
88.27434 531.896
88.31074 533.946
88.34714 562.203
88.38354 547.595
88.41994 517.507
88.45634 526.317
88.49275 536.124
88.52915 540.374
88.56555 547.183
88.60195 539.955
88.63835 525.110
88.67475 538.489
88.71115 558.815
88.74755 566.589
88.78395 565.138
88.82035 562.390
88.85675 564.165
88.89315 573.708
88.92955 555.722
88.96595 542.467
89.00235 534.835
89.03876 524.748
89.07516 532.257
89.11156 541.428
89.14796 513.770
89.18436 526.415
89.22076 547.259
89.25716 540.592
89.29356 535.359
89.32996 527.712
89.36636 512.137
89.40276 504.981
89.43916 506.023
89.47556 514.643
89.51196 537.053
89.54837 558.935
89.58477 548.448
89.62117 542.364
89.65757 514.042
89.69397 496.260
89.73037 520.463
89.76677 542.382
89.80317 559.910
89.83957 555.755
89.87597 544.248
89.91237 535.260
89.94877 537.981
89.98517 557.686
90.02157 571.333
90.05797 592.270
90.09438 600.471
90.13078 599.316
90.16718 617.864
90.20358 669.312
90.23998 725.341
90.27638 721.429
90.31278 714.075
90.34918 724.754
90.38558 717.879
90.42198 696.662
90.45838 694.924
90.49478 641.952
90.53118 608.599
90.56758 598.771
90.60398 597.963
90.64039 609.131
90.67679 562.043
90.71319 537.012
90.74959 517.733
90.78599 510.769
90.82239 520.851
90.85879 529.786
90.89519 570.047
90.93159 563.651
90.96799 532.389
91.00439 509.982
91.04079 500.452
91.07719 508.967
91.11359 526.322
91.14999 514.714
91.18640 495.940
91.22280 501.805
91.25920 522.857
91.29560 536.302
91.33200 550.400
91.36840 522.613
91.40480 520.139
91.44120 543.705
91.47760 520.763
91.51400 485.524
91.55040 525.966
91.58680 539.391
91.62320 546.973
91.65960 553.803
91.69601 510.620
91.73241 501.511
91.76881 546.201
91.80521 530.639
91.84161 505.735
91.87801 526.175
91.91441 523.983
91.95081 531.142
91.98721 512.470
92.02361 508.155
92.06001 506.180
92.09641 489.408
92.13281 514.623
92.16921 528.163
92.20561 514.074
92.24202 519.609
92.27842 521.780
92.31482 490.895
92.35122 520.358
92.38762 531.974
92.42402 516.870
92.46042 512.619
92.49682 518.722
92.53322 515.450
92.56962 534.341
92.60602 520.937
92.64242 497.536
92.67882 493.657
92.71522 502.142
92.75162 526.843
92.78803 526.426
92.82443 535.041
92.86083 540.631
92.89723 529.864
92.93363 534.429
92.97003 513.595
93.00643 499.738
93.04283 498.982
93.07923 508.415
93.11563 527.397
93.15203 525.925
93.18843 507.326
93.22483 507.125
93.26123 522.764
93.29763 525.289
93.33404 516.387
93.37044 521.087
93.40684 530.830
93.44324 515.741
93.47964 498.487
93.51604 513.894
93.55244 497.559
93.58884 472.876
93.62524 487.016
93.66164 517.260
93.69804 510.966
93.73444 490.332
93.77084 507.272
93.80724 523.765
93.84365 517.921
93.88005 507.909
93.91645 512.297
93.95285 558.808
93.98925 568.716
94.02565 540.506
94.06205 512.727
94.09845 492.773
94.13485 515.177
94.17125 522.107
94.20765 492.180
94.24405 480.689
94.28045 519.558
94.31685 529.464
94.35325 509.618
94.38966 506.129
94.42606 519.150
94.46246 528.616
94.49886 555.686
94.53526 545.205
94.57166 516.163
94.60806 497.299
94.64446 499.333
94.68086 524.049
94.71726 497.693
94.75366 482.713
94.79006 500.948
94.82646 514.039
94.86286 523.948
94.89926 527.252
94.93567 522.527
94.97207 532.002
95.00847 539.969
95.04487 510.232
95.08127 538.765
95.11767 530.918
95.15407 504.493
95.19047 517.913
95.22687 508.608
95.26327 489.016
95.29967 495.092
95.33607 508.412
95.37247 513.775
95.40887 533.552
95.44527 532.231
95.48168 522.536
95.51808 517.419
95.55448 510.778
95.59088 498.414
95.62728 492.876
95.66368 503.507
95.70008 513.767
95.73648 516.946
95.77288 522.875
95.80928 494.563
95.84568 486.372
95.88208 493.711
95.91848 491.942
95.95488 512.602
95.99129 514.173
96.02769 509.575
96.06409 507.611
96.10049 500.591
96.13689 495.121
96.17329 491.818
96.20969 515.568
96.24609 533.294
96.28249 512.578
96.31889 510.008
96.35529 513.680
96.39169 525.995
96.42809 527.423
96.46449 497.499
96.50089 481.588
96.53730 497.166
96.57370 510.959
96.61010 507.270
96.64650 509.398
96.68290 520.424
96.71930 517.566
96.75570 505.948
96.79210 501.979
96.82850 512.544
96.86490 545.794
96.90130 541.374
96.93770 508.418
96.97410 489.833
97.01050 477.372
97.04690 485.652
97.08331 510.637
97.11971 544.905
97.15611 568.004
97.19251 543.137
97.22891 510.535
97.26531 490.315
97.30171 495.004
97.33811 520.373
97.37451 508.083
97.41091 506.088
97.44731 510.870
97.48371 507.886
97.52011 519.757
97.55651 488.844
97.59291 479.876
97.62932 506.000
97.66572 506.000
