# Supplementary material for: Bioavailable phosphite in the surface ocean during the Great Oxidation Event
Source: Nat Commun. 2025 May 24;16:4825. doi: 10.1038/s41467-025-59963-0 (PMC12102248; doi:10.1038/s41467-025-59963-0)
Supplement: Supplementary file 6 — Supplementary Data 4 [file 41467_2025_59963_MOESM6_ESM.zip › XRD data Experimental precipitate/Fe(II) in Seawater precipitate.xy]

6.51842 1526.000
6.55482 1498.653
6.59122 1497.625
6.62762 1440.597
6.66402 1434.483
6.70042 1411.513
6.73682 1387.004
6.77322 1417.916
6.80962 1471.382
6.84603 1432.200
6.88243 1424.135
6.91883 1350.549
6.95523 1334.208
6.99163 1369.059
7.02803 1371.834
7.06443 1308.030
7.10083 1307.436
7.13723 1369.880
7.17363 1320.846
7.21003 1308.377
7.24643 1290.139
7.28283 1279.272
7.31923 1279.273
7.35563 1304.485
7.39204 1303.317
7.42844 1258.980
7.46484 1329.187
7.50124 1261.606
7.53764 1202.791
7.57404 1227.875
7.61044 1238.689
7.64684 1223.337
7.68324 1201.599
7.71964 1300.969
7.75604 1284.603
7.79244 1215.395
7.82884 1224.109
7.86524 1203.214
7.90165 1200.034
7.93805 1187.846
7.97445 1191.901
8.01085 1202.877
8.04725 1165.014
8.08365 1198.059
8.12005 1137.756
8.15645 1144.986
8.19285 1135.011
8.22925 1123.931
8.26565 1141.367
8.30205 1163.034
8.33845 1192.470
8.37485 1134.392
8.41125 1135.007
8.44766 1116.844
8.48406 1125.951
8.52046 1119.962
8.55686 1108.845
8.59326 1110.386
8.62966 1103.871
8.66606 1091.588
8.70246 1100.774
8.73886 1086.368
8.77526 1070.447
8.81166 1055.339
8.84806 1046.927
8.88446 1059.784
8.92086 1096.810
8.95726 1003.889
8.99367 1017.160
9.03007 1030.775
9.06647 1024.021
9.10287 1047.741
9.13927 1055.325
9.17567 1056.588
9.21207 1017.382
9.24847 1015.523
9.28487 1013.357
9.32127 1031.765
9.35767 1066.206
9.39407 1006.598
9.43047 998.831
9.46687 1036.569
9.50327 1063.495
9.53968 1050.251
9.57608 1045.186
9.61248 985.155
9.64888 1002.917
9.68528 1047.704
9.72168 991.702
9.75808 983.286
9.79448 971.227
9.83088 1011.712
9.86728 1016.107
9.90368 966.032
9.94008 976.406
9.97648 950.444
10.01288 960.077
10.04929 933.258
10.08569 912.662
10.12209 900.436
10.15849 925.939
10.19489 990.625
10.23129 959.657
10.26769 921.805
10.30409 975.890
10.34049 888.211
10.37689 919.645
10.41329 953.410
10.44969 955.495
10.48609 948.479
10.52249 917.155
10.55889 898.166
10.59530 919.791
10.63170 950.704
10.66810 924.429
10.70450 890.998
10.74090 942.245
10.77730 917.893
10.81370 881.852
10.85010 915.005
10.88650 943.717
10.92290 901.866
10.95930 906.854
10.99570 928.562
11.03210 908.120
11.06850 900.361
11.10490 863.896
11.14131 869.544
11.17771 882.858
11.21411 901.738
11.25051 945.892
11.28691 942.690
11.32331 917.272
11.35971 907.827
11.39611 891.273
11.43251 894.016
11.46891 852.007
11.50531 879.338
11.54171 880.547
11.57811 868.136
11.61451 816.072
11.65091 823.058
11.68732 820.817
11.72372 852.028
11.76012 881.935
11.79652 845.689
11.83292 893.215
11.86932 905.870
11.90572 859.272
11.94212 836.837
11.97852 855.468
12.01492 827.405
12.05132 822.592
12.08772 814.583
12.12412 835.015
12.16052 865.357
12.19693 856.243
12.23333 789.606
12.26973 825.643
12.30613 846.396
12.34253 866.222
12.37893 824.699
12.41533 786.702
12.45173 785.047
12.48813 845.016
12.52453 840.244
12.56093 853.294
12.59733 829.082
12.63373 843.799
12.67013 799.147
12.70653 804.605
12.74294 799.741
12.77934 813.649
12.81574 795.024
12.85214 809.995
12.88854 852.546
12.92494 812.227
12.96134 758.195
12.99774 854.013
13.03414 807.512
13.07054 782.812
13.10694 810.211
13.14334 807.145
13.17974 784.921
13.21614 778.750
13.25254 798.020
13.28895 824.133
13.32535 851.665
13.36175 791.437
13.39815 770.080
13.43455 812.379
13.47095 781.707
13.50735 801.931
13.54375 794.240
13.58015 757.426
13.61655 762.405
13.65295 793.534
13.68935 778.309
13.72575 789.352
13.76215 811.798
13.79855 788.883
13.83496 783.502
13.87136 787.143
13.90776 787.790
13.94416 824.488
13.98056 809.971
14.01696 793.351
14.05336 785.247
14.08976 776.081
14.12616 751.669
14.16256 764.370
14.19896 797.069
14.23536 743.354
14.27176 794.095
14.30816 786.665
14.34457 797.488
14.38097 796.577
14.41737 796.335
14.45377 743.786
14.49017 759.727
14.52657 749.756
14.56297 785.611
14.59937 784.744
14.63577 754.882
14.67217 740.307
14.70857 790.173
14.74497 786.520
14.78137 780.304
14.81777 783.454
14.85417 776.734
14.89058 735.699
14.92698 764.905
14.96338 743.529
14.99978 735.888
15.03618 798.155
15.07258 790.361
15.10898 752.433
15.14538 787.984
15.18178 747.190
15.21818 762.431
15.25458 786.109
15.29098 807.722
15.32738 825.276
15.36378 828.055
15.40018 829.103
15.43659 787.469
15.47299 817.686
15.50939 831.116
15.54579 791.294
15.58219 786.166
15.61859 812.904
15.65499 836.411
15.69139 795.030
15.72779 792.655
15.76419 803.193
15.80059 804.259
15.83699 801.568
15.87339 793.022
15.90979 810.304
15.94619 811.956
15.98260 808.683
16.01900 832.801
16.05540 783.877
16.09180 806.268
16.12820 800.330
16.16460 797.527
16.20100 799.004
16.23740 794.010
16.27380 775.099
16.31020 783.819
16.34660 764.514
16.38300 788.097
16.41940 794.590
16.45580 764.261
16.49221 828.407
16.52861 806.449
16.56501 764.892
16.60141 825.702
16.63781 821.128
16.67421 818.050
16.71061 796.202
16.74701 793.451
16.78341 798.794
16.81981 805.853
16.85621 837.683
16.89261 837.611
16.92901 818.067
16.96541 797.607
17.00181 795.347
17.03822 805.611
17.07462 835.592
17.11102 798.915
17.14742 832.174
17.18382 844.507
17.22022 819.725
17.25662 793.103
17.29302 803.600
17.32942 846.134
17.36582 812.332
17.40222 817.572
17.43862 865.199
17.47502 859.955
17.51142 814.320
17.54782 855.505
17.58423 849.217
17.62063 877.425
17.65703 853.897
17.69343 874.785
17.72983 907.324
17.76623 873.567
17.80263 851.496
17.83903 882.130
17.87543 836.223
17.91183 874.475
17.94823 901.567
17.98463 878.062
18.02103 872.369
18.05743 865.788
18.09383 856.436
18.13024 863.378
18.16664 915.670
18.20304 834.963
18.23944 882.015
18.27584 847.266
18.31224 880.202
18.34864 922.318
18.38504 887.082
18.42144 922.651
18.45784 920.986
18.49424 873.408
18.53064 906.430
18.56704 864.491
18.60344 863.753
18.63984 872.695
18.67625 926.555
18.71265 905.057
18.74905 891.117
18.78545 950.578
18.82185 918.481
18.85825 915.026
18.89465 945.567
18.93105 921.642
18.96745 899.593
19.00385 944.287
19.04025 916.749
19.07665 915.084
19.11305 961.094
19.14945 959.989
19.18586 917.112
19.22226 931.841
19.25866 949.452
19.29506 942.690
19.33146 996.177
19.36786 991.714
19.40426 995.943
19.44066 989.220
19.47706 980.393
19.51346 983.595
19.54986 1017.905
19.58626 939.461
19.62266 941.091
19.65906 991.836
19.69546 960.536
19.73187 996.732
19.76827 989.449
19.80467 984.234
19.84107 1026.621
19.87747 1017.886
19.91387 973.334
19.95027 1005.832
19.98667 973.475
20.02307 986.783
20.05947 979.202
20.09587 1017.410
20.13227 1052.933
20.16867 1067.541
20.20507 1033.480
20.24147 1008.204
20.27788 1018.596
20.31428 1006.506
20.35068 1047.022
20.38708 1005.492
20.42348 1012.593
20.45988 1041.486
20.49628 1021.539
20.53268 1012.470
20.56908 1060.286
20.60548 1025.027
20.64188 1065.313
20.67828 1058.821
20.71468 1062.024
20.75108 1079.883
20.78748 1063.276
20.82389 1085.666
20.86029 1099.515
20.89669 1114.472
20.93309 1100.132
20.96949 1105.666
21.00589 1110.971
21.04229 1029.030
21.07869 1035.729
21.11509 1083.846
21.15149 1072.426
21.18789 1061.188
21.22429 1076.259
21.26069 1082.870
21.29709 1103.168
21.33350 1120.164
21.36990 1118.813
21.40630 1102.410
21.44270 1040.307
21.47910 1101.008
21.51550 1097.422
21.55190 1108.884
21.58830 1127.793
21.62470 1130.247
21.66110 1133.510
21.69750 1091.085
21.73390 1065.488
21.77030 1123.959
21.80670 1148.558
21.84310 1100.425
21.87951 1105.677
21.91591 1073.787
21.95231 1093.775
21.98871 1120.333
22.02511 1155.871
22.06151 1136.064
22.09791 1141.916
22.13431 1124.598
22.17071 1121.502
22.20711 1152.569
22.24351 1123.115
22.27991 1137.057
22.31631 1150.030
22.35271 1127.597
22.38911 1110.346
22.42552 1151.953
22.46192 1140.051
22.49832 1150.610
22.53472 1151.549
22.57112 1169.162
22.60752 1142.001
22.64392 1166.758
22.68032 1160.588
22.71672 1182.573
22.75312 1156.287
22.78952 1139.713
22.82592 1161.888
22.86232 1160.403
22.89872 1153.685
22.93512 1186.687
22.97153 1241.551
23.00793 1160.300
23.04433 1152.071
23.08073 1230.472
23.11713 1297.135
23.15353 1254.545
23.18993 1269.819
23.22633 1252.309
23.26273 1217.991
23.29913 1172.520
23.33553 1180.787
23.37193 1167.270
23.40833 1173.819
23.44473 1178.573
23.48114 1209.064
23.51754 1170.412
23.55394 1176.829
23.59034 1220.003
23.62674 1182.343
23.66314 1221.991
23.69954 1202.657
23.73594 1202.768
23.77234 1241.462
23.80874 1215.182
23.84514 1198.911
23.88154 1142.779
23.91794 1252.561
23.95434 1179.969
23.99074 1179.055
24.02715 1148.972
24.06355 1180.574
24.09995 1222.081
24.13635 1237.761
24.17275 1204.954
24.20915 1210.496
24.24555 1231.160
24.28195 1191.994
24.31835 1157.647
24.35475 1150.213
24.39115 1145.849
24.42755 1190.405
24.46395 1211.440
24.50035 1216.571
24.53675 1211.673
24.57316 1192.677
24.60956 1170.464
24.64596 1253.484
24.68236 1275.782
24.71876 1225.265
24.75516 1194.152
24.79156 1204.584
24.82796 1221.804
24.86436 1194.314
24.90076 1191.802
24.93716 1170.918
24.97356 1233.733
25.00996 1240.788
25.04636 1175.729
25.08276 1246.082
25.11917 1210.896
25.15557 1204.419
25.19197 1220.821
25.22837 1217.492
25.26477 1196.512
25.30117 1235.406
25.33757 1224.958
25.37397 1203.749
25.41037 1198.434
25.44677 1173.983
25.48317 1199.037
25.51957 1208.744
25.55597 1221.924
25.59237 1204.617
25.62878 1179.255
25.66518 1192.339
25.70158 1174.098
25.73798 1233.286
25.77438 1227.820
25.81078 1203.383
25.84718 1195.432
25.88358 1227.240
25.91998 1218.261
25.95638 1226.910
25.99278 1203.709
26.02918 1192.091
26.06558 1185.173
26.10198 1164.994
26.13838 1203.318
26.17479 1183.445
26.21119 1220.995
26.24759 1235.570
26.28399 1193.779
26.32039 1241.869
26.35679 1250.581
26.39319 1232.296
26.42959 1229.728
26.46599 1172.956
26.50239 1172.588
26.53879 1236.730
26.57519 1252.039
26.61159 1184.871
26.64799 1226.284
26.68439 1187.092
26.72080 1205.984
26.75720 1209.016
26.79360 1248.630
26.83000 1245.639
26.86640 1243.593
26.90280 1263.826
26.93920 1308.582
26.97560 1317.741
27.01200 1353.981
27.04840 1377.048
27.08480 1463.219
27.12120 1581.211
27.15760 1708.802
27.19400 1817.880
27.23040 1990.215
27.26681 2332.665
27.30321 2871.978
27.33961 3607.549
27.37601 3996.827
27.41241 3141.741
27.44881 2095.543
27.48521 1442.406
27.52161 1231.833
27.55801 1208.120
27.59441 1223.495
27.63081 1211.132
27.66721 1216.815
27.70361 1178.743
27.74001 1168.474
27.77642 1212.080
27.81282 1189.134
27.84922 1209.045
27.88562 1229.146
27.92202 1244.154
27.95842 1186.880
27.99482 1138.787
28.03122 1190.066
28.06762 1181.768
28.10402 1149.404
28.14042 1206.712
28.17682 1167.708
28.21322 1194.078
28.24962 1204.961
28.28602 1172.021
28.32243 1222.509
28.35883 1186.798
28.39523 1146.994
28.43163 1157.194
28.46803 1185.870
28.50443 1162.875
28.54083 1153.447
28.57723 1153.069
28.61363 1190.037
28.65003 1171.489
28.68643 1167.303
28.72283 1176.438
28.75923 1153.023
28.79563 1125.879
28.83203 1134.032
28.86844 1172.760
28.90484 1182.239
28.94124 1197.334
28.97764 1159.662
29.01404 1140.495
29.05044 1213.624
29.08684 1224.446
29.12324 1201.447
29.15964 1257.400
29.19604 1261.173
29.23244 1236.308
29.26884 1289.600
29.30524 1366.420
29.34164 1418.875
29.37804 1495.618
29.41445 1696.071
29.45085 2015.224
29.48725 2315.378
29.52365 2536.861
29.56005 2457.081
29.59645 2136.527
29.63285 1749.189
29.66925 1562.144
29.70565 1487.937
29.74205 1366.992
29.77845 1377.572
29.81485 1240.111
29.85125 1187.189
29.88765 1195.605
29.92406 1212.338
29.96046 1146.006
29.99686 1181.086
30.03326 1193.563
30.06966 1170.357
30.10606 1152.606
30.14246 1145.700
30.17886 1213.853
30.21526 1146.056
30.25166 1239.249
30.28806 1234.816
30.32446 1180.640
30.36086 1161.613
30.39726 1170.060
30.43366 1145.397
30.47007 1157.386
30.50647 1116.707
30.54287 1108.727
30.57927 1126.117
30.61567 1171.386
30.65207 1198.962
30.68847 1169.626
30.72487 1155.424
30.76127 1139.815
30.79767 1133.152
30.83407 1158.173
30.87047 1181.262
30.90687 1153.278
30.94327 1144.974
30.97967 1168.277
31.01608 1205.273
31.05248 1219.144
31.08888 1186.723
31.12528 1212.197
31.16168 1277.779
31.19808 1381.153
31.23448 1482.038
31.27088 1646.210
31.30728 1870.706
31.34368 2239.616
31.38008 2755.367
31.41648 3303.980
31.45288 4062.428
31.48928 5283.366
31.52568 6986.322
31.56209 9202.544
31.59849 12460.062
31.63489 17777.808
31.67129 25746.256
31.70769 30887.164
31.74409 26252.868
31.78049 14168.756
31.81689 5232.405
31.85329 2302.277
31.88969 1646.576
31.92609 1400.062
31.96249 1249.378
31.99889 1257.656
32.03529 1284.076
32.07170 1248.313
32.10810 1235.392
32.14450 1198.575
32.18090 1138.433
32.21730 1088.353
32.25370 1151.781
32.29010 1140.822
32.32650 1116.295
32.36290 1145.750
32.39930 1121.357
32.43570 1098.267
32.47210 1079.182
32.50850 1144.822
32.54490 1115.494
32.58130 1109.184
32.61771 1107.459
32.65411 1093.575
32.69051 1120.865
32.72691 1145.414
32.76331 1139.657
32.79971 1145.022
32.83611 1092.879
32.87251 1119.750
32.90891 1140.058
32.94531 1128.554
32.98171 1109.785
33.01811 1149.675
33.05451 1136.552
33.09091 1153.824
33.12731 1189.788
33.16372 1184.100
33.20012 1131.914
33.23652 1132.330
33.27292 1113.140
33.30932 1077.917
33.34572 1106.816
33.38212 1129.574
33.41852 1128.366
33.45492 1098.683
33.49132 1121.293
33.52772 1107.185
33.56412 1045.547
33.60052 1065.775
33.63692 1138.282
33.67332 1168.819
33.70973 1159.110
33.74613 1151.032
33.78253 1154.224
33.81893 1108.306
33.85533 1060.089
33.89173 1044.940
33.92813 1138.273
33.96453 1162.847
34.00093 1106.382
34.03733 1135.977
34.07373 1181.827
34.11013 1173.190
34.14653 1161.871
34.18293 1100.384
34.21934 1041.229
34.25574 1093.994
34.29214 1102.765
34.32854 1128.218
34.36494 1125.023
34.40134 1161.014
34.43774 1104.007
34.47414 1138.006
34.51054 1126.287
34.54694 1088.584
34.58334 1123.193
34.61974 1129.339
34.65614 1120.370
34.69254 1094.489
34.72894 1156.001
34.76535 1162.712
34.80175 1104.649
34.83815 1103.567
34.87455 1112.302
34.91095 1128.053
34.94735 1103.890
34.98375 1121.883
35.02015 1115.390
35.05655 1106.915
35.09295 1145.879
35.12935 1135.168
35.16575 1120.757
35.20215 1112.930
35.23855 1113.674
35.27495 1071.234
35.31136 1102.424
35.34776 1162.818
35.38416 1172.271
35.42056 1123.102
35.45696 1102.909
35.49336 1091.376
35.52976 1151.385
35.56616 1130.042
35.60256 1111.618
35.63896 1103.876
35.67536 1129.274
35.71176 1099.070
35.74816 1120.234
35.78456 1120.847
35.82096 1129.629
35.85737 1109.001
35.89377 1083.727
35.93017 1110.723
35.96657 1120.237
36.00297 1161.007
36.03937 1267.169
36.07577 1304.846
36.11217 1208.886
36.14857 1199.747
36.18497 1139.388
36.22137 1084.941
36.25777 1112.687
36.29417 1064.454
36.33057 1055.265
36.36698 1066.010
36.40338 1034.863
36.43978 1056.086
36.47618 1020.147
36.51258 1021.350
36.54898 1034.218
36.58538 1005.498
36.62178 1003.690
36.65818 1061.348
36.69458 1024.325
36.73098 1015.305
36.76738 990.556
36.80378 1001.299
36.84018 996.583
36.87658 1012.644
36.91299 1017.093
36.94939 1057.661
36.98579 1013.889
37.02219 1020.035
37.05859 969.260
37.09499 980.312
37.13139 1002.288
37.16779 1024.539
37.20419 996.957
37.24059 1024.359
37.27699 985.563
37.31339 971.591
37.34979 1013.986
37.38619 1028.540
37.42259 1024.715
37.45900 953.125
37.49540 969.012
37.53180 978.634
37.56820 1046.051
37.60460 974.341
37.64100 1024.552
37.67740 1005.865
37.71380 954.832
37.75020 957.532
37.78660 1005.556
37.82300 986.643
37.85940 959.114
37.89580 974.148
37.93220 1028.803
37.96860 957.929
38.00501 920.639
38.04141 949.379
38.07781 907.796
38.11421 906.512
38.15061 919.153
38.18701 941.210
38.22341 899.567
38.25981 919.535
38.29621 959.434
38.33261 927.496
38.36901 918.336
38.40541 918.187
38.44181 980.778
38.47821 939.851
38.51461 946.533
38.55102 943.340
38.58742 950.487
38.62382 930.172
38.66022 960.330
38.69662 917.633
38.73302 901.978
38.76942 907.769
38.80582 915.635
38.84222 895.205
38.87862 897.144
38.91502 908.328
38.95142 919.299
38.98782 888.602
39.02422 870.223
39.06063 900.365
39.09703 926.462
39.13343 891.124
39.16983 862.506
39.20623 886.479
39.24263 935.720
39.27903 906.130
39.31543 948.516
39.35183 974.960
39.38823 961.085
39.42463 1013.948
39.46103 1055.857
39.49743 1044.438
39.53383 1077.813
39.57023 1075.424
39.60664 1062.583
39.64304 1029.242
39.67944 957.854
39.71584 921.202
39.75224 935.320
39.78864 879.941
39.82504 889.875
39.86144 901.467
39.89784 834.896
39.93424 874.788
39.97064 892.155
40.00704 899.033
40.04344 842.391
40.07984 816.507
40.11624 861.283
40.15265 897.640
40.18905 876.490
40.22545 850.212
40.26185 852.453
40.29825 864.863
40.33465 869.685
40.37105 891.825
40.40745 931.356
40.44385 918.696
40.48025 917.447
40.51665 912.126
40.55305 852.184
40.58945 890.898
40.62585 846.631
40.66225 803.302
40.69866 830.036
40.73506 847.831
40.77146 816.147
40.80786 822.708
40.84426 839.976
40.88066 834.737
40.91706 844.198
40.95346 838.766
40.98986 807.577
41.02626 806.857
41.06266 836.906
41.09906 819.931
41.13546 841.653
41.17186 826.365
41.20827 845.119
41.24467 840.584
41.28107 838.194
41.31747 825.674
41.35387 806.618
41.39027 835.418
41.42667 843.212
41.46307 823.249
41.49947 817.822
41.53587 845.676
41.57227 828.433
41.60867 829.881
41.64507 785.766
41.68147 784.761
41.71787 818.574
41.75428 826.084
41.79068 817.722
41.82708 814.820
41.86348 853.599
41.89988 807.060
41.93628 818.488
41.97268 833.879
42.00908 804.676
42.04548 805.491
42.08188 801.330
42.11828 807.253
42.15468 846.683
42.19108 812.429
42.22748 854.516
42.26388 794.713
42.30029 790.962
42.33669 846.572
42.37309 856.446
42.40949 847.977
42.44589 812.702
42.48229 797.072
42.51869 791.344
42.55509 788.549
42.59149 846.653
42.62789 825.028
42.66429 801.389
42.70069 784.252
42.73709 783.339
42.77349 824.744
42.80989 817.738
42.84630 748.784
42.88270 753.043
42.91910 775.011
42.95550 767.725
42.99190 806.534
43.02830 793.624
43.06470 742.001
43.10110 793.238
43.13750 800.817
43.17390 803.674
43.21030 856.946
43.24670 886.515
43.28310 926.784
43.31950 895.430
43.35591 875.509
43.39231 843.976
43.42871 870.153
43.46511 844.024
43.50151 815.098
43.53791 832.805
43.57431 790.694
43.61071 846.348
43.64711 803.885
43.68351 782.568
43.71991 767.440
43.75631 780.295
43.79271 765.076
43.82911 749.009
43.86551 736.001
43.90192 773.124
43.93832 796.176
43.97472 747.684
44.01112 770.391
44.04752 772.473
44.08392 735.190
44.12032 766.213
44.15672 710.763
44.19312 731.619
44.22952 774.500
44.26592 778.167
44.30232 772.963
44.33872 760.219
44.37512 764.503
44.41152 787.336
44.44793 748.062
44.48433 764.270
44.52073 751.444
44.55713 782.720
44.59353 795.296
44.62993 765.260
44.66633 764.990
44.70273 774.793
44.73913 779.652
44.77553 777.622
44.81193 809.595
44.84833 787.322
44.88473 798.472
44.92113 799.836
44.95753 826.596
44.99394 872.164
45.03034 918.902
45.06674 1029.487
45.10314 1174.196
45.13954 1444.231
45.17594 1839.019
45.21234 2343.035
45.24874 3171.684
45.28514 4546.168
45.32154 6758.523
45.35794 10164.082
45.39434 14335.818
45.43074 17170.563
45.46714 16724.064
45.50355 13567.096
45.53995 8555.194
45.57635 4215.118
45.61275 2143.839
45.64915 1415.107
45.68555 1098.473
45.72195 1012.554
45.75835 915.861
45.79475 919.916
45.83115 887.961
45.86755 804.875
45.90395 798.883
45.94035 782.998
45.97675 754.216
46.01315 774.988
46.04956 762.902
46.08596 773.731
46.12236 744.127
46.15876 735.876
46.19516 729.706
46.23156 726.772
46.26796 717.529
46.30436 701.521
46.34076 677.109
46.37716 699.203
46.41356 668.301
46.44996 691.294
46.48636 739.531
46.52276 720.538
46.55916 680.709
46.59557 688.047
46.63197 662.255
46.66837 652.711
46.70477 678.362
46.74117 696.071
46.77757 675.065
46.81397 658.944
46.85037 694.157
46.88677 716.214
46.92317 669.182
46.95957 650.671
46.99597 688.489
47.03237 684.522
47.06877 701.568
47.10517 717.361
47.14158 734.167
47.17798 719.963
47.21438 733.787
47.25078 743.160
47.28718 716.787
47.32358 725.381
47.35998 721.671
47.39638 727.834
47.43278 733.643
47.46918 707.037
47.50558 718.154
47.54198 748.201
47.57838 750.225
47.61478 760.098
47.65119 773.075
47.68759 782.327
47.72399 807.170
47.76039 844.212
47.79679 808.100
47.83319 758.596
47.86959 741.263
47.90599 709.487
47.94239 736.408
47.97879 716.538
48.01519 674.910
48.05159 673.988
48.08799 708.831
48.12439 666.261
48.16079 635.835
48.19720 663.303
48.23360 686.404
48.27000 666.133
48.30640 660.173
48.34280 693.228
48.37920 705.271
48.41560 686.095
48.45200 705.999
48.48840 678.310
48.52480 675.973
48.56120 718.633
48.59760 757.299
48.63400 776.860
48.67040 791.960
48.70680 804.890
48.74321 808.187
48.77961 801.188
48.81601 753.018
48.85241 716.801
48.88881 688.569
48.92521 670.065
48.96161 694.249
48.99801 730.753
49.03441 686.453
49.07081 638.631
49.10721 683.048
49.14361 645.691
49.18001 602.022
49.21641 620.882
49.25281 626.257
49.28922 636.483
49.32562 617.607
49.36202 627.734
49.39842 621.029
49.43482 621.852
49.47122 623.848
49.50762 648.775
49.54402 602.563
49.58042 643.295
49.61682 665.689
49.65322 619.271
49.68962 588.405
49.72602 654.891
49.76242 688.130
49.79883 673.124
49.83523 681.206
49.87163 621.050
49.90803 582.477
49.94443 634.875
49.98083 634.010
50.01723 636.332
50.05363 668.159
50.09003 625.686
50.12643 635.528
50.16283 650.651
50.19923 630.890
50.23563 630.848
50.27203 611.175
50.30843 618.920
50.34484 600.032
50.38124 621.881
50.41764 628.998
50.45404 631.407
50.49044 614.414
50.52684 621.056
50.56324 649.531
50.59964 604.355
50.63604 622.683
50.67244 641.666
50.70884 617.707
50.74524 648.498
50.78164 643.492
50.81804 646.001
50.85444 607.802
50.89085 618.330
50.92725 632.239
50.96365 635.348
51.00005 619.214
51.03645 616.137
51.07285 604.446
51.10925 626.803
51.14565 655.080
51.18205 632.618
51.21845 600.519
51.25485 586.572
51.29125 612.791
51.32765 642.140
51.36405 631.457
51.40045 592.713
51.43686 608.311
51.47326 608.410
51.50966 657.675
51.54606 654.773
51.58246 626.251
51.61886 595.723
51.65526 644.303
51.69166 652.633
51.72806 606.781
51.76446 652.226
51.80086 623.308
51.83726 606.225
51.87366 622.815
51.91006 608.490
51.94647 634.408
51.98287 626.161
52.01927 607.505
52.05567 586.109
52.09207 612.330
52.12847 656.713
52.16487 623.557
52.20127 591.438
52.23767 582.217
52.27407 619.691
52.31047 633.611
52.34687 644.848
52.38327 649.627
52.41967 644.975
52.45607 583.502
52.49248 617.909
52.52888 658.366
52.56528 661.767
52.60168 637.947
52.63808 632.873
52.67448 628.375
52.71088 634.857
52.74728 626.648
52.78368 613.768
52.82008 589.248
52.85648 611.160
52.89288 642.552
52.92928 695.384
52.96568 635.666
53.00208 623.476
53.03849 627.657
53.07489 625.145
53.11129 613.542
53.14769 637.067
53.18409 651.668
53.22049 634.815
53.25689 619.694
53.29329 619.963
53.32969 636.781
53.36609 589.973
53.40249 648.597
53.43889 653.854
53.47529 655.749
53.51169 643.359
53.54809 648.558
53.58450 672.758
53.62090 700.325
53.65730 729.476
53.69370 744.626
53.73010 809.393
53.76650 945.103
53.80290 1085.414
53.83930 1145.109
53.87570 1171.430
53.91210 1094.472
53.94850 937.669
53.98490 818.467
54.02130 739.631
54.05770 648.669
54.09411 645.573
54.13051 626.252
54.16691 606.717
54.20331 629.785
54.23971 619.274
54.27611 612.174
54.31251 624.192
54.34891 638.262
54.38531 658.835
54.42171 640.226
54.45811 628.845
54.49451 622.992
54.53091 630.647
54.56731 660.326
54.60371 658.049
54.64012 651.817
54.67652 649.586
54.71292 600.519
54.74932 618.739
54.78572 661.306
54.82212 611.223
54.85852 604.587
54.89492 629.682
54.93132 651.599
54.96772 642.803
55.00412 618.888
55.04052 637.541
55.07692 632.445
55.11332 628.361
55.14972 657.537
55.18613 658.642
55.22253 650.696
55.25893 629.862
55.29533 603.897
55.33173 617.736
55.36813 645.952
55.40453 637.750
55.44093 613.610
55.47733 596.955
55.51373 617.503
55.55013 638.675
55.58653 603.706
55.62293 664.844
55.65933 640.827
55.69573 641.064
55.73214 636.982
55.76854 645.501
55.80494 664.646
55.84134 698.309
55.87774 688.184
55.91414 644.698
55.95054 650.729
55.98694 676.751
56.02334 685.238
56.05974 730.242
56.09614 737.814
56.13254 798.772
56.16894 879.367
56.20534 1070.743
56.24175 1265.857
56.27815 1547.771
56.31455 2097.199
56.35095 3034.131
56.38735 4152.786
56.42375 5057.586
56.46015 5502.482
56.49655 5063.102
56.53295 4233.352
56.56935 3198.791
56.60575 2210.262
56.64215 1414.318
56.67855 1007.998
56.71495 896.064
56.75135 823.373
56.78776 767.004
56.82416 728.160
56.86056 738.925
56.89696 741.957
56.93336 729.093
56.96976 745.576
57.00616 716.055
57.04256 700.854
57.07896 680.659
57.11536 675.662
57.15176 693.870
57.18816 675.970
57.22456 704.610
57.26096 673.767
57.29736 688.195
57.33377 749.269
57.37017 734.711
57.40657 706.609
57.44297 732.238
57.47937 753.491
57.51577 765.763
57.55217 787.335
57.58857 789.743
57.62497 755.794
57.66137 736.548
57.69777 734.872
57.73417 721.186
57.77057 732.262
57.80697 718.995
57.84337 664.459
57.87978 684.471
57.91618 710.478
57.95258 687.506
57.98898 678.294
58.02538 689.059
58.06178 690.892
58.09818 693.837
58.13458 703.247
58.17098 709.810
58.20738 702.106
58.24378 692.964
58.28018 714.977
58.31658 721.265
58.35298 711.426
58.38938 719.852
58.42579 725.932
58.46219 742.024
58.49859 738.002
58.53499 718.004
58.57139 731.705
58.60779 781.760
58.64419 787.729
58.68059 784.417
58.71699 790.926
58.75339 799.468
58.78979 810.793
58.82619 765.241
58.86259 743.474
58.89899 720.819
58.93540 763.928
58.97180 784.776
59.00820 765.576
59.04460 768.565
59.08100 763.460
59.11740 773.382
59.15380 746.818
59.19020 729.872
59.22660 746.809
59.26300 769.193
59.29940 784.494
59.33580 769.128
59.37220 734.164
59.40860 702.094
59.44500 734.289
59.48141 776.001
59.51781 775.933
59.55421 785.631
59.59061 757.494
59.62701 738.014
59.66341 785.241
59.69981 802.371
59.73621 751.159
59.77261 790.821
59.80901 820.010
59.84541 782.653
59.88181 757.704
59.91821 738.347
59.95461 755.441
59.99101 773.807
60.02742 760.291
60.06382 761.464
60.10022 754.764
60.13662 727.839
60.17302 691.017
60.20942 706.492
60.24582 744.868
60.28222 768.927
60.31862 743.899
60.35502 749.516
60.39142 750.431
60.42782 737.961
60.46422 705.515
60.50062 779.954
60.53702 779.263
60.57343 707.117
60.60983 713.475
60.64623 763.271
60.68263 778.006
60.71903 755.775
60.75543 739.838
60.79183 763.340
60.82823 723.558
60.86463 730.748
60.90103 738.964
60.93743 759.566
60.97383 759.810
61.01023 727.154
61.04663 708.722
61.08304 706.102
61.11944 687.765
61.15584 707.924
61.19224 685.498
61.22864 680.485
61.26504 744.474
61.30144 705.697
61.33784 702.546
61.37424 716.025
61.41064 681.969
61.44704 687.530
61.48344 692.890
61.51984 692.240
61.55624 721.044
61.59264 716.328
61.62905 672.930
61.66545 654.658
61.70185 680.654
61.73825 688.318
61.77465 654.647
61.81105 668.871
61.84745 725.987
61.88385 670.457
61.92025 656.888
61.95665 642.223
61.99305 640.010
62.02945 646.077
62.06585 658.874
62.10225 644.485
62.13865 631.374
62.17506 636.982
62.21146 612.527
62.24786 666.418
62.28426 681.017
62.32066 663.437
62.35706 636.551
62.39346 631.626
62.42986 632.322
62.46626 644.002
62.50266 652.138
62.53906 650.727
62.57546 654.373
62.61186 640.837
62.64826 645.864
62.68466 632.210
62.72107 596.791
62.75747 598.327
62.79387 623.685
62.83027 613.394
62.86667 615.671
62.90307 628.464
62.93947 617.719
62.97587 614.578
63.01227 612.368
63.04867 636.894
63.08507 635.211
63.12147 622.890
63.15787 610.125
63.19427 615.610
63.23068 611.095
63.26708 619.943
63.30348 641.136
63.33988 663.442
63.37628 646.911
63.41268 637.414
63.44908 657.625
63.48548 631.435
63.52188 605.325
63.55828 631.226
63.59468 633.975
63.63108 616.641
63.66748 617.893
63.70388 606.957
63.74028 606.981
63.77669 605.995
63.81309 612.928
63.84949 623.838
63.88589 585.627
63.92229 620.194
63.95869 606.785
63.99509 572.626
64.03149 595.660
64.06789 625.074
64.10429 601.278
64.14069 615.316
64.17709 605.669
64.21349 591.470
64.24989 620.542
64.28629 634.138
64.32270 602.330
64.35910 597.848
64.39550 586.964
64.43190 613.105
64.46830 649.422
64.50470 613.229
64.54110 583.660
64.57750 599.122
64.61390 594.745
64.65030 614.657
64.68670 660.225
64.72310 624.464
64.75950 592.433
64.79590 626.065
64.83230 685.018
64.86871 652.136
64.90511 645.102
64.94151 648.869
64.97791 638.477
65.01431 613.001
65.05071 635.973
65.08711 636.015
65.12351 625.259
65.15991 631.739
65.19631 591.304
65.23271 605.404
65.26911 599.483
65.30551 599.990
65.34191 575.007
65.37832 568.342
65.41472 637.851
65.45112 612.234
65.48752 616.634
65.52392 605.173
65.56032 597.224
65.59672 587.964
65.63312 620.976
65.66952 610.979
65.70592 612.717
65.74232 589.512
65.77872 593.860
65.81512 643.555
65.85152 672.871
65.88792 707.434
65.92433 730.166
65.96073 780.361
65.99713 870.815
66.03353 1063.354
66.06993 1391.085
66.10633 1794.457
66.14273 2085.816
66.17913 2378.836
66.21553 2574.918
66.25193 2469.388
66.28833 2149.561
66.32473 1689.493
66.36113 1239.459
66.39753 931.352
66.43393 780.980
66.47034 672.417
66.50674 610.966
66.54314 625.908
66.57954 628.144
66.61594 608.115
66.65234 606.017
66.68874 609.306
66.72514 596.118
66.76154 580.441
66.79794 592.393
66.83434 608.093
66.87074 618.837
66.90714 612.647
66.94354 585.446
66.97994 561.190
67.01635 583.990
67.05275 625.041
67.08915 605.811
67.12555 601.652
67.16195 596.679
67.19835 573.773
67.23475 536.752
67.27115 588.027
67.30755 589.838
67.34395 574.007
67.38035 590.638
67.41675 601.786
67.45315 599.146
67.48955 587.602
67.52596 596.793
67.56236 560.182
67.59876 594.582
67.63516 597.591
67.67156 554.257
67.70796 555.629
67.74436 539.229
67.78076 554.606
67.81716 584.080
67.85356 590.991
67.88996 609.151
67.92636 591.785
67.96276 559.124
67.99916 570.736
68.03556 578.444
68.07197 553.266
68.10837 580.072
68.14477 598.490
68.18117 595.333
68.21757 607.681
68.25397 615.049
68.29037 604.409
68.32677 555.100
68.36317 580.071
68.39957 572.711
68.43597 565.034
68.47237 587.369
68.50877 600.692
68.54517 614.111
68.58157 588.681
68.61798 590.564
68.65438 603.480
68.69078 596.077
68.72718 582.337
68.76358 595.935
68.79998 621.547
68.83638 582.604
68.87278 554.320
68.90918 561.292
68.94558 574.340
68.98198 574.753
69.01838 575.369
69.05478 587.658
69.09118 606.871
69.12758 603.333
69.16399 603.743
69.20039 604.072
69.23679 605.120
69.27319 611.165
69.30959 614.470
69.34599 598.486
69.38239 635.204
69.41879 637.449
69.45519 599.510
69.49159 591.767
69.52799 576.985
69.56439 586.690
69.60079 608.408
69.63719 586.877
69.67360 591.012
69.71000 587.427
69.74640 577.063
69.78280 579.991
69.81920 596.121
69.85560 593.989
69.89200 601.346
69.92840 596.804
69.96480 558.259
70.00120 551.364
70.03760 600.988
70.07400 612.066
70.11040 587.681
70.14680 591.799
70.18320 621.093
70.21961 623.817
70.25601 598.400
70.29241 581.098
70.32881 588.585
70.36521 611.648
70.40161 607.451
70.43801 611.316
70.47441 648.509
70.51081 635.183
70.54721 626.527
70.58361 659.005
70.62001 638.923
70.65641 615.431
70.69281 626.590
70.72921 640.901
70.76562 614.380
70.80202 635.343
70.83842 632.007
70.87482 597.378
70.91122 584.461
70.94762 583.922
70.98402 578.488
71.02042 555.557
71.05682 591.397
71.09322 604.694
71.12962 578.331
71.16602 605.540
71.20242 604.654
71.23882 639.575
71.27522 625.755
71.31163 607.061
71.34803 583.314
71.38443 588.998
71.42083 558.171
71.45723 554.486
71.49363 602.993
71.53003 606.472
71.56643 567.147
71.60283 581.431
71.63923 617.779
71.67563 595.966
71.71203 589.665
71.74843 580.362
71.78483 590.376
71.82124 603.598
71.85764 537.080
71.89404 571.071
71.93044 587.276
71.96684 585.047
72.00324 581.981
72.03964 572.131
72.07604 577.504
72.11244 594.537
72.14884 598.789
72.18524 607.852
72.22164 595.594
72.25804 554.205
72.29444 567.872
72.33084 578.254
72.36725 583.278
72.40365 607.001
72.44005 600.222
72.47645 608.152
72.51285 601.873
72.54925 582.911
72.58565 588.407
72.62205 600.351
72.65845 594.530
72.69485 596.787
72.73125 615.332
72.76765 611.410
72.80405 597.709
72.84045 613.605
72.87685 642.158
72.91326 701.542
72.94966 764.403
72.98606 790.603
73.02246 836.011
73.05886 805.881
73.09526 799.819
73.13166 789.596
73.16806 763.469
73.20446 684.624
73.24086 664.757
73.27726 653.380
73.31366 595.734
73.35006 593.819
73.38646 594.335
73.42286 601.574
73.45927 590.563
73.49567 559.278
73.53207 555.449
73.56847 606.418
73.60487 614.086
73.64127 603.983
73.67767 568.906
73.71407 598.725
73.75047 600.402
73.78687 568.086
73.82327 579.750
73.85967 570.177
73.89607 557.056
73.93247 585.743
73.96888 572.080
74.00528 566.162
74.04168 598.914
74.07808 568.224
74.11448 571.035
74.15088 618.748
74.18728 579.292
74.22368 564.828
74.26008 564.952
74.29648 565.061
74.33288 586.057
74.36928 577.997
74.40568 551.737
74.44208 559.376
74.47848 614.048
74.51489 596.795
74.55129 563.321
74.58769 577.157
74.62409 569.112
74.66049 605.313
74.69689 616.834
74.73329 572.832
74.76969 602.966
74.80609 667.799
74.84249 683.794
74.87889 720.419
74.91529 774.938
74.95169 850.024
74.98809 1025.960
75.02449 1247.947
75.06090 1645.213
75.09730 2174.528
75.13370 2985.532
75.17010 3846.402
75.20650 4346.290
75.24290 4564.257
75.27930 4552.143
75.31570 4325.001
75.35210 3893.496
75.38850 3159.429
75.42490 2395.737
75.46130 1697.146
75.49770 1271.790
75.53410 980.652
75.57050 815.264
75.60691 704.212
75.64331 668.397
75.67971 666.977
75.71611 616.926
75.75251 580.339
75.78891 599.698
75.82531 605.530
75.86171 597.513
75.89811 589.233
75.93451 580.038
75.97091 570.732
76.00731 545.847
76.04371 534.426
76.08011 530.722
76.11652 563.178
76.15292 560.515
76.18932 529.040
76.22572 531.013
76.26212 542.215
76.29852 558.558
76.33492 563.769
76.37132 556.982
76.40772 548.032
76.44412 519.045
76.48052 532.201
76.51692 553.615
76.55332 566.645
76.58972 533.090
76.62612 526.790
76.66253 536.200
76.69893 510.137
76.73533 543.756
76.77173 527.130
76.80813 527.110
76.84453 515.795
76.88093 531.826
76.91733 524.531
76.95373 514.552
76.99013 525.620
77.02653 540.400
77.06293 535.754
77.09933 529.486
77.13573 531.273
77.17213 518.819
77.20854 543.513
77.24494 554.246
77.28134 563.489
77.31774 537.705
77.35414 522.388
77.39054 520.544
77.42694 524.753
77.46334 521.409
77.49974 524.029
77.53614 549.086
77.57254 558.901
77.60894 558.717
77.64534 514.937
77.68174 534.281
77.71814 535.019
77.75455 525.314
77.79095 536.576
77.82735 544.762
77.86375 544.166
77.90015 521.427
77.93655 488.836
77.97295 504.106
78.00935 505.674
78.04575 492.419
78.08215 494.206
78.11855 489.966
78.15495 522.988
78.19135 527.354
78.22775 506.228
78.26416 509.429
78.30056 523.800
78.33696 523.660
78.37336 509.781
78.40976 534.914
78.44616 527.497
78.48256 492.848
78.51896 504.497
78.55536 518.446
78.59176 498.834
78.62816 496.978
78.66456 528.279
78.70096 524.810
78.73736 473.532
78.77376 460.625
78.81017 487.950
78.84657 487.298
78.88297 505.843
78.91937 510.485
78.95577 513.912
78.99217 519.608
79.02857 518.392
79.06497 519.703
79.10137 515.065
79.13777 516.741
79.17417 526.535
79.21057 491.011
79.24697 455.221
79.28337 500.706
79.31977 498.054
79.35618 479.219
79.39258 509.208
79.42898 512.399
79.46538 495.991
79.50178 498.864
79.53818 492.835
79.57458 503.661
79.61098 491.545
79.64738 483.682
79.68378 478.924
79.72018 482.731
79.75658 475.900
79.79298 465.115
79.82938 485.518
79.86578 476.081
79.90219 495.404
79.93859 501.421
79.97499 482.730
80.01139 482.885
80.04779 486.778
80.08419 483.035
80.12059 480.561
80.15699 489.101
80.19339 516.883
80.22979 518.072
80.26619 510.189
80.30259 498.008
80.33899 475.813
80.37539 487.562
80.41179 493.045
80.44820 482.374
80.48460 496.984
80.52100 498.003
80.55740 477.051
80.59380 494.743
80.63020 477.268
80.66660 485.782
80.70300 480.890
80.73940 496.589
80.77580 490.310
80.81220 453.688
80.84860 468.976
80.88500 467.984
80.92140 474.455
80.95781 482.848
80.99421 474.177
81.03061 446.554
81.06701 450.056
81.10341 472.581
81.13981 464.812
81.17621 464.652
81.21261 499.900
81.24901 480.993
81.28541 471.563
81.32181 475.100
81.35821 463.911
81.39461 456.787
81.43101 478.003
81.46741 486.141
81.50382 476.669
81.54022 497.907
81.57662 473.081
81.61302 468.334
81.64942 460.120
81.68582 467.881
81.72222 490.613
81.75862 495.208
81.79502 490.620
81.83142 485.096
81.86782 467.609
81.90422 503.065
81.94062 499.137
81.97702 485.196
82.01342 480.240
82.04983 478.369
82.08623 485.666
82.12263 492.872
82.15903 487.857
82.19543 494.034
82.23183 498.771
82.26823 484.341
82.30463 476.011
82.34103 500.537
82.37743 486.805
82.41383 461.700
82.45023 484.181
82.48663 458.157
82.52303 441.897
82.55943 503.941
82.59584 482.526
82.63224 460.722
82.66864 457.395
82.70504 438.069
82.74144 441.947
82.77784 453.334
82.81424 434.870
82.85064 481.216
82.88704 498.398
82.92344 472.302
82.95984 482.556
82.99624 505.633
83.03264 504.865
83.06904 491.868
83.10545 459.226
83.14185 500.260
83.17825 489.213
83.21465 493.056
83.25105 483.473
83.28745 474.520
83.32385 490.074
83.36025 488.236
83.39665 488.262
83.43305 500.387
83.46945 523.726
83.50585 568.632
83.54225 568.628
83.57865 610.377
83.61505 719.478
83.65146 810.425
83.68786 941.156
83.72426 1151.127
83.76066 1491.712
83.79706 1896.413
83.83346 2296.057
83.86986 2677.704
83.90626 2934.531
83.94266 2941.219
83.97906 2788.206
84.01546 2606.317
84.05186 2331.025
84.08826 2048.024
84.12466 1650.995
84.16106 1217.577
84.19747 944.303
84.23387 792.611
84.27027 660.719
84.30667 603.655
84.34307 574.747
84.37947 582.288
84.41587 552.936
84.45227 519.317
84.48867 515.263
84.52507 479.741
84.56147 470.969
84.59787 472.994
84.63427 472.473
84.67067 488.821
84.70707 513.792
84.74348 505.413
84.77988 470.259
84.81628 463.318
84.85268 470.874
84.88908 466.202
84.92548 470.466
84.96188 448.995
84.99828 474.766
85.03468 507.429
85.07108 459.439
85.10748 482.726
85.14388 483.913
85.18028 456.958
85.21668 475.925
85.25309 463.826
85.28949 422.941
85.32589 429.130
85.36229 445.604
85.39869 470.510
85.43509 438.803
85.47149 432.440
85.50789 447.485
85.54429 457.840
85.58069 464.134
85.61709 448.956
85.65349 426.828
85.68989 452.278
85.72629 452.026
85.76269 413.940
85.79910 408.545
85.83550 443.037
85.87190 457.126
85.90830 452.972
85.94470 458.189
85.98110 427.587
86.01750 417.429
86.05390 434.788
86.09030 440.704
86.12670 435.458
86.16310 437.060
86.19950 439.801
86.23590 437.297
86.27230 416.855
86.30870 406.733
86.34511 415.138
86.38151 428.961
86.41791 439.612
86.45431 417.252
86.49071 439.502
86.52711 435.606
86.56351 436.137
86.59991 442.389
86.63631 436.284
86.67271 462.165
86.70911 453.663
86.74551 497.015
86.78191 472.564
86.81831 426.146
86.85471 414.061
86.89112 410.028
86.92752 431.398
86.96392 433.882
87.00032 416.747
87.03672 418.670
87.07312 414.184
87.10952 392.675
87.14592 390.810
87.18232 405.993
87.21872 399.309
87.25512 381.348
87.29152 399.796
87.32792 418.910
87.36432 411.694
87.40073 407.638
87.43713 413.259
87.47353 437.802
87.50993 429.436
87.54633 413.838
87.58273 414.844
87.61913 431.333
87.65553 445.351
87.69193 420.846
87.72833 413.507
87.76473 405.682
87.80113 387.261
87.83753 383.352
87.87393 405.549
87.91033 427.270
87.94674 430.663
87.98314 445.319
88.01954 431.653
88.05594 421.822
88.09234 422.447
88.12874 414.727
88.16514 439.599
88.20154 421.914
88.23794 398.084
88.27434 382.237
88.31074 398.346
88.34714 430.308
88.38354 419.071
88.41994 401.965
88.45634 404.613
88.49275 412.165
88.52915 389.750
88.56555 384.466
88.60195 415.509
88.63835 392.866
88.67475 400.119
88.71115 414.934
88.74755 408.285
88.78395 395.862
88.82035 415.153
88.85675 445.840
88.89315 411.286
88.92955 443.271
88.96595 443.106
89.00235 422.793
89.03876 429.574
89.07516 417.082
89.11156 408.374
89.14796 393.316
89.18436 398.948
89.22076 388.815
89.25716 372.878
89.29356 391.741
89.32996 405.536
89.36636 409.963
89.40276 408.472
89.43916 405.188
89.47556 403.748
89.51196 393.171
89.54837 369.178
89.58477 380.251
89.62117 431.143
89.65757 422.735
89.69397 414.845
89.73037 437.823
89.76677 406.891
89.80317 432.699
89.83957 434.300
89.87597 425.508
89.91237 417.641
89.94877 401.806
89.98517 399.348
90.02157 414.179
90.05797 417.950
90.09438 418.138
90.13078 448.088
90.16718 499.610
90.20358 520.827
90.23998 510.370
90.27638 546.378
90.31278 567.815
90.34918 572.251
90.38558 576.232
90.42198 566.070
90.45838 571.202
90.49478 533.548
90.53118 501.643
90.56758 483.059
90.60398 447.518
90.64039 406.542
90.67679 388.088
90.71319 385.586
90.74959 387.807
90.78599 408.757
90.82239 419.836
90.85879 388.404
90.89519 382.700
90.93159 373.896
90.96799 390.310
91.00439 403.771
91.04079 398.281
91.07719 410.999
91.11359 397.100
91.14999 391.631
91.18640 393.359
91.22280 385.800
91.25920 374.832
91.29560 376.608
91.33200 387.398
91.36840 379.289
91.40480 357.249
91.44120 371.534
91.47760 405.093
91.51400 376.852
91.55040 382.323
91.58680 398.494
91.62320 388.359
91.65960 377.552
91.69601 389.412
91.73241 389.414
91.76881 399.237
91.80521 393.527
91.84161 364.714
91.87801 359.321
91.91441 391.898
91.95081 385.230
91.98721 400.225
92.02361 390.172
92.06001 377.266
92.09641 402.837
92.13281 399.490
92.16921 397.217
92.20561 378.539
92.24202 381.081
92.27842 394.989
92.31482 377.659
92.35122 385.590
92.38762 393.662
92.42402 387.860
92.46042 370.299
92.49682 365.043
92.53322 389.033
92.56962 389.228
92.60602 373.387
92.64242 380.259
92.67882 392.949
92.71522 383.918
92.75162 390.079
92.78803 378.705
92.82443 371.158
92.86083 380.609
92.89723 385.212
92.93363 375.252
92.97003 379.992
93.00643 382.897
93.04283 385.107
93.07923 391.476
93.11563 403.784
93.15203 425.166
93.18843 396.189
93.22483 395.096
93.26123 412.228
93.29763 399.501
93.33404 406.569
93.37044 400.562
93.40684 387.223
93.44324 368.928
93.47964 361.750
93.51604 387.265
93.55244 408.268
93.58884 400.604
93.62524 401.990
93.66164 398.777
93.69804 378.471
93.73444 415.368
93.77084 420.412
93.80724 401.449
93.84365 392.075
93.88005 381.671
93.91645 359.804
93.95285 371.815
93.98925 394.128
94.02565 394.930
94.06205 388.694
94.09845 397.168
94.13485 380.791
94.17125 370.482
94.20765 385.906
94.24405 398.940
94.28045 387.123
94.31685 386.810
94.35325 390.805
94.38966 396.232
94.42606 400.361
94.46246 401.113
94.49886 405.055
94.53526 392.293
94.57166 388.619
94.60806 404.296
94.64446 410.461
94.68086 389.868
94.71726 374.925
94.75366 366.153
94.79006 381.058
94.82646 410.940
94.86286 396.766
94.89926 380.978
94.93567 403.898
94.97207 408.687
95.00847 378.030
95.04487 395.378
95.08127 402.270
95.11767 408.912
95.15407 410.622
95.19047 399.265
95.22687 404.974
95.26327 421.030
95.29967 408.374
95.33607 405.968
95.37247 421.978
95.40887 392.600
95.44527 395.185
95.48168 417.274
95.51808 418.401
95.55448 402.890
95.59088 402.766
95.62728 400.450
95.66368 390.165
95.70008 396.113
95.73648 402.991
95.77288 373.430
95.80928 401.235
95.84568 407.512
95.88208 385.712
95.91848 394.652
95.95488 414.573
95.99129 420.467
96.02769 408.048
96.06409 395.844
96.10049 397.243
96.13689 400.043
96.17329 399.345
96.20969 413.239
96.24609 409.722
96.28249 380.950
96.31889 407.019
96.35529 413.646
96.39169 405.757
96.42809 412.819
96.46449 420.069
96.50089 406.110
96.53730 398.003
96.57370 401.119
96.61010 420.051
96.64650 449.419
96.68290 433.576
96.71930 406.111
96.75570 399.259
96.79210 404.112
96.82850 403.918
96.86490 416.176
96.90130 389.418
96.93770 364.131
96.97410 387.625
97.01050 398.551
97.04690 397.022
97.08331 379.266
97.11971 372.764
97.15611 404.885
97.19251 433.710
97.22891 415.766
97.26531 398.735
97.30171 408.444
97.33811 411.625
97.37451 418.453
97.41091 418.003
97.44731 403.063
97.48371 394.796
97.52011 410.111
97.55651 390.255
97.59291 377.217
97.62932 388.000
97.66572 388.000
