# Supplementary material for: Bioavailable phosphite in the surface ocean during the Great Oxidation Event
Source: Nat Commun. 2025 May 24;16:4825. doi: 10.1038/s41467-025-59963-0 (PMC12102248; doi:10.1038/s41467-025-59963-0)
Supplement: Supplementary file 6 — Supplementary Data 4 [file 41467_2025_59963_MOESM6_ESM.zip › XRD data Experimental precipitate/P(III) adosption 0 uM in Seawater-Si at pH 7.xy]

6.51842 2988.000
6.55482 2917.189
6.59122 2892.026
6.62762 2943.926
6.66402 2946.102
6.70042 2937.249
6.73682 2883.290
6.77322 2870.144
6.80962 2778.717
6.84603 2818.023
6.88243 2851.049
6.91883 2777.563
6.95523 2704.665
6.99163 2770.286
7.02803 2769.185
7.06443 2683.245
7.10083 2659.076
7.13723 2643.451
7.17363 2744.784
7.21003 2740.893
7.24643 2681.125
7.28283 2628.420
7.31923 2591.085
7.35563 2573.393
7.39204 2604.599
7.42844 2577.180
7.46484 2522.368
7.50124 2445.987
7.53764 2498.859
7.57404 2456.288
7.61044 2426.958
7.64684 2484.431
7.68324 2455.041
7.71964 2456.120
7.75604 2470.619
7.79244 2471.568
7.82884 2361.469
7.86524 2371.122
7.90165 2329.378
7.93805 2346.497
7.97445 2308.718
8.01085 2302.864
8.04725 2325.070
8.08365 2278.559
8.12005 2292.509
8.15645 2275.800
8.19285 2279.955
8.22925 2214.527
8.26565 2154.396
8.30205 2229.326
8.33845 2279.802
8.37485 2154.637
8.41125 2120.112
8.44766 2135.158
8.48406 2072.538
8.52046 2093.113
8.55686 2096.179
8.59326 2086.671
8.62966 2068.175
8.66606 2040.670
8.70246 2040.139
8.73886 2061.477
8.77526 2021.484
8.81166 2022.222
8.84806 2067.177
8.88446 2019.641
8.92086 1964.847
8.95726 1989.075
8.99367 1936.032
9.03007 1991.349
9.06647 1935.679
9.10287 1924.483
9.13927 1943.834
9.17567 1957.192
9.21207 1940.270
9.24847 1876.348
9.28487 1807.909
9.32127 1818.313
9.35767 1836.938
9.39407 1841.001
9.43047 1865.913
9.46687 1850.877
9.50327 1841.229
9.53968 1867.906
9.57608 1807.814
9.61248 1829.098
9.64888 1747.838
9.68528 1792.074
9.72168 1829.996
9.75808 1773.123
9.79448 1708.762
9.83088 1716.272
9.86728 1751.142
9.90368 1721.323
9.94008 1753.255
9.97648 1750.311
10.01288 1723.319
10.04929 1745.739
10.08569 1765.101
10.12209 1646.496
10.15849 1686.042
10.19489 1644.874
10.23129 1696.943
10.26769 1664.754
10.30409 1641.162
10.34049 1665.083
10.37689 1671.359
10.41329 1605.080
10.44969 1565.551
10.48609 1580.143
10.52249 1653.904
10.55889 1572.154
10.59530 1617.339
10.63170 1616.628
10.66810 1594.267
10.70450 1539.835
10.74090 1534.123
10.77730 1550.007
10.81370 1598.853
10.85010 1578.539
10.88650 1623.969
10.92290 1610.528
10.95930 1581.029
10.99570 1577.654
11.03210 1542.836
11.06850 1526.910
11.10490 1572.519
11.14131 1559.489
11.17771 1488.448
11.21411 1552.271
11.25051 1575.401
11.28691 1530.544
11.32331 1486.571
11.35971 1443.331
11.39611 1502.693
11.43251 1478.076
11.46891 1490.017
11.50531 1528.768
11.54171 1486.977
11.57811 1499.600
11.61451 1423.687
11.65091 1491.350
11.68732 1496.002
11.72372 1478.611
11.76012 1470.241
11.79652 1444.526
11.83292 1439.847
11.86932 1471.283
11.90572 1453.546
11.94212 1452.199
11.97852 1473.053
12.01492 1441.358
12.05132 1430.825
12.08772 1448.398
12.12412 1436.981
12.16052 1384.710
12.19693 1425.803
12.23333 1429.179
12.26973 1415.838
12.30613 1427.271
12.34253 1397.581
12.37893 1403.603
12.41533 1350.850
12.45173 1433.469
12.48813 1467.047
12.52453 1408.314
12.56093 1465.593
12.59733 1405.545
12.63373 1394.696
12.67013 1349.302
12.70653 1379.852
12.74294 1388.201
12.77934 1415.056
12.81574 1427.042
12.85214 1385.731
12.88854 1393.686
12.92494 1392.990
12.96134 1433.878
12.99774 1424.936
13.03414 1348.047
13.07054 1312.250
13.10694 1348.783
13.14334 1376.552
13.17974 1370.079
13.21614 1338.850
13.25254 1361.524
13.28895 1280.802
13.32535 1256.260
13.36175 1326.317
13.39815 1355.278
13.43455 1331.225
13.47095 1319.516
13.50735 1357.101
13.54375 1353.212
13.58015 1304.404
13.61655 1323.520
13.65295 1358.459
13.68935 1288.626
13.72575 1344.017
13.76215 1387.722
13.79855 1400.395
13.83496 1357.851
13.87136 1290.467
13.90776 1319.248
13.94416 1357.597
13.98056 1401.397
14.01696 1361.928
14.05336 1376.578
14.08976 1334.326
14.12616 1369.669
14.16256 1337.173
14.19896 1311.963
14.23536 1318.430
14.27176 1341.098
14.30816 1339.961
14.34457 1351.856
14.38097 1381.280
14.41737 1321.972
14.45377 1258.605
14.49017 1310.070
14.52657 1290.044
14.56297 1335.702
14.59937 1352.395
14.63577 1368.328
14.67217 1363.468
14.70857 1337.333
14.74497 1349.586
14.78137 1341.162
14.81777 1280.919
14.85417 1299.170
14.89058 1340.825
14.92698 1326.063
14.96338 1355.540
14.99978 1364.476
15.03618 1410.429
15.07258 1332.652
15.10898 1322.306
15.14538 1383.919
15.18178 1431.681
15.21818 1332.673
15.25458 1302.449
15.29098 1346.846
15.32738 1332.735
15.36378 1384.109
15.40018 1378.552
15.43659 1362.650
15.47299 1366.272
15.50939 1383.797
15.54579 1355.427
15.58219 1304.597
15.61859 1339.438
15.65499 1344.675
15.69139 1329.731
15.72779 1344.817
15.76419 1390.298
15.80059 1370.038
15.83699 1327.388
15.87339 1338.448
15.90979 1349.528
15.94619 1272.446
15.98260 1351.540
16.01900 1345.669
16.05540 1368.763
16.09180 1355.459
16.12820 1355.543
16.16460 1357.919
16.20100 1353.145
16.23740 1339.776
16.27380 1349.205
16.31020 1397.328
16.34660 1392.404
16.38300 1335.168
16.41940 1341.145
16.45580 1363.045
16.49221 1348.726
16.52861 1375.281
16.56501 1425.221
16.60141 1318.399
16.63781 1320.100
16.67421 1290.694
16.71061 1377.842
16.74701 1405.054
16.78341 1343.818
16.81981 1357.178
16.85621 1360.190
16.89261 1373.043
16.92901 1385.689
16.96541 1371.703
17.00181 1389.648
17.03822 1409.241
17.07462 1400.734
17.11102 1430.529
17.14742 1453.852
17.18382 1375.104
17.22022 1362.104
17.25662 1372.581
17.29302 1395.675
17.32942 1410.182
17.36582 1421.297
17.40222 1443.121
17.43862 1449.429
17.47502 1429.156
17.51142 1373.510
17.54782 1461.315
17.58423 1404.612
17.62063 1424.640
17.65703 1422.227
17.69343 1383.076
17.72983 1400.359
17.76623 1428.880
17.80263 1459.503
17.83903 1467.337
17.87543 1441.504
17.91183 1468.498
17.94823 1433.742
17.98463 1465.899
18.02103 1455.057
18.05743 1479.326
18.09383 1482.639
18.13024 1442.710
18.16664 1484.390
18.20304 1500.531
18.23944 1483.965
18.27584 1434.613
18.31224 1516.228
18.34864 1467.742
18.38504 1473.634
18.42144 1514.431
18.45784 1506.168
18.49424 1499.111
18.53064 1501.028
18.56704 1528.885
18.60344 1433.906
18.63984 1497.228
18.67625 1554.474
18.71265 1565.088
18.74905 1548.761
18.78545 1506.801
18.82185 1505.819
18.85825 1566.202
18.89465 1539.030
18.93105 1497.485
18.96745 1595.050
19.00385 1569.141
19.04025 1554.256
19.07665 1566.268
19.11305 1603.463
19.14945 1536.869
19.18586 1519.562
19.22226 1572.142
19.25866 1573.371
19.29506 1608.165
19.33146 1677.698
19.36786 1618.149
19.40426 1643.859
19.44066 1642.655
19.47706 1648.020
19.51346 1634.224
19.54986 1643.941
19.58626 1619.579
19.62266 1614.076
19.65906 1660.418
19.69546 1634.358
19.73187 1767.415
19.76827 1672.845
19.80467 1699.167
19.84107 1621.414
19.87747 1688.704
19.91387 1698.005
19.95027 1729.272
19.98667 1650.685
20.02307 1668.569
20.05947 1734.453
20.09587 1747.567
20.13227 1687.409
20.16867 1746.149
20.20507 1782.930
20.24147 1771.654
20.27788 1705.588
20.31428 1726.548
20.35068 1722.826
20.38708 1755.102
20.42348 1755.566
20.45988 1750.166
20.49628 1741.433
20.53268 1742.875
20.56908 1816.040
20.60548 1796.014
20.64188 1776.529
20.67828 1712.231
20.71468 1818.265
20.75108 1805.477
20.78748 1811.318
20.82389 1777.201
20.86029 1749.767
20.89669 1756.794
20.93309 1794.851
20.96949 1835.577
21.00589 1812.730
21.04229 1864.026
21.07869 1876.082
21.11509 1826.382
21.15149 1820.029
21.18789 1851.874
21.22429 1886.879
21.26069 1798.407
21.29709 1828.198
21.33350 1815.393
21.36990 1834.617
21.40630 1870.569
21.44270 1811.893
21.47910 1852.655
21.51550 1860.567
21.55190 1816.538
21.58830 1910.152
21.62470 1903.331
21.66110 1844.700
21.69750 1857.280
21.73390 1861.777
21.77030 1922.912
21.80670 1862.130
21.84310 1875.307
21.87951 1898.421
21.91591 1877.205
21.95231 1918.605
21.98871 1948.165
22.02511 1929.813
22.06151 1816.714
22.09791 1881.154
22.13431 1870.692
22.17071 1896.278
22.20711 1924.482
22.24351 1926.849
22.27991 1932.463
22.31631 1926.398
22.35271 1907.833
22.38911 1923.046
22.42552 1906.942
22.46192 1921.056
22.49832 1895.158
22.53472 1952.346
22.57112 2006.973
22.60752 1972.021
22.64392 1918.409
22.68032 1952.162
22.71672 1976.644
22.75312 1918.086
22.78952 1988.832
22.82592 1994.881
22.86232 2040.915
22.89872 2005.877
22.93512 1956.433
22.97153 1951.218
23.00793 2019.430
23.04433 2050.960
23.08073 1942.912
23.11713 1976.349
23.15353 1982.761
23.18993 1987.883
23.22633 2083.974
23.26273 2012.293
23.29913 2047.575
23.33553 2023.750
23.37193 2001.241
23.40833 1980.054
23.44473 2023.954
23.48114 2046.750
23.51754 2036.504
23.55394 2032.150
23.59034 2017.006
23.62674 2026.774
23.66314 1980.503
23.69954 1911.433
23.73594 1990.201
23.77234 1996.608
23.80874 2026.189
23.84514 2008.452
23.88154 1977.053
23.91794 2063.843
23.95434 2005.472
23.99074 2012.927
24.02715 2072.863
24.06355 2047.983
24.09995 2051.857
24.13635 2033.489
24.17275 1969.659
24.20915 2027.346
24.24555 2054.257
24.28195 2066.075
24.31835 2065.141
24.35475 2046.161
24.39115 2090.407
24.42755 2078.017
24.46395 2048.291
24.50035 2046.373
24.53675 2004.488
24.57316 2078.965
24.60956 2025.920
24.64596 2018.333
24.68236 2021.900
24.71876 2008.427
24.75516 2045.111
24.79156 2091.390
24.82796 2087.041
24.86436 2120.392
24.90076 2083.977
24.93716 2010.084
24.97356 1979.651
25.00996 2142.507
25.04636 1997.043
25.08276 2061.855
25.11917 1990.907
25.15557 1984.041
25.19197 2074.456
25.22837 2102.037
25.26477 2016.368
25.30117 1995.667
25.33757 1996.971
25.37397 2031.175
25.41037 2035.857
25.44677 2014.996
25.48317 2090.870
25.51957 2108.163
25.55597 2102.427
25.59237 2052.182
25.62878 2028.989
25.66518 2043.286
25.70158 2099.118
25.73798 2052.862
25.77438 2104.015
25.81078 2107.874
25.84718 2087.549
25.88358 1969.914
25.91998 2071.230
25.95638 2097.955
25.99278 2096.555
26.02918 2014.066
26.06558 2085.623
26.10198 2119.274
26.13838 2160.667
26.17479 2012.463
26.21119 2034.239
26.24759 1996.635
26.28399 2080.550
26.32039 2113.976
26.35679 2106.328
26.39319 2164.826
26.42959 2143.229
26.46599 2214.159
26.50239 2178.928
26.53879 2098.366
26.57519 2090.424
26.61159 2220.022
26.64799 2224.122
26.68439 2273.095
26.72080 2232.068
26.75720 2239.625
26.79360 2229.955
26.83000 2262.424
26.86640 2367.467
26.90280 2397.993
26.93920 2449.035
26.97560 2464.384
27.01200 2520.711
27.04840 2534.233
27.08480 2707.224
27.12120 2802.278
27.15760 2915.810
27.19400 3101.919
27.23040 3397.785
27.26681 3804.719
27.30321 4391.241
27.33961 5196.581
27.37601 5939.122
27.41241 5309.045
27.44881 3816.776
27.48521 2642.105
27.52161 2199.418
27.55801 2169.909
27.59441 2082.880
27.63081 2089.094
27.66721 2180.708
27.70361 2117.262
27.74001 2072.756
27.77642 2073.672
27.81282 2020.055
27.84922 2039.714
27.88562 2035.423
27.92202 2038.167
27.95842 2026.357
27.99482 2038.362
28.03122 2041.114
28.06762 1995.484
28.10402 1949.349
28.14042 1972.707
28.17682 2075.219
28.21322 2020.523
28.24962 2021.422
28.28602 1996.449
28.32243 1991.053
28.35883 2035.966
28.39523 2016.570
28.43163 2020.686
28.46803 1936.882
28.50443 1949.525
28.54083 1995.594
28.57723 2041.071
28.61363 2028.967
28.65003 2011.907
28.68643 2068.033
28.72283 2022.305
28.75923 1996.715
28.79563 1977.060
28.83203 2009.383
28.86844 2024.378
28.90484 2042.568
28.94124 2010.182
28.97764 1970.663
29.01404 2063.129
29.05044 2098.004
29.08684 2065.493
29.12324 2127.285
29.15964 2030.045
29.19604 2052.285
29.23244 2068.568
29.26884 2105.851
29.30524 2133.910
29.34164 2134.033
29.37804 2098.685
29.41445 2164.023
29.45085 2212.781
29.48725 2202.421
29.52365 2235.187
29.56005 2224.300
29.59645 2262.797
29.63285 2205.889
29.66925 2118.239
29.70565 2038.530
29.74205 2070.172
29.77845 2039.559
29.81485 2029.599
29.85125 1995.040
29.88765 2042.891
29.92406 2073.460
29.96046 2045.875
29.99686 1971.587
30.03326 2023.290
30.06966 2023.528
30.10606 2013.559
30.14246 1956.602
30.17886 1965.211
30.21526 1956.182
30.25166 1955.803
30.28806 1953.506
30.32446 2046.381
30.36086 2010.429
30.39726 2006.999
30.43366 2043.571
30.47007 2087.225
30.50647 2145.060
30.54287 2110.483
30.57927 2145.810
30.61567 2219.948
30.65207 2161.768
30.68847 2213.587
30.72487 2371.486
30.76127 2431.657
30.79767 2459.828
30.83407 2581.320
30.87047 2752.790
30.90687 2851.336
30.94327 2963.110
30.97967 3028.363
31.01608 3230.682
31.05248 3462.157
31.08888 3722.951
31.12528 3992.243
31.16168 4150.655
31.19808 4504.429
31.23448 4849.074
31.27088 5397.412
31.30728 5827.331
31.34368 6560.412
31.38008 7418.912
31.41648 8479.946
31.45288 9845.189
31.48928 11319.433
31.52568 13184.068
31.56209 15770.812
31.59849 19783.030
31.63489 25657.409
31.67129 34537.902
31.70769 42109.054
31.74409 38858.448
31.78049 25570.131
31.81689 11573.893
31.85329 4797.711
31.88969 3045.810
31.92609 2615.081
31.96249 2344.030
31.99889 2233.175
32.03529 2207.616
32.07170 2096.549
32.10810 2092.235
32.14450 2063.664
32.18090 2044.446
32.21730 2035.848
32.25370 2081.562
32.29010 2037.232
32.32650 2061.627
32.36290 2030.673
32.39930 2008.015
32.43570 2022.751
32.47210 2028.759
32.50850 1948.546
32.54490 1976.201
32.58130 2033.168
32.61771 1943.351
32.65411 1990.731
32.69051 2025.115
32.72691 2009.663
32.76331 1978.860
32.79971 1918.522
32.83611 1955.415
32.87251 2005.504
32.90891 1977.609
32.94531 1976.953
32.98171 1996.763
33.01811 1988.988
33.05451 1980.945
33.09091 1999.520
33.12731 2038.149
33.16372 2006.792
33.20012 2032.439
33.23652 1978.761
33.27292 2018.195
33.30932 2007.213
33.34572 2023.647
33.38212 1980.433
33.41852 1983.495
33.45492 1967.976
33.49132 1936.818
33.52772 1953.517
33.56412 1966.789
33.60052 1973.738
33.63692 2024.703
33.67332 2060.521
33.70973 1979.560
33.74613 1963.218
33.78253 2027.945
33.81893 2043.522
33.85533 2057.420
33.89173 1998.959
33.92813 2028.470
33.96453 2076.030
34.00093 2061.906
34.03733 2059.988
34.07373 2007.521
34.11013 2030.417
34.14653 2036.971
34.18293 2070.882
34.21934 2007.411
34.25574 2041.295
34.29214 2061.276
34.32854 2085.573
34.36494 2076.322
34.40134 2014.642
34.43774 2011.121
34.47414 2057.298
34.51054 2086.567
34.54694 2009.622
34.58334 2083.227
34.61974 2060.372
34.65614 2026.096
34.69254 2060.686
34.72894 2054.741
34.76535 2018.506
34.80175 2037.438
34.83815 2072.967
34.87455 2098.822
34.91095 2064.156
34.94735 2028.803
34.98375 2015.000
35.02015 2065.427
35.05655 1995.375
35.09295 2054.748
35.12935 2003.067
35.16575 2062.421
35.20215 2008.882
35.23855 1972.102
35.27495 1993.888
35.31136 2049.340
35.34776 2055.653
35.38416 2110.832
35.42056 2020.242
35.45696 2037.933
35.49336 2009.491
35.52976 2052.146
35.56616 2064.456
35.60256 1988.395
35.63896 2062.226
35.67536 1914.744
35.71176 1940.600
35.74816 1982.361
35.78456 1970.597
35.82096 1948.322
35.85737 1976.385
35.89377 1985.547
35.93017 1958.358
35.96657 1993.912
36.00297 1984.188
36.03937 2048.321
36.07577 2056.514
36.11217 1949.215
36.14857 2010.575
36.18497 2005.737
36.22137 1960.581
36.25777 1948.983
36.29417 1950.972
36.33057 1933.404
36.36698 1890.171
36.40338 1892.238
36.43978 1908.008
36.47618 1870.401
36.51258 1870.722
36.54898 1911.935
36.58538 1881.494
36.62178 1877.974
36.65818 1918.205
36.69458 1868.586
36.73098 1831.617
36.76738 1886.385
36.80378 1876.380
36.84018 1817.555
36.87658 1773.364
36.91299 1842.022
36.94939 1835.372
36.98579 1837.688
37.02219 1830.899
37.05859 1819.578
37.09499 1830.562
37.13139 1888.686
37.16779 1841.893
37.20419 1810.329
37.24059 1792.576
37.27699 1817.754
37.31339 1871.417
37.34979 1832.710
37.38619 1764.909
37.42259 1788.674
37.45900 1779.102
37.49540 1765.368
37.53180 1793.287
37.56820 1781.026
37.60460 1776.689
37.64100 1760.893
37.67740 1785.386
37.71380 1789.451
37.75020 1806.185
37.78660 1797.899
37.82300 1774.167
37.85940 1769.359
37.89580 1706.290
37.93220 1705.851
37.96860 1717.536
38.00501 1709.686
38.04141 1708.760
38.07781 1743.159
38.11421 1766.132
38.15061 1723.137
38.18701 1700.677
38.22341 1735.712
38.25981 1713.899
38.29621 1698.184
38.33261 1733.992
38.36901 1781.474
38.40541 1754.309
38.44181 1696.465
38.47821 1706.937
38.51461 1682.156
38.55102 1740.781
38.58742 1690.833
38.62382 1685.257
38.66022 1695.131
38.69662 1690.898
38.73302 1723.154
38.76942 1660.168
38.80582 1682.986
38.84222 1679.101
38.87862 1644.278
38.91502 1649.846
38.95142 1664.701
38.98782 1720.616
39.02422 1698.118
39.06063 1685.416
39.09703 1687.663
39.13343 1670.243
39.16983 1614.356
39.20623 1642.394
39.24263 1609.759
39.27903 1572.242
39.31543 1658.355
39.35183 1642.414
39.38823 1616.757
39.42463 1635.716
39.46103 1630.898
39.49743 1620.480
39.53383 1662.360
39.57023 1667.662
39.60664 1637.211
39.64304 1609.723
39.67944 1578.620
39.71584 1652.481
39.75224 1670.302
39.78864 1599.248
39.82504 1545.770
39.86144 1572.706
39.89784 1613.564
39.93424 1544.686
39.97064 1593.344
40.00704 1617.065
40.04344 1573.619
40.07984 1593.368
40.11624 1553.663
40.15265 1545.421
40.18905 1520.273
40.22545 1522.681
40.26185 1600.288
40.29825 1572.779
40.33465 1536.500
40.37105 1515.876
40.40745 1601.995
40.44385 1558.971
40.48025 1599.824
40.51665 1528.333
40.55305 1498.112
40.58945 1463.104
40.62585 1519.261
40.66225 1465.102
40.69866 1486.310
40.73506 1511.079
40.77146 1533.160
40.80786 1558.904
40.84426 1450.840
40.88066 1507.568
40.91706 1563.952
40.95346 1505.209
40.98986 1481.249
41.02626 1487.869
41.06266 1536.027
41.09906 1595.653
41.13546 1573.023
41.17186 1462.513
41.20827 1514.053
41.24467 1464.429
41.28107 1507.435
41.31747 1527.447
41.35387 1495.070
41.39027 1459.450
41.42667 1461.401
41.46307 1501.486
41.49947 1498.602
41.53587 1490.389
41.57227 1458.347
41.60867 1538.257
41.64507 1462.572
41.68147 1476.988
41.71787 1508.584
41.75428 1453.070
41.79068 1465.199
41.82708 1434.966
41.86348 1454.824
41.89988 1444.293
41.93628 1503.702
41.97268 1458.308
42.00908 1468.096
42.04548 1545.058
42.08188 1474.354
42.11828 1393.556
42.15468 1458.259
42.19108 1443.436
42.22748 1403.973
42.26388 1435.481
42.30029 1462.804
42.33669 1455.325
42.37309 1478.611
42.40949 1438.652
42.44589 1445.180
42.48229 1451.023
42.51869 1483.988
42.55509 1423.118
42.59149 1376.354
42.62789 1421.363
42.66429 1404.302
42.70069 1363.966
42.73709 1409.054
42.77349 1419.214
42.80989 1405.076
42.84630 1404.955
42.88270 1393.724
42.91910 1361.070
42.95550 1379.901
42.99190 1406.345
43.02830 1377.833
43.06470 1364.737
43.10110 1359.596
43.13750 1424.120
43.17390 1441.099
43.21030 1426.574
43.24670 1456.586
43.28310 1433.534
43.31950 1422.418
43.35591 1419.945
43.39231 1396.825
43.42871 1337.518
43.46511 1355.653
43.50151 1396.585
43.53791 1434.433
43.57431 1397.332
43.61071 1339.854
43.64711 1379.408
43.68351 1390.235
43.71991 1367.018
43.75631 1395.402
43.79271 1370.444
43.82911 1410.404
43.86551 1367.756
43.90192 1336.728
43.93832 1356.420
43.97472 1351.350
44.01112 1340.708
44.04752 1366.684
44.08392 1313.022
44.12032 1357.618
44.15672 1390.958
44.19312 1352.152
44.22952 1337.740
44.26592 1440.327
44.30232 1394.835
44.33872 1405.348
44.37512 1384.800
44.41152 1378.242
44.44793 1402.191
44.48433 1445.445
44.52073 1439.783
44.55713 1472.083
44.59353 1502.667
44.62993 1492.903
44.66633 1616.515
44.70273 1698.507
44.73913 1706.171
44.77553 1724.002
44.81193 1806.915
44.84833 2008.310
44.88473 2198.132
44.92113 2320.057
44.95753 2624.889
44.99394 2860.675
45.03034 3173.626
45.06674 3440.548
45.10314 3871.597
45.13954 4551.780
45.17594 5296.605
45.21234 6238.187
45.24874 7621.402
45.28514 9437.188
45.32154 11979.421
45.35794 15859.490
45.39434 21181.266
45.43074 25350.602
45.46714 25592.169
45.50355 22139.440
45.53995 15726.276
45.57635 8576.692
45.61275 4264.112
45.64915 2536.322
45.68555 2008.040
45.72195 1773.504
45.75835 1613.960
45.79475 1571.396
45.83115 1446.923
45.86755 1374.685
45.90395 1406.509
45.94035 1383.016
45.97675 1334.858
46.01315 1326.572
46.04956 1312.462
46.08596 1288.878
46.12236 1305.265
46.15876 1313.116
46.19516 1351.492
46.23156 1342.063
46.26796 1299.726
46.30436 1287.009
46.34076 1285.153
46.37716 1321.255
46.41356 1331.125
46.44996 1302.238
46.48636 1247.541
46.52276 1279.833
46.55916 1319.862
46.59557 1293.600
46.63197 1266.546
46.66837 1276.348
46.70477 1299.465
46.74117 1218.436
46.77757 1275.228
46.81397 1270.812
46.85037 1279.250
46.88677 1256.861
46.92317 1181.707
46.95957 1218.282
46.99597 1221.019
47.03237 1218.860
47.06877 1268.507
47.10517 1246.548
47.14158 1276.676
47.17798 1252.143
47.21438 1201.835
47.25078 1208.614
47.28718 1214.568
47.32358 1239.625
47.35998 1233.393
47.39638 1217.080
47.43278 1200.996
47.46918 1180.003
47.50558 1197.743
47.54198 1218.503
47.57838 1228.055
47.61478 1184.087
47.65119 1243.488
47.68759 1258.660
47.72399 1294.409
47.76039 1293.556
47.79679 1195.671
47.83319 1159.185
47.86959 1152.360
47.90599 1143.331
47.94239 1175.315
47.97879 1158.740
48.01519 1180.716
48.05159 1165.798
48.08799 1142.792
48.12439 1087.748
48.16079 1154.191
48.19720 1190.817
48.23360 1150.963
48.27000 1141.446
48.30640 1160.841
48.34280 1177.912
48.37920 1167.230
48.41560 1164.146
48.45200 1181.294
48.48840 1193.066
48.52480 1190.106
48.56120 1222.285
48.59760 1171.720
48.63400 1146.575
48.67040 1144.762
48.70680 1193.213
48.74321 1207.042
48.77961 1183.845
48.81601 1196.350
48.85241 1152.687
48.88881 1192.704
48.92521 1233.566
48.96161 1159.367
48.99801 1082.591
49.03441 1089.245
49.07081 1103.851
49.10721 1077.809
49.14361 1096.263
49.18001 1135.539
49.21641 1111.722
49.25281 1113.404
49.28922 1094.049
49.32562 1128.662
49.36202 1146.799
49.39842 1111.122
49.43482 1118.514
49.47122 1126.639
49.50762 1128.785
49.54402 1146.698
49.58042 1103.038
49.61682 1144.605
49.65322 1133.406
49.68962 1138.059
49.72602 1137.526
49.76242 1137.488
49.79883 1144.416
49.83523 1142.782
49.87163 1119.812
49.90803 1118.347
49.94443 1154.576
49.98083 1149.862
50.01723 1089.942
50.05363 1109.513
50.09003 1132.926
50.12643 1153.930
50.16283 1107.103
50.19923 1128.046
50.23563 1112.831
50.27203 1093.782
50.30843 1093.625
50.34484 1096.523
50.38124 1119.217
50.41764 1109.117
50.45404 1061.117
50.49044 1108.495
50.52684 1131.006
50.56324 1144.128
50.59964 1162.253
50.63604 1081.642
50.67244 1089.717
50.70884 1100.272
50.74524 1094.287
50.78164 1091.228
50.81804 1099.671
50.85444 1075.763
50.89085 1072.938
50.92725 1123.520
50.96365 1083.713
51.00005 1072.195
51.03645 1091.858
51.07285 1089.761
51.10925 1062.196
51.14565 1065.173
51.18205 1051.909
51.21845 1083.510
51.25485 1152.808
51.29125 1115.252
51.32765 1092.802
51.36405 1084.011
51.40045 1127.960
51.43686 1105.432
51.47326 1105.000
51.50966 1105.745
51.54606 1122.912
51.58246 1145.125
51.61886 1078.526
51.65526 1141.009
51.69166 1126.263
51.72806 1102.408
51.76446 1051.342
51.80086 1088.714
51.83726 1103.064
51.87366 1112.721
51.91006 1134.662
51.94647 1138.346
51.98287 1092.789
52.01927 1073.103
52.05567 1075.395
52.09207 1129.216
52.12847 1145.410
52.16487 1126.793
52.20127 1066.258
52.23767 1087.370
52.27407 1119.575
52.31047 1103.296
52.34687 1093.748
52.38327 1123.908
52.41967 1106.596
52.45607 1118.694
52.49248 1128.757
52.52888 1095.962
52.56528 1088.558
52.60168 1124.221
52.63808 1135.147
52.67448 1111.467
52.71088 1118.500
52.74728 1105.584
52.78368 1151.905
52.82008 1159.239
52.85648 1127.470
52.89288 1116.418
52.92928 1118.834
52.96568 1128.865
53.00208 1113.674
53.03849 1156.400
53.07489 1118.141
53.11129 1185.459
53.14769 1151.473
53.18409 1176.608
53.22049 1157.120
53.25689 1110.490
53.29329 1138.340
53.32969 1141.046
53.36609 1089.251
53.40249 1104.754
53.43889 1173.398
53.47529 1178.374
53.51169 1175.992
53.54809 1199.817
53.58450 1198.737
53.62090 1223.542
53.65730 1336.575
53.69370 1343.501
53.73010 1497.207
53.76650 1645.053
53.80290 1783.785
53.83930 1969.681
53.87570 2003.761
53.91210 1786.019
53.94850 1735.163
53.98490 1546.861
54.02130 1350.468
54.05770 1229.100
54.09411 1154.779
54.13051 1146.612
54.16691 1114.053
54.20331 1103.706
54.23971 1131.633
54.27611 1130.371
54.31251 1106.623
54.34891 1121.227
54.38531 1162.562
54.42171 1108.790
54.45811 1121.075
54.49451 1122.949
54.53091 1095.667
54.56731 1146.585
54.60371 1147.612
54.64012 1100.697
54.67652 1119.637
54.71292 1149.739
54.74932 1125.166
54.78572 1135.667
54.82212 1167.935
54.85852 1143.168
54.89492 1126.159
54.93132 1093.970
54.96772 1076.009
55.00412 1130.882
55.04052 1115.095
55.07692 1152.461
55.11332 1101.382
55.14972 1091.925
55.18613 1109.856
55.22253 1151.951
55.25893 1120.960
55.29533 1137.805
55.33173 1143.551
55.36813 1145.895
55.40453 1161.134
55.44093 1154.370
55.47733 1117.688
55.51373 1165.165
55.55013 1167.912
55.58653 1119.057
55.62293 1084.831
55.65933 1166.485
55.69573 1196.116
55.73214 1206.645
55.76854 1218.007
55.80494 1204.009
55.84134 1298.694
55.87774 1292.835
55.91414 1351.762
55.95054 1364.032
55.98694 1483.779
56.02334 1644.807
56.05974 1666.057
56.09614 1723.876
56.13254 1914.720
56.16894 2153.855
56.20534 2342.318
56.24175 2736.894
56.27815 3261.423
56.31455 4036.888
56.35095 5099.585
56.38735 6410.064
56.42375 7774.371
56.46015 8626.198
56.49655 8269.734
56.53295 7425.722
56.56935 6000.895
56.60575 4179.815
56.64215 2713.335
56.67855 1889.711
56.71495 1550.414
56.75135 1421.736
56.78776 1357.116
56.82416 1272.358
56.86056 1241.725
56.89696 1243.054
56.93336 1206.596
56.96976 1228.568
57.00616 1250.462
57.04256 1250.932
57.07896 1288.371
57.11536 1329.712
57.15176 1264.549
57.18816 1247.917
57.22456 1273.440
57.26096 1257.432
57.29736 1219.994
57.33377 1205.432
57.37017 1255.678
57.40657 1251.973
57.44297 1263.525
57.47937 1267.444
57.51577 1223.906
57.55217 1246.031
57.58857 1237.494
57.62497 1229.172
57.66137 1315.877
57.69777 1293.100
57.73417 1272.644
57.77057 1296.753
57.80697 1279.152
57.84337 1253.359
57.87978 1235.562
57.91618 1257.246
57.95258 1300.164
57.98898 1269.994
58.02538 1278.790
58.06178 1293.145
58.09818 1252.155
58.13458 1274.006
58.17098 1345.745
58.20738 1345.892
58.24378 1293.280
58.28018 1300.758
58.31658 1295.210
58.35298 1326.895
58.38938 1337.297
58.42579 1324.705
58.46219 1310.106
58.49859 1323.260
58.53499 1350.089
58.57139 1294.681
58.60779 1309.224
58.64419 1331.949
58.68059 1299.882
58.71699 1326.189
58.75339 1361.997
58.78979 1338.037
58.82619 1349.588
58.86259 1395.490
58.89899 1426.134
58.93540 1416.852
58.97180 1387.882
59.00820 1376.675
59.04460 1368.238
59.08100 1342.109
59.11740 1375.612
59.15380 1390.644
59.19020 1340.197
59.22660 1385.956
59.26300 1434.479
59.29940 1361.190
59.33580 1377.358
59.37220 1429.022
59.40860 1376.958
59.44500 1329.526
59.48141 1375.872
59.51781 1417.816
59.55421 1382.030
59.59061 1403.923
59.62701 1391.637
59.66341 1397.927
59.69981 1430.131
59.73621 1395.430
59.77261 1383.430
59.80901 1355.820
59.84541 1340.324
59.88181 1359.920
59.91821 1352.926
59.95461 1385.599
59.99101 1422.335
60.02742 1398.219
60.06382 1367.315
60.10022 1340.994
60.13662 1389.577
60.17302 1388.661
60.20942 1351.778
60.24582 1323.908
60.28222 1359.853
60.31862 1306.837
60.35502 1325.740
60.39142 1345.142
60.42782 1312.994
60.46422 1326.295
60.50062 1330.851
60.53702 1325.204
60.57343 1333.676
60.60983 1257.927
60.64623 1276.836
60.68263 1283.377
60.71903 1274.187
60.75543 1243.785
60.79183 1278.051
60.82823 1271.421
60.86463 1271.498
60.90103 1327.600
60.93743 1331.883
60.97383 1213.411
61.01023 1238.502
61.04663 1294.403
61.08304 1280.224
61.11944 1280.097
61.15584 1270.913
61.19224 1203.409
61.22864 1196.397
61.26504 1158.973
61.30144 1217.890
61.33784 1249.625
61.37424 1261.653
61.41064 1235.028
61.44704 1213.636
61.48344 1245.098
61.51984 1210.400
61.55624 1192.012
61.59264 1201.114
61.62905 1171.539
61.66545 1180.406
61.70185 1212.757
61.73825 1135.792
61.77465 1175.546
61.81105 1168.577
61.84745 1222.252
61.88385 1186.131
61.92025 1140.200
61.95665 1160.245
61.99305 1138.811
62.02945 1158.055
62.06585 1157.313
62.10225 1159.030
62.13865 1186.281
62.17506 1155.959
62.21146 1155.371
62.24786 1154.443
62.28426 1145.740
62.32066 1135.487
62.35706 1123.232
62.39346 1200.487
62.42986 1176.701
62.46626 1167.349
62.50266 1191.937
62.53906 1168.416
62.57546 1140.221
62.61186 1135.442
62.64826 1119.337
62.68466 1132.399
62.72107 1169.267
62.75747 1140.703
62.79387 1137.726
62.83027 1147.012
62.86667 1134.851
62.90307 1144.638
62.93947 1122.085
62.97587 1090.307
63.01227 1103.722
63.04867 1148.495
63.08507 1115.770
63.12147 1103.147
63.15787 1145.128
63.19427 1077.750
63.23068 1063.588
63.26708 1051.936
63.30348 1039.250
63.33988 1094.682
63.37628 1088.581
63.41268 1113.057
63.44908 1100.701
63.48548 1072.587
63.52188 1069.981
63.55828 1030.353
63.59468 1088.023
63.63108 1110.838
63.66748 1055.181
63.70388 1110.104
63.74028 1072.482
63.77669 1081.497
63.81309 1084.792
63.84949 1107.918
63.88589 1048.300
63.92229 1073.940
63.95869 1081.554
63.99509 1076.892
64.03149 1070.671
64.06789 1090.063
64.10429 1096.727
64.14069 1123.218
64.17709 1109.048
64.21349 1091.866
64.24989 1122.065
64.28629 1100.705
64.32270 1066.111
64.35910 1115.307
64.39550 1101.138
64.43190 1093.179
64.46830 1079.780
64.50470 1070.262
64.54110 1118.649
64.57750 1135.069
64.61390 1099.541
64.65030 1072.873
64.68670 1101.200
64.72310 1110.315
64.75950 1140.669
64.79590 1125.505
64.83230 1079.039
64.86871 1063.575
64.90511 1068.809
64.94151 1052.336
64.97791 1051.622
65.01431 1073.394
65.05071 1091.206
65.08711 1072.887
65.12351 1043.164
65.15991 1044.293
65.19631 1084.293
65.23271 1099.192
65.26911 1060.535
65.30551 1099.822
65.34191 1122.664
65.37832 1034.849
65.41472 1033.888
65.45112 1074.151
65.48752 1049.594
65.52392 1084.633
65.56032 1104.460
65.59672 1117.589
65.63312 1134.312
65.66952 1155.245
65.70592 1148.828
65.74232 1193.064
65.77872 1219.546
65.81512 1257.939
65.85152 1339.841
65.88792 1411.645
65.92433 1520.685
65.96073 1612.063
65.99713 1790.534
66.03353 2069.309
66.06993 2391.944
66.10633 2916.482
66.14273 3589.439
66.17913 3972.783
66.21553 3933.799
66.25193 3778.797
66.28833 3521.358
66.32473 3068.248
66.36113 2373.932
66.39753 1807.515
66.43393 1425.926
66.47034 1248.710
66.50674 1160.501
66.54314 1145.315
66.57954 1113.049
66.61594 1095.990
66.65234 1118.287
66.68874 1141.468
66.72514 1132.705
66.76154 1092.745
66.79794 1089.706
66.83434 1092.311
66.87074 1068.706
66.90714 1046.766
66.94354 1056.061
66.97994 1063.982
67.01635 1029.637
67.05275 1040.471
67.08915 1083.834
67.12555 1052.511
67.16195 999.730
67.19835 1031.146
67.23475 1071.827
67.27115 1040.965
67.30755 1069.799
67.34395 1057.835
67.38035 1066.785
67.41675 1081.074
67.45315 1111.028
67.48955 1047.789
67.52596 1047.636
67.56236 1049.007
67.59876 1069.353
67.63516 1060.939
67.67156 1055.102
67.70796 1052.614
67.74436 1026.166
67.78076 1049.176
67.81716 1069.018
67.85356 1059.795
67.88996 1016.742
67.92636 1042.637
67.96276 1093.588
67.99916 1018.124
68.03556 1047.055
68.07197 1066.675
68.10837 1064.501
68.14477 1050.633
68.18117 1030.403
68.21757 1071.919
68.25397 1076.811
68.29037 1059.869
68.32677 1080.909
68.36317 1067.908
68.39957 1021.115
68.43597 1001.298
68.47237 1054.431
68.50877 1081.001
68.54517 1049.646
68.58157 1042.811
68.61798 1079.396
68.65438 1023.536
68.69078 996.491
68.72718 1025.678
68.76358 1039.406
68.79998 1073.224
68.83638 1044.993
68.87278 1029.391
68.90918 1054.721
68.94558 1073.315
68.98198 1042.790
69.01838 1015.541
69.05478 1029.603
69.09118 1038.061
69.12758 1030.079
69.16399 1036.638
69.20039 1029.941
69.23679 1022.629
69.27319 1035.131
69.30959 1080.873
69.34599 1064.698
69.38239 1038.280
69.41879 1080.742
69.45519 1134.428
69.49159 1089.431
69.52799 1051.847
69.56439 1070.462
69.60079 1035.670
69.63719 1039.120
69.67360 1059.542
69.71000 1044.314
69.74640 1059.419
69.78280 1078.424
69.81920 1090.933
69.85560 1059.200
69.89200 993.129
69.92840 998.700
69.96480 1025.237
70.00120 1052.448
70.03760 1088.566
70.07400 1094.662
70.11040 1050.879
70.14680 1058.164
70.18320 1074.142
70.21961 1073.647
70.25601 1092.301
70.29241 1068.885
70.32881 1062.142
70.36521 1113.739
70.40161 1112.027
70.43801 1081.570
70.47441 1061.521
70.51081 1095.158
70.54721 1018.337
70.58361 1022.612
70.62001 1062.391
70.65641 1073.361
70.69281 1069.361
70.72921 1058.579
70.76562 1065.994
70.80202 1065.336
70.83842 1078.127
70.87482 1055.565
70.91122 1041.888
70.94762 1064.020
70.98402 1057.795
71.02042 1068.871
71.05682 1061.028
71.09322 1041.643
71.12962 1018.837
71.16602 1042.053
71.20242 1036.296
71.23882 1099.835
71.27522 1070.651
71.31163 1065.292
71.34803 1089.905
71.38443 1114.343
71.42083 1103.109
71.45723 1086.541
71.49363 1057.973
71.53003 1069.946
71.56643 1088.465
71.60283 1069.467
71.63923 1079.389
71.67563 1077.383
71.71203 1057.615
71.74843 1009.501
71.78483 1063.100
71.82124 1048.916
71.85764 1076.545
71.89404 1033.236
71.93044 1072.088
71.96684 1082.727
72.00324 1029.792
72.03964 1072.162
72.07604 1072.698
72.11244 1040.399
72.14884 1046.527
72.18524 1044.364
72.22164 1025.937
72.25804 1007.997
72.29444 1034.257
72.33084 1034.485
72.36725 1105.060
72.40365 1077.993
72.44005 1056.692
72.47645 1072.029
72.51285 1059.225
72.54925 1031.243
72.58565 1037.072
72.62205 1023.454
72.65845 1093.602
72.69485 1127.735
72.73125 1084.941
72.76765 1114.901
72.80405 1132.803
72.84045 1127.698
72.87685 1178.183
72.91326 1212.282
72.94966 1332.146
72.98606 1398.752
73.02246 1381.278
73.05886 1421.475
73.09526 1400.882
73.13166 1349.784
73.16806 1290.992
73.20446 1239.478
73.24086 1184.206
73.27726 1134.302
73.31366 1097.554
73.35006 1041.698
73.38646 1014.830
73.42286 1043.025
73.45927 1041.597
73.49567 1040.970
73.53207 1039.854
73.56847 1040.131
73.60487 1013.330
73.64127 1024.441
73.67767 967.096
73.71407 1008.372
73.75047 1032.843
73.78687 1017.198
73.82327 1016.652
73.85967 987.864
73.89607 994.071
73.93247 1006.665
73.96888 1028.295
74.00528 1006.749
74.04168 1016.176
74.07808 1001.833
74.11448 1061.607
74.15088 1086.643
74.18728 1052.999
74.22368 1029.921
74.26008 1032.722
74.29648 1062.532
74.33288 1038.966
74.36928 995.011
74.40568 1034.790
74.44208 1032.004
74.47848 1008.730
74.51489 1056.099
74.55129 1067.734
74.58769 1083.625
74.62409 1115.256
74.66049 1156.386
74.69689 1155.778
74.73329 1172.073
74.76969 1232.172
74.80609 1299.068
74.84249 1399.478
74.87889 1511.859
74.91529 1646.911
74.95169 1909.074
74.98809 2151.590
75.02449 2543.591
75.06090 3210.612
75.09730 3930.225
75.13370 4979.986
75.17010 6119.648
75.20650 7075.906
75.24290 7613.823
75.27930 7680.629
75.31570 7359.219
75.35210 6782.652
75.38850 5952.255
75.42490 4672.745
75.46130 3412.552
75.49770 2318.910
75.53410 1744.121
75.57050 1430.256
75.60691 1297.691
75.64331 1236.970
75.67971 1179.237
75.71611 1107.713
75.75251 1068.465
75.78891 1058.257
75.82531 1044.105
75.86171 1057.321
75.89811 1014.952
75.93451 1003.960
75.97091 1015.577
76.00731 1002.226
76.04371 955.321
76.08011 956.684
76.11652 974.551
76.15292 986.454
76.18932 967.577
76.22572 964.861
76.26212 1029.320
76.29852 1020.099
76.33492 945.287
76.37132 965.949
76.40772 910.083
76.44412 934.506
76.48052 895.946
76.51692 906.574
76.55332 941.088
76.58972 949.901
76.62612 969.552
76.66253 959.303
76.69893 927.323
76.73533 942.348
76.77173 954.870
76.80813 987.461
76.84453 916.336
76.88093 911.371
76.91733 921.192
76.95373 931.287
76.99013 962.210
77.02653 960.137
77.06293 924.446
77.09933 878.636
77.13573 871.194
77.17213 972.347
77.20854 993.117
77.24494 939.580
77.28134 946.518
77.31774 875.365
77.35414 888.067
77.39054 917.464
77.42694 910.941
77.46334 889.481
77.49974 884.170
77.53614 922.548
77.57254 916.596
77.60894 899.501
77.64534 896.644
77.68174 910.307
77.71814 929.389
77.75455 894.750
77.79095 921.704
77.82735 933.996
77.86375 912.727
77.90015 889.580
77.93655 847.577
77.97295 905.174
78.00935 939.599
78.04575 891.608
78.08215 866.316
78.11855 880.223
78.15495 877.508
78.19135 873.145
78.22775 898.661
78.26416 903.472
78.30056 863.696
78.33696 873.465
78.37336 936.038
78.40976 922.961
78.44616 948.101
78.48256 878.017
78.51896 860.311
78.55536 857.360
78.59176 824.961
78.62816 827.608
78.66456 866.052
78.70096 877.555
78.73736 874.407
78.77376 900.385
78.81017 886.493
78.84657 872.618
78.88297 873.292
78.91937 867.172
78.95577 864.611
78.99217 888.880
79.02857 911.124
79.06497 897.794
79.10137 882.823
79.13777 885.308
79.17417 864.458
79.21057 881.703
79.24697 927.902
79.28337 899.580
79.31977 890.244
79.35618 891.659
79.39258 859.412
79.42898 851.120
79.46538 859.367
79.50178 864.207
79.53818 880.126
79.57458 832.804
79.61098 850.496
79.64738 844.099
79.68378 840.497
79.72018 878.793
79.75658 913.618
79.79298 910.936
79.82938 875.272
79.86578 858.781
79.90219 849.971
79.93859 820.777
79.97499 854.083
80.01139 867.771
80.04779 874.965
80.08419 862.935
80.12059 808.701
80.15699 799.158
80.19339 841.533
80.22979 843.281
80.26619 820.475
80.30259 875.970
80.33899 879.418
80.37539 867.792
80.41179 848.516
80.44820 819.136
80.48460 824.032
80.52100 832.422
80.55740 832.136
80.59380 835.578
80.63020 820.544
80.66660 828.058
80.70300 847.986
80.73940 857.404
80.77580 846.042
80.81220 830.624
80.84860 845.692
80.88500 878.632
80.92140 871.379
80.95781 814.934
80.99421 839.082
81.03061 880.732
81.06701 864.398
81.10341 854.185
81.13981 847.838
81.17621 827.492
81.21261 870.110
81.24901 867.317
81.28541 866.842
81.32181 852.319
81.35821 839.274
81.39461 831.303
81.43101 839.002
81.46741 837.458
81.50382 816.413
81.54022 833.247
81.57662 840.804
81.61302 844.592
81.64942 842.089
81.68582 817.369
81.72222 804.543
81.75862 824.444
81.79502 848.456
81.83142 846.058
81.86782 834.529
81.90422 859.960
81.94062 846.846
81.97702 816.290
82.01342 807.729
82.04983 812.595
82.08623 827.214
82.12263 844.189
82.15903 834.174
82.19543 806.896
82.23183 795.211
82.26823 836.934
82.30463 837.043
82.34103 799.054
82.37743 798.886
82.41383 809.597
82.45023 792.711
82.48663 801.808
82.52303 809.552
82.55943 819.884
82.59584 836.364
82.63224 829.379
82.66864 813.142
82.70504 822.992
82.74144 842.840
82.77784 835.966
82.81424 818.133
82.85064 814.193
82.88704 818.717
82.92344 794.205
82.95984 816.979
82.99624 850.482
83.03264 837.252
83.06904 821.971
83.10545 805.252
83.14185 847.821
83.17825 898.047
83.21465 853.513
83.25105 837.494
83.28745 886.942
83.32385 922.197
83.36025 933.253
83.39665 949.509
83.43305 995.515
83.46945 1033.176
83.50585 1056.590
83.54225 1123.689
83.57865 1268.677
83.61505 1446.507
83.65146 1628.698
83.68786 1861.248
83.72426 2161.009
83.76066 2589.837
83.79706 3195.977
83.83346 3817.215
83.86986 4378.921
83.90626 4780.056
83.94266 4913.089
83.97906 4859.241
84.01546 4620.557
84.05186 4378.822
84.08826 3787.097
84.12466 3106.586
84.16106 2465.901
84.19747 1859.568
84.23387 1461.816
84.27027 1215.771
84.30667 1107.755
84.34307 1037.854
84.37947 979.446
84.41587 919.642
84.45227 859.617
84.48867 845.341
84.52507 875.851
84.56147 871.152
84.59787 869.649
84.63427 841.294
84.67067 833.057
84.70707 848.540
84.74348 828.191
84.77988 811.330
84.81628 848.888
84.85268 806.978
84.88908 810.088
84.92548 833.285
84.96188 825.312
84.99828 788.859
85.03468 765.932
85.07108 784.182
85.10748 793.347
85.14388 742.257
85.18028 775.379
85.21668 774.118
85.25309 759.696
85.28949 766.080
85.32589 755.949
85.36229 763.021
85.39869 751.667
85.43509 737.964
85.47149 738.508
85.50789 778.917
85.54429 789.599
85.58069 757.217
85.61709 747.321
85.65349 727.050
85.68989 781.859
85.72629 794.136
85.76269 759.016
85.79910 718.929
85.83550 734.580
85.87190 779.336
85.90830 738.176
85.94470 760.876
85.98110 776.483
86.01750 744.937
86.05390 743.570
86.09030 789.489
86.12670 781.533
86.16310 708.401
86.19950 719.791
86.23590 703.057
86.27230 725.425
86.30870 738.917
86.34511 716.609
86.38151 718.451
86.41791 752.301
86.45431 826.475
86.49071 790.800
86.52711 795.265
86.56351 775.552
86.59991 735.480
86.63631 758.565
86.67271 744.036
86.70911 719.146
86.74551 728.066
86.78191 747.434
86.81831 734.469
86.85471 708.621
86.89112 724.515
86.92752 765.398
86.96392 754.063
87.00032 742.027
87.03672 740.045
87.07312 743.880
87.10952 749.094
87.14592 740.996
87.18232 717.021
87.21872 702.133
87.25512 702.579
87.29152 725.018
87.32792 734.865
87.36432 731.067
87.40073 750.758
87.43713 762.869
87.47353 720.228
87.50993 735.215
87.54633 737.623
87.58273 727.403
87.61913 727.220
87.65553 692.323
87.69193 684.361
87.72833 717.421
87.76473 736.994
87.80113 741.880
87.83753 745.798
87.87393 731.136
87.91033 703.810
87.94674 724.016
87.98314 759.036
88.01954 741.921
88.05594 717.166
88.09234 699.019
88.12874 678.542
88.16514 710.378
88.20154 700.596
88.23794 731.642
88.27434 707.307
88.31074 676.834
88.34714 731.861
88.38354 761.546
88.41994 729.188
88.45634 740.176
88.49275 727.589
88.52915 735.639
88.56555 746.943
88.60195 726.276
88.63835 782.591
88.67475 756.134
88.71115 725.087
88.74755 755.523
88.78395 765.189
88.82035 724.253
88.85675 713.788
88.89315 698.593
88.92955 708.113
88.96595 708.935
89.00235 700.912
89.03876 700.836
89.07516 698.848
89.11156 702.495
89.14796 717.383
89.18436 689.788
89.22076 688.077
89.25716 725.443
89.29356 742.374
89.32996 757.775
89.36636 751.561
89.40276 750.695
89.43916 735.044
89.47556 711.795
89.51196 689.569
89.54837 667.666
89.58477 728.245
89.62117 740.234
89.65757 694.477
89.69397 703.410
89.73037 726.421
89.76677 672.940
89.80317 729.417
89.83957 751.411
89.87597 741.780
89.91237 725.778
89.94877 725.718
89.98517 747.397
90.02157 711.122
90.05797 760.783
90.09438 810.280
90.13078 788.232
90.16718 780.925
90.20358 848.292
90.23998 901.371
90.27638 974.495
90.31278 967.294
90.34918 962.547
90.38558 976.759
90.42198 937.577
90.45838 979.505
90.49478 900.340
90.53118 854.440
90.56758 870.193
90.60398 834.088
90.64039 758.286
90.67679 727.645
90.71319 720.948
90.74959 714.844
90.78599 723.104
90.82239 743.656
90.85879 745.759
90.89519 739.312
90.93159 769.533
90.96799 756.057
91.00439 708.452
91.04079 697.022
91.07719 713.968
91.11359 718.063
91.14999 686.834
91.18640 684.367
91.22280 700.326
91.25920 698.623
91.29560 699.692
91.33200 675.295
91.36840 706.142
91.40480 705.982
91.44120 675.732
91.47760 697.398
91.51400 718.167
91.55040 718.307
91.58680 716.770
91.62320 720.015
91.65960 745.196
91.69601 777.005
91.73241 749.518
91.76881 747.060
91.80521 744.081
91.84161 691.125
91.87801 676.703
91.91441 758.762
91.95081 726.313
91.98721 707.371
92.02361 680.557
92.06001 653.365
92.09641 683.088
92.13281 716.253
92.16921 726.635
92.20561 742.247
92.24202 723.014
92.27842 688.871
92.31482 695.957
92.35122 683.121
92.38762 689.315
92.42402 685.802
92.46042 671.009
92.49682 675.060
92.53322 688.695
92.56962 682.416
92.60602 667.890
92.64242 677.345
92.67882 695.127
92.71522 691.882
92.75162 700.927
92.78803 727.480
92.82443 702.608
92.86083 687.566
92.89723 720.464
92.93363 715.046
92.97003 721.336
93.00643 685.275
93.04283 686.454
93.07923 728.312
93.11563 725.046
93.15203 732.617
93.18843 705.112
93.22483 684.036
93.26123 694.326
93.29763 713.504
93.33404 728.543
93.37044 724.700
93.40684 723.516
93.44324 710.218
93.47964 685.744
93.51604 682.008
93.55244 684.368
93.58884 705.611
93.62524 703.255
93.66164 692.967
93.69804 709.091
93.73444 688.223
93.77084 664.078
93.80724 711.887
93.84365 736.352
93.88005 674.599
93.91645 659.392
93.95285 661.084
93.98925 719.708
94.02565 729.419
94.06205 682.240
94.09845 718.620
94.13485 704.213
94.17125 687.152
94.20765 710.120
94.24405 743.388
94.28045 741.355
94.31685 698.936
94.35325 662.109
94.38966 671.882
94.42606 690.087
94.46246 683.330
94.49886 711.401
94.53526 706.363
94.57166 692.627
94.60806 692.789
94.64446 698.007
94.68086 709.623
94.71726 667.220
94.75366 684.056
94.79006 726.161
94.82646 695.537
94.86286 679.312
94.89926 726.490
94.93567 729.579
94.97207 689.569
95.00847 680.256
95.04487 692.994
95.08127 716.428
95.11767 723.296
95.15407 739.920
95.19047 742.568
95.22687 675.958
95.26327 708.049
95.29967 725.790
95.33607 708.105
95.37247 721.507
95.40887 731.665
95.44527 700.065
95.48168 678.037
95.51808 685.384
95.55448 688.879
95.59088 669.309
95.62728 664.063
95.66368 691.302
95.70008 708.611
95.73648 692.197
95.77288 685.429
95.80928 692.660
95.84568 681.970
95.88208 677.460
95.91848 703.201
95.95488 710.910
95.99129 684.758
96.02769 715.292
96.06409 727.115
96.10049 658.614
96.13689 671.865
96.17329 708.359
96.20969 718.264
96.24609 717.354
96.28249 725.044
96.31889 712.954
96.35529 676.020
96.39169 653.956
96.42809 673.129
96.46449 709.568
96.50089 711.611
96.53730 668.647
96.57370 659.260
96.61010 683.021
96.64650 666.116
96.68290 667.063
96.71930 703.289
96.75570 723.009
96.79210 689.005
96.82850 644.650
96.86490 660.201
96.90130 666.630
96.93770 658.567
96.97410 682.565
97.01050 714.401
97.04690 699.913
97.08331 674.468
97.11971 692.691
97.15611 728.994
97.19251 693.442
97.22891 661.358
97.26531 695.798
97.30171 724.729
97.33811 667.079
97.37451 657.311
97.41091 697.397
97.44731 710.811
97.48371 701.959
97.52011 741.989
97.55651 723.527
97.59291 693.697
97.62932 692.000
97.66572 692.000
