# Supplementary material for: Bioavailable phosphite in the surface ocean during the Great Oxidation Event
Source: Nat Commun. 2025 May 24;16:4825. doi: 10.1038/s41467-025-59963-0 (PMC12102248; doi:10.1038/s41467-025-59963-0)
Supplement: Supplementary file 6 — Supplementary Data 4 [file 41467_2025_59963_MOESM6_ESM.zip › XRD data Experimental precipitate/P(III) adosption 12 uM in Seawater-Si at pH 7.xy]

6.51842 2606.000
6.55482 2546.057
6.59122 2518.938
6.62762 2447.973
6.66402 2426.040
6.70042 2460.217
6.73682 2376.036
6.77322 2367.689
6.80962 2374.523
6.84603 2326.756
6.88243 2466.213
6.91883 2379.174
6.95523 2374.032
6.99163 2322.330
7.02803 2368.877
7.06443 2259.827
7.10083 2245.712
7.13723 2295.639
7.17363 2259.965
7.21003 2220.998
7.24643 2273.897
7.28283 2193.394
7.31923 2211.695
7.35563 2203.499
7.39204 2160.580
7.42844 2192.520
7.46484 2230.138
7.50124 2185.958
7.53764 2088.662
7.57404 2090.687
7.61044 2093.735
7.64684 2146.441
7.68324 2122.303
7.71964 2084.340
7.75604 2110.887
7.79244 1993.631
7.82884 2021.842
7.86524 1999.389
7.90165 1974.976
7.93805 1958.212
7.97445 1996.604
8.01085 2053.286
8.04725 1973.581
8.08365 2070.585
8.12005 1931.002
8.15645 2018.253
8.19285 1950.539
8.22925 1923.103
8.26565 1905.405
8.30205 1946.583
8.33845 1963.518
8.37485 1905.572
8.41125 1875.928
8.44766 1855.959
8.48406 1871.895
8.52046 1877.046
8.55686 1864.365
8.59326 1831.147
8.62966 1767.639
8.66606 1757.371
8.70246 1827.014
8.73886 1822.071
8.77526 1805.477
8.81166 1798.170
8.84806 1780.752
8.88446 1730.536
8.92086 1749.333
8.95726 1755.623
8.99367 1713.839
9.03007 1676.365
9.06647 1729.644
9.10287 1718.788
9.13927 1700.453
9.17567 1635.339
9.21207 1647.168
9.24847 1625.733
9.28487 1626.369
9.32127 1713.581
9.35767 1671.683
9.39407 1654.336
9.43047 1624.623
9.46687 1640.096
9.50327 1667.193
9.53968 1666.019
9.57608 1595.306
9.61248 1559.924
9.64888 1593.735
9.68528 1594.221
9.72168 1598.317
9.75808 1546.585
9.79448 1581.529
9.83088 1579.697
9.86728 1599.625
9.90368 1486.968
9.94008 1534.067
9.97648 1535.453
10.01288 1517.456
10.04929 1570.989
10.08569 1514.430
10.12209 1483.480
10.15849 1557.929
10.19489 1531.738
10.23129 1491.043
10.26769 1468.998
10.30409 1480.512
10.34049 1540.041
10.37689 1495.411
10.41329 1479.103
10.44969 1521.964
10.48609 1490.292
10.52249 1459.892
10.55889 1430.652
10.59530 1459.373
10.63170 1427.608
10.66810 1487.073
10.70450 1457.686
10.74090 1450.210
10.77730 1427.941
10.81370 1478.252
10.85010 1447.432
10.88650 1440.823
10.92290 1447.599
10.95930 1414.031
10.99570 1432.825
11.03210 1433.246
11.06850 1426.300
11.10490 1345.141
11.14131 1372.784
11.17771 1418.229
11.21411 1382.566
11.25051 1339.629
11.28691 1375.796
11.32331 1426.556
11.35971 1403.029
11.39611 1380.660
11.43251 1407.757
11.46891 1402.314
11.50531 1379.222
11.54171 1384.441
11.57811 1308.906
11.61451 1367.851
11.65091 1388.304
11.68732 1378.486
11.72372 1373.301
11.76012 1373.570
11.79652 1359.909
11.83292 1354.115
11.86932 1330.617
11.90572 1347.224
11.94212 1375.229
11.97852 1376.191
12.01492 1330.571
12.05132 1345.773
12.08772 1321.625
12.12412 1315.683
12.16052 1363.110
12.19693 1296.325
12.23333 1321.962
12.26973 1337.543
12.30613 1391.831
12.34253 1343.746
12.37893 1316.821
12.41533 1296.392
12.45173 1268.639
12.48813 1309.327
12.52453 1317.662
12.56093 1371.415
12.59733 1290.408
12.63373 1296.462
12.67013 1279.055
12.70653 1343.469
12.74294 1310.023
12.77934 1269.020
12.81574 1300.531
12.85214 1295.922
12.88854 1255.794
12.92494 1339.238
12.96134 1311.651
12.99774 1260.656
13.03414 1252.878
13.07054 1281.018
13.10694 1327.125
13.14334 1274.600
13.17974 1223.338
13.21614 1307.480
13.25254 1218.448
13.28895 1293.446
13.32535 1257.111
13.36175 1296.723
13.39815 1348.197
13.43455 1283.296
13.47095 1291.106
13.50735 1282.516
13.54375 1285.204
13.58015 1304.918
13.61655 1323.715
13.65295 1370.827
13.68935 1252.593
13.72575 1269.824
13.76215 1321.757
13.79855 1298.423
13.83496 1289.564
13.87136 1297.861
13.90776 1247.877
13.94416 1280.797
13.98056 1274.098
14.01696 1226.161
14.05336 1253.708
14.08976 1263.763
14.12616 1283.377
14.16256 1325.314
14.19896 1316.861
14.23536 1245.489
14.27176 1353.986
14.30816 1283.893
14.34457 1270.317
14.38097 1310.150
14.41737 1291.989
14.45377 1298.482
14.49017 1241.085
14.52657 1259.038
14.56297 1240.979
14.59937 1343.964
14.63577 1275.783
14.67217 1258.810
14.70857 1275.291
14.74497 1276.464
14.78137 1317.019
14.81777 1313.197
14.85417 1254.332
14.89058 1283.944
14.92698 1306.739
14.96338 1230.997
14.99978 1302.596
15.03618 1305.620
15.07258 1276.752
15.10898 1256.918
15.14538 1236.012
15.18178 1270.378
15.21818 1349.537
15.25458 1263.568
15.29098 1245.817
15.32738 1253.277
15.36378 1289.242
15.40018 1300.741
15.43659 1295.533
15.47299 1295.433
15.50939 1312.213
15.54579 1262.052
15.58219 1276.659
15.61859 1335.856
15.65499 1353.300
15.69139 1292.785
15.72779 1280.414
15.76419 1322.917
15.80059 1295.813
15.83699 1324.497
15.87339 1278.080
15.90979 1349.983
15.94619 1304.768
15.98260 1265.885
16.01900 1309.030
16.05540 1296.040
16.09180 1285.708
16.12820 1286.045
16.16460 1279.224
16.20100 1307.665
16.23740 1318.023
16.27380 1301.515
16.31020 1318.796
16.34660 1314.639
16.38300 1284.124
16.41940 1318.890
16.45580 1314.010
16.49221 1355.789
16.52861 1377.420
16.56501 1311.597
16.60141 1321.263
16.63781 1290.246
16.67421 1291.049
16.71061 1343.119
16.74701 1340.414
16.78341 1340.060
16.81981 1319.654
16.85621 1293.553
16.89261 1336.609
16.92901 1338.151
16.96541 1355.366
17.00181 1394.089
17.03822 1377.750
17.07462 1400.511
17.11102 1315.674
17.14742 1366.750
17.18382 1410.484
17.22022 1384.017
17.25662 1435.314
17.29302 1464.394
17.32942 1394.009
17.36582 1360.572
17.40222 1360.767
17.43862 1393.392
17.47502 1446.950
17.51142 1451.832
17.54782 1401.762
17.58423 1349.520
17.62063 1434.778
17.65703 1417.328
17.69343 1341.306
17.72983 1322.807
17.76623 1435.603
17.80263 1468.447
17.83903 1405.740
17.87543 1371.411
17.91183 1396.684
17.94823 1460.315
17.98463 1442.283
18.02103 1472.644
18.05743 1508.114
18.09383 1481.585
18.13024 1478.959
18.16664 1459.796
18.20304 1494.741
18.23944 1513.985
18.27584 1465.373
18.31224 1453.097
18.34864 1458.900
18.38504 1523.023
18.42144 1512.970
18.45784 1465.082
18.49424 1481.836
18.53064 1508.187
18.56704 1516.160
18.60344 1483.088
18.63984 1498.322
18.67625 1464.518
18.71265 1484.318
18.74905 1520.548
18.78545 1550.590
18.82185 1565.699
18.85825 1536.930
18.89465 1554.900
18.93105 1529.673
18.96745 1508.301
19.00385 1532.531
19.04025 1559.590
19.07665 1522.791
19.11305 1584.138
19.14945 1576.139
19.18586 1572.476
19.22226 1604.025
19.25866 1542.419
19.29506 1581.076
19.33146 1569.371
19.36786 1630.276
19.40426 1604.542
19.44066 1612.468
19.47706 1575.135
19.51346 1634.464
19.54986 1629.169
19.58626 1654.269
19.62266 1585.001
19.65906 1667.530
19.69546 1641.186
19.73187 1660.977
19.76827 1682.818
19.80467 1655.070
19.84107 1661.195
19.87747 1671.340
19.91387 1633.003
19.95027 1668.090
19.98667 1667.733
20.02307 1727.993
20.05947 1848.114
20.09587 2103.799
20.13227 2192.498
20.16867 2002.572
20.20507 1787.469
20.24147 1780.825
20.27788 1777.338
20.31428 1873.042
20.35068 1768.845
20.38708 1765.922
20.42348 1672.048
20.45988 1657.908
20.49628 1736.752
20.53268 1777.554
20.56908 1738.031
20.60548 1747.534
20.64188 1757.099
20.67828 1782.655
20.71468 1718.797
20.75108 1808.195
20.78748 1786.176
20.82389 1724.759
20.86029 1740.930
20.89669 1757.105
20.93309 1756.072
20.96949 1801.878
21.00589 1778.189
21.04229 1809.075
21.07869 1783.219
21.11509 1814.414
21.15149 1777.483
21.18789 1745.744
21.22429 1826.169
21.26069 1806.560
21.29709 1789.133
21.33350 1858.189
21.36990 1905.370
21.40630 1844.568
21.44270 1810.700
21.47910 1865.891
21.51550 1800.099
21.55190 1849.106
21.58830 1827.604
21.62470 1833.680
21.66110 1824.996
21.69750 1909.975
21.73390 1899.784
21.77030 1852.118
21.80670 1845.230
21.84310 1827.420
21.87951 1872.643
21.91591 1875.660
21.95231 1881.489
21.98871 1929.149
22.02511 1909.791
22.06151 1875.982
22.09791 1896.586
22.13431 1891.402
22.17071 1838.109
22.20711 1890.592
22.24351 1924.060
22.27991 1941.153
22.31631 1907.482
22.35271 1897.711
22.38911 1897.143
22.42552 1904.542
22.46192 1878.330
22.49832 1875.011
22.53472 1975.714
22.57112 1979.184
22.60752 1940.822
22.64392 1942.709
22.68032 1895.187
22.71672 1899.563
22.75312 1902.514
22.78952 1974.522
22.82592 2039.267
22.86232 1926.130
22.89872 1878.511
22.93512 1915.709
22.97153 1934.766
23.00793 1909.573
23.04433 1904.561
23.08073 2015.957
23.11713 1962.305
23.15353 1957.046
23.18993 1952.157
23.22633 1962.308
23.26273 1949.296
23.29913 1890.095
23.33553 1994.355
23.37193 2024.344
23.40833 1963.734
23.44473 1977.221
23.48114 2016.857
23.51754 2033.833
23.55394 1938.205
23.59034 1969.893
23.62674 2006.338
23.66314 1992.641
23.69954 1979.724
23.73594 1907.246
23.77234 1929.435
23.80874 1977.669
23.84514 2006.334
23.88154 1987.470
23.91794 2023.400
23.95434 1954.941
23.99074 1964.007
24.02715 1940.262
24.06355 1934.464
24.09995 1987.374
24.13635 1903.299
24.17275 1981.622
24.20915 1938.616
24.24555 2015.087
24.28195 1988.276
24.31835 2001.832
24.35475 1990.824
24.39115 1959.498
24.42755 1974.979
24.46395 1987.279
24.50035 2025.071
24.53675 2029.689
24.57316 1988.473
24.60956 1998.291
24.64596 2006.846
24.68236 1954.414
24.71876 2063.688
24.75516 1989.376
24.79156 2044.438
24.82796 2008.701
24.86436 2022.247
24.90076 1990.113
24.93716 2023.063
24.97356 1969.051
25.00996 2012.837
25.04636 2050.218
25.08276 1970.976
25.11917 1986.261
25.15557 2019.795
25.19197 2000.581
25.22837 2019.373
25.26477 1955.689
25.30117 1951.913
25.33757 2034.588
25.37397 1970.234
25.41037 1981.904
25.44677 2054.077
25.48317 2011.374
25.51957 2009.541
25.55597 1971.553
25.59237 2018.285
25.62878 1998.309
25.66518 1985.149
25.70158 2003.328
25.73798 1995.320
25.77438 2086.848
25.81078 2050.239
25.84718 2100.406
25.88358 2073.986
25.91998 2060.842
25.95638 2107.659
25.99278 2332.320
26.02918 3042.424
26.06558 3320.971
26.10198 2762.230
26.13838 2990.268
26.17479 3653.071
26.21119 3390.977
26.24759 2872.266
26.28399 2364.490
26.32039 2201.361
26.35679 2195.169
26.39319 2206.794
26.42959 2121.272
26.46599 2029.619
26.50239 2039.138
26.53879 2091.308
26.57519 2124.464
26.61159 2429.443
26.64799 3667.796
26.68439 5589.055
26.72080 4366.395
26.75720 2446.666
26.79360 2173.365
26.83000 2148.754
26.86640 2215.186
26.90280 2166.813
26.93920 2219.035
26.97560 2255.754
27.01200 2277.457
27.04840 2340.545
27.08480 2456.924
27.12120 2507.179
27.15760 2655.085
27.19400 2764.617
27.23040 2972.310
27.26681 3269.356
27.30321 3670.694
27.33961 4272.010
27.37601 4826.046
27.41241 4203.395
27.44881 2968.744
27.48521 2293.359
27.52161 2104.450
27.55801 1996.963
27.59441 1977.024
27.63081 1980.963
27.66721 1902.526
27.70361 1925.257
27.74001 1964.357
27.77642 1963.168
27.81282 1964.417
27.84922 1896.542
27.88562 1963.606
27.92202 1918.139
27.95842 1886.235
27.99482 1887.165
28.03122 1971.445
28.06762 1957.806
28.10402 1903.293
28.14042 1904.436
28.17682 1938.401
28.21322 1963.593
28.24962 1942.464
28.28602 1893.397
28.32243 1876.465
28.35883 1895.410
28.39523 1899.275
28.43163 1950.135
28.46803 1982.942
28.50443 1975.229
28.54083 1872.701
28.57723 1891.176
28.61363 1940.197
28.65003 1934.677
28.68643 1972.314
28.72283 1942.589
28.75923 1966.387
28.79563 1919.776
28.83203 1935.979
28.86844 1964.530
28.90484 1829.967
28.94124 1882.924
28.97764 1912.275
29.01404 1906.053
29.05044 1943.155
29.08684 1882.986
29.12324 1927.518
29.15964 1934.557
29.19604 1988.053
29.23244 2019.038
29.26884 2057.710
29.30524 1997.496
29.34164 2018.242
29.37804 2032.205
29.41445 2059.436
29.45085 2138.953
29.48725 2073.234
29.52365 2034.979
29.56005 2101.058
29.59645 2042.492
29.63285 2061.851
29.66925 1974.108
29.70565 1976.302
29.74205 1977.076
29.77845 1924.480
29.81485 1955.265
29.85125 1935.180
29.88765 1901.884
29.92406 1851.612
29.96046 1882.283
29.99686 1904.978
30.03326 1865.223
30.06966 1824.023
30.10606 1871.828
30.14246 1906.388
30.17886 1879.242
30.21526 1878.364
30.25166 1811.545
30.28806 1890.986
30.32446 1884.453
30.36086 1869.135
30.39726 1885.772
30.43366 1856.804
30.47007 1890.921
30.50647 1917.259
30.54287 1917.249
30.57927 1927.363
30.61567 2024.315
30.65207 1993.044
30.68847 2083.208
30.72487 2116.424
30.76127 2111.890
30.79767 2172.252
30.83407 2242.437
30.87047 2396.117
30.90687 2488.393
30.94327 2503.194
30.97967 2617.075
31.01608 2671.046
31.05248 2819.338
31.08888 3012.257
31.12528 3206.046
31.16168 3493.521
31.19808 3675.008
31.23448 3950.203
31.27088 4310.321
31.30728 4708.910
31.34368 5343.421
31.38008 6021.498
31.41648 6705.356
31.45288 7550.119
31.48928 8854.162
31.52568 10542.550
31.56209 12708.376
31.59849 15630.639
31.63489 20216.571
31.67129 27017.790
31.70769 33015.504
31.74409 28737.297
31.78049 16105.802
31.81689 6735.904
31.85329 3525.074
31.88969 2656.736
31.92609 2328.329
31.96249 2137.720
31.99889 2056.360
32.03529 2046.293
32.07170 1978.443
32.10810 1969.051
32.14450 1948.823
32.18090 1859.149
32.21730 1876.388
32.25370 1904.149
32.29010 1835.568
32.32650 1816.793
32.36290 1799.251
32.39930 1808.916
32.43570 1871.613
32.47210 1788.103
32.50850 1786.032
32.54490 1776.089
32.58130 1786.410
32.61771 1802.521
32.65411 1789.598
32.69051 1791.663
32.72691 1813.210
32.76331 1794.412
32.79971 1777.669
32.83611 1725.878
32.87251 1755.161
32.90891 1797.559
32.94531 1809.928
32.98171 1779.959
33.01811 1752.223
33.05451 1744.133
33.09091 1762.002
33.12731 1771.925
33.16372 1760.522
33.20012 1784.029
33.23652 1827.990
33.27292 1809.233
33.30932 1766.888
33.34572 1768.790
33.38212 1767.065
33.41852 1760.079
33.45492 1840.607
33.49132 1859.417
33.52772 1782.176
33.56412 1750.588
33.60052 1716.865
33.63692 1775.014
33.67332 1781.261
33.70973 1783.327
33.74613 1766.771
33.78253 1728.894
33.81893 1799.720
33.85533 1814.851
33.89173 1788.723
33.92813 1769.400
33.96453 1775.618
34.00093 1811.241
34.03733 1782.731
34.07373 1773.638
34.11013 1810.256
34.14653 1760.197
34.18293 1912.081
34.21934 1796.585
34.25574 1751.527
34.29214 1828.167
34.32854 1836.040
34.36494 1865.377
34.40134 1822.398
34.43774 1830.719
34.47414 1857.163
34.51054 1817.270
34.54694 1778.034
34.58334 1789.311
34.61974 1827.197
34.65614 1837.322
34.69254 1815.820
34.72894 1760.786
34.76535 1714.179
34.80175 1713.242
34.83815 1820.651
34.87455 1798.617
34.91095 1794.490
34.94735 1791.234
34.98375 1769.114
35.02015 1808.152
35.05655 1780.005
35.09295 1740.621
35.12935 1739.782
35.16575 1781.826
35.20215 1823.815
35.23855 1804.085
35.27495 1723.388
35.31136 1722.856
35.34776 1753.114
35.38416 1840.069
35.42056 1813.417
35.45696 1799.612
35.49336 1741.621
35.52976 1807.735
35.56616 1828.632
35.60256 1769.808
35.63896 1722.070
35.67536 1728.085
35.71176 1725.311
35.74816 1765.509
35.78456 1683.134
35.82096 1683.957
35.85737 1676.976
35.89377 1722.762
35.93017 1680.516
35.96657 1700.656
36.00297 1716.930
36.03937 1676.293
36.07577 1738.010
36.11217 1761.786
36.14857 1777.639
36.18497 1748.135
36.22137 1659.148
36.25777 1764.643
36.29417 1689.759
36.33057 1712.734
36.36698 1672.134
36.40338 1676.042
36.43978 1650.415
36.47618 1707.862
36.51258 2056.659
36.54898 2566.360
36.58538 2377.779
36.62178 1845.637
36.65818 1705.541
36.69458 1634.073
36.73098 1612.134
36.76738 1591.345
36.80378 1590.959
36.84018 1595.612
36.87658 1637.388
36.91299 1618.570
36.94939 1603.020
36.98579 1628.175
37.02219 1533.991
37.05859 1567.212
37.09499 1553.168
37.13139 1622.709
37.16779 1594.936
37.20419 1557.098
37.24059 1541.324
37.27699 1577.624
37.31339 1620.769
37.34979 1540.435
37.38619 1501.782
37.42259 1533.127
37.45900 1553.503
37.49540 1539.452
37.53180 1546.884
37.56820 1535.035
37.60460 1491.059
37.64100 1550.843
37.67740 1521.707
37.71380 1523.453
37.75020 1477.991
37.78660 1553.061
37.82300 1569.625
37.85940 1544.230
37.89580 1514.124
37.93220 1535.218
37.96860 1533.521
38.00501 1469.302
38.04141 1500.098
38.07781 1473.166
38.11421 1504.177
38.15061 1448.666
38.18701 1496.598
38.22341 1461.631
38.25981 1471.907
38.29621 1482.168
38.33261 1518.128
38.36901 1501.933
38.40541 1467.535
38.44181 1476.085
38.47821 1419.985
38.51461 1470.660
38.55102 1470.679
38.58742 1421.024
38.62382 1443.350
38.66022 1391.099
38.69662 1438.703
38.73302 1499.878
38.76942 1455.826
38.80582 1381.545
38.84222 1466.304
38.87862 1414.395
38.91502 1402.938
38.95142 1413.029
38.98782 1442.181
39.02422 1459.073
39.06063 1421.416
39.09703 1437.774
39.13343 1460.951
39.16983 1415.147
39.20623 1380.301
39.24263 1360.311
39.27903 1363.188
39.31543 1421.973
39.35183 1416.931
39.38823 1455.087
39.42463 1437.528
39.46103 1414.425
39.49743 1440.366
39.53383 1473.082
39.57023 1439.502
39.60664 1465.159
39.64304 1447.720
39.67944 1403.246
39.71584 1436.230
39.75224 1407.770
39.78864 1353.663
39.82504 1438.551
39.86144 1417.776
39.89784 1432.977
39.93424 1401.659
39.97064 1352.489
40.00704 1369.797
40.04344 1353.786
40.07984 1407.079
40.11624 1410.947
40.15265 1410.735
40.18905 1404.187
40.22545 1398.900
40.26185 1377.954
40.29825 1391.810
40.33465 1377.269
40.37105 1332.117
40.40745 1327.871
40.44385 1363.400
40.48025 1367.127
40.51665 1337.944
40.55305 1303.825
40.58945 1346.699
40.62585 1383.606
40.66225 1351.348
40.69866 1347.520
40.73506 1334.474
40.77146 1333.484
40.80786 1353.900
40.84426 1303.593
40.88066 1358.865
40.91706 1324.469
40.95346 1282.489
40.98986 1362.935
41.02626 1289.121
41.06266 1341.583
41.09906 1305.739
41.13546 1289.314
41.17186 1308.785
41.20827 1352.125
41.24467 1364.914
41.28107 1295.463
41.31747 1332.081
41.35387 1287.088
41.39027 1262.279
41.42667 1297.079
41.46307 1274.627
41.49947 1321.193
41.53587 1307.980
41.57227 1304.702
41.60867 1286.623
41.64507 1265.037
41.68147 1298.781
41.71787 1319.187
41.75428 1283.205
41.79068 1288.884
41.82708 1298.493
41.86348 1303.114
41.89988 1328.560
41.93628 1310.661
41.97268 1309.715
42.00908 1236.251
42.04548 1229.207
42.08188 1263.012
42.11828 1262.638
42.15468 1241.914
42.19108 1278.058
42.22748 1273.325
42.26388 1237.264
42.30029 1242.558
42.33669 1276.070
42.37309 1267.101
42.40949 1290.582
42.44589 1273.848
42.48229 1279.205
42.51869 1268.172
42.55509 1273.500
42.59149 1229.718
42.62789 1259.445
42.66429 1247.953
42.70069 1274.890
42.73709 1274.446
42.77349 1246.504
42.80989 1229.720
42.84630 1203.298
42.88270 1292.333
42.91910 1259.252
42.95550 1243.598
42.99190 1232.899
43.02830 1239.309
43.06470 1221.245
43.10110 1194.614
43.13750 1223.757
43.17390 1268.389
43.21030 1262.388
43.24670 1261.324
43.28310 1269.056
43.31950 1284.145
43.35591 1278.912
43.39231 1286.691
43.42871 1310.432
43.46511 1217.153
43.50151 1234.275
43.53791 1232.491
43.57431 1284.326
43.61071 1251.299
43.64711 1246.006
43.68351 1259.386
43.71991 1244.722
43.75631 1214.703
43.79271 1229.395
43.82911 1258.432
43.86551 1210.366
43.90192 1193.466
43.93832 1160.952
43.97472 1199.629
44.01112 1220.770
44.04752 1204.773
44.08392 1267.384
44.12032 1257.942
44.15672 1171.132
44.19312 1238.466
44.22952 1209.139
44.26592 1206.053
44.30232 1243.973
44.33872 1200.023
44.37512 1192.231
44.41152 1208.640
44.44793 1246.498
44.48433 1245.056
44.52073 1265.616
44.55713 1299.339
44.59353 1315.045
44.62993 1346.147
44.66633 1360.822
44.70273 1415.024
44.73913 1440.689
44.77553 1489.644
44.81193 1575.343
44.84833 1659.043
44.88473 1766.065
44.92113 1837.867
44.95753 2050.997
44.99394 2235.884
45.03034 2445.557
45.06674 2849.620
45.10314 3099.723
45.13954 3596.703
45.17594 4068.927
45.21234 4845.954
45.24874 5936.990
45.28514 7241.650
45.32154 9121.326
45.35794 11927.671
45.39434 16122.687
45.43074 19970.631
45.46714 20046.401
45.50355 16011.395
45.53995 9827.422
45.57635 5018.507
45.61275 2722.469
45.64915 1975.670
45.68555 1738.807
45.72195 1569.605
45.75835 1565.831
45.79475 1633.729
45.83115 1624.969
45.86755 1465.544
45.90395 1275.794
45.94035 1271.532
45.97675 1238.854
46.01315 1190.475
46.04956 1188.866
46.08596 1141.584
46.12236 1137.933
46.15876 1176.680
46.19516 1177.238
46.23156 1178.272
46.26796 1187.437
46.30436 1103.484
46.34076 1083.908
46.37716 1111.474
46.41356 1163.039
46.44996 1136.773
46.48636 1131.449
46.52276 1132.611
46.55916 1152.837
46.59557 1113.152
46.63197 1125.137
46.66837 1060.607
46.70477 1124.481
46.74117 1169.671
46.77757 1089.706
46.81397 1123.324
46.85037 1115.514
46.88677 1098.297
46.92317 1106.109
46.95957 1123.267
46.99597 1114.042
47.03237 1067.512
47.06877 1126.449
47.10517 1135.521
47.14158 1095.198
47.17798 1087.761
47.21438 1076.113
47.25078 1081.295
47.28718 1092.059
47.32358 1074.126
47.35998 1115.974
47.39638 1096.656
47.43278 1096.427
47.46918 1140.955
47.50558 1130.500
47.54198 1139.039
47.57838 1148.622
47.61478 1133.106
47.65119 1179.869
47.68759 1123.591
47.72399 1111.337
47.76039 1080.653
47.79679 1088.781
47.83319 1075.751
47.86959 1112.468
47.90599 1065.582
47.94239 1071.476
47.97879 1063.961
48.01519 1074.486
48.05159 1057.221
48.08799 1065.336
48.12439 1082.988
48.16079 1076.890
48.19720 1076.980
48.23360 1064.191
48.27000 1042.750
48.30640 1072.356
48.34280 1036.799
48.37920 1034.512
48.41560 1146.944
48.45200 1103.941
48.48840 1050.475
48.52480 1050.921
48.56120 1088.420
48.59760 1057.129
48.63400 1113.777
48.67040 1126.474
48.70680 1120.496
48.74321 1120.567
48.77961 1071.778
48.81601 1078.914
48.85241 1076.656
48.88881 1070.186
48.92521 1051.541
48.96161 1056.763
48.99801 1095.139
49.03441 1075.850
49.07081 1034.466
49.10721 1037.473
49.14361 1073.862
49.18001 1061.383
49.21641 1027.034
49.25281 993.387
49.28922 984.709
49.32562 1007.220
49.36202 1019.252
49.39842 1009.952
49.43482 1025.820
49.47122 998.983
49.50762 1015.716
49.54402 1039.278
49.58042 1004.781
49.61682 1013.342
49.65322 1029.055
49.68962 1067.433
49.72602 1110.532
49.76242 1089.572
49.79883 1195.204
49.83523 1333.819
49.87163 1245.039
49.90803 1174.596
49.94443 1280.945
49.98083 1346.226
50.01723 1307.496
50.05363 1258.484
50.09003 1134.999
50.12643 1101.470
50.16283 1087.812
50.19923 1046.263
50.23563 1045.264
50.27203 1032.444
50.30843 1031.677
50.34484 1065.230
50.38124 1011.044
50.41764 985.738
50.45404 979.984
50.49044 1016.180
50.52684 1016.965
50.56324 983.712
50.59964 960.804
50.63604 1004.183
50.67244 1032.884
50.70884 1043.986
50.74524 1037.779
50.78164 996.617
50.81804 996.872
50.85444 994.983
50.89085 1044.232
50.92725 1077.878
50.96365 1016.071
51.00005 997.651
51.03645 1014.037
51.07285 1043.116
51.10925 1044.995
51.14565 1008.845
51.18205 988.554
51.21845 1008.119
51.25485 987.591
51.29125 1020.279
51.32765 1051.395
51.36405 1006.835
51.40045 1020.085
51.43686 1038.541
51.47326 1014.552
51.50966 1041.809
51.54606 1027.621
51.58246 1026.216
51.61886 1023.977
51.65526 1000.226
51.69166 1008.958
51.72806 949.075
51.76446 937.481
51.80086 955.893
51.83726 974.619
51.87366 1002.747
51.91006 974.011
51.94647 1002.407
51.98287 1059.422
52.01927 1044.612
52.05567 993.813
52.09207 1026.778
52.12847 1024.306
52.16487 1021.890
52.20127 1056.478
52.23767 1020.149
52.27407 986.042
52.31047 1001.464
52.34687 1008.782
52.38327 1015.939
52.41967 1013.003
52.45607 1046.087
52.49248 1020.396
52.52888 985.008
52.56528 995.265
52.60168 1016.125
52.63808 1007.544
52.67448 999.449
52.71088 1012.447
52.74728 984.070
52.78368 983.884
52.82008 1003.827
52.85648 1014.194
52.89288 1014.383
52.92928 1028.455
52.96568 979.081
53.00208 992.045
53.03849 1030.581
53.07489 1007.959
53.11129 1024.052
53.14769 955.196
53.18409 974.782
53.22049 1070.835
53.25689 1053.634
53.29329 1023.317
53.32969 1054.959
53.36609 1028.021
53.40249 1053.031
53.43889 1049.725
53.47529 1131.342
53.51169 1081.555
53.54809 1078.445
53.58450 1148.875
53.62090 1121.670
53.65730 1145.325
53.69370 1236.005
53.73010 1269.152
53.76650 1376.732
53.80290 1523.396
53.83930 1714.693
53.87570 1701.251
53.91210 1601.558
53.94850 1450.252
53.98490 1259.101
54.02130 1116.049
54.05770 1082.810
54.09411 1046.512
54.13051 1021.458
54.16691 988.512
54.20331 989.834
54.23971 968.014
54.27611 991.073
54.31251 1049.497
54.34891 1033.721
54.38531 1002.543
54.42171 967.641
54.45811 993.004
54.49451 1049.185
54.53091 1075.991
54.56731 1047.295
54.60371 1014.948
54.64012 994.927
54.67652 1037.323
54.71292 1038.366
54.74932 1058.252
54.78572 1078.993
54.82212 1040.970
54.85852 1087.974
54.89492 1194.126
54.93132 1149.813
54.96772 1134.045
55.00412 1028.824
55.04052 1001.992
55.07692 1032.949
55.11332 1028.437
55.14972 1052.803
55.18613 1027.988
55.22253 1022.141
55.25893 1057.516
55.29533 1118.050
55.33173 1052.351
55.36813 1072.240
55.40453 1036.528
55.44093 984.419
55.47733 1020.919
55.51373 1061.577
55.55013 1053.143
55.58653 1059.012
55.62293 1058.864
55.65933 1101.135
55.69573 1098.158
55.73214 1121.202
55.76854 1106.498
55.80494 1125.761
55.84134 1197.306
55.87774 1239.212
55.91414 1254.001
55.95054 1286.530
55.98694 1258.084
56.02334 1307.733
56.05974 1435.271
56.09614 1573.553
56.13254 1653.634
56.16894 1766.464
56.20534 2051.001
56.24175 2241.487
56.27815 2653.398
56.31455 3350.426
56.35095 4106.446
56.38735 5189.569
56.42375 6293.201
56.46015 6958.066
56.49655 6681.268
56.53295 5649.843
56.56935 4144.102
56.60575 2679.881
56.64215 1852.735
56.67855 1527.798
56.71495 1384.486
56.75135 1238.606
56.78776 1171.020
56.82416 1155.100
56.86056 1217.878
56.89696 1161.466
56.93336 1118.490
56.96976 1099.476
57.00616 1115.225
57.04256 1116.301
57.07896 1114.095
57.11536 1178.475
57.15176 1157.015
57.18816 1094.874
57.22456 1067.644
57.26096 1069.649
57.29736 1121.757
57.33377 1152.977
57.37017 1145.566
57.40657 1132.059
57.44297 1181.146
57.47937 1145.829
57.51577 1096.898
57.55217 1123.205
57.58857 1140.454
57.62497 1122.757
57.66137 1129.977
57.69777 1168.453
57.73417 1187.264
57.77057 1141.755
57.80697 1139.080
57.84337 1179.455
57.87978 1167.561
57.91618 1154.380
57.95258 1167.373
57.98898 1160.933
58.02538 1142.291
58.06178 1154.704
58.09818 1110.367
58.13458 1145.258
58.17098 1151.497
58.20738 1113.053
58.24378 1139.308
58.28018 1189.816
58.31658 1219.737
58.35298 1188.920
58.38938 1168.258
58.42579 1181.032
58.46219 1156.576
58.49859 1166.472
58.53499 1222.845
58.57139 1209.613
58.60779 1165.251
58.64419 1190.072
58.68059 1176.236
58.71699 1174.162
58.75339 1217.662
58.78979 1219.223
58.82619 1183.310
58.86259 1194.884
58.89899 1227.512
58.93540 1192.259
58.97180 1214.065
59.00820 1224.110
59.04460 1229.612
59.08100 1242.438
59.11740 1253.977
59.15380 1233.728
59.19020 1263.156
59.22660 1257.803
59.26300 1227.367
59.29940 1259.427
59.33580 1239.591
59.37220 1282.383
59.40860 1293.960
59.44500 1289.899
59.48141 1269.662
59.51781 1252.426
59.55421 1267.065
59.59061 1230.930
59.62701 1232.791
59.66341 1280.665
59.69981 1230.546
59.73621 1228.975
59.77261 1324.560
59.80901 1440.254
59.84541 1541.081
59.88181 1572.175
59.91821 1511.138
59.95461 1322.068
59.99101 1257.360
60.02742 1250.823
60.06382 1220.758
60.10022 1192.466
60.13662 1223.731
60.17302 1198.032
60.20942 1222.611
60.24582 1221.074
60.28222 1221.647
60.31862 1238.511
60.35502 1238.516
60.39142 1199.649
60.42782 1192.407
60.46422 1230.681
60.50062 1174.831
60.53702 1182.970
60.57343 1215.386
60.60983 1194.971
60.64623 1197.158
60.68263 1178.830
60.71903 1125.722
60.75543 1105.649
60.79183 1166.823
60.82823 1158.381
60.86463 1122.893
60.90103 1173.485
60.93743 1154.518
60.97383 1158.249
61.01023 1200.177
61.04663 1143.460
61.08304 1129.046
61.11944 1103.597
61.15584 1137.581
61.19224 1112.621
61.22864 1148.670
61.26504 1135.465
61.30144 1095.480
61.33784 1083.928
61.37424 1095.670
61.41064 1122.471
61.44704 1119.198
61.48344 1133.117
61.51984 1117.604
61.55624 1076.876
61.59264 1027.960
61.62905 1080.675
61.66545 1088.925
61.70185 1031.351
61.73825 1106.038
61.77465 1082.433
61.81105 1076.382
61.84745 1122.653
61.88385 1081.431
61.92025 1077.820
61.95665 1059.080
61.99305 1048.370
62.02945 1024.344
62.06585 1027.580
62.10225 1016.987
62.13865 1032.283
62.17506 1054.630
62.21146 1038.090
62.24786 1052.615
62.28426 1063.923
62.32066 1028.211
62.35706 1057.239
62.39346 1051.410
62.42986 1069.998
62.46626 1022.803
62.50266 983.984
62.53906 1001.572
62.57546 1034.730
62.61186 1057.944
62.64826 1005.823
62.68466 973.260
62.72107 1024.163
62.75747 1054.469
62.79387 1052.895
62.83027 1049.917
62.86667 1028.086
62.90307 999.501
62.93947 1006.199
62.97587 1048.314
63.01227 1053.744
63.04867 1019.128
63.08507 998.980
63.12147 998.187
63.15787 1021.344
63.19427 1029.117
63.23068 999.192
63.26708 1013.132
63.30348 965.554
63.33988 989.380
63.37628 975.476
63.41268 1000.640
63.44908 977.138
63.48548 962.612
63.52188 961.061
63.55828 981.257
63.59468 988.584
63.63108 966.445
63.66748 1011.435
63.70388 1027.809
63.74028 983.981
63.77669 1035.945
63.81309 1048.285
63.84949 1012.933
63.88589 972.661
63.92229 979.322
63.95869 980.265
63.99509 969.928
64.03149 957.889
64.06789 1003.149
64.10429 994.326
64.14069 928.623
64.17709 984.662
64.21349 987.397
64.24989 987.590
64.28629 1018.968
64.32270 987.346
64.35910 947.031
64.39550 959.201
64.43190 986.525
64.46830 1017.039
64.50470 1013.175
64.54110 974.301
64.57750 956.761
64.61390 956.367
64.65030 971.369
64.68670 1010.106
64.72310 1004.921
64.75950 955.378
64.79590 982.310
64.83230 983.539
64.86871 967.095
64.90511 1009.782
64.94151 991.044
64.97791 1021.090
65.01431 984.098
65.05071 1002.071
65.08711 1020.771
65.12351 989.766
65.15991 1055.639
65.19631 938.290
65.23271 974.926
65.26911 1034.648
65.30551 1013.138
65.34191 959.994
65.37832 987.065
65.41472 951.684
65.45112 992.587
65.48752 1059.972
65.52392 1054.568
65.56032 1027.464
65.59672 1035.064
65.63312 1018.223
65.66952 997.776
65.70592 989.161
65.74232 1020.128
65.77872 1118.661
65.81512 1144.990
65.85152 1197.106
65.88792 1257.176
65.92433 1267.109
65.96073 1386.656
65.99713 1508.476
66.03353 1709.426
66.06993 1985.026
66.10633 2373.885
66.14273 2907.026
66.17913 3301.029
66.21553 3341.317
66.25193 3226.485
66.28833 2801.963
66.32473 2212.060
66.36113 1710.710
66.39753 1371.193
66.43393 1184.916
66.47034 1115.998
66.50674 1077.533
66.54314 1004.646
66.57954 1020.434
66.61594 989.143
66.65234 989.356
66.68874 967.512
66.72514 1004.950
66.76154 1024.643
66.79794 972.408
66.83434 976.184
66.87074 977.875
66.90714 977.198
66.94354 990.462
66.97994 966.532
67.01635 964.122
67.05275 977.377
67.08915 955.389
67.12555 931.997
67.16195 993.930
67.19835 1005.877
67.23475 977.377
67.27115 958.026
67.30755 919.766
67.34395 944.301
67.38035 943.701
67.41675 980.325
67.45315 994.421
67.48955 1043.984
67.52596 1086.458
67.56236 1086.033
67.59876 1047.235
67.63516 1141.429
67.67156 1239.208
67.70796 1389.110
67.74436 1601.018
67.78076 1662.079
67.81716 1527.858
67.85356 1328.638
67.88996 1124.820
67.92636 1041.554
67.96276 1037.026
67.99916 980.341
68.03556 1000.364
68.07197 1032.718
68.10837 1187.387
68.14477 1380.511
68.18117 1478.425
68.21757 1460.150
68.25397 1341.327
68.29037 1190.379
68.32677 1131.865
68.36317 1024.943
68.39957 988.376
68.43597 986.129
68.47237 941.556
68.50877 951.063
68.54517 1013.210
68.58157 970.038
68.61798 923.583
68.65438 934.645
68.69078 968.189
68.72718 1004.577
68.76358 960.426
68.79998 914.105
68.83638 953.767
68.87278 963.007
68.90918 932.216
68.94558 921.915
68.98198 938.618
69.01838 921.196
69.05478 950.840
69.09118 919.066
69.12758 956.460
69.16399 966.185
69.20039 952.953
69.23679 941.448
69.27319 987.232
69.30959 994.105
69.34599 957.531
69.38239 956.381
69.41879 944.936
69.45519 956.203
69.49159 953.842
69.52799 933.462
69.56439 971.723
69.60079 964.033
69.63719 952.654
69.67360 981.801
69.71000 912.915
69.74640 934.616
69.78280 945.469
69.81920 969.061
69.85560 952.484
69.89200 956.608
69.92840 963.815
69.96480 931.267
70.00120 959.832
70.03760 960.492
70.07400 935.670
70.11040 950.937
70.14680 947.298
70.18320 939.259
70.21961 926.308
70.25601 926.654
70.29241 958.608
70.32881 963.753
70.36521 963.077
70.40161 948.020
70.43801 968.866
70.47441 976.243
70.51081 953.197
70.54721 980.764
70.58361 971.181
70.62001 997.114
70.65641 940.357
70.69281 971.597
70.72921 958.805
70.76562 1002.233
70.80202 977.802
70.83842 977.092
70.87482 1011.128
70.91122 1001.949
70.94762 979.221
70.98402 964.479
71.02042 991.823
71.05682 952.851
71.09322 943.860
71.12962 937.330
71.16602 990.025
71.20242 975.471
71.23882 961.343
71.27522 946.376
71.31163 973.511
71.34803 932.171
71.38443 931.412
71.42083 917.461
71.45723 952.699
71.49363 975.432
71.53003 929.548
71.56643 957.261
71.60283 1003.056
71.63923 978.895
71.67563 967.055
71.71203 946.714
71.74843 967.536
71.78483 1001.271
71.82124 965.984
71.85764 914.909
71.89404 959.063
71.93044 966.617
71.96684 979.415
72.00324 976.823
72.03964 970.106
72.07604 979.952
72.11244 986.995
72.14884 968.614
72.18524 971.010
72.22164 991.951
72.25804 959.336
72.29444 948.141
72.33084 988.119
72.36725 983.716
72.40365 941.996
72.44005 949.536
72.47645 986.073
72.51285 964.931
72.54925 970.470
72.58565 974.074
72.62205 972.695
72.65845 963.878
72.69485 945.202
72.73125 967.207
72.76765 989.823
72.80405 991.080
72.84045 1027.890
72.87685 1058.467
72.91326 1117.180
72.94966 1147.816
72.98606 1167.519
73.02246 1182.097
73.05886 1215.415
73.09526 1206.207
73.13166 1194.179
73.16806 1109.123
73.20446 1045.094
73.24086 994.578
73.27726 958.741
73.31366 974.397
73.35006 978.950
73.38646 978.970
73.42286 980.821
73.45927 1007.800
73.49567 997.878
73.53207 991.702
73.56847 930.565
73.60487 904.688
73.64127 898.119
73.67767 936.427
73.71407 949.631
73.75047 962.370
73.78687 951.290
73.82327 910.591
73.85967 912.266
73.89607 931.145
73.93247 960.464
73.96888 985.596
74.00528 939.627
74.04168 913.008
74.07808 923.850
74.11448 913.024
74.15088 941.347
74.18728 1008.789
74.22368 956.000
74.26008 939.759
74.29648 943.838
74.33288 920.843
74.36928 942.125
74.40568 933.827
74.44208 942.143
74.47848 962.473
74.51489 948.471
74.55129 932.890
74.58769 932.213
74.62409 1022.858
74.66049 1066.003
74.69689 1061.642
74.73329 1032.759
74.76969 1103.583
74.80609 1159.322
74.84249 1174.838
74.87889 1278.570
74.91529 1373.774
74.95169 1548.073
74.98809 1758.355
75.02449 2046.128
75.06090 2482.015
75.09730 3017.353
75.13370 3797.524
75.17010 4702.443
75.20650 5624.052
75.24290 6283.365
75.27930 6310.442
75.31570 5803.942
75.35210 5028.064
75.38850 4035.016
75.42490 3038.564
75.46130 2191.182
75.49770 1632.048
75.53410 1450.015
75.57050 1334.005
75.60691 1241.451
75.64331 1143.294
75.67971 1066.838
75.71611 1054.777
75.75251 1042.544
75.78891 979.595
75.82531 922.397
75.86171 913.060
75.89811 922.557
75.93451 938.993
75.97091 923.156
76.00731 906.248
76.04371 902.536
76.08011 880.548
76.11652 887.663
76.15292 913.479
76.18932 899.244
76.22572 881.315
76.26212 889.348
76.29852 886.585
76.33492 882.765
76.37132 843.892
76.40772 827.243
76.44412 832.740
76.48052 858.501
76.51692 882.679
76.55332 855.846
76.58972 852.970
76.62612 908.018
76.66253 913.054
76.69893 875.722
76.73533 886.799
76.77173 874.692
76.80813 860.193
76.84453 860.863
76.88093 886.624
76.91733 876.507
76.95373 860.012
76.99013 864.206
77.02653 857.810
77.06293 826.921
77.09933 815.780
77.13573 854.803
77.17213 878.012
77.20854 848.047
77.24494 876.625
77.28134 848.763
77.31774 861.836
77.35414 831.087
77.39054 864.222
77.42694 882.964
77.46334 870.725
77.49974 941.864
77.53614 1009.477
77.57254 1019.532
77.60894 1047.427
77.64534 1133.885
77.68174 1037.898
77.71814 942.072
77.75455 877.390
77.79095 840.984
77.82735 844.405
77.86375 834.061
77.90015 814.842
77.93655 807.656
77.97295 800.870
78.00935 874.449
78.04575 866.689
78.08215 830.488
78.11855 816.807
78.15495 822.280
78.19135 838.890
78.22775 824.399
78.26416 803.062
78.30056 817.241
78.33696 812.709
78.37336 782.879
78.40976 787.023
78.44616 773.647
78.48256 799.883
78.51896 821.439
78.55536 838.236
78.59176 836.865
78.62816 828.956
78.66456 826.076
78.70096 826.288
78.73736 828.207
78.77376 801.506
78.81017 853.587
78.84657 863.931
78.88297 809.934
78.91937 820.453
78.95577 832.320
78.99217 800.577
79.02857 813.943
79.06497 846.691
79.10137 823.364
79.13777 827.668
79.17417 834.092
79.21057 823.105
79.24697 801.121
79.28337 784.423
79.31977 809.394
79.35618 814.670
79.39258 763.191
79.42898 742.536
79.46538 791.565
79.50178 833.556
79.53818 840.449
79.57458 829.327
79.61098 843.957
79.64738 886.723
79.68378 863.063
79.72018 851.006
79.75658 864.728
79.79298 830.980
79.82938 836.077
79.86578 869.791
79.90219 866.956
79.93859 829.582
79.97499 782.304
80.01139 775.976
80.04779 801.204
80.08419 805.952
80.12059 788.802
80.15699 782.904
80.19339 799.631
80.22979 827.067
80.26619 782.246
80.30259 736.015
80.33899 771.973
80.37539 776.584
80.41179 783.408
80.44820 820.972
80.48460 799.024
80.52100 763.973
80.55740 789.511
80.59380 779.071
80.63020 776.112
80.66660 772.657
80.70300 784.111
80.73940 767.324
80.77580 766.276
80.81220 775.605
80.84860 725.203
80.88500 721.749
80.92140 758.508
80.95781 771.529
80.99421 787.132
81.03061 805.508
81.06701 768.790
81.10341 762.059
81.13981 774.047
81.17621 729.201
81.21261 749.273
81.24901 772.013
81.28541 789.789
81.32181 766.198
81.35821 751.322
81.39461 749.655
81.43101 769.293
81.46741 799.029
81.50382 788.744
81.54022 749.753
81.57662 718.473
81.61302 726.869
81.64942 730.149
81.68582 734.825
81.72222 750.000
81.75862 744.588
81.79502 730.605
81.83142 765.334
81.86782 808.953
81.90422 764.239
81.94062 738.333
81.97702 772.014
82.01342 812.389
82.04983 785.977
82.08623 741.142
82.12263 745.183
82.15903 750.076
82.19543 735.966
82.23183 745.487
82.26823 785.817
82.30463 754.985
82.34103 693.991
82.37743 724.776
82.41383 773.147
82.45023 742.753
82.48663 749.217
82.52303 785.696
82.55943 786.896
82.59584 785.245
82.63224 746.400
82.66864 758.299
82.70504 756.944
82.74144 700.418
82.77784 729.883
82.81424 752.691
82.85064 780.791
82.88704 754.347
82.92344 812.002
82.95984 833.174
82.99624 793.955
83.03264 778.740
83.06904 744.459
83.10545 723.302
83.14185 761.497
83.17825 783.210
83.21465 782.796
83.25105 786.190
83.28745 773.771
83.32385 769.245
83.36025 794.279
83.39665 814.630
83.43305 885.282
83.46945 868.712
83.50585 911.503
83.54225 1011.952
83.57865 1111.470
83.61505 1204.605
83.65146 1350.903
83.68786 1592.312
83.72426 1816.870
83.76066 2230.810
83.79706 2759.700
83.83346 3195.158
83.86986 3658.413
83.90626 4029.088
83.94266 4065.381
83.97906 4004.061
84.01546 3770.850
84.05186 3270.826
84.08826 2605.976
84.12466 2043.964
84.16106 1625.700
84.19747 1308.812
84.23387 1109.866
84.27027 962.726
84.30667 908.176
84.34307 849.970
84.37947 822.497
84.41587 828.598
84.45227 825.725
84.48867 797.084
84.52507 779.589
84.56147 811.458
84.59787 803.491
84.63427 789.426
84.67067 771.499
84.70707 748.940
84.74348 745.328
84.77988 747.703
84.81628 743.516
84.85268 783.425
84.88908 765.719
84.92548 741.453
84.96188 747.506
84.99828 740.498
85.03468 736.433
85.07108 760.513
85.10748 731.482
85.14388 691.466
85.18028 692.062
85.21668 725.428
85.25309 740.475
85.28949 734.687
85.32589 738.382
85.36229 739.515
85.39869 724.980
85.43509 723.690
85.47149 722.801
85.50789 737.313
85.54429 713.116
85.58069 664.633
85.61709 685.508
85.65349 707.727
85.68989 705.730
85.72629 729.904
85.76269 712.854
85.79910 696.169
85.83550 714.442
85.87190 710.879
85.90830 698.194
85.94470 674.984
85.98110 679.142
86.01750 700.120
86.05390 704.719
86.09030 693.086
86.12670 695.829
86.16310 708.867
86.19950 680.593
86.23590 663.253
86.27230 678.652
86.30870 695.522
86.34511 703.477
86.38151 725.002
86.41791 729.542
86.45431 658.952
86.49071 672.799
86.52711 684.189
86.56351 682.992
86.59991 684.056
86.63631 696.736
86.67271 736.718
86.70911 690.364
86.74551 704.799
86.78191 681.812
86.81831 675.869
86.85471 714.044
86.89112 716.621
86.92752 695.160
86.96392 659.617
87.00032 677.938
87.03672 717.706
87.07312 701.799
87.10952 683.486
87.14592 706.367
87.18232 693.995
87.21872 714.229
87.25512 687.083
87.29152 706.021
87.32792 738.010
87.36432 723.596
87.40073 720.698
87.43713 727.915
87.47353 679.641
87.50993 678.815
87.54633 726.350
87.58273 715.039
87.61913 675.457
87.65553 691.598
87.69193 660.479
87.72833 652.042
87.76473 654.883
87.80113 677.128
87.83753 677.216
87.87393 649.531
87.91033 662.185
87.94674 652.142
87.98314 636.947
88.01954 663.299
88.05594 684.398
88.09234 640.095
88.12874 594.158
88.16514 640.577
88.20154 666.976
88.23794 671.799
88.27434 654.672
88.31074 642.069
88.34714 648.890
88.38354 652.470
88.41994 663.528
88.45634 647.807
88.49275 659.936
88.52915 663.632
88.56555 644.933
88.60195 651.531
88.63835 666.036
88.67475 683.297
88.71115 689.921
88.74755 704.930
88.78395 700.310
88.82035 666.970
88.85675 669.457
88.89315 699.621
88.92955 688.054
88.96595 717.284
89.00235 720.013
89.03876 659.453
89.07516 629.991
89.11156 617.289
89.14796 654.853
89.18436 672.737
89.22076 650.978
89.25716 623.651
89.29356 634.860
89.32996 688.513
89.36636 678.581
89.40276 659.950
89.43916 631.988
89.47556 631.727
89.51196 674.196
89.54837 673.284
89.58477 646.815
89.62117 633.796
89.65757 645.528
89.69397 654.543
89.73037 635.955
89.76677 616.058
89.80317 637.826
89.83957 640.755
89.87597 646.715
89.91237 649.254
89.94877 632.082
89.98517 635.082
90.02157 678.617
90.05797 703.902
90.09438 711.050
90.13078 723.092
90.16718 755.664
90.20358 783.822
90.23998 774.312
90.27638 860.675
90.31278 898.540
90.34918 901.182
90.38558 920.002
90.42198 888.580
90.45838 850.930
90.49478 851.633
90.53118 799.900
90.56758 757.089
90.60398 782.234
90.64039 796.952
90.67679 788.141
90.71319 791.026
90.74959 730.401
90.78599 691.642
90.82239 716.064
90.85879 687.664
90.89519 638.216
90.93159 628.649
90.96799 614.352
91.00439 624.653
91.04079 660.634
91.07719 647.026
91.11359 652.264
91.14999 692.168
91.18640 673.455
91.22280 626.685
91.25920 615.605
91.29560 601.048
91.33200 614.090
91.36840 622.643
91.40480 632.046
91.44120 651.397
91.47760 647.357
91.51400 608.333
91.55040 625.870
91.58680 647.655
91.62320 635.327
91.65960 623.257
91.69601 632.052
91.73241 627.112
91.76881 640.994
91.80521 609.326
91.84161 598.323
91.87801 625.862
91.91441 600.097
91.95081 608.804
91.98721 605.750
92.02361 604.707
92.06001 616.547
92.09641 621.236
92.13281 625.870
92.16921 641.617
92.20561 630.961
92.24202 655.489
92.27842 682.439
92.31482 630.075
92.35122 611.652
92.38762 619.410
92.42402 638.182
92.46042 647.426
92.49682 626.350
92.53322 600.641
92.56962 635.483
92.60602 651.788
92.64242 620.131
92.67882 597.251
92.71522 608.058
92.75162 602.160
92.78803 631.140
92.82443 633.935
92.86083 626.742
92.89723 638.618
92.93363 618.437
92.97003 608.148
93.00643 633.468
93.04283 645.888
93.07923 632.275
93.11563 631.116
93.15203 630.698
93.18843 610.405
93.22483 630.036
93.26123 657.986
93.29763 647.291
93.33404 646.258
93.37044 623.411
93.40684 622.850
93.44324 645.937
93.47964 647.682
93.51604 618.624
93.55244 608.715
93.58884 625.363
93.62524 640.410
93.66164 641.832
93.69804 638.737
93.73444 631.474
93.77084 625.642
93.80724 634.463
93.84365 646.682
93.88005 642.740
93.91645 629.212
93.95285 624.456
93.98925 621.541
94.02565 610.293
94.06205 611.271
94.09845 640.736
94.13485 645.355
94.17125 648.542
94.20765 640.411
94.24405 619.587
94.28045 616.924
94.31685 624.406
94.35325 621.079
94.38966 621.865
94.42606 643.829
94.46246 660.764
94.49886 633.508
94.53526 630.540
94.57166 634.050
94.60806 617.863
94.64446 608.503
94.68086 630.955
94.71726 641.561
94.75366 624.023
94.79006 614.240
94.82646 637.625
94.86286 657.327
94.89926 638.174
94.93567 621.348
94.97207 618.892
95.00847 626.446
95.04487 651.446
95.08127 633.132
95.11767 622.297
95.15407 624.797
95.19047 613.703
95.22687 610.194
95.26327 622.418
95.29967 630.087
95.33607 634.570
95.37247 630.523
95.40887 605.091
95.44527 616.428
95.48168 622.909
95.51808 608.193
95.55448 614.728
95.59088 660.360
95.62728 672.546
95.66368 654.593
95.70008 653.403
95.73648 666.747
95.77288 646.381
95.80928 630.292
95.84568 619.369
95.88208 624.376
95.91848 640.237
95.95488 627.007
95.99129 615.893
96.02769 627.503
96.06409 632.502
96.10049 622.306
96.13689 640.674
96.17329 636.937
96.20969 621.762
96.24609 610.471
96.28249 607.317
96.31889 626.028
96.35529 612.621
96.39169 604.215
96.42809 625.979
96.46449 636.190
96.50089 610.247
96.53730 603.744
96.57370 631.104
96.61010 645.288
96.64650 616.765
96.68290 607.162
96.71930 619.967
96.75570 627.538
96.79210 622.486
96.82850 627.036
96.86490 645.973
96.90130 641.259
96.93770 622.327
96.97410 620.251
97.01050 625.355
97.04690 623.486
97.08331 601.675
97.11971 590.973
97.15611 615.930
97.19251 635.256
97.22891 670.503
97.26531 661.550
97.30171 624.012
97.33811 647.406
97.37451 659.973
97.41091 618.089
97.44731 608.288
97.48371 652.973
97.52011 637.680
97.55651 621.550
97.59291 623.628
97.62932 630.000
97.66572 630.000
