# Supplementary material for: Bioavailable phosphite in the surface ocean during the Great Oxidation Event
Source: Nat Commun. 2025 May 24;16:4825. doi: 10.1038/s41467-025-59963-0 (PMC12102248; doi:10.1038/s41467-025-59963-0)
Supplement: Supplementary file 6 — Supplementary Data 4 [file 41467_2025_59963_MOESM6_ESM.zip › XRD data Experimental precipitate/P(III) adosption 4 uM in Seawater-Si at pH 7.xy]

6.51842 2293.000
6.55482 2186.799
6.59122 2229.507
6.62762 2169.704
6.66402 2187.439
6.70042 2180.352
6.73682 2115.777
6.77322 2178.954
6.80962 2254.459
6.84603 2182.561
6.88243 2176.100
6.91883 2173.463
6.95523 2123.236
6.99163 2156.480
7.02803 2090.554
7.06443 2049.789
7.10083 2148.608
7.13723 2174.114
7.17363 2025.059
7.21003 2063.791
7.24643 2022.404
7.28283 1948.792
7.31923 1951.151
7.35563 1932.344
7.39204 1979.235
7.42844 1993.263
7.46484 2016.721
7.50124 1943.791
7.53764 1980.192
7.57404 1932.178
7.61044 1906.240
7.64684 1976.757
7.68324 1921.561
7.71964 1915.510
7.75604 1917.087
7.79244 1945.571
7.82884 1890.100
7.86524 1905.197
7.90165 1895.164
7.93805 1855.324
7.97445 1852.025
8.01085 1843.371
8.04725 1838.152
8.08365 1830.995
8.12005 1787.161
8.15645 1819.061
8.19285 1820.336
8.22925 1777.664
8.26565 1768.070
8.30205 1767.742
8.33845 1787.465
8.37485 1769.201
8.41125 1804.036
8.44766 1745.412
8.48406 1722.390
8.52046 1728.754
8.55686 1680.489
8.59326 1685.977
8.62966 1651.514
8.66606 1691.656
8.70246 1613.454
8.73886 1642.813
8.77526 1645.266
8.81166 1624.881
8.84806 1646.735
8.88446 1586.439
8.92086 1657.902
8.95726 1602.840
8.99367 1606.105
9.03007 1641.929
9.06647 1539.063
9.10287 1592.219
9.13927 1533.099
9.17567 1542.801
9.21207 1564.534
9.24847 1531.635
9.28487 1515.761
9.32127 1496.147
9.35767 1524.884
9.39407 1490.382
9.43047 1489.680
9.46687 1527.809
9.50327 1517.416
9.53968 1524.991
9.57608 1463.097
9.61248 1446.765
9.64888 1489.007
9.68528 1461.811
9.72168 1468.678
9.75808 1461.282
9.79448 1485.712
9.83088 1446.547
9.86728 1445.558
9.90368 1422.072
9.94008 1434.406
9.97648 1417.802
10.01288 1418.115
10.04929 1444.499
10.08569 1398.306
10.12209 1407.012
10.15849 1462.050
10.19489 1416.697
10.23129 1414.886
10.26769 1398.526
10.30409 1360.703
10.34049 1383.887
10.37689 1413.102
10.41329 1348.789
10.44969 1382.723
10.48609 1407.794
10.52249 1392.462
10.55889 1404.416
10.59530 1333.494
10.63170 1338.413
10.66810 1339.335
10.70450 1362.010
10.74090 1365.620
10.77730 1321.245
10.81370 1320.322
10.85010 1318.339
10.88650 1294.928
10.92290 1330.719
10.95930 1339.953
10.99570 1357.382
11.03210 1329.867
11.06850 1324.417
11.10490 1307.976
11.14131 1323.738
11.17771 1343.869
11.21411 1323.885
11.25051 1290.577
11.28691 1297.813
11.32331 1273.137
11.35971 1296.127
11.39611 1235.017
11.43251 1268.099
11.46891 1268.659
11.50531 1253.850
11.54171 1198.586
11.57811 1264.069
11.61451 1258.138
11.65091 1269.275
11.68732 1299.857
11.72372 1230.990
11.76012 1198.725
11.79652 1244.572
11.83292 1243.798
11.86932 1246.688
11.90572 1177.453
11.94212 1228.576
11.97852 1253.933
12.01492 1297.851
12.05132 1235.759
12.08772 1293.978
12.12412 1272.805
12.16052 1260.179
12.19693 1232.456
12.23333 1297.330
12.26973 1258.492
12.30613 1258.341
12.34253 1263.935
12.37893 1209.576
12.41533 1182.560
12.45173 1186.132
12.48813 1182.090
12.52453 1190.961
12.56093 1233.772
12.59733 1245.247
12.63373 1236.393
12.67013 1216.212
12.70653 1232.012
12.74294 1188.694
12.77934 1204.876
12.81574 1261.871
12.85214 1239.082
12.88854 1208.061
12.92494 1216.249
12.96134 1194.669
12.99774 1210.921
13.03414 1186.753
13.07054 1202.791
13.10694 1209.857
13.14334 1240.976
13.17974 1147.208
13.21614 1196.201
13.25254 1159.413
13.28895 1249.346
13.32535 1221.666
13.36175 1192.523
13.39815 1177.065
13.43455 1148.366
13.47095 1192.996
13.50735 1233.409
13.54375 1194.979
13.58015 1204.376
13.61655 1225.608
13.65295 1200.123
13.68935 1194.467
13.72575 1169.070
13.76215 1190.977
13.79855 1170.495
13.83496 1163.679
13.87136 1178.539
13.90776 1189.233
13.94416 1187.025
13.98056 1185.398
14.01696 1138.667
14.05336 1195.740
14.08976 1167.371
14.12616 1201.148
14.16256 1198.838
14.19896 1171.098
14.23536 1145.481
14.27176 1183.586
14.30816 1186.008
14.34457 1166.380
14.38097 1189.824
14.41737 1182.293
14.45377 1206.584
14.49017 1153.039
14.52657 1215.130
14.56297 1199.561
14.59937 1198.913
14.63577 1157.399
14.67217 1189.018
14.70857 1143.508
14.74497 1147.923
14.78137 1157.734
14.81777 1163.003
14.85417 1204.106
14.89058 1183.526
14.92698 1220.342
14.96338 1158.407
14.99978 1188.217
15.03618 1211.307
15.07258 1244.251
15.10898 1173.700
15.14538 1180.491
15.18178 1200.550
15.21818 1180.053
15.25458 1156.217
15.29098 1163.831
15.32738 1225.313
15.36378 1207.667
15.40018 1197.860
15.43659 1205.453
15.47299 1091.290
15.50939 1159.291
15.54579 1192.516
15.58219 1155.095
15.61859 1141.419
15.65499 1215.857
15.69139 1224.061
15.72779 1160.210
15.76419 1219.552
15.80059 1245.111
15.83699 1183.951
15.87339 1162.193
15.90979 1184.456
15.94619 1153.658
15.98260 1147.536
16.01900 1158.289
16.05540 1181.218
16.09180 1185.006
16.12820 1184.541
16.16460 1180.250
16.20100 1211.887
16.23740 1191.153
16.27380 1177.364
16.31020 1166.018
16.34660 1187.899
16.38300 1235.757
16.41940 1187.959
16.45580 1174.208
16.49221 1203.618
16.52861 1226.535
16.56501 1189.389
16.60141 1201.291
16.63781 1238.513
16.67421 1207.322
16.71061 1182.769
16.74701 1207.543
16.78341 1198.351
16.81981 1200.986
16.85621 1245.534
16.89261 1265.235
16.92901 1234.870
16.96541 1164.128
17.00181 1193.054
17.03822 1236.612
17.07462 1231.683
17.11102 1290.818
17.14742 1246.386
17.18382 1187.195
17.22022 1245.193
17.25662 1225.256
17.29302 1255.615
17.32942 1251.783
17.36582 1258.112
17.40222 1271.041
17.43862 1258.682
17.47502 1240.989
17.51142 1275.395
17.54782 1238.739
17.58423 1244.828
17.62063 1262.346
17.65703 1248.758
17.69343 1262.025
17.72983 1297.625
17.76623 1298.587
17.80263 1292.182
17.83903 1276.804
17.87543 1272.806
17.91183 1261.697
17.94823 1310.326
17.98463 1324.528
18.02103 1281.061
18.05743 1293.632
18.09383 1360.831
18.13024 1317.295
18.16664 1278.727
18.20304 1322.823
18.23944 1307.982
18.27584 1291.227
18.31224 1312.726
18.34864 1305.015
18.38504 1260.182
18.42144 1265.246
18.45784 1258.052
18.49424 1304.410
18.53064 1304.959
18.56704 1377.501
18.60344 1384.686
18.63984 1362.365
18.67625 1321.446
18.71265 1347.068
18.74905 1358.069
18.78545 1382.099
18.82185 1334.799
18.85825 1319.957
18.89465 1304.186
18.93105 1293.661
18.96745 1377.080
19.00385 1302.431
19.04025 1396.529
19.07665 1370.181
19.11305 1372.564
19.14945 1438.998
19.18586 1374.640
19.22226 1355.318
19.25866 1406.295
19.29506 1432.651
19.33146 1341.613
19.36786 1369.556
19.40426 1382.794
19.44066 1407.928
19.47706 1408.022
19.51346 1434.853
19.54986 1367.990
19.58626 1411.864
19.62266 1445.972
19.65906 1411.505
19.69546 1433.200
19.73187 1438.776
19.76827 1423.199
19.80467 1425.728
19.84107 1396.694
19.87747 1429.271
19.91387 1457.590
19.95027 1452.390
19.98667 1494.891
20.02307 1438.005
20.05947 1445.647
20.09587 1504.931
20.13227 1494.962
20.16867 1508.189
20.20507 1417.294
20.24147 1350.300
20.27788 1474.235
20.31428 1548.547
20.35068 1480.833
20.38708 1497.921
20.42348 1530.846
20.45988 1468.948
20.49628 1413.881
20.53268 1499.347
20.56908 1544.770
20.60548 1542.548
20.64188 1470.230
20.67828 1454.454
20.71468 1561.151
20.75108 1592.939
20.78748 1572.626
20.82389 1587.597
20.86029 1503.469
20.89669 1476.790
20.93309 1472.966
20.96949 1524.081
21.00589 1563.661
21.04229 1529.688
21.07869 1486.546
21.11509 1560.460
21.15149 1569.641
21.18789 1517.799
21.22429 1508.282
21.26069 1562.673
21.29709 1511.439
21.33350 1537.416
21.36990 1519.942
21.40630 1557.663
21.44270 1524.508
21.47910 1527.135
21.51550 1575.975
21.55190 1574.454
21.58830 1563.755
21.62470 1514.405
21.66110 1535.573
21.69750 1507.516
21.73390 1598.995
21.77030 1602.328
21.80670 1588.518
21.84310 1561.479
21.87951 1535.662
21.91591 1548.243
21.95231 1614.126
21.98871 1620.174
22.02511 1604.323
22.06151 1569.104
22.09791 1565.533
22.13431 1595.981
22.17071 1564.210
22.20711 1582.522
22.24351 1638.262
22.27991 1623.747
22.31631 1645.461
22.35271 1652.619
22.38911 1578.248
22.42552 1584.292
22.46192 1611.720
22.49832 1639.870
22.53472 1599.228
22.57112 1568.319
22.60752 1586.886
22.64392 1570.412
22.68032 1603.713
22.71672 1621.703
22.75312 1614.614
22.78952 1610.239
22.82592 1669.952
22.86232 1610.069
22.89872 1599.573
22.93512 1600.396
22.97153 1637.766
23.00793 1652.806
23.04433 1607.449
23.08073 1687.670
23.11713 1671.483
23.15353 1621.321
23.18993 1641.420
23.22633 1675.378
23.26273 1654.286
23.29913 1646.339
23.33553 1639.588
23.37193 1683.610
23.40833 1558.775
23.44473 1545.038
23.48114 1621.711
23.51754 1657.384
23.55394 1636.186
23.59034 1657.206
23.62674 1656.177
23.66314 1645.777
23.69954 1674.894
23.73594 1669.009
23.77234 1649.713
23.80874 1590.477
23.84514 1644.707
23.88154 1624.752
23.91794 1670.525
23.95434 1642.650
23.99074 1666.552
24.02715 1628.913
24.06355 1688.130
24.09995 1676.320
24.13635 1651.966
24.17275 1667.773
24.20915 1661.189
24.24555 1661.179
24.28195 1609.172
24.31835 1617.435
24.35475 1666.116
24.39115 1748.460
24.42755 1650.368
24.46395 1705.488
24.50035 1695.703
24.53675 1632.675
24.57316 1659.439
24.60956 1660.640
24.64596 1671.967
24.68236 1678.952
24.71876 1670.792
24.75516 1671.291
24.79156 1673.845
24.82796 1697.662
24.86436 1755.783
24.90076 1713.081
24.93716 1689.316
24.97356 1727.503
25.00996 1675.599
25.04636 1659.921
25.08276 1664.796
25.11917 1657.096
25.15557 1654.065
25.19197 1678.487
25.22837 1634.302
25.26477 1681.019
25.30117 1640.996
25.33757 1638.755
25.37397 1694.151
25.41037 1742.329
25.44677 1624.956
25.48317 1624.318
25.51957 1641.182
25.55597 1646.195
25.59237 1656.122
25.62878 1657.877
25.66518 1666.084
25.70158 1644.690
25.73798 1612.876
25.77438 1683.116
25.81078 1680.373
25.84718 1661.148
25.88358 1619.747
25.91998 1674.959
25.95638 1703.186
25.99278 1681.164
26.02918 1637.555
26.06558 1659.897
26.10198 1611.231
26.13838 1626.254
26.17479 1621.491
26.21119 1644.098
26.24759 1627.047
26.28399 1640.192
26.32039 1624.750
26.35679 1672.767
26.39319 1622.864
26.42959 1664.256
26.46599 1715.674
26.50239 1658.986
26.53879 1661.930
26.57519 1715.160
26.61159 1687.749
26.64799 1688.840
26.68439 1744.794
26.72080 1703.397
26.75720 1725.821
26.79360 1749.578
26.83000 1805.570
26.86640 1822.768
26.90280 1824.235
26.93920 1822.393
26.97560 1951.148
27.01200 1994.298
27.04840 1983.994
27.08480 2091.122
27.12120 2137.134
27.15760 2224.167
27.19400 2342.174
27.23040 2433.472
27.26681 2738.034
27.30321 3024.824
27.33961 3539.028
27.37601 4062.147
27.41241 3729.648
27.44881 2636.546
27.48521 1953.334
27.52161 1712.953
27.55801 1699.566
27.59441 1663.746
27.63081 1672.577
27.66721 1682.352
27.70361 1599.995
27.74001 1684.753
27.77642 1587.371
27.81282 1617.350
27.84922 1637.015
27.88562 1624.169
27.92202 1586.741
27.95842 1611.048
27.99482 1649.150
28.03122 1614.278
28.06762 1621.860
28.10402 1601.038
28.14042 1633.267
28.17682 1650.871
28.21322 1628.486
28.24962 1626.765
28.28602 1607.592
28.32243 1579.463
28.35883 1629.851
28.39523 1608.472
28.43163 1643.210
28.46803 1617.984
28.50443 1564.218
28.54083 1629.072
28.57723 1630.827
28.61363 1579.206
28.65003 1659.739
28.68643 1607.312
28.72283 1573.080
28.75923 1596.440
28.79563 1635.516
28.83203 1598.322
28.86844 1628.444
28.90484 1668.350
28.94124 1617.507
28.97764 1537.237
29.01404 1587.232
29.05044 1606.322
29.08684 1573.936
29.12324 1641.344
29.15964 1629.571
29.19604 1582.514
29.23244 1612.973
29.26884 1652.018
29.30524 1642.235
29.34164 1633.250
29.37804 1663.902
29.41445 1626.034
29.45085 1627.988
29.48725 1701.854
29.52365 1703.654
29.56005 1656.938
29.59645 1683.125
29.63285 1666.462
29.66925 1655.539
29.70565 1554.873
29.74205 1580.188
29.77845 1595.838
29.81485 1658.289
29.85125 1613.770
29.88765 1598.791
29.92406 1605.563
29.96046 1559.542
29.99686 1583.547
30.03326 1640.171
30.06966 1617.182
30.10606 1590.798
30.14246 1568.211
30.17886 1571.608
30.21526 1569.663
30.25166 1582.760
30.28806 1546.638
30.32446 1597.542
30.36086 1614.984
30.39726 1587.090
30.43366 1611.748
30.47007 1592.682
30.50647 1606.725
30.54287 1679.258
30.57927 1718.705
30.61567 1713.382
30.65207 1707.156
30.68847 1763.293
30.72487 1773.211
30.76127 1772.558
30.79767 1807.445
30.83407 1841.871
30.87047 1925.933
30.90687 1967.718
30.94327 2047.479
30.97967 2139.684
31.01608 2208.308
31.05248 2322.546
31.08888 2474.020
31.12528 2633.653
31.16168 2818.368
31.19808 3039.535
31.23448 3321.312
31.27088 3558.108
31.30728 3828.293
31.34368 4256.754
31.38008 4842.371
31.41648 5511.357
31.45288 6365.787
31.48928 7202.321
31.52568 8536.257
31.56209 10203.401
31.59849 12723.807
31.63489 16420.749
31.67129 22478.175
31.70769 28638.103
31.74409 27247.933
31.78049 16916.885
31.81689 7086.263
31.85329 3151.345
31.88969 2179.182
31.92609 1932.869
31.96249 1793.227
31.99889 1763.195
32.03529 1680.967
32.07170 1576.467
32.10810 1556.676
32.14450 1544.730
32.18090 1546.942
32.21730 1581.191
32.25370 1521.095
32.29010 1487.832
32.32650 1491.871
32.36290 1482.132
32.39930 1541.281
32.43570 1489.091
32.47210 1476.456
32.50850 1476.708
32.54490 1486.826
32.58130 1556.387
32.61771 1559.106
32.65411 1530.406
32.69051 1476.732
32.72691 1498.355
32.76331 1490.187
32.79971 1496.410
32.83611 1551.020
32.87251 1498.197
32.90891 1469.367
32.94531 1500.621
32.98171 1521.926
33.01811 1460.647
33.05451 1473.756
33.09091 1496.651
33.12731 1523.323
33.16372 1536.320
33.20012 1492.286
33.23652 1514.271
33.27292 1484.454
33.30932 1461.704
33.34572 1500.601
33.38212 1441.218
33.41852 1466.991
33.45492 1491.208
33.49132 1448.429
33.52772 1451.375
33.56412 1445.313
33.60052 1435.316
33.63692 1482.749
33.67332 1443.984
33.70973 1445.319
33.74613 1460.043
33.78253 1469.664
33.81893 1470.896
33.85533 1490.821
33.89173 1567.124
33.92813 1564.671
33.96453 1534.842
34.00093 1477.821
34.03733 1453.159
34.07373 1489.801
34.11013 1617.649
34.14653 1561.215
34.18293 1462.027
34.21934 1472.053
34.25574 1511.437
34.29214 1518.400
34.32854 1563.425
34.36494 1567.488
34.40134 1561.698
34.43774 1550.844
34.47414 1572.767
34.51054 1513.623
34.54694 1500.635
34.58334 1485.741
34.61974 1506.969
34.65614 1543.771
34.69254 1530.135
34.72894 1581.878
34.76535 1596.473
34.80175 1491.693
34.83815 1522.925
34.87455 1524.721
34.91095 1475.841
34.94735 1477.812
34.98375 1511.865
35.02015 1486.816
35.05655 1508.851
35.09295 1510.417
35.12935 1550.230
35.16575 1491.104
35.20215 1496.100
35.23855 1502.820
35.27495 1436.279
35.31136 1490.056
35.34776 1497.015
35.38416 1513.718
35.42056 1527.153
35.45696 1508.261
35.49336 1456.653
35.52976 1482.418
35.56616 1476.611
35.60256 1477.308
35.63896 1478.045
35.67536 1470.857
35.71176 1445.193
35.74816 1426.427
35.78456 1500.322
35.82096 1431.310
35.85737 1436.377
35.89377 1471.949
35.93017 1440.964
35.96657 1418.781
36.00297 1451.117
36.03937 1466.588
36.07577 1447.082
36.11217 1412.766
36.14857 1432.615
36.18497 1479.572
36.22137 1412.335
36.25777 1393.144
36.29417 1351.804
36.33057 1404.619
36.36698 1430.084
36.40338 1426.431
36.43978 1419.555
36.47618 1390.597
36.51258 1365.826
36.54898 1393.495
36.58538 1388.319
36.62178 1430.760
36.65818 1383.586
36.69458 1348.190
36.73098 1364.308
36.76738 1394.222
36.80378 1370.762
36.84018 1376.750
36.87658 1344.874
36.91299 1348.698
36.94939 1350.902
36.98579 1368.845
37.02219 1333.222
37.05859 1301.215
37.09499 1365.532
37.13139 1298.610
37.16779 1308.445
37.20419 1331.903
37.24059 1328.862
37.27699 1320.992
37.31339 1357.978
37.34979 1372.150
37.38619 1313.275
37.42259 1327.496
37.45900 1330.606
37.49540 1324.079
37.53180 1317.677
37.56820 1312.265
37.60460 1305.082
37.64100 1345.876
37.67740 1309.635
37.71380 1337.585
37.75020 1335.645
37.78660 1283.202
37.82300 1315.781
37.85940 1323.306
37.89580 1297.603
37.93220 1262.856
37.96860 1284.301
38.00501 1267.084
38.04141 1214.959
38.07781 1219.104
38.11421 1271.500
38.15061 1230.438
38.18701 1251.322
38.22341 1277.594
38.25981 1255.710
38.29621 1205.431
38.33261 1251.992
38.36901 1242.229
38.40541 1252.755
38.44181 1238.224
38.47821 1220.156
38.51461 1256.085
38.55102 1315.646
38.58742 1312.626
38.62382 1244.875
38.66022 1235.171
38.69662 1285.891
38.73302 1230.422
38.76942 1219.130
38.80582 1280.923
38.84222 1286.876
38.87862 1244.031
38.91502 1240.304
38.95142 1178.835
38.98782 1211.088
39.02422 1239.068
39.06063 1196.445
39.09703 1214.015
39.13343 1205.461
39.16983 1223.409
39.20623 1193.005
39.24263 1232.960
39.27903 1154.776
39.31543 1194.625
39.35183 1205.112
39.38823 1180.826
39.42463 1227.562
39.46103 1210.609
39.49743 1224.870
39.53383 1225.877
39.57023 1207.906
39.60664 1206.535
39.64304 1211.676
39.67944 1189.027
39.71584 1181.060
39.75224 1134.985
39.78864 1129.466
39.82504 1197.773
39.86144 1139.530
39.89784 1145.903
39.93424 1164.518
39.97064 1211.073
40.00704 1162.537
40.04344 1139.050
40.07984 1144.209
40.11624 1110.327
40.15265 1107.149
40.18905 1121.358
40.22545 1065.889
40.26185 1114.876
40.29825 1111.020
40.33465 1145.264
40.37105 1179.535
40.40745 1171.227
40.44385 1137.710
40.48025 1133.439
40.51665 1128.863
40.55305 1144.006
40.58945 1125.189
40.62585 1109.016
40.66225 1110.963
40.69866 1082.299
40.73506 1071.537
40.77146 1127.383
40.80786 1136.981
40.84426 1143.330
40.88066 1101.475
40.91706 1159.537
40.95346 1174.081
40.98986 1120.079
41.02626 1108.769
41.06266 1168.405
41.09906 1118.365
41.13546 1122.025
41.17186 1135.982
41.20827 1075.370
41.24467 1113.328
41.28107 1102.693
41.31747 1111.059
41.35387 1117.913
41.39027 1094.650
41.42667 1121.446
41.46307 1143.110
41.49947 1126.101
41.53587 1136.384
41.57227 1094.646
41.60867 1084.937
41.64507 1110.080
41.68147 1114.946
41.71787 1110.489
41.75428 1040.604
41.79068 1069.910
41.82708 1112.752
41.86348 1108.158
41.89988 1094.257
41.93628 1064.341
41.97268 1100.495
42.00908 1121.606
42.04548 1096.244
42.08188 1098.084
42.11828 1099.394
42.15468 1097.375
42.19108 1097.752
42.22748 1110.341
42.26388 1045.334
42.30029 1056.655
42.33669 1026.797
42.37309 1074.994
42.40949 1090.795
42.44589 1033.582
42.48229 1050.710
42.51869 1066.626
42.55509 1089.309
42.59149 1043.322
42.62789 1049.113
42.66429 1062.221
42.70069 1053.272
42.73709 1066.182
42.77349 1087.114
42.80989 1064.425
42.84630 1090.610
42.88270 1043.007
42.91910 1078.861
42.95550 1053.684
42.99190 1017.541
43.02830 1041.095
43.06470 1080.274
43.10110 1036.223
43.13750 1033.154
43.17390 1036.209
43.21030 1001.298
43.24670 1031.545
43.28310 1037.842
43.31950 1076.512
43.35591 1022.467
43.39231 1056.771
43.42871 1099.547
43.46511 1114.151
43.50151 1044.902
43.53791 1016.243
43.57431 1032.390
43.61071 1040.810
43.64711 1016.256
43.68351 1035.152
43.71991 1080.673
43.75631 992.142
43.79271 1005.446
43.82911 973.607
43.86551 981.054
43.90192 1020.320
43.93832 1027.398
43.97472 1000.635
44.01112 1021.034
44.04752 1026.805
44.08392 985.873
44.12032 1055.296
44.15672 1023.833
44.19312 1018.892
44.22952 1006.984
44.26592 1005.912
44.30232 1050.249
44.33872 1088.800
44.37512 1044.343
44.41152 1018.432
44.44793 1069.812
44.48433 1105.116
44.52073 1083.479
44.55713 1098.044
44.59353 1125.415
44.62993 1122.942
44.66633 1118.826
44.70273 1179.272
44.73913 1259.835
44.77553 1281.154
44.81193 1337.883
44.84833 1409.059
44.88473 1452.125
44.92113 1521.390
44.95753 1698.346
44.99394 1843.987
45.03034 2018.761
45.06674 2239.752
45.10314 2557.075
45.13954 2869.720
45.17594 3358.496
45.21234 3971.158
45.24874 4773.169
45.28514 5901.260
45.32154 7418.270
45.35794 9621.340
45.39434 13123.444
45.43074 16524.391
45.46714 17590.827
45.50355 15172.509
45.53995 9916.397
45.57635 4931.340
45.61275 2553.030
45.64915 1679.969
45.68555 1405.587
45.72195 1264.729
45.75835 1199.809
45.79475 1101.377
45.83115 1083.941
45.86755 1076.737
45.90395 1050.190
45.94035 972.682
45.97675 966.430
46.01315 946.679
46.04956 938.177
46.08596 955.495
46.12236 979.875
46.15876 976.583
46.19516 947.961
46.23156 946.884
46.26796 951.788
46.30436 975.829
46.34076 1014.922
46.37716 933.504
46.41356 925.400
46.44996 974.194
46.48636 944.695
46.52276 960.179
46.55916 906.407
46.59557 972.000
46.63197 897.198
46.66837 923.077
46.70477 881.529
46.74117 937.415
46.77757 922.425
46.81397 940.556
46.85037 926.974
46.88677 880.928
46.92317 878.009
46.95957 924.881
46.99597 956.048
47.03237 939.174
47.06877 921.930
47.10517 891.268
47.14158 888.044
47.17798 946.718
47.21438 928.957
47.25078 930.706
47.28718 945.080
47.32358 961.249
47.35998 911.861
47.39638 932.136
47.43278 916.339
47.46918 957.020
47.50558 886.440
47.54198 865.747
47.57838 901.941
47.61478 940.505
47.65119 906.379
47.68759 906.424
47.72399 882.600
47.76039 898.996
47.79679 921.851
47.83319 887.736
47.86959 895.543
47.90599 935.363
47.94239 907.185
47.97879 855.353
48.01519 902.894
48.05159 900.091
48.08799 877.366
48.12439 881.474
48.16079 909.415
48.19720 859.914
48.23360 857.887
48.27000 838.329
48.30640 887.029
48.34280 941.092
48.37920 856.480
48.41560 898.254
48.45200 851.682
48.48840 850.231
48.52480 878.532
48.56120 923.103
48.59760 917.473
48.63400 902.437
48.67040 863.007
48.70680 911.258
48.74321 878.040
48.77961 834.616
48.81601 848.994
48.85241 861.573
48.88881 844.146
48.92521 867.504
48.96161 832.225
48.99801 867.026
49.03441 879.194
49.07081 825.491
49.10721 845.956
49.14361 828.369
49.18001 820.164
49.21641 885.506
49.25281 854.697
49.28922 857.144
49.32562 863.211
49.36202 819.788
49.39842 826.021
49.43482 819.985
49.47122 883.181
49.50762 876.954
49.54402 863.890
49.58042 833.577
49.61682 862.372
49.65322 862.014
49.68962 845.004
49.72602 875.287
49.76242 841.266
49.79883 838.811
49.83523 886.333
49.87163 889.865
49.90803 881.940
49.94443 855.226
49.98083 843.480
50.01723 861.468
50.05363 873.793
50.09003 851.764
50.12643 866.786
50.16283 849.416
50.19923 837.595
50.23563 878.674
50.27203 858.007
50.30843 799.179
50.34484 853.349
50.38124 833.400
50.41764 833.331
50.45404 797.944
50.49044 839.385
50.52684 828.013
50.56324 862.424
50.59964 836.816
50.63604 817.765
50.67244 834.739
50.70884 870.791
50.74524 874.670
50.78164 845.717
50.81804 849.851
50.85444 844.908
50.89085 857.309
50.92725 859.494
50.96365 824.372
51.00005 826.358
51.03645 833.887
51.07285 823.976
51.10925 853.043
51.14565 843.828
51.18205 834.300
51.21845 839.595
51.25485 877.065
51.29125 875.607
51.32765 837.562
51.36405 867.832
51.40045 816.253
51.43686 802.300
51.47326 863.524
51.50966 835.972
51.54606 844.755
51.58246 814.944
51.61886 867.327
51.65526 848.422
51.69166 825.809
51.72806 853.203
51.76446 837.123
51.80086 826.694
51.83726 876.615
51.87366 797.798
51.91006 818.292
51.94647 870.984
51.98287 892.707
52.01927 813.175
52.05567 837.629
52.09207 835.216
52.12847 836.161
52.16487 853.424
52.20127 808.706
52.23767 829.786
52.27407 848.239
52.31047 831.977
52.34687 801.418
52.38327 837.137
52.41967 871.306
52.45607 844.500
52.49248 827.065
52.52888 817.334
52.56528 824.856
52.60168 860.654
52.63808 874.121
52.67448 827.709
52.71088 839.593
52.74728 848.359
52.78368 835.076
52.82008 794.587
52.85648 837.704
52.89288 849.409
52.92928 858.836
52.96568 846.989
53.00208 858.963
53.03849 858.899
53.07489 854.726
53.11129 841.346
53.14769 875.786
53.18409 871.232
53.22049 864.036
53.25689 816.390
53.29329 864.322
53.32969 882.382
53.36609 865.996
53.40249 882.133
53.43889 886.551
53.47529 913.924
53.51169 909.765
53.54809 903.605
53.58450 938.431
53.62090 959.808
53.65730 987.590
53.69370 1036.755
53.73010 1101.211
53.76650 1155.307
53.80290 1272.170
53.83930 1366.256
53.87570 1439.795
53.91210 1350.161
53.94850 1248.361
53.98490 1059.832
54.02130 945.735
54.05770 929.684
54.09411 875.456
54.13051 840.665
54.16691 828.738
54.20331 817.967
54.23971 826.813
54.27611 832.264
54.31251 813.818
54.34891 842.117
54.38531 892.920
54.42171 881.416
54.45811 842.911
54.49451 874.569
54.53091 887.686
54.56731 818.240
54.60371 850.012
54.64012 879.162
54.67652 851.530
54.71292 891.392
54.74932 877.865
54.78572 888.134
54.82212 853.011
54.85852 819.492
54.89492 854.350
54.93132 838.644
54.96772 810.920
55.00412 829.329
55.04052 868.779
55.07692 830.786
55.11332 851.057
55.14972 845.668
55.18613 856.891
55.22253 844.307
55.25893 852.400
55.29533 848.749
55.33173 889.785
55.36813 873.356
55.40453 862.059
55.44093 839.931
55.47733 850.043
55.51373 881.379
55.55013 838.954
55.58653 861.605
55.62293 937.004
55.65933 876.778
55.69573 904.702
55.73214 911.482
55.76854 905.273
55.80494 947.229
55.84134 925.317
55.87774 963.154
55.91414 968.140
55.95054 980.961
55.98694 1039.564
56.02334 1132.862
56.05974 1112.963
56.09614 1225.295
56.13254 1339.928
56.16894 1458.922
56.20534 1647.325
56.24175 1825.548
56.27815 2098.399
56.31455 2479.712
56.35095 3199.507
56.38735 4063.042
56.42375 5084.138
56.46015 5711.979
56.49655 5689.039
56.53295 5054.370
56.56935 3750.344
56.60575 2522.845
56.64215 1685.155
56.67855 1302.007
56.71495 1134.759
56.75135 1018.740
56.78776 992.798
56.82416 907.549
56.86056 910.875
56.89696 927.051
56.93336 930.262
56.96976 937.878
57.00616 922.560
57.04256 895.716
57.07896 920.908
57.11536 933.615
57.15176 903.081
57.18816 908.314
57.22456 879.271
57.26096 854.390
57.29736 933.634
57.33377 979.510
57.37017 936.913
57.40657 859.513
57.44297 884.533
57.47937 869.809
57.51577 923.466
57.55217 973.616
57.58857 954.428
57.62497 942.998
57.66137 940.010
57.69777 917.479
57.73417 893.906
57.77057 945.725
57.80697 961.067
57.84337 941.109
57.87978 922.085
57.91618 954.407
57.95258 971.270
57.98898 928.901
58.02538 931.980
58.06178 937.161
58.09818 958.375
58.13458 1003.723
58.17098 956.722
58.20738 953.463
58.24378 960.797
58.28018 955.975
58.31658 1013.290
58.35298 995.377
58.38938 998.770
58.42579 1050.488
58.46219 1003.349
58.49859 976.746
58.53499 994.697
58.57139 964.282
58.60779 984.498
58.64419 1050.598
58.68059 1046.251
58.71699 1029.541
58.75339 997.680
58.78979 1012.732
58.82619 1027.627
58.86259 1004.255
58.89899 1012.680
58.93540 988.992
58.97180 969.790
59.00820 1008.385
59.04460 1028.236
59.08100 980.844
59.11740 992.925
59.15380 1043.096
59.19020 998.949
59.22660 1018.987
59.26300 1059.305
59.29940 1003.664
59.33580 1012.560
59.37220 1032.524
59.40860 1019.889
59.44500 1022.090
59.48141 989.913
59.51781 1022.329
59.55421 1081.197
59.59061 1027.819
59.62701 989.792
59.66341 1021.118
59.69981 1036.179
59.73621 1006.669
59.77261 997.417
59.80901 1063.459
59.84541 1023.707
59.88181 1014.929
59.91821 1063.287
59.95461 1009.208
59.99101 1043.319
60.02742 1058.676
60.06382 1011.748
60.10022 1016.130
60.13662 993.287
60.17302 996.100
60.20942 990.249
60.24582 976.736
60.28222 981.435
60.31862 1051.220
60.35502 1039.065
60.39142 1035.316
60.42782 1020.725
60.46422 983.585
60.50062 962.415
60.53702 960.691
60.57343 962.963
60.60983 949.231
60.64623 951.549
60.68263 920.441
60.71903 949.866
60.75543 978.166
60.79183 951.512
60.82823 936.837
60.86463 951.014
60.90103 960.766
60.93743 1011.667
60.97383 938.526
61.01023 921.454
61.04663 944.740
61.08304 944.207
61.11944 979.283
61.15584 929.605
61.19224 921.747
61.22864 920.057
61.26504 954.109
61.30144 930.364
61.33784 959.352
61.37424 968.640
61.41064 902.903
61.44704 961.706
61.48344 953.211
61.51984 938.107
61.55624 940.925
61.59264 870.646
61.62905 859.048
61.66545 917.618
61.70185 917.965
61.73825 900.053
61.77465 882.403
61.81105 871.165
61.84745 893.500
61.88385 891.487
61.92025 896.365
61.95665 886.888
61.99305 847.907
62.02945 865.803
62.06585 859.085
62.10225 857.948
62.13865 870.079
62.17506 845.730
62.21146 866.110
62.24786 913.457
62.28426 913.391
62.32066 855.770
62.35706 850.772
62.39346 872.262
62.42986 873.845
62.46626 886.999
62.50266 878.376
62.53906 890.375
62.57546 866.563
62.61186 841.515
62.64826 838.223
62.68466 865.918
62.72107 849.501
62.75747 839.191
62.79387 842.125
62.83027 821.751
62.86667 827.429
62.90307 847.372
62.93947 875.239
62.97587 861.360
63.01227 847.304
63.04867 862.557
63.08507 873.553
63.12147 837.227
63.15787 787.287
63.19427 780.345
63.23068 823.188
63.26708 816.377
63.30348 834.251
63.33988 838.107
63.37628 867.451
63.41268 854.415
63.44908 828.223
63.48548 878.239
63.52188 859.433
63.55828 816.715
63.59468 843.430
63.63108 872.356
63.66748 828.980
63.70388 821.049
63.74028 822.315
63.77669 795.299
63.81309 807.713
63.84949 790.118
63.88589 778.911
63.92229 793.785
63.95869 769.928
63.99509 791.572
64.03149 778.886
64.06789 807.896
64.10429 830.725
64.14069 803.347
64.17709 811.985
64.21349 822.836
64.24989 826.084
64.28629 804.023
64.32270 810.534
64.35910 822.294
64.39550 801.992
64.43190 806.612
64.46830 820.744
64.50470 868.432
64.54110 852.101
64.57750 815.232
64.61390 832.959
64.65030 801.667
64.68670 780.896
64.72310 770.660
64.75950 778.071
64.79590 799.930
64.83230 843.739
64.86871 806.530
64.90511 829.659
64.94151 843.213
64.97791 767.605
65.01431 822.432
65.05071 842.012
65.08711 808.959
65.12351 792.371
65.15991 837.937
65.19631 796.028
65.23271 852.427
65.26911 846.549
65.30551 761.825
65.34191 793.655
65.37832 840.468
65.41472 828.455
65.45112 824.574
65.48752 829.641
65.52392 846.172
65.56032 869.945
65.59672 834.835
65.63312 831.412
65.66952 873.013
65.70592 880.828
65.74232 883.750
65.77872 921.410
65.81512 955.587
65.85152 965.256
65.88792 983.571
65.92433 1068.846
65.96073 1175.236
65.99713 1256.586
66.03353 1411.182
66.06993 1656.463
66.10633 1983.952
66.14273 2293.777
66.17913 2643.733
66.21553 2896.610
66.25193 2819.422
66.28833 2554.385
66.32473 2102.542
66.36113 1573.403
66.39753 1165.322
66.43393 984.568
66.47034 876.237
66.50674 845.345
66.54314 864.096
66.57954 843.800
66.61594 807.962
66.65234 844.565
66.68874 816.942
66.72514 813.058
66.76154 802.805
66.79794 827.880
66.83434 821.750
66.87074 825.931
66.90714 862.654
66.94354 814.034
66.97994 790.442
67.01635 794.124
67.05275 770.213
67.08915 779.685
67.12555 805.336
67.16195 821.524
67.19835 784.528
67.23475 811.049
67.27115 781.745
67.30755 776.675
67.34395 766.891
67.38035 773.684
67.41675 790.610
67.45315 791.747
67.48955 813.323
67.52596 787.572
67.56236 741.952
67.59876 770.233
67.63516 772.055
67.67156 798.571
67.70796 806.229
67.74436 809.472
67.78076 794.737
67.81716 803.471
67.85356 806.366
67.88996 778.890
67.92636 784.302
67.96276 792.148
67.99916 797.903
68.03556 772.675
68.07197 759.245
68.10837 779.593
68.14477 811.943
68.18117 859.847
68.21757 829.152
68.25397 807.764
68.29037 781.696
68.32677 783.984
68.36317 838.374
68.39957 839.059
68.43597 810.600
68.47237 812.004
68.50877 795.759
68.54517 769.139
68.58157 777.122
68.61798 797.090
68.65438 779.122
68.69078 773.172
68.72718 801.454
68.76358 809.273
68.79998 784.964
68.83638 779.557
68.87278 797.096
68.90918 761.625
68.94558 758.203
68.98198 793.302
69.01838 780.553
69.05478 782.612
69.09118 758.243
69.12758 769.664
69.16399 807.073
69.20039 797.337
69.23679 777.832
69.27319 784.080
69.30959 791.546
69.34599 810.798
69.38239 832.273
69.41879 790.347
69.45519 772.966
69.49159 805.945
69.52799 785.582
69.56439 761.901
69.60079 782.765
69.63719 792.858
69.67360 797.420
69.71000 807.551
69.74640 823.195
69.78280 775.435
69.81920 806.306
69.85560 782.581
69.89200 748.643
69.92840 767.046
69.96480 805.008
70.00120 854.143
70.03760 810.345
70.07400 819.105
70.11040 839.853
70.14680 799.172
70.18320 784.283
70.21961 834.564
70.25601 848.540
70.29241 790.535
70.32881 782.233
70.36521 806.961
70.40161 801.145
70.43801 834.003
70.47441 805.447
70.51081 806.885
70.54721 795.072
70.58361 800.397
70.62001 781.988
70.65641 784.048
70.69281 794.810
70.72921 777.201
70.76562 789.503
70.80202 784.259
70.83842 780.531
70.87482 802.151
70.91122 796.069
70.94762 779.494
70.98402 775.545
71.02042 765.940
71.05682 773.192
71.09322 793.890
71.12962 797.606
71.16602 790.497
71.20242 746.188
71.23882 777.121
71.27522 784.177
71.31163 756.498
71.34803 768.311
71.38443 803.567
71.42083 801.131
71.45723 763.764
71.49363 763.645
71.53003 778.434
71.56643 782.645
71.60283 781.867
71.63923 779.354
71.67563 784.860
71.71203 772.858
71.74843 829.394
71.78483 787.747
71.82124 769.923
71.85764 780.762
71.89404 775.607
71.93044 788.903
71.96684 778.741
72.00324 782.676
72.03964 778.843
72.07604 795.269
72.11244 797.575
72.14884 792.127
72.18524 779.965
72.22164 774.878
72.25804 818.641
72.29444 806.630
72.33084 820.577
72.36725 813.297
72.40365 782.997
72.44005 788.045
72.47645 811.670
72.51285 764.272
72.54925 807.290
72.58565 802.130
72.62205 822.512
72.65845 819.101
72.69485 811.826
72.73125 823.659
72.76765 821.168
72.80405 838.663
72.84045 848.121
72.87685 882.574
72.91326 892.031
72.94966 957.063
72.98606 966.161
73.02246 1050.650
73.05886 1008.940
73.09526 1009.092
73.13166 1017.625
73.16806 944.626
73.20446 874.481
73.24086 823.298
73.27726 778.184
73.31366 759.524
73.35006 759.839
73.38646 775.913
73.42286 787.487
73.45927 786.948
73.49567 763.112
73.53207 742.214
73.56847 789.885
73.60487 807.590
73.64127 749.906
73.67767 724.638
73.71407 746.757
73.75047 771.875
73.78687 747.484
73.82327 720.546
73.85967 747.024
73.89607 764.409
73.93247 765.767
73.96888 767.714
74.00528 748.441
74.04168 782.268
74.07808 773.386
74.11448 736.020
74.15088 783.168
74.18728 750.799
74.22368 751.064
74.26008 779.782
74.29648 758.298
74.33288 767.543
74.36928 783.791
74.40568 744.397
74.44208 732.913
74.47848 763.490
74.51489 806.311
74.55129 799.159
74.58769 841.018
74.62409 829.579
74.66049 841.244
74.69689 829.317
74.73329 858.210
74.76969 901.135
74.80609 945.643
74.84249 1013.404
74.87889 1088.173
74.91529 1178.300
74.95169 1240.891
74.98809 1398.598
75.02449 1614.634
75.06090 1968.083
75.09730 2427.853
75.13370 3038.099
75.17010 3728.676
75.20650 4521.219
75.24290 5123.605
75.27930 5441.027
75.31570 5276.070
75.35210 4557.050
75.38850 3769.514
75.42490 2858.272
75.46130 2003.394
75.49770 1450.755
75.53410 1182.073
75.57050 1011.279
75.60691 936.524
75.64331 888.245
75.67971 846.534
75.71611 804.457
75.75251 775.176
75.78891 779.561
75.82531 772.918
75.86171 741.598
75.89811 738.812
75.93451 783.913
75.97091 761.332
76.00731 741.875
76.04371 748.929
76.08011 734.769
76.11652 703.398
76.15292 706.572
76.18932 728.890
76.22572 730.906
76.26212 734.421
76.29852 757.744
76.33492 760.304
76.37132 720.949
76.40772 737.568
76.44412 749.369
76.48052 727.037
76.51692 739.847
76.55332 727.929
76.58972 708.665
76.62612 719.097
76.66253 719.840
76.69893 704.161
76.73533 686.371
76.77173 697.495
76.80813 748.800
76.84453 716.549
76.88093 712.151
76.91733 699.647
76.95373 730.444
76.99013 746.065
77.02653 739.012
77.06293 731.642
77.09933 708.432
77.13573 694.054
77.17213 678.228
77.20854 697.094
77.24494 743.184
77.28134 718.689
77.31774 712.547
77.35414 696.073
77.39054 689.047
77.42694 744.373
77.46334 769.024
77.49974 738.703
77.53614 700.919
77.57254 655.655
77.60894 720.889
77.64534 680.709
77.68174 664.567
77.71814 655.221
77.75455 660.582
77.79095 669.164
77.82735 681.217
77.86375 679.576
77.90015 689.666
77.93655 724.635
77.97295 705.873
78.00935 684.195
78.04575 670.507
78.08215 708.769
78.11855 674.477
78.15495 667.669
78.19135 643.724
78.22775 640.832
78.26416 676.643
78.30056 680.839
78.33696 677.823
78.37336 664.148
78.40976 665.957
78.44616 675.487
78.48256 672.481
78.51896 658.855
78.55536 651.773
78.59176 660.938
78.62816 655.711
78.66456 636.025
78.70096 644.392
78.73736 665.313
78.77376 664.090
78.81017 664.343
78.84657 634.838
78.88297 660.623
78.91937 667.266
78.95577 678.881
78.99217 676.674
79.02857 684.301
79.06497 726.118
79.10137 695.912
79.13777 646.366
79.17417 652.579
79.21057 676.843
79.24697 647.639
79.28337 651.888
79.31977 688.673
79.35618 665.617
79.39258 627.495
79.42898 628.221
79.46538 634.643
79.50178 667.836
79.53818 635.050
79.57458 640.832
79.61098 621.348
79.64738 620.326
79.68378 619.701
79.72018 621.012
79.75658 646.500
79.79298 664.222
79.82938 649.109
79.86578 630.796
79.90219 673.157
79.93859 629.150
79.97499 562.834
80.01139 623.046
80.04779 673.863
80.08419 632.716
80.12059 611.445
80.15699 636.611
80.19339 651.031
80.22979 660.216
80.26619 624.623
80.30259 645.112
80.33899 653.056
80.37539 655.838
80.41179 663.822
80.44820 626.237
80.48460 608.864
80.52100 658.287
80.55740 643.153
80.59380 666.092
80.63020 633.971
80.66660 639.033
80.70300 636.135
80.73940 626.685
80.77580 634.108
80.81220 650.758
80.84860 665.060
80.88500 632.809
80.92140 592.212
80.95781 593.262
80.99421 625.054
81.03061 616.966
81.06701 612.115
81.10341 619.117
81.13981 630.559
81.17621 649.215
81.21261 637.771
81.24901 661.726
81.28541 645.824
81.32181 653.958
81.35821 650.797
81.39461 654.888
81.43101 647.531
81.46741 618.558
81.50382 605.087
81.54022 597.504
81.57662 638.221
81.61302 649.484
81.64942 635.613
81.68582 613.534
81.72222 613.678
81.75862 625.689
81.79502 650.660
81.83142 679.788
81.86782 643.825
81.90422 611.398
81.94062 607.650
81.97702 618.412
82.01342 588.542
82.04983 610.165
82.08623 651.651
82.12263 629.891
82.15903 620.866
82.19543 613.998
82.23183 622.031
82.26823 634.921
82.30463 614.960
82.34103 576.648
82.37743 596.184
82.41383 641.333
82.45023 629.030
82.48663 614.311
82.52303 635.591
82.55943 650.118
82.59584 660.165
82.63224 663.514
82.66864 627.586
82.70504 614.420
82.74144 646.652
82.77784 639.200
82.81424 628.063
82.85064 630.028
82.88704 644.890
82.92344 623.385
82.95984 602.484
82.99624 596.073
83.03264 606.517
83.06904 623.662
83.10545 577.759
83.14185 561.403
83.17825 617.951
83.21465 621.762
83.25105 621.369
83.28745 618.954
83.32385 606.944
83.36025 645.599
83.39665 686.842
83.43305 691.330
83.46945 727.475
83.50585 742.052
83.54225 769.043
83.57865 848.900
83.61505 926.197
83.65146 1026.135
83.68786 1227.216
83.72426 1396.382
83.76066 1690.038
83.79706 2007.599
83.83346 2355.416
83.86986 2762.552
83.90626 3181.361
83.94266 3433.275
83.97906 3357.013
84.01546 3185.284
84.05186 2926.288
84.08826 2437.580
84.12466 1913.206
84.16106 1483.507
84.19747 1158.354
84.23387 962.317
84.27027 837.971
84.30667 798.095
84.34307 760.283
84.37947 668.303
84.41587 646.452
84.45227 657.216
84.48867 629.886
84.52507 637.763
84.56147 632.399
84.59787 614.249
84.63427 589.976
84.67067 580.639
84.70707 601.265
84.74348 614.652
84.77988 607.393
84.81628 616.150
84.85268 607.254
84.88908 602.939
84.92548 642.153
84.96188 614.361
84.99828 592.863
85.03468 605.907
85.07108 575.482
85.10748 612.682
85.14388 607.505
85.18028 565.857
85.21668 596.783
85.25309 582.520
85.28949 535.318
85.32589 572.260
85.36229 590.259
85.39869 569.716
85.43509 609.984
85.47149 575.946
85.50789 570.234
85.54429 585.955
85.58069 569.183
85.61709 584.709
85.65349 563.687
85.68989 568.658
85.72629 580.006
85.76269 570.188
85.79910 571.667
85.83550 592.231
85.87190 587.695
85.90830 560.147
85.94470 560.685
85.98110 565.434
86.01750 572.317
86.05390 573.992
86.09030 566.112
86.12670 566.754
86.16310 571.744
86.19950 539.082
86.23590 519.346
86.27230 543.153
86.30870 582.665
86.34511 596.049
86.38151 575.365
86.41791 544.022
86.45431 524.903
86.49071 538.761
86.52711 540.714
86.56351 519.743
86.59991 524.768
86.63631 555.828
86.67271 568.908
86.70911 598.769
86.74551 572.367
86.78191 572.538
86.81831 578.710
86.85471 571.180
86.89112 575.569
86.92752 565.794
86.96392 562.044
87.00032 561.322
87.03672 555.323
87.07312 560.236
87.10952 562.218
87.14592 558.026
87.18232 583.978
87.21872 592.597
87.25512 583.206
87.29152 559.340
87.32792 565.001
87.36432 580.079
87.40073 566.817
87.43713 585.018
87.47353 598.752
87.50993 559.971
87.54633 541.504
87.58273 549.574
87.61913 527.210
87.65553 513.952
87.69193 576.594
87.72833 570.159
87.76473 551.730
87.80113 560.025
87.83753 584.632
87.87393 580.201
87.91033 536.850
87.94674 565.503
87.98314 549.643
88.01954 547.006
88.05594 553.423
88.09234 530.748
88.12874 516.150
88.16514 539.987
88.20154 578.030
88.23794 561.381
88.27434 561.042
88.31074 573.742
88.34714 559.602
88.38354 555.830
88.41994 547.726
88.45634 537.664
88.49275 556.518
88.52915 550.370
88.56555 539.813
88.60195 568.276
88.63835 548.723
88.67475 524.661
88.71115 530.770
88.74755 547.439
88.78395 534.631
88.82035 515.315
88.85675 531.088
88.89315 525.586
88.92955 549.512
88.96595 534.722
89.00235 525.649
89.03876 553.876
89.07516 548.647
89.11156 534.078
89.14796 544.774
89.18436 539.402
89.22076 519.954
89.25716 529.574
89.29356 564.537
89.32996 571.426
89.36636 556.676
89.40276 542.663
89.43916 565.624
89.47556 569.205
89.51196 532.813
89.54837 540.822
89.58477 542.618
89.62117 522.822
89.65757 506.940
89.69397 523.821
89.73037 554.147
89.76677 561.115
89.80317 563.888
89.83957 531.248
89.87597 508.425
89.91237 514.400
89.94877 530.272
89.98517 556.433
90.02157 592.090
90.05797 593.438
90.09438 598.351
90.13078 603.327
90.16718 621.508
90.20358 662.350
90.23998 651.857
90.27638 724.151
90.31278 748.001
90.34918 744.242
90.38558 750.644
90.42198 702.647
90.45838 676.407
90.49478 662.123
90.53118 660.756
90.56758 648.314
90.60398 617.960
90.64039 588.314
90.67679 551.261
90.71319 543.488
90.74959 508.478
90.78599 500.871
90.82239 534.453
90.85879 538.628
90.89519 574.272
90.93159 549.325
90.96799 522.726
91.00439 533.548
91.04079 541.291
91.07719 532.003
91.11359 542.970
91.14999 559.166
91.18640 548.619
91.22280 543.096
91.25920 544.098
91.29560 505.001
91.33200 507.307
91.36840 523.152
91.40480 532.102
91.44120 531.071
91.47760 520.788
91.51400 514.218
91.55040 512.018
91.58680 498.848
91.62320 530.294
91.65960 547.526
91.69601 506.823
91.73241 562.822
91.76881 528.629
91.80521 537.882
91.84161 563.128
91.87801 531.965
91.91441 532.973
91.95081 529.890
91.98721 520.968
92.02361 516.433
92.06001 518.113
92.09641 535.035
92.13281 564.553
92.16921 547.009
92.20561 546.561
92.24202 533.401
92.27842 518.294
92.31482 548.563
92.35122 538.242
92.38762 537.050
92.42402 533.441
92.46042 535.434
92.49682 545.463
92.53322 533.200
92.56962 541.395
92.60602 535.677
92.64242 517.695
92.67882 514.430
92.71522 526.644
92.75162 534.199
92.78803 536.579
92.82443 523.914
92.86083 501.797
92.89723 498.085
92.93363 525.216
92.97003 544.286
93.00643 543.689
93.04283 534.328
93.07923 522.347
93.11563 507.564
93.15203 502.273
93.18843 518.412
93.22483 515.251
93.26123 511.327
93.29763 519.638
93.33404 501.289
93.37044 535.181
93.40684 543.323
93.44324 511.591
93.47964 499.255
93.51604 515.813
93.55244 514.335
93.58884 538.233
93.62524 525.693
93.66164 492.071
93.69804 514.455
93.73444 533.226
93.77084 517.319
93.80724 494.598
93.84365 500.333
93.88005 510.482
93.91645 486.917
93.95285 516.815
93.98925 531.894
94.02565 525.648
94.06205 536.434
94.09845 552.803
94.13485 565.763
94.17125 532.931
94.20765 484.477
94.24405 477.614
94.28045 508.660
94.31685 516.358
94.35325 502.975
94.38966 498.877
94.42606 508.553
94.46246 512.986
94.49886 510.113
94.53526 512.916
94.57166 513.125
94.60806 529.403
94.64446 550.274
94.68086 509.184
94.71726 489.200
94.75366 484.583
94.79006 492.259
94.82646 516.476
94.86286 516.369
94.89926 498.983
94.93567 514.199
94.97207 526.864
95.00847 501.600
95.04487 497.775
95.08127 524.381
95.11767 542.647
95.15407 520.610
95.19047 494.063
95.22687 519.139
95.26327 526.555
95.29967 537.983
95.33607 541.636
95.37247 519.479
95.40887 514.232
95.44527 534.102
95.48168 508.678
95.51808 487.613
95.55448 518.063
95.59088 531.993
95.62728 549.835
95.66368 534.379
95.70008 520.119
95.73648 533.003
95.77288 513.090
95.80928 490.505
95.84568 493.042
95.88208 497.727
95.91848 493.700
95.95488 514.364
95.99129 526.784
96.02769 512.789
96.06409 498.287
96.10049 506.800
96.13689 517.857
96.17329 520.210
96.20969 528.180
96.24609 540.660
96.28249 537.607
96.31889 518.372
96.35529 520.505
96.39169 530.484
96.42809 518.076
96.46449 491.262
96.50089 489.495
96.53730 487.521
96.57370 502.150
96.61010 508.806
96.64650 477.965
96.68290 515.521
96.71930 540.721
96.75570 514.278
96.79210 486.975
96.82850 502.802
96.86490 524.023
96.90130 535.751
96.93770 526.693
96.97410 512.185
97.01050 528.204
97.04690 522.041
97.08331 509.358
97.11971 515.103
97.15611 520.035
97.19251 498.920
97.22891 513.238
97.26531 554.211
97.30171 565.626
97.33811 531.951
97.37451 511.776
97.41091 524.869
97.44731 536.736
97.48371 524.573
97.52011 514.452
97.55651 516.416
97.59291 513.393
97.62932 504.000
97.66572 504.000
