# Supplementary material for: Bioavailable phosphite in the surface ocean during the Great Oxidation Event
Source: Nat Commun. 2025 May 24;16:4825. doi: 10.1038/s41467-025-59963-0 (PMC12102248; doi:10.1038/s41467-025-59963-0)
Supplement: Supplementary file 6 — Supplementary Data 4 [file 41467_2025_59963_MOESM6_ESM.zip › XRD data Experimental precipitate/P(III) adosption 8 uM in Seawater-Si at pH 7.xy]

6.51842 1869.000
6.55482 1847.677
6.59122 1830.530
6.62762 1904.590
6.66402 1925.466
6.70042 1861.923
6.73682 1786.415
6.77322 1808.510
6.80962 1814.496
6.84603 1803.623
6.88243 1813.870
6.91883 1699.105
6.95523 1734.094
6.99163 1750.499
7.02803 1799.331
7.06443 1736.546
7.10083 1767.580
7.13723 1721.467
7.17363 1715.658
7.21003 1713.678
7.24643 1721.613
7.28283 1693.291
7.31923 1685.718
7.35563 1637.856
7.39204 1622.107
7.42844 1609.693
7.46484 1696.255
7.50124 1660.788
7.53764 1677.438
7.57404 1633.401
7.61044 1658.083
7.64684 1668.751
7.68324 1578.004
7.71964 1621.839
7.75604 1594.711
7.79244 1556.002
7.82884 1559.733
7.86524 1627.481
7.90165 1659.425
7.93805 1595.659
7.97445 1544.382
8.01085 1530.929
8.04725 1559.181
8.08365 1478.438
8.12005 1548.433
8.15645 1544.107
8.19285 1545.550
8.22925 1478.136
8.26565 1446.950
8.30205 1476.929
8.33845 1495.821
8.37485 1479.632
8.41125 1459.903
8.44766 1435.008
8.48406 1437.735
8.52046 1429.308
8.55686 1466.339
8.59326 1438.110
8.62966 1379.505
8.66606 1399.855
8.70246 1453.366
8.73886 1419.391
8.77526 1390.139
8.81166 1418.290
8.84806 1422.203
8.88446 1377.394
8.92086 1362.346
8.95726 1365.702
8.99367 1404.653
9.03007 1406.715
9.06647 1316.252
9.10287 1261.046
9.13927 1341.397
9.17567 1331.346
9.21207 1328.068
9.24847 1342.630
9.28487 1349.950
9.32127 1333.537
9.35767 1316.148
9.39407 1312.447
9.43047 1325.463
9.46687 1338.508
9.50327 1286.613
9.53968 1271.540
9.57608 1286.382
9.61248 1275.594
9.64888 1316.232
9.68528 1299.619
9.72168 1290.539
9.75808 1256.837
9.79448 1220.142
9.83088 1304.482
9.86728 1251.062
9.90368 1274.101
9.94008 1246.004
9.97648 1222.109
10.01288 1260.090
10.04929 1256.031
10.08569 1230.324
10.12209 1233.903
10.15849 1227.355
10.19489 1239.554
10.23129 1199.725
10.26769 1153.951
10.30409 1200.342
10.34049 1280.909
10.37689 1180.873
10.41329 1185.056
10.44969 1206.748
10.48609 1149.475
10.52249 1159.207
10.55889 1156.229
10.59530 1170.143
10.63170 1166.718
10.66810 1191.541
10.70450 1173.362
10.74090 1178.737
10.77730 1201.496
10.81370 1164.504
10.85010 1163.695
10.88650 1158.080
10.92290 1171.301
10.95930 1176.075
10.99570 1158.875
11.03210 1152.761
11.06850 1128.102
11.10490 1168.215
11.14131 1185.891
11.17771 1166.234
11.21411 1149.093
11.25051 1131.834
11.28691 1143.479
11.32331 1184.182
11.35971 1164.490
11.39611 1129.384
11.43251 1105.559
11.46891 1108.568
11.50531 1169.469
11.54171 1167.063
11.57811 1137.895
11.61451 1201.105
11.65091 1175.756
11.68732 1125.274
11.72372 1118.015
11.76012 1097.470
11.79652 1114.638
11.83292 1175.548
11.86932 1144.210
11.90572 1143.935
11.94212 1132.370
11.97852 1106.429
12.01492 1115.186
12.05132 1073.794
12.08772 1093.014
12.12412 1106.364
12.16052 1103.594
12.19693 1066.989
12.23333 1071.126
12.26973 1072.895
12.30613 1073.269
12.34253 1106.941
12.37893 1094.608
12.41533 1102.873
12.45173 1048.339
12.48813 1161.326
12.52453 1145.421
12.56093 1099.894
12.59733 1078.707
12.63373 1037.408
12.67013 1020.852
12.70653 1071.806
12.74294 1079.853
12.77934 1100.814
12.81574 1090.750
12.85214 1089.162
12.88854 1069.894
12.92494 1097.841
12.96134 1086.857
12.99774 1054.878
13.03414 1108.141
13.07054 1135.948
13.10694 1103.453
13.14334 1053.216
13.17974 1098.020
13.21614 1057.864
13.25254 1038.919
13.28895 1076.961
13.32535 1085.591
13.36175 1036.981
13.39815 1061.277
13.43455 1079.368
13.47095 1100.645
13.50735 1121.601
13.54375 1038.635
13.58015 1042.829
13.61655 1049.461
13.65295 1072.947
13.68935 1079.289
13.72575 1076.065
13.76215 1050.569
13.79855 1050.037
13.83496 1036.274
13.87136 1059.472
13.90776 1036.508
13.94416 1005.855
13.98056 1058.272
14.01696 1053.691
14.05336 1100.436
14.08976 1069.738
14.12616 1066.357
14.16256 1107.047
14.19896 1065.462
14.23536 1036.389
14.27176 1116.147
14.30816 1100.636
14.34457 1082.383
14.38097 1036.699
14.41737 1011.543
14.45377 1081.252
14.49017 1031.911
14.52657 1055.315
14.56297 1090.470
14.59937 1064.106
14.63577 1077.553
14.67217 1044.101
14.70857 1027.474
14.74497 1043.548
14.78137 1044.702
14.81777 1040.600
14.85417 1035.073
14.89058 1069.621
14.92698 1067.640
14.96338 1017.301
14.99978 1000.433
15.03618 1028.610
15.07258 1038.305
15.10898 1026.602
15.14538 1071.822
15.18178 1090.280
15.21818 1086.215
15.25458 1092.023
15.29098 1068.511
15.32738 1050.553
15.36378 1065.311
15.40018 1085.105
15.43659 1041.344
15.47299 1038.378
15.50939 1077.579
15.54579 1078.559
15.58219 1009.254
15.61859 1017.575
15.65499 1052.142
15.69139 1078.748
15.72779 1055.289
15.76419 1059.152
15.80059 1042.286
15.83699 1027.809
15.87339 1094.324
15.90979 1070.572
15.94619 1059.349
15.98260 1060.311
16.01900 1071.247
16.05540 1111.836
16.09180 1097.475
16.12820 1060.462
16.16460 1075.591
16.20100 1090.375
16.23740 1055.411
16.27380 1099.472
16.31020 1053.576
16.34660 1095.269
16.38300 1075.448
16.41940 1025.887
16.45580 1117.742
16.49221 1146.236
16.52861 1078.350
16.56501 1082.483
16.60141 1101.972
16.63781 1116.552
16.67421 1079.182
16.71061 1054.517
16.74701 1032.864
16.78341 1046.450
16.81981 1090.129
16.85621 1071.691
16.89261 1124.567
16.92901 1114.479
16.96541 1150.874
17.00181 1096.083
17.03822 1077.003
17.07462 1081.468
17.11102 1152.162
17.14742 1078.835
17.18382 1068.341
17.22022 1101.366
17.25662 1123.112
17.29302 1116.386
17.32942 1161.818
17.36582 1128.865
17.40222 1092.947
17.43862 1108.505
17.47502 1075.201
17.51142 1083.960
17.54782 1187.632
17.58423 1138.409
17.62063 1180.293
17.65703 1138.271
17.69343 1149.964
17.72983 1168.944
17.76623 1177.142
17.80263 1161.456
17.83903 1164.120
17.87543 1149.942
17.91183 1154.533
17.94823 1171.283
17.98463 1180.818
18.02103 1165.893
18.05743 1139.881
18.09383 1167.766
18.13024 1185.978
18.16664 1185.241
18.20304 1189.351
18.23944 1186.994
18.27584 1181.864
18.31224 1213.982
18.34864 1219.075
18.38504 1164.435
18.42144 1158.791
18.45784 1167.423
18.49424 1157.371
18.53064 1208.495
18.56704 1248.514
18.60344 1172.275
18.63984 1195.898
18.67625 1193.489
18.71265 1203.957
18.74905 1211.574
18.78545 1211.896
18.82185 1164.276
18.85825 1226.571
18.89465 1236.316
18.93105 1305.185
18.96745 1249.816
19.00385 1216.922
19.04025 1221.235
19.07665 1231.190
19.11305 1210.761
19.14945 1216.877
19.18586 1195.928
19.22226 1229.214
19.25866 1254.197
19.29506 1238.923
19.33146 1217.371
19.36786 1240.690
19.40426 1311.924
19.44066 1285.911
19.47706 1242.054
19.51346 1249.734
19.54986 1222.282
19.58626 1255.708
19.62266 1302.081
19.65906 1351.261
19.69546 1300.051
19.73187 1277.788
19.76827 1273.378
19.80467 1320.634
19.84107 1328.723
19.87747 1270.820
19.91387 1253.308
19.95027 1290.971
19.98667 1348.223
20.02307 1291.917
20.05947 1299.018
20.09587 1304.066
20.13227 1369.296
20.16867 1343.914
20.20507 1344.553
20.24147 1319.600
20.27788 1350.085
20.31428 1298.310
20.35068 1289.044
20.38708 1341.999
20.42348 1329.366
20.45988 1304.844
20.49628 1343.904
20.53268 1326.728
20.56908 1336.664
20.60548 1356.770
20.64188 1338.130
20.67828 1373.924
20.71468 1338.125
20.75108 1374.115
20.78748 1321.358
20.82389 1359.929
20.86029 1399.792
20.89669 1373.700
20.93309 1353.804
20.96949 1304.238
21.00589 1387.514
21.04229 1366.682
21.07869 1390.436
21.11509 1426.003
21.15149 1319.777
21.18789 1389.066
21.22429 1440.823
21.26069 1401.105
21.29709 1402.308
21.33350 1407.907
21.36990 1401.217
21.40630 1439.830
21.44270 1429.732
21.47910 1378.299
21.51550 1408.034
21.55190 1389.825
21.58830 1381.480
21.62470 1361.857
21.66110 1428.285
21.69750 1465.470
21.73390 1458.788
21.77030 1414.343
21.80670 1439.279
21.84310 1486.383
21.87951 1431.031
21.91591 1399.600
21.95231 1403.627
21.98871 1437.990
22.02511 1405.682
22.06151 1423.658
22.09791 1477.639
22.13431 1477.026
22.17071 1475.128
22.20711 1478.223
22.24351 1418.813
22.27991 1421.531
22.31631 1483.618
22.35271 1484.724
22.38911 1516.590
22.42552 1428.206
22.46192 1442.505
22.49832 1487.954
22.53472 1489.213
22.57112 1458.850
22.60752 1456.592
22.64392 1390.090
22.68032 1408.175
22.71672 1445.443
22.75312 1454.154
22.78952 1538.169
22.82592 1499.490
22.86232 1465.585
22.89872 1458.245
22.93512 1487.496
22.97153 1502.644
23.00793 1505.826
23.04433 1492.541
23.08073 1442.953
23.11713 1483.411
23.15353 1499.764
23.18993 1451.157
23.22633 1476.395
23.26273 1470.004
23.29913 1478.737
23.33553 1467.496
23.37193 1436.919
23.40833 1500.098
23.44473 1510.666
23.48114 1518.538
23.51754 1436.673
23.55394 1503.304
23.59034 1514.421
23.62674 1481.041
23.66314 1467.217
23.69954 1476.133
23.73594 1469.988
23.77234 1475.452
23.80874 1504.457
23.84514 1538.266
23.88154 1463.981
23.91794 1451.172
23.95434 1476.292
23.99074 1510.160
24.02715 1542.608
24.06355 1523.052
24.09995 1529.941
24.13635 1510.965
24.17275 1503.120
24.20915 1492.910
24.24555 1508.144
24.28195 1492.956
24.31835 1515.072
24.35475 1489.489
24.39115 1510.959
24.42755 1520.458
24.46395 1500.876
24.50035 1499.607
24.53675 1460.469
24.57316 1480.127
24.60956 1449.791
24.64596 1526.808
24.68236 1501.747
24.71876 1485.415
24.75516 1483.362
24.79156 1564.827
24.82796 1536.534
24.86436 1487.424
24.90076 1527.438
24.93716 1486.805
24.97356 1515.262
25.00996 1493.011
25.04636 1499.691
25.08276 1555.346
25.11917 1566.077
25.15557 1555.827
25.19197 1503.460
25.22837 1500.840
25.26477 1563.312
25.30117 1520.734
25.33757 1425.113
25.37397 1509.200
25.41037 1517.181
25.44677 1507.175
25.48317 1514.060
25.51957 1484.358
25.55597 1463.925
25.59237 1543.995
25.62878 1495.762
25.66518 1470.756
25.70158 1480.430
25.73798 1505.776
25.77438 1493.738
25.81078 1510.429
25.84718 1498.823
25.88358 1464.206
25.91998 1541.157
25.95638 1474.765
25.99278 1524.412
26.02918 1539.443
26.06558 1503.590
26.10198 1472.578
26.13838 1493.225
26.17479 1481.698
26.21119 1498.900
26.24759 1476.987
26.28399 1502.058
26.32039 1524.248
26.35679 1520.607
26.39319 1492.352
26.42959 1464.640
26.46599 1510.575
26.50239 1584.975
26.53879 1556.406
26.57519 1527.823
26.61159 1529.545
26.64799 1602.615
26.68439 1567.621
26.72080 1528.595
26.75720 1593.414
26.79360 1601.169
26.83000 1625.722
26.86640 1664.815
26.90280 1726.890
26.93920 1745.534
26.97560 1749.751
27.01200 1793.732
27.04840 1868.686
27.08480 1887.508
27.12120 1972.505
27.15760 2066.895
27.19400 2203.364
27.23040 2438.702
27.26681 2697.176
27.30321 3226.541
27.33961 3854.127
27.37601 4099.808
27.41241 3277.762
27.44881 2171.706
27.48521 1626.576
27.52161 1521.144
27.55801 1459.692
27.59441 1465.498
27.63081 1438.159
27.66721 1435.965
27.70361 1417.651
27.74001 1416.173
27.77642 1458.077
27.81282 1443.546
27.84922 1433.863
27.88562 1368.533
27.92202 1439.206
27.95842 1470.247
27.99482 1453.947
28.03122 1491.261
28.06762 1430.746
28.10402 1418.983
28.14042 1453.468
28.17682 1460.911
28.21322 1440.921
28.24962 1435.513
28.28602 1472.641
28.32243 1466.441
28.35883 1432.070
28.39523 1488.689
28.43163 1491.024
28.46803 1486.133
28.50443 1408.268
28.54083 1444.011
28.57723 1491.965
28.61363 1444.771
28.65003 1432.426
28.68643 1435.362
28.72283 1444.074
28.75923 1419.158
28.79563 1419.299
28.83203 1409.866
28.86844 1413.460
28.90484 1469.053
28.94124 1428.850
28.97764 1458.341
29.01404 1470.018
29.05044 1436.283
29.08684 1474.481
29.12324 1457.260
29.15964 1465.807
29.19604 1454.833
29.23244 1491.763
29.26884 1587.090
29.30524 1506.927
29.34164 1555.950
29.37804 1512.881
29.41445 1573.717
29.45085 1495.879
29.48725 1633.231
29.52365 1634.241
29.56005 1552.314
29.59645 1523.612
29.63285 1436.954
29.66925 1457.910
29.70565 1471.225
29.74205 1501.082
29.77845 1420.861
29.81485 1417.466
29.85125 1422.501
29.88765 1410.196
29.92406 1425.321
29.96046 1349.213
29.99686 1392.850
30.03326 1378.866
30.06966 1375.888
30.10606 1420.114
30.14246 1432.947
30.17886 1428.881
30.21526 1441.767
30.25166 1394.678
30.28806 1406.437
30.32446 1360.324
30.36086 1440.407
30.39726 1500.779
30.43366 1517.486
30.47007 1487.840
30.50647 1448.362
30.54287 1517.410
30.57927 1511.265
30.61567 1535.170
30.65207 1539.095
30.68847 1591.604
30.72487 1631.932
30.76127 1615.038
30.79767 1687.071
30.83407 1838.395
30.87047 1916.364
30.90687 1970.314
30.94327 2023.192
30.97967 2108.824
31.01608 2212.016
31.05248 2352.565
31.08888 2536.704
31.12528 2669.380
31.16168 2873.101
31.19808 3081.895
31.23448 3376.937
31.27088 3645.571
31.30728 4034.396
31.34368 4374.374
31.38008 5041.005
31.41648 5730.348
31.45288 6634.040
31.48928 7612.797
31.52568 8985.759
31.56209 10892.952
31.59849 13884.520
31.63489 18651.586
31.67129 25813.053
31.70769 28872.099
31.74409 22392.525
31.78049 11162.316
31.81689 4026.597
31.85329 2012.080
31.88969 1634.374
31.92609 1504.936
31.96249 1509.839
31.99889 1469.431
32.03529 1456.639
32.07170 1438.599
32.10810 1403.805
32.14450 1395.991
32.18090 1374.953
32.21730 1367.666
32.25370 1352.795
32.29010 1364.478
32.32650 1378.519
32.36290 1391.408
32.39930 1340.470
32.43570 1357.960
32.47210 1343.208
32.50850 1349.717
32.54490 1387.192
32.58130 1393.366
32.61771 1358.230
32.65411 1381.211
32.69051 1357.243
32.72691 1306.515
32.76331 1315.534
32.79971 1341.127
32.83611 1330.121
32.87251 1392.601
32.90891 1411.479
32.94531 1374.584
32.98171 1406.393
33.01811 1382.884
33.05451 1336.574
33.09091 1310.689
33.12731 1336.383
33.16372 1380.406
33.20012 1363.096
33.23652 1366.023
33.27292 1352.932
33.30932 1381.582
33.34572 1389.976
33.38212 1350.614
33.41852 1326.134
33.45492 1349.993
33.49132 1371.926
33.52772 1426.520
33.56412 1383.902
33.60052 1316.310
33.63692 1372.254
33.67332 1383.051
33.70973 1348.589
33.74613 1356.958
33.78253 1331.626
33.81893 1348.282
33.85533 1326.482
33.89173 1297.032
33.92813 1328.608
33.96453 1369.017
34.00093 1346.826
34.03733 1342.303
34.07373 1352.677
34.11013 1444.156
34.14653 1415.837
34.18293 1382.978
34.21934 1322.988
34.25574 1330.265
34.29214 1363.839
34.32854 1300.493
34.36494 1317.385
34.40134 1333.790
34.43774 1343.868
34.47414 1378.836
34.51054 1365.998
34.54694 1378.659
34.58334 1376.353
34.61974 1292.750
34.65614 1354.432
34.69254 1359.309
34.72894 1405.599
34.76535 1416.652
34.80175 1367.765
34.83815 1307.192
34.87455 1316.287
34.91095 1373.726
34.94735 1350.255
34.98375 1305.446
35.02015 1273.927
35.05655 1304.826
35.09295 1299.956
35.12935 1312.701
35.16575 1315.695
35.20215 1387.737
35.23855 1383.028
35.27495 1350.362
35.31136 1338.825
35.34776 1322.667
35.38416 1345.284
35.42056 1304.160
35.45696 1337.460
35.49336 1289.872
35.52976 1284.203
35.56616 1358.106
35.60256 1350.822
35.63896 1296.277
35.67536 1258.567
35.71176 1224.073
35.74816 1278.124
35.78456 1268.680
35.82096 1260.716
35.85737 1256.926
35.89377 1278.207
35.93017 1321.168
35.96657 1262.721
36.00297 1294.757
36.03937 1269.298
36.07577 1304.813
36.11217 1283.866
36.14857 1276.856
36.18497 1311.782
36.22137 1279.328
36.25777 1282.060
36.29417 1287.818
36.33057 1261.379
36.36698 1236.607
36.40338 1221.752
36.43978 1219.181
36.47618 1274.394
36.51258 1289.651
36.54898 1305.452
36.58538 1268.002
36.62178 1280.892
36.65818 1249.301
36.69458 1215.980
36.73098 1194.497
36.76738 1178.517
36.80378 1160.497
36.84018 1157.055
36.87658 1220.493
36.91299 1251.194
36.94939 1212.997
36.98579 1201.369
37.02219 1185.508
37.05859 1173.989
37.09499 1198.916
37.13139 1183.301
37.16779 1236.298
37.20419 1203.586
37.24059 1225.511
37.27699 1191.507
37.31339 1151.004
37.34979 1150.393
37.38619 1173.457
37.42259 1183.412
37.45900 1168.297
37.49540 1167.814
37.53180 1149.353
37.56820 1135.448
37.60460 1169.942
37.64100 1194.792
37.67740 1184.721
37.71380 1162.478
37.75020 1121.273
37.78660 1128.048
37.82300 1150.528
37.85940 1143.285
37.89580 1132.779
37.93220 1160.448
37.96860 1137.588
38.00501 1129.214
38.04141 1156.590
38.07781 1120.628
38.11421 1099.447
38.15061 1111.998
38.18701 1130.447
38.22341 1151.667
38.25981 1100.756
38.29621 1127.149
38.33261 1139.815
38.36901 1125.844
38.40541 1148.407
38.44181 1175.030
38.47821 1159.986
38.51461 1127.900
38.55102 1117.593
38.58742 1128.887
38.62382 1126.495
38.66022 1061.815
38.69662 1117.746
38.73302 1025.274
38.76942 1091.651
38.80582 1114.695
38.84222 1089.681
38.87862 1095.920
38.91502 1079.665
38.95142 1077.683
38.98782 1091.514
39.02422 1066.751
39.06063 1042.530
39.09703 1115.305
39.13343 1087.278
39.16983 1042.084
39.20623 1060.612
39.24263 1076.204
39.27903 1119.760
39.31543 1117.471
39.35183 1132.215
39.38823 1034.713
39.42463 1083.633
39.46103 1057.195
39.49743 1112.938
39.53383 1091.299
39.57023 1074.531
39.60664 1066.900
39.64304 1069.048
39.67944 1068.692
39.71584 1008.554
39.75224 1017.315
39.78864 1068.492
39.82504 1042.753
39.86144 996.848
39.89784 1010.119
39.93424 1024.315
39.97064 1043.366
40.00704 1038.790
40.04344 1045.056
40.07984 1028.327
40.11624 1041.166
40.15265 1045.055
40.18905 1047.751
40.22545 1031.341
40.26185 1004.822
40.29825 990.598
40.33465 1023.400
40.37105 1037.262
40.40745 1074.841
40.44385 1044.773
40.48025 1034.783
40.51665 979.612
40.55305 1022.052
40.58945 960.920
40.62585 1000.477
40.66225 1055.041
40.69866 1074.934
40.73506 998.324
40.77146 968.791
40.80786 1004.711
40.84426 1010.308
40.88066 1004.636
40.91706 970.876
40.95346 983.692
40.98986 1008.450
41.02626 1001.769
41.06266 1074.825
41.09906 1018.083
41.13546 988.966
41.17186 975.311
41.20827 981.636
41.24467 987.249
41.28107 978.399
41.31747 995.430
41.35387 993.529
41.39027 986.002
41.42667 1020.803
41.46307 993.951
41.49947 962.038
41.53587 1021.476
41.57227 978.112
41.60867 965.566
41.64507 995.022
41.68147 987.110
41.71787 1019.976
41.75428 998.372
41.79068 1008.269
41.82708 1001.003
41.86348 957.059
41.89988 957.043
41.93628 932.430
41.97268 949.581
42.00908 961.121
42.04548 944.926
42.08188 973.403
42.11828 921.315
42.15468 968.422
42.19108 956.223
42.22748 922.183
42.26388 968.362
42.30029 997.628
42.33669 971.628
42.37309 978.517
42.40949 969.686
42.44589 953.753
42.48229 988.315
42.51869 1007.045
42.55509 978.315
42.59149 927.151
42.62789 941.579
42.66429 936.180
42.70069 985.368
42.73709 943.256
42.77349 965.019
42.80989 1012.702
42.84630 1019.553
42.88270 980.581
42.91910 924.140
42.95550 932.120
42.99190 947.151
43.02830 944.916
43.06470 947.346
43.10110 930.823
43.13750 953.482
43.17390 963.235
43.21030 953.848
43.24670 977.167
43.28310 990.710
43.31950 997.589
43.35591 949.650
43.39231 950.733
43.42871 1006.884
43.46511 989.644
43.50151 920.453
43.53791 898.078
43.57431 938.136
43.61071 939.968
43.64711 952.457
43.68351 959.946
43.71991 896.777
43.75631 845.368
43.79271 911.960
43.82911 922.217
43.86551 929.283
43.90192 919.571
43.93832 890.035
43.97472 929.465
44.01112 942.594
44.04752 905.582
44.08392 947.380
44.12032 946.058
44.15672 928.664
44.19312 893.232
44.22952 890.126
44.26592 913.995
44.30232 918.889
44.33872 890.316
44.37512 918.778
44.41152 895.202
44.44793 915.645
44.48433 965.815
44.52073 939.593
44.55713 964.096
44.59353 997.875
44.62993 984.507
44.66633 978.642
44.70273 1035.143
44.73913 1123.352
44.77553 1204.181
44.81193 1230.339
44.84833 1292.041
44.88473 1412.331
44.92113 1589.954
44.95753 1675.171
44.99394 1840.849
45.03034 2082.737
45.06674 2296.253
45.10314 2675.665
45.13954 3076.370
45.17594 3572.573
45.21234 4164.017
45.24874 5051.989
45.28514 6445.425
45.32154 8737.233
45.35794 12035.890
45.39434 16006.002
45.43074 18141.237
45.46714 16720.387
45.50355 12582.933
45.53995 7053.722
45.57635 3007.123
45.61275 1574.858
45.64915 1221.698
45.68555 1083.575
45.72195 1035.432
45.75835 1033.993
45.79475 1014.264
45.83115 959.659
45.86755 954.463
45.90395 949.791
45.94035 930.089
45.97675 899.790
46.01315 860.496
46.04956 888.031
46.08596 899.878
46.12236 910.846
46.15876 881.819
46.19516 886.627
46.23156 868.298
46.26796 837.843
46.30436 846.894
46.34076 862.711
46.37716 854.837
46.41356 822.738
46.44996 818.550
46.48636 869.597
46.52276 785.458
46.55916 816.880
46.59557 899.923
46.63197 843.815
46.66837 853.546
46.70477 874.977
46.74117 850.134
46.77757 851.269
46.81397 850.992
46.85037 851.833
46.88677 818.819
46.92317 833.378
46.95957 845.809
46.99597 862.597
47.03237 884.484
47.06877 851.464
47.10517 809.526
47.14158 781.869
47.17798 824.741
47.21438 823.324
47.25078 795.861
47.28718 852.342
47.32358 860.736
47.35998 871.722
47.39638 838.354
47.43278 847.138
47.46918 886.997
47.50558 855.000
47.54198 856.032
47.57838 869.342
47.61478 854.685
47.65119 807.815
47.68759 829.958
47.72399 835.752
47.76039 803.139
47.79679 793.689
47.83319 815.960
47.86959 830.528
47.90599 798.151
47.94239 791.364
47.97879 799.542
48.01519 786.846
48.05159 817.859
48.08799 777.681
48.12439 783.360
48.16079 769.150
48.19720 794.148
48.23360 764.949
48.27000 799.048
48.30640 813.748
48.34280 826.399
48.37920 815.738
48.41560 784.527
48.45200 864.161
48.48840 870.441
48.52480 808.003
48.56120 841.450
48.59760 842.230
48.63400 854.428
48.67040 813.629
48.70680 810.888
48.74321 821.457
48.77961 812.155
48.81601 764.502
48.85241 786.843
48.88881 818.680
48.92521 817.670
48.96161 806.837
48.99801 839.206
49.03441 830.955
49.07081 797.196
49.10721 793.686
49.14361 776.331
49.18001 783.279
49.21641 785.453
49.25281 786.449
49.28922 776.816
49.32562 779.165
49.36202 783.707
49.39842 754.084
49.43482 756.883
49.47122 743.937
49.50762 755.678
49.54402 776.922
49.58042 809.741
49.61682 760.483
49.65322 801.303
49.68962 775.251
49.72602 761.857
49.76242 767.677
49.79883 750.604
49.83523 784.485
49.87163 783.392
49.90803 741.388
49.94443 764.421
49.98083 762.897
50.01723 745.418
50.05363 807.925
50.09003 836.752
50.12643 797.745
50.16283 793.023
50.19923 782.063
50.23563 784.359
50.27203 756.921
50.30843 759.215
50.34484 805.591
50.38124 777.224
50.41764 783.358
50.45404 776.584
50.49044 726.365
50.52684 750.025
50.56324 745.238
50.59964 773.567
50.63604 768.854
50.67244 729.795
50.70884 735.147
50.74524 762.117
50.78164 790.249
50.81804 738.929
50.85444 773.881
50.89085 773.097
50.92725 740.332
50.96365 738.844
51.00005 746.174
51.03645 797.490
51.07285 793.489
51.10925 767.184
51.14565 761.382
51.18205 718.430
51.21845 753.656
51.25485 770.422
51.29125 757.608
51.32765 732.519
51.36405 761.383
51.40045 726.869
51.43686 720.278
51.47326 703.110
51.50966 749.600
51.54606 710.726
51.58246 717.579
51.61886 768.901
51.65526 764.207
51.69166 749.094
51.72806 737.296
51.76446 742.505
51.80086 760.889
51.83726 765.832
51.87366 748.240
51.91006 740.030
51.94647 725.829
51.98287 679.461
52.01927 707.262
52.05567 763.455
52.09207 807.430
52.12847 746.852
52.16487 776.262
52.20127 760.155
52.23767 749.344
52.27407 753.877
52.31047 739.147
52.34687 725.084
52.38327 725.251
52.41967 722.391
52.45607 737.786
52.49248 782.590
52.52888 780.346
52.56528 721.938
52.60168 747.915
52.63808 753.077
52.67448 729.691
52.71088 756.392
52.74728 767.098
52.78368 762.570
52.82008 754.604
52.85648 790.953
52.89288 799.567
52.92928 814.447
52.96568 782.305
53.00208 775.115
53.03849 757.391
53.07489 775.220
53.11129 765.311
53.14769 755.127
53.18409 758.360
53.22049 772.181
53.25689 748.794
53.29329 803.559
53.32969 785.588
53.36609 791.890
53.40249 792.830
53.43889 791.141
53.47529 842.187
53.51169 828.920
53.54809 839.826
53.58450 877.576
53.62090 894.901
53.65730 903.740
53.69370 955.807
53.73010 1037.465
53.76650 1119.914
53.80290 1295.092
53.83930 1367.478
53.87570 1334.511
53.91210 1258.080
53.94850 1120.558
53.98490 935.556
54.02130 820.788
54.05770 789.928
54.09411 774.223
54.13051 737.086
54.16691 765.411
54.20331 771.191
54.23971 739.442
54.27611 726.787
54.31251 778.161
54.34891 783.517
54.38531 775.487
54.42171 763.172
54.45811 747.462
54.49451 715.627
54.53091 740.211
54.56731 773.228
54.60371 788.365
54.64012 780.575
54.67652 796.492
54.71292 761.389
54.74932 747.972
54.78572 768.746
54.82212 771.948
54.85852 815.190
54.89492 804.827
54.93132 775.585
54.96772 794.068
55.00412 766.638
55.04052 788.564
55.07692 780.732
55.11332 729.507
55.14972 781.233
55.18613 780.105
55.22253 739.658
55.25893 742.773
55.29533 754.721
55.33173 758.555
55.36813 792.841
55.40453 768.631
55.44093 744.223
55.47733 794.225
55.51373 761.220
55.55013 771.131
55.58653 791.918
55.62293 777.167
55.65933 746.936
55.69573 761.432
55.73214 783.695
55.76854 795.470
55.80494 786.688
55.84134 853.680
55.87774 874.854
55.91414 881.876
55.95054 943.431
55.98694 1012.120
56.02334 1089.819
56.05974 1147.423
56.09614 1225.215
56.13254 1321.394
56.16894 1438.911
56.20534 1676.794
56.24175 1915.366
56.27815 2322.634
56.31455 2866.443
56.35095 3757.765
56.38735 4929.283
56.42375 5816.635
56.46015 5918.528
56.49655 5276.979
56.53295 4194.637
56.56935 2794.393
56.60575 1748.146
56.64215 1206.011
56.67855 1012.373
56.71495 911.550
56.75135 868.877
56.78776 868.782
56.82416 849.416
56.86056 807.961
56.89696 813.070
56.93336 799.858
56.96976 817.137
57.00616 835.674
57.04256 815.502
57.07896 814.656
57.11536 794.844
57.15176 806.265
57.18816 829.832
57.22456 857.248
57.26096 833.090
57.29736 800.544
57.33377 792.750
57.37017 785.071
57.40657 778.441
57.44297 827.993
57.47937 852.908
57.51577 835.434
57.55217 844.020
57.58857 830.222
57.62497 812.376
57.66137 830.844
57.69777 860.564
57.73417 846.344
57.77057 846.874
57.80697 808.145
57.84337 815.333
57.87978 840.837
57.91618 825.563
57.95258 832.204
57.98898 859.265
58.02538 883.303
58.06178 838.318
58.09818 844.844
58.13458 873.295
58.17098 843.383
58.20738 848.265
58.24378 845.889
58.28018 836.366
58.31658 820.252
58.35298 838.642
58.38938 861.677
58.42579 867.662
58.46219 874.398
58.49859 871.891
58.53499 897.937
58.57139 907.757
58.60779 894.597
58.64419 893.709
58.68059 883.069
58.71699 899.031
58.75339 886.385
58.78979 874.781
58.82619 862.501
58.86259 873.809
58.89899 897.441
58.93540 882.958
58.97180 882.917
59.00820 899.984
59.04460 878.555
59.08100 894.854
59.11740 919.775
59.15380 902.637
59.19020 898.867
59.22660 868.138
59.26300 889.772
59.29940 895.818
59.33580 901.813
59.37220 951.105
59.40860 929.846
59.44500 895.967
59.48141 896.496
59.51781 901.877
59.55421 932.610
59.59061 920.615
59.62701 919.360
59.66341 927.883
59.69981 925.576
59.73621 923.014
59.77261 919.402
59.80901 898.611
59.84541 885.762
59.88181 907.009
59.91821 893.988
59.95461 912.557
59.99101 903.687
60.02742 885.458
60.06382 872.175
60.10022 895.746
60.13662 908.334
60.17302 929.497
60.20942 880.184
60.24582 902.275
60.28222 908.252
60.31862 861.054
60.35502 897.651
60.39142 891.689
60.42782 859.521
60.46422 886.484
60.50062 889.959
60.53702 882.278
60.57343 845.570
60.60983 835.029
60.64623 861.931
60.68263 855.638
60.71903 835.328
60.75543 816.635
60.79183 856.188
60.82823 846.768
60.86463 841.605
60.90103 840.527
60.93743 811.768
60.97383 854.497
61.01023 850.485
61.04663 834.021
61.08304 865.661
61.11944 824.369
61.15584 820.949
61.19224 796.525
61.22864 789.678
61.26504 800.560
61.30144 747.491
61.33784 823.816
61.37424 811.576
61.41064 785.929
61.44704 811.553
61.48344 833.556
61.51984 798.842
61.55624 827.086
61.59264 850.057
61.62905 824.650
61.66545 813.650
61.70185 830.630
61.73825 809.537
61.77465 751.099
61.81105 781.210
61.84745 786.385
61.88385 806.092
61.92025 784.189
61.95665 738.024
61.99305 732.149
62.02945 753.278
62.06585 820.972
62.10225 839.308
62.13865 824.110
62.17506 777.662
62.21146 751.566
62.24786 769.906
62.28426 779.378
62.32066 741.113
62.35706 732.237
62.39346 764.392
62.42986 758.422
62.46626 713.893
62.50266 780.047
62.53906 805.830
62.57546 778.528
62.61186 759.101
62.64826 761.950
62.68466 758.444
62.72107 744.775
62.75747 770.768
62.79387 755.331
62.83027 741.444
62.86667 757.348
62.90307 755.361
62.93947 784.649
62.97587 770.446
63.01227 744.356
63.04867 757.086
63.08507 723.577
63.12147 739.542
63.15787 773.606
63.19427 752.049
63.23068 749.308
63.26708 759.307
63.30348 750.733
63.33988 760.328
63.37628 749.513
63.41268 718.540
63.44908 734.818
63.48548 746.431
63.52188 750.168
63.55828 750.244
63.59468 777.905
63.63108 743.027
63.66748 706.715
63.70388 674.090
63.74028 730.124
63.77669 750.981
63.81309 736.608
63.84949 691.301
63.88589 729.310
63.92229 728.859
63.95869 732.120
63.99509 759.233
64.03149 742.190
64.06789 750.441
64.10429 716.060
64.14069 734.025
64.17709 771.972
64.21349 725.496
64.24989 733.279
64.28629 730.902
64.32270 707.879
64.35910 729.988
64.39550 710.201
64.43190 733.946
64.46830 769.447
64.50470 724.107
64.54110 755.547
64.57750 772.584
64.61390 719.274
64.65030 717.603
64.68670 735.723
64.72310 738.008
64.75950 687.135
64.79590 713.341
64.83230 733.010
64.86871 735.854
64.90511 776.479
64.94151 746.409
64.97791 739.670
65.01431 749.110
65.05071 727.062
65.08711 722.527
65.12351 738.824
65.15991 756.123
65.19631 772.335
65.23271 802.344
65.26911 726.495
65.30551 721.042
65.34191 721.759
65.37832 703.558
65.41472 748.826
65.45112 766.264
65.48752 754.764
65.52392 740.236
65.56032 743.524
65.59672 727.907
65.63312 774.201
65.66952 822.699
65.70592 786.872
65.74232 829.653
65.77872 892.473
65.81512 908.621
65.85152 903.172
65.88792 919.592
65.92433 1036.799
65.96073 1129.291
65.99713 1255.246
66.03353 1475.269
66.06993 1763.105
66.10633 2232.670
66.14273 2594.832
66.17913 2767.354
66.21553 2732.334
66.25193 2561.552
66.28833 2155.640
66.32473 1658.922
66.36113 1248.297
66.39753 933.911
66.43393 834.737
66.47034 797.667
66.50674 737.789
66.54314 701.171
66.57954 735.718
66.61594 727.870
66.65234 733.651
66.68874 712.644
66.72514 740.904
66.76154 743.704
66.79794 742.013
66.83434 724.804
66.87074 730.232
66.90714 730.799
66.94354 703.176
66.97994 730.334
67.01635 729.195
67.05275 698.831
67.08915 678.398
67.12555 663.077
67.16195 692.987
67.19835 748.953
67.23475 725.385
67.27115 745.239
67.30755 718.869
67.34395 743.323
67.38035 730.485
67.41675 711.270
67.45315 714.408
67.48955 703.491
67.52596 723.661
67.56236 710.126
67.59876 670.088
67.63516 684.275
67.67156 747.770
67.70796 738.434
67.74436 709.985
67.78076 693.988
67.81716 686.630
67.85356 677.882
67.88996 655.239
67.92636 670.233
67.96276 694.786
67.99916 693.455
68.03556 693.266
68.07197 685.340
68.10837 700.263
68.14477 715.059
68.18117 694.550
68.21757 723.025
68.25397 725.069
68.29037 738.868
68.32677 724.099
68.36317 703.295
68.39957 710.316
68.43597 687.927
68.47237 723.799
68.50877 741.366
68.54517 711.138
68.58157 714.386
68.61798 740.299
68.65438 690.372
68.69078 680.686
68.72718 710.556
68.76358 682.064
68.79998 691.638
68.83638 710.022
68.87278 700.166
68.90918 725.552
68.94558 721.998
68.98198 685.653
69.01838 717.854
69.05478 701.778
69.09118 710.039
69.12758 695.990
69.16399 713.112
69.20039 706.432
69.23679 740.079
69.27319 737.791
69.30959 718.526
69.34599 704.038
69.38239 656.816
69.41879 668.339
69.45519 681.377
69.49159 659.481
69.52799 685.768
69.56439 716.907
69.60079 684.968
69.63719 672.127
69.67360 714.082
69.71000 668.143
69.74640 693.263
69.78280 719.028
69.81920 767.470
69.85560 752.752
69.89200 701.825
69.92840 711.612
69.96480 701.144
70.00120 707.659
70.03760 713.020
70.07400 669.700
70.11040 708.262
70.14680 714.643
70.18320 708.460
70.21961 752.673
70.25601 698.306
70.29241 638.088
70.32881 691.735
70.36521 693.329
70.40161 643.956
70.43801 674.614
70.47441 715.253
70.51081 706.750
70.54721 710.847
70.58361 713.815
70.62001 720.128
70.65641 734.549
70.69281 720.711
70.72921 690.714
70.76562 686.867
70.80202 725.332
70.83842 745.510
70.87482 734.396
70.91122 689.454
70.94762 665.740
70.98402 702.150
71.02042 707.414
71.05682 697.474
71.09322 700.617
71.12962 714.257
71.16602 715.454
71.20242 693.377
71.23882 691.389
71.27522 715.659
71.31163 703.829
71.34803 760.091
71.38443 737.279
71.42083 718.919
71.45723 734.728
71.49363 710.203
71.53003 700.170
71.56643 707.549
71.60283 699.372
71.63923 718.682
71.67563 711.499
71.71203 651.387
71.74843 671.024
71.78483 700.567
71.82124 667.267
71.85764 681.978
71.89404 697.687
71.93044 700.747
71.96684 673.532
72.00324 702.850
72.03964 702.770
72.07604 672.507
72.11244 684.334
72.14884 667.001
72.18524 673.356
72.22164 711.819
72.25804 674.825
72.29444 684.624
72.33084 685.825
72.36725 674.683
72.40365 679.001
72.44005 692.904
72.47645 719.822
72.51285 666.923
72.54925 714.841
72.58565 723.471
72.62205 701.511
72.65845 706.333
72.69485 748.928
72.73125 765.314
72.76765 709.715
72.80405 714.121
72.84045 773.081
72.87685 760.989
72.91326 810.206
72.94966 898.965
72.98606 918.418
73.02246 943.156
73.05886 926.102
73.09526 904.430
73.13166 887.025
73.16806 888.875
73.20446 800.723
73.24086 727.359
73.27726 715.733
73.31366 674.655
73.35006 665.871
73.38646 699.427
73.42286 717.077
73.45927 707.390
73.49567 675.211
73.53207 713.073
73.56847 696.687
73.60487 691.591
73.64127 680.509
73.67767 693.352
73.71407 686.921
73.75047 692.524
73.78687 713.379
73.82327 670.625
73.85967 644.493
73.89607 708.275
73.93247 728.384
73.96888 711.140
74.00528 724.828
74.04168 666.342
74.07808 660.681
74.11448 686.676
74.15088 706.428
74.18728 668.254
74.22368 693.651
74.26008 691.420
74.29648 687.755
74.33288 688.285
74.36928 650.197
74.40568 667.599
74.44208 659.103
74.47848 671.155
74.51489 745.441
74.55129 696.574
74.58769 690.182
74.62409 718.538
74.66049 701.472
74.69689 743.041
74.73329 812.407
74.76969 852.269
74.80609 882.651
74.84249 962.463
74.87889 1043.179
74.91529 1116.787
74.95169 1323.482
74.98809 1479.045
75.02449 1782.839
75.06090 2220.008
75.09730 2845.902
75.13370 3670.772
75.17010 4556.003
75.20650 5218.832
75.24290 5327.952
75.27930 5143.461
75.31570 4731.590
75.35210 3901.435
75.38850 2956.442
75.42490 2019.677
75.46130 1391.427
75.49770 1059.017
75.53410 892.600
75.57050 813.908
75.60691 742.043
75.64331 731.000
75.67971 729.275
75.71611 722.886
75.75251 719.682
75.78891 695.147
75.82531 670.766
75.86171 659.481
75.89811 665.533
75.93451 657.936
75.97091 679.463
76.00731 647.581
76.04371 660.134
76.08011 662.065
76.11652 670.571
76.15292 678.618
76.18932 663.456
76.22572 636.986
76.26212 614.978
76.29852 637.131
76.33492 667.583
76.37132 654.979
76.40772 655.393
76.44412 624.291
76.48052 635.389
76.51692 669.777
76.55332 648.246
76.58972 602.169
76.62612 608.768
76.66253 640.936
76.69893 656.113
76.73533 642.066
76.77173 592.439
76.80813 667.915
76.84453 655.019
76.88093 584.757
76.91733 619.374
76.95373 639.555
76.99013 614.842
77.02653 640.453
77.06293 642.722
77.09933 614.809
77.13573 636.606
77.17213 626.374
77.20854 659.380
77.24494 587.802
77.28134 613.846
77.31774 634.131
77.35414 629.966
77.39054 624.080
77.42694 633.074
77.46334 642.666
77.49974 603.805
77.53614 587.994
77.57254 638.419
77.60894 597.830
77.64534 640.898
77.68174 642.880
77.71814 649.847
77.75455 632.597
77.79095 611.834
77.82735 610.429
77.86375 607.001
77.90015 598.699
77.93655 579.253
77.97295 562.367
78.00935 605.025
78.04575 620.458
78.08215 646.704
78.11855 612.710
78.15495 617.526
78.19135 624.914
78.22775 620.138
78.26416 625.131
78.30056 605.960
78.33696 580.285
78.37336 598.323
78.40976 632.052
78.44616 586.573
78.48256 592.952
78.51896 611.415
78.55536 616.979
78.59176 598.362
78.62816 591.101
78.66456 613.938
78.70096 617.478
78.73736 604.530
78.77376 616.746
78.81017 628.400
78.84657 609.279
78.88297 603.006
78.91937 608.502
78.95577 582.584
78.99217 603.820
79.02857 624.609
79.06497 580.538
79.10137 592.740
79.13777 603.575
79.17417 571.622
79.21057 615.881
79.24697 596.468
79.28337 581.684
79.31977 604.059
79.35618 605.389
79.39258 607.473
79.42898 619.673
79.46538 606.720
79.50178 622.176
79.53818 626.219
79.57458 584.571
79.61098 568.014
79.64738 604.509
79.68378 620.111
79.72018 606.964
79.75658 591.893
79.79298 570.960
79.82938 572.315
79.86578 597.153
79.90219 576.217
79.93859 565.515
79.97499 605.906
80.01139 608.068
80.04779 596.689
80.08419 582.871
80.12059 568.950
80.15699 587.635
80.19339 588.933
80.22979 575.090
80.26619 582.385
80.30259 618.600
80.33899 625.387
80.37539 610.255
80.41179 595.097
80.44820 577.687
80.48460 565.130
80.52100 569.806
80.55740 581.205
80.59380 580.116
80.63020 581.663
80.66660 580.596
80.70300 575.517
80.73940 582.359
80.77580 601.000
80.81220 585.407
80.84860 547.953
80.88500 576.016
80.92140 599.895
80.95781 556.270
80.99421 560.502
81.03061 575.209
81.06701 585.748
81.10341 580.318
81.13981 575.164
81.17621 580.763
81.21261 551.666
81.24901 575.975
81.28541 582.079
81.32181 573.787
81.35821 561.481
81.39461 584.023
81.43101 566.305
81.46741 528.715
81.50382 570.761
81.54022 594.703
81.57662 590.704
81.61302 571.595
81.64942 545.368
81.68582 538.675
81.72222 555.126
81.75862 574.566
81.79502 594.070
81.83142 604.844
81.86782 576.064
81.90422 547.976
81.94062 570.888
81.97702 578.416
82.01342 573.778
82.04983 571.079
82.08623 563.341
82.12263 559.558
82.15903 572.633
82.19543 578.919
82.23183 546.541
82.26823 574.516
82.30463 570.842
82.34103 570.162
82.37743 568.357
82.41383 539.935
82.45023 533.803
82.48663 546.051
82.52303 562.650
82.55943 586.002
82.59584 590.351
82.63224 581.553
82.66864 562.326
82.70504 566.581
82.74144 588.694
82.77784 574.872
82.81424 560.160
82.85064 547.153
82.88704 556.143
82.92344 559.619
82.95984 569.682
82.99624 581.886
83.03264 573.827
83.06904 557.680
83.10545 558.517
83.14185 582.643
83.17825 565.925
83.21465 579.794
83.25105 568.544
83.28745 581.597
83.32385 607.242
83.36025 591.224
83.39665 637.879
83.43305 632.111
83.46945 696.086
83.50585 765.040
83.54225 816.428
83.57865 905.692
83.61505 1017.890
83.65146 1126.520
83.68786 1289.861
83.72426 1532.816
83.76066 1917.923
83.79706 2403.497
83.83346 2934.510
83.86986 3340.775
83.90626 3440.734
83.94266 3325.694
83.97906 3193.065
84.01546 2906.455
84.05186 2503.033
84.08826 1947.037
84.12466 1439.436
84.16106 1086.940
84.19747 847.075
84.23387 707.992
84.27027 636.365
84.30667 607.258
84.34307 605.463
84.37947 591.188
84.41587 578.423
84.45227 580.754
84.48867 588.607
84.52507 584.193
84.56147 555.323
84.59787 565.723
84.63427 566.089
84.67067 564.590
84.70707 564.345
84.74348 537.971
84.77988 507.474
84.81628 522.678
84.85268 545.218
84.88908 542.114
84.92548 543.303
84.96188 531.227
84.99828 527.578
85.03468 534.562
85.07108 519.364
85.10748 517.958
85.14388 525.009
85.18028 540.396
85.21668 554.642
85.25309 540.692
85.28949 514.862
85.32589 506.996
85.36229 507.361
85.39869 516.466
85.43509 512.595
85.47149 492.244
85.50789 512.196
85.54429 565.426
85.58069 557.097
85.61709 503.042
85.65349 534.186
85.68989 516.705
85.72629 514.094
85.76269 522.530
85.79910 520.482
85.83550 510.778
85.87190 512.417
85.90830 541.901
85.94470 529.740
85.98110 526.562
86.01750 535.653
86.05390 515.377
86.09030 519.768
86.12670 563.682
86.16310 547.778
86.19950 546.606
86.23590 516.145
86.27230 476.863
86.30870 493.384
86.34511 525.147
86.38151 518.929
86.41791 509.195
86.45431 480.771
86.49071 503.547
86.52711 536.988
86.56351 534.329
86.59991 510.840
86.63631 505.673
86.67271 511.518
86.70911 481.859
86.74551 482.745
86.78191 508.352
86.81831 509.229
86.85471 513.820
86.89112 533.754
86.92752 509.423
86.96392 495.144
87.00032 488.300
87.03672 488.291
87.07312 514.579
87.10952 526.579
87.14592 502.653
87.18232 499.010
87.21872 480.749
87.25512 487.816
87.29152 521.812
87.32792 542.884
87.36432 542.507
87.40073 532.106
87.43713 511.155
87.47353 524.033
87.50993 524.561
87.54633 501.696
87.58273 503.792
87.61913 537.046
87.65553 544.743
87.69193 516.256
87.72833 504.571
87.76473 511.404
87.80113 542.500
87.83753 543.168
87.87393 510.840
87.91033 515.743
87.94674 492.767
87.98314 513.622
88.01954 524.916
88.05594 501.755
88.09234 489.279
88.12874 508.140
88.16514 520.471
88.20154 499.387
88.23794 514.555
88.27434 514.897
88.31074 494.425
88.34714 500.304
88.38354 511.974
88.41994 497.003
88.45634 479.925
88.49275 486.103
88.52915 491.946
88.56555 472.475
88.60195 457.984
88.63835 483.736
88.67475 492.907
88.71115 494.264
88.74755 494.522
88.78395 481.808
88.82035 473.457
88.85675 491.202
88.89315 491.985
88.92955 499.656
88.96595 517.332
89.00235 498.550
89.03876 468.982
89.07516 485.268
89.11156 488.605
89.14796 482.120
89.18436 486.395
89.22076 474.680
89.25716 479.899
89.29356 501.388
89.32996 456.041
89.36636 474.237
89.40276 461.576
89.43916 455.347
89.47556 477.266
89.51196 477.500
89.54837 468.998
89.58477 478.036
89.62117 482.542
89.65757 489.727
89.69397 495.810
89.73037 498.820
89.76677 505.926
89.80317 493.874
89.83957 499.228
89.87597 489.808
89.91237 476.941
89.94877 482.058
89.98517 485.206
90.02157 500.684
90.05797 541.947
90.09438 542.899
90.13078 544.195
90.16718 578.098
90.20358 604.966
90.23998 649.917
90.27638 668.020
90.31278 673.174
90.34918 642.904
90.38558 629.889
90.42198 671.780
90.45838 611.742
90.49478 563.929
90.53118 558.130
90.56758 541.901
90.60398 522.701
90.64039 534.109
90.67679 520.251
90.71319 503.864
90.74959 499.880
90.78599 498.526
90.82239 482.167
90.85879 467.300
90.89519 496.662
90.93159 491.382
90.96799 471.118
91.00439 459.615
91.04079 463.604
91.07719 486.974
91.11359 485.977
91.14999 476.918
91.18640 463.210
91.22280 462.652
91.25920 484.954
91.29560 497.188
91.33200 480.920
91.36840 474.338
91.40480 472.885
91.44120 454.911
91.47760 444.572
91.51400 467.762
91.55040 450.774
91.58680 480.179
91.62320 490.512
91.65960 460.068
91.69601 473.329
91.73241 484.674
91.76881 458.511
91.80521 452.111
91.84161 485.971
91.87801 504.588
91.91441 475.201
91.95081 456.539
91.98721 433.525
92.02361 455.257
92.06001 475.834
92.09641 457.382
92.13281 481.624
92.16921 478.762
92.20561 482.506
92.24202 472.113
92.27842 446.101
92.31482 454.991
92.35122 477.531
92.38762 461.988
92.42402 457.839
92.46042 464.715
92.49682 460.437
92.53322 470.514
92.56962 474.587
92.60602 482.341
92.64242 476.364
92.67882 459.854
92.71522 458.125
92.75162 460.789
92.78803 460.082
92.82443 457.999
92.86083 468.522
92.89723 476.673
92.93363 455.124
92.97003 454.247
93.00643 485.599
93.04283 487.261
93.07923 460.819
93.11563 458.953
93.15203 453.769
93.18843 453.928
93.22483 459.352
93.26123 467.107
93.29763 478.645
93.33404 488.070
93.37044 476.183
93.40684 450.408
93.44324 443.675
93.47964 453.923
93.51604 451.995
93.55244 454.808
93.58884 445.546
93.62524 448.678
93.66164 459.595
93.69804 450.500
93.73444 448.653
93.77084 469.029
93.80724 473.116
93.84365 485.130
93.88005 505.622
93.91645 463.626
93.95285 446.518
93.98925 444.162
94.02565 465.062
94.06205 488.432
94.09845 463.119
94.13485 463.048
94.17125 456.480
94.20765 444.188
94.24405 453.321
94.28045 472.895
94.31685 466.872
94.35325 459.592
94.38966 455.723
94.42606 454.787
94.46246 468.683
94.49886 488.554
94.53526 460.170
94.57166 459.730
94.60806 475.086
94.64446 457.011
94.68086 473.509
94.71726 453.528
94.75366 440.070
94.79006 457.945
94.82646 476.318
94.86286 479.385
94.89926 456.628
94.93567 473.482
94.97207 500.540
95.00847 493.845
95.04487 499.188
95.08127 486.223
95.11767 468.011
95.15407 472.198
95.19047 483.616
95.22687 468.307
95.26327 469.393
95.29967 467.863
95.33607 464.803
95.37247 475.658
95.40887 482.767
95.44527 470.403
95.48168 487.180
95.51808 493.071
95.55448 464.286
95.59088 469.936
95.62728 467.826
95.66368 450.807
95.70008 452.187
95.73648 468.173
95.77288 451.344
95.80928 434.739
95.84568 440.750
95.88208 463.359
95.91848 473.274
95.95488 451.351
95.99129 443.079
96.02769 452.703
96.06409 464.005
96.10049 476.158
96.13689 496.186
96.17329 491.721
96.20969 469.285
96.24609 461.032
96.28249 478.548
96.31889 489.580
96.35529 463.338
96.39169 438.480
96.42809 435.926
96.46449 448.445
96.50089 489.295
96.53730 484.813
96.57370 470.069
96.61010 473.124
96.64650 460.637
96.68290 461.868
96.71930 481.887
96.75570 495.517
96.79210 488.339
96.82850 470.330
96.86490 443.401
96.90130 445.994
96.93770 457.567
96.97410 450.892
97.01050 461.113
97.04690 481.713
97.08331 485.072
97.11971 469.446
97.15611 456.025
97.19251 453.207
97.22891 458.440
97.26531 469.810
97.30171 475.570
97.33811 468.261
97.37451 471.969
97.41091 473.739
97.44731 462.398
97.48371 454.466
97.52011 467.114
97.55651 460.251
97.59291 454.667
97.62932 461.000
97.66572 461.000
