# Supplementary material for: Bioavailable phosphite in the surface ocean during the Great Oxidation Event
Source: Nat Commun. 2025 May 24;16:4825. doi: 10.1038/s41467-025-59963-0 (PMC12102248; doi:10.1038/s41467-025-59963-0)
Supplement: Supplementary file 6 — Supplementary Data 4 [file 41467_2025_59963_MOESM6_ESM.zip › XRD data Experimental precipitate/Si in Seawater precipitate.xy]

6.51842 1965.000
6.55482 1989.787
6.59122 1981.104
6.62762 1947.314
6.66402 1992.100
6.70042 1961.795
6.73682 1833.483
6.77322 1893.629
6.80962 1905.423
6.84603 1908.323
6.88243 1829.308
6.91883 1853.894
6.95523 1900.099
6.99163 1867.438
7.02803 1902.815
7.06443 1902.659
7.10083 1858.205
7.13723 1841.623
7.17363 1861.683
7.21003 1830.474
7.24643 1819.855
7.28283 1788.599
7.31923 1791.462
7.35563 1846.724
7.39204 1792.001
7.42844 1779.632
7.46484 1840.087
7.50124 1783.467
7.53764 1743.122
7.57404 1737.017
7.61044 1681.806
7.64684 1675.697
7.68324 1729.702
7.71964 1703.250
7.75604 1615.952
7.79244 1666.384
7.82884 1778.841
7.86524 1708.178
7.90165 1681.175
7.93805 1693.313
7.97445 1608.593
8.01085 1657.544
8.04725 1732.180
8.08365 1668.245
8.12005 1639.814
8.15645 1641.135
8.19285 1612.368
8.22925 1657.616
8.26565 1573.822
8.30205 1612.097
8.33845 1619.557
8.37485 1613.855
8.41125 1529.870
8.44766 1551.071
8.48406 1550.911
8.52046 1547.262
8.55686 1533.100
8.59326 1567.594
8.62966 1574.938
8.66606 1528.250
8.70246 1585.740
8.73886 1555.124
8.77526 1522.518
8.81166 1436.377
8.84806 1485.976
8.88446 1492.341
8.92086 1471.630
8.95726 1480.220
8.99367 1497.222
9.03007 1434.765
9.06647 1466.144
9.10287 1412.073
9.13927 1360.182
9.17567 1431.714
9.21207 1420.070
9.24847 1363.563
9.28487 1389.631
9.32127 1354.172
9.35767 1415.032
9.39407 1426.400
9.43047 1372.074
9.46687 1386.559
9.50327 1404.224
9.53968 1395.491
9.57608 1438.252
9.61248 1434.424
9.64888 1366.705
9.68528 1370.243
9.72168 1362.919
9.75808 1329.727
9.79448 1337.288
9.83088 1338.903
9.86728 1329.984
9.90368 1298.005
9.94008 1334.600
9.97648 1328.561
10.01288 1341.080
10.04929 1319.437
10.08569 1279.873
10.12209 1303.045
10.15849 1314.394
10.19489 1252.369
10.23129 1305.374
10.26769 1238.938
10.30409 1257.626
10.34049 1307.308
10.37689 1281.093
10.41329 1299.030
10.44969 1277.165
10.48609 1342.851
10.52249 1282.520
10.55889 1236.359
10.59530 1245.187
10.63170 1295.841
10.66810 1252.890
10.70450 1226.020
10.74090 1209.951
10.77730 1261.695
10.81370 1278.355
10.85010 1276.375
10.88650 1276.960
10.92290 1247.378
10.95930 1240.917
10.99570 1258.913
11.03210 1244.138
11.06850 1245.471
11.10490 1214.317
11.14131 1177.427
11.17771 1253.447
11.21411 1282.810
11.25051 1257.498
11.28691 1253.571
11.32331 1201.811
11.35971 1221.541
11.39611 1216.629
11.43251 1176.029
11.46891 1191.568
11.50531 1161.688
11.54171 1203.310
11.57811 1185.426
11.61451 1221.450
11.65091 1189.564
11.68732 1141.598
11.72372 1149.607
11.76012 1210.685
11.79652 1224.853
11.83292 1193.186
11.86932 1168.894
11.90572 1168.960
11.94212 1210.527
11.97852 1139.762
12.01492 1149.617
12.05132 1180.109
12.08772 1126.149
12.12412 1176.302
12.16052 1179.760
12.19693 1162.475
12.23333 1139.108
12.26973 1181.410
12.30613 1173.119
12.34253 1206.716
12.37893 1167.988
12.41533 1104.482
12.45173 1198.928
12.48813 1190.652
12.52453 1134.008
12.56093 1184.823
12.59733 1171.839
12.63373 1138.270
12.67013 1149.705
12.70653 1145.826
12.74294 1132.867
12.77934 1150.156
12.81574 1167.910
12.85214 1126.029
12.88854 1137.197
12.92494 1149.030
12.96134 1188.947
12.99774 1148.402
13.03414 1113.564
13.07054 1168.901
13.10694 1136.495
13.14334 1147.177
13.17974 1143.231
13.21614 1145.444
13.25254 1123.161
13.28895 1171.644
13.32535 1169.700
13.36175 1126.356
13.39815 1104.302
13.43455 1096.237
13.47095 1167.822
13.50735 1176.516
13.54375 1147.165
13.58015 1025.219
13.61655 1114.282
13.65295 1110.398
13.68935 1123.656
13.72575 1103.083
13.76215 1103.722
13.79855 1168.955
13.83496 1146.036
13.87136 1112.744
13.90776 1117.154
13.94416 1060.337
13.98056 1143.833
14.01696 1165.814
14.05336 1151.506
14.08976 1131.045
14.12616 1100.642
14.16256 1112.143
14.19896 1092.382
14.23536 1135.636
14.27176 1104.715
14.30816 1149.369
14.34457 1140.034
14.38097 1103.542
14.41737 1061.999
14.45377 1127.546
14.49017 1089.602
14.52657 1106.678
14.56297 1172.751
14.59937 1128.601
14.63577 1147.231
14.67217 1117.053
14.70857 1111.982
14.74497 1128.838
14.78137 1100.712
14.81777 1114.016
14.85417 1122.156
14.89058 1146.011
14.92698 1129.616
14.96338 1109.054
14.99978 1075.763
15.03618 1137.373
15.07258 1156.469
15.10898 1106.535
15.14538 1123.423
15.18178 1172.458
15.21818 1124.409
15.25458 1134.906
15.29098 1149.871
15.32738 1089.176
15.36378 1115.470
15.40018 1167.993
15.43659 1116.416
15.47299 1091.236
15.50939 1122.239
15.54579 1136.555
15.58219 1143.761
15.61859 1118.759
15.65499 1154.853
15.69139 1121.519
15.72779 1107.608
15.76419 1104.010
15.80059 1119.956
15.83699 1169.616
15.87339 1158.708
15.90979 1134.748
15.94619 1136.423
15.98260 1128.023
16.01900 1120.945
16.05540 1168.047
16.09180 1189.428
16.12820 1157.011
16.16460 1102.386
16.20100 1193.198
16.23740 1180.648
16.27380 1122.580
16.31020 1142.781
16.34660 1138.993
16.38300 1137.322
16.41940 1104.660
16.45580 1144.445
16.49221 1172.869
16.52861 1145.413
16.56501 1138.854
16.60141 1204.119
16.63781 1115.071
16.67421 1156.639
16.71061 1173.670
16.74701 1161.654
16.78341 1169.733
16.81981 1175.572
16.85621 1126.324
16.89261 1194.483
16.92901 1160.690
16.96541 1120.389
17.00181 1143.898
17.03822 1187.821
17.07462 1180.723
17.11102 1161.286
17.14742 1183.079
17.18382 1164.816
17.22022 1186.094
17.25662 1158.788
17.29302 1137.258
17.32942 1138.420
17.36582 1159.282
17.40222 1188.672
17.43862 1180.237
17.47502 1180.395
17.51142 1149.338
17.54782 1199.021
17.58423 1203.375
17.62063 1197.151
17.65703 1205.763
17.69343 1207.871
17.72983 1159.036
17.76623 1184.344
17.80263 1211.009
17.83903 1185.789
17.87543 1146.774
17.91183 1204.998
17.94823 1196.256
17.98463 1211.369
18.02103 1192.520
18.05743 1227.152
18.09383 1249.646
18.13024 1225.925
18.16664 1208.580
18.20304 1218.623
18.23944 1250.003
18.27584 1251.172
18.31224 1300.301
18.34864 1254.349
18.38504 1231.219
18.42144 1219.136
18.45784 1226.171
18.49424 1278.377
18.53064 1231.432
18.56704 1258.678
18.60344 1292.150
18.63984 1294.524
18.67625 1252.911
18.71265 1232.050
18.74905 1236.912
18.78545 1298.075
18.82185 1302.420
18.85825 1262.627
18.89465 1291.676
18.93105 1244.231
18.96745 1315.381
19.00385 1245.621
19.04025 1251.586
19.07665 1251.147
19.11305 1282.480
19.14945 1282.841
19.18586 1257.540
19.22226 1257.008
19.25866 1316.875
19.29506 1349.961
19.33146 1253.188
19.36786 1282.688
19.40426 1327.041
19.44066 1329.607
19.47706 1355.401
19.51346 1306.174
19.54986 1278.553
19.58626 1295.024
19.62266 1309.993
19.65906 1290.469
19.69546 1327.318
19.73187 1393.889
19.76827 1335.191
19.80467 1376.078
19.84107 1401.564
19.87747 1375.206
19.91387 1386.388
19.95027 1328.897
19.98667 1390.133
20.02307 1371.400
20.05947 1422.679
20.09587 1422.993
20.13227 1381.340
20.16867 1412.039
20.20507 1451.126
20.24147 1424.621
20.27788 1428.053
20.31428 1392.083
20.35068 1387.618
20.38708 1471.907
20.42348 1442.582
20.45988 1412.809
20.49628 1428.381
20.53268 1450.513
20.56908 1386.498
20.60548 1376.149
20.64188 1365.296
20.67828 1373.417
20.71468 1413.942
20.75108 1376.302
20.78748 1427.073
20.82389 1439.721
20.86029 1421.233
20.89669 1428.422
20.93309 1441.400
20.96949 1411.549
21.00589 1400.981
21.04229 1415.660
21.07869 1454.721
21.11509 1488.304
21.15149 1441.164
21.18789 1433.738
21.22429 1434.226
21.26069 1488.785
21.29709 1431.023
21.33350 1462.391
21.36990 1439.110
21.40630 1441.615
21.44270 1429.328
21.47910 1466.620
21.51550 1503.536
21.55190 1526.696
21.58830 1481.345
21.62470 1456.802
21.66110 1492.452
21.69750 1502.098
21.73390 1460.313
21.77030 1475.219
21.80670 1475.819
21.84310 1502.857
21.87951 1471.870
21.91591 1450.348
21.95231 1499.483
21.98871 1522.615
22.02511 1499.533
22.06151 1538.096
22.09791 1509.839
22.13431 1482.604
22.17071 1557.514
22.20711 1571.976
22.24351 1548.783
22.27991 1574.249
22.31631 1528.802
22.35271 1523.551
22.38911 1589.603
22.42552 1551.563
22.46192 1523.449
22.49832 1473.579
22.53472 1541.752
22.57112 1531.385
22.60752 1544.250
22.64392 1587.283
22.68032 1571.190
22.71672 1534.054
22.75312 1564.531
22.78952 1518.395
22.82592 1559.604
22.86232 1569.946
22.89872 1526.630
22.93512 1528.337
22.97153 1588.372
23.00793 1537.705
23.04433 1551.412
23.08073 1574.099
23.11713 1536.404
23.15353 1577.782
23.18993 1586.880
23.22633 1615.029
23.26273 1607.187
23.29913 1645.217
23.33553 1651.843
23.37193 1585.612
23.40833 1512.750
23.44473 1533.261
23.48114 1568.198
23.51754 1614.288
23.55394 1563.754
23.59034 1569.058
23.62674 1559.713
23.66314 1626.021
23.69954 1575.969
23.73594 1533.399
23.77234 1514.943
23.80874 1568.783
23.84514 1539.109
23.88154 1535.351
23.91794 1543.573
23.95434 1606.634
23.99074 1557.514
24.02715 1512.109
24.06355 1634.555
24.09995 1631.505
24.13635 1584.294
24.17275 1608.947
24.20915 1571.388
24.24555 1553.295
24.28195 1579.480
24.31835 1527.139
24.35475 1622.562
24.39115 1647.112
24.42755 1528.847
24.46395 1535.215
24.50035 1542.232
24.53675 1512.956
24.57316 1553.406
24.60956 1555.459
24.64596 1545.314
24.68236 1557.823
24.71876 1519.158
24.75516 1563.634
24.79156 1563.596
24.82796 1607.575
24.86436 1659.334
24.90076 1606.043
24.93716 1529.412
24.97356 1527.843
25.00996 1546.284
25.04636 1595.575
25.08276 1590.060
25.11917 1625.543
25.15557 1560.380
25.19197 1563.764
25.22837 1530.656
25.26477 1509.300
25.30117 1545.565
25.33757 1537.899
25.37397 1562.252
25.41037 1585.149
25.44677 1572.666
25.48317 1562.725
25.51957 1524.944
25.55597 1525.134
25.59237 1617.778
25.62878 1607.917
25.66518 1554.518
25.70158 1589.952
25.73798 1543.381
25.77438 1579.303
25.81078 1582.791
25.84718 1551.266
25.88358 1588.359
25.91998 1609.953
25.95638 1583.262
25.99278 1557.948
26.02918 1584.201
26.06558 1587.103
26.10198 1573.583
26.13838 1590.444
26.17479 1558.919
26.21119 1557.048
26.24759 1543.494
26.28399 1545.399
26.32039 1570.667
26.35679 1567.636
26.39319 1569.821
26.42959 1561.317
26.46599 1650.215
26.50239 1640.946
26.53879 1632.050
26.57519 1650.586
26.61159 1706.848
26.64799 1743.395
26.68439 1788.865
26.72080 1858.874
26.75720 1762.835
26.79360 1713.020
26.83000 1739.047
26.86640 1774.725
26.90280 1723.553
26.93920 1699.733
26.97560 1808.173
27.01200 1811.108
27.04840 1883.190
27.08480 1905.776
27.12120 2040.218
27.15760 2083.470
27.19400 2222.652
27.23040 2390.570
27.26681 2619.975
27.30321 2910.142
27.33961 3298.908
27.37601 3575.956
27.41241 3113.255
27.44881 2316.214
27.48521 1742.737
27.52161 1618.917
27.55801 1572.287
27.59441 1612.616
27.63081 1544.241
27.66721 1534.501
27.70361 1537.482
27.74001 1490.715
27.77642 1516.862
27.81282 1488.871
27.84922 1561.928
27.88562 1528.867
27.92202 1517.404
27.95842 1523.382
27.99482 1520.845
28.03122 1533.919
28.06762 1479.221
28.10402 1469.559
28.14042 1512.601
28.17682 1518.103
28.21322 1534.387
28.24962 1504.013
28.28602 1435.542
28.32243 1437.182
28.35883 1489.983
28.39523 1495.523
28.43163 1475.563
28.46803 1462.698
28.50443 1506.893
28.54083 1431.738
28.57723 1477.091
28.61363 1475.337
28.65003 1503.929
28.68643 1466.212
28.72283 1522.085
28.75923 1509.988
28.79563 1476.460
28.83203 1480.791
28.86844 1508.619
28.90484 1484.030
28.94124 1457.467
28.97764 1453.718
29.01404 1489.660
29.05044 1486.568
29.08684 1461.845
29.12324 1411.101
29.15964 1414.604
29.19604 1465.500
29.23244 1460.684
29.26884 1442.270
29.30524 1442.301
29.34164 1435.080
29.37804 1407.921
29.41445 1460.622
29.45085 1414.542
29.48725 1455.921
29.52365 1451.682
29.56005 1458.765
29.59645 1432.035
29.63285 1494.441
29.66925 1486.739
29.70565 1476.846
29.74205 1489.825
29.77845 1464.725
29.81485 1446.752
29.85125 1431.488
29.88765 1452.709
29.92406 1477.774
29.96046 1479.278
29.99686 1501.055
30.03326 1461.106
30.06966 1453.555
30.10606 1489.374
30.14246 1455.600
30.17886 1481.973
30.21526 1505.689
30.25166 1481.608
30.28806 1373.224
30.32446 1424.782
30.36086 1438.981
30.39726 1441.319
30.43366 1540.200
30.47007 1494.774
30.50647 1441.065
30.54287 1507.604
30.57927 1547.286
30.61567 1559.966
30.65207 1607.581
30.68847 1704.573
30.72487 1648.663
30.76127 1733.296
30.79767 1802.884
30.83407 1843.983
30.87047 1916.082
30.90687 2034.742
30.94327 2090.044
30.97967 2182.964
31.01608 2230.222
31.05248 2384.696
31.08888 2413.780
31.12528 2597.582
31.16168 2826.204
31.19808 2987.787
31.23448 3231.948
31.27088 3478.725
31.30728 3784.133
31.34368 4244.710
31.38008 4718.346
31.41648 5371.586
31.45288 6074.614
31.48928 6946.452
31.52568 7910.637
31.56209 9727.160
31.59849 12084.926
31.63489 15626.086
31.67129 20519.759
31.70769 23737.381
31.74409 20486.504
31.78049 12133.595
31.81689 5410.302
31.85329 2834.757
31.88969 2094.311
31.92609 1851.409
31.96249 1687.713
31.99889 1667.921
32.03529 1579.890
32.07170 1440.367
32.10810 1470.085
32.14450 1500.814
32.18090 1508.428
32.21730 1429.425
32.25370 1364.470
32.29010 1396.371
32.32650 1380.041
32.36290 1386.398
32.39930 1417.412
32.43570 1416.643
32.47210 1403.600
32.50850 1368.859
32.54490 1367.804
32.58130 1393.099
32.61771 1416.409
32.65411 1415.213
32.69051 1390.357
32.72691 1368.731
32.76331 1331.000
32.79971 1291.565
32.83611 1453.377
32.87251 1386.874
32.90891 1377.095
32.94531 1339.846
32.98171 1363.213
33.01811 1395.819
33.05451 1341.031
33.09091 1335.612
33.12731 1353.769
33.16372 1375.035
33.20012 1380.958
33.23652 1401.035
33.27292 1396.640
33.30932 1420.585
33.34572 1377.171
33.38212 1370.358
33.41852 1364.541
33.45492 1371.182
33.49132 1381.606
33.52772 1302.899
33.56412 1342.290
33.60052 1372.346
33.63692 1346.959
33.67332 1328.930
33.70973 1382.816
33.74613 1350.914
33.78253 1366.667
33.81893 1338.971
33.85533 1305.573
33.89173 1335.671
33.92813 1376.597
33.96453 1380.860
34.00093 1357.191
34.03733 1349.190
34.07373 1343.332
34.11013 1360.099
34.14653 1356.701
34.18293 1374.793
34.21934 1355.642
34.25574 1355.129
34.29214 1365.807
34.32854 1366.004
34.36494 1357.025
34.40134 1436.300
34.43774 1400.869
34.47414 1376.333
34.51054 1359.777
34.54694 1345.258
34.58334 1330.580
34.61974 1309.685
34.65614 1395.803
34.69254 1367.621
34.72894 1329.411
34.76535 1334.055
34.80175 1389.382
34.83815 1353.012
34.87455 1332.529
34.91095 1330.034
34.94735 1338.480
34.98375 1303.277
35.02015 1392.160
35.05655 1367.889
35.09295 1338.617
35.12935 1304.184
35.16575 1281.990
35.20215 1299.446
35.23855 1329.417
35.27495 1340.893
35.31136 1295.216
35.34776 1296.959
35.38416 1324.518
35.42056 1291.746
35.45696 1288.945
35.49336 1329.960
35.52976 1284.244
35.56616 1329.279
35.60256 1324.665
35.63896 1320.795
35.67536 1337.331
35.71176 1274.968
35.74816 1292.445
35.78456 1281.252
35.82096 1288.819
35.85737 1289.543
35.89377 1303.350
35.93017 1323.363
35.96657 1289.044
36.00297 1291.032
36.03937 1320.817
36.07577 1289.689
36.11217 1278.222
36.14857 1303.182
36.18497 1321.648
36.22137 1367.358
36.25777 1269.576
36.29417 1294.116
36.33057 1254.002
36.36698 1218.719
36.40338 1271.667
36.43978 1279.331
36.47618 1276.768
36.51258 1253.926
36.54898 1319.260
36.58538 1312.494
36.62178 1298.308
36.65818 1234.407
36.69458 1243.470
36.73098 1183.221
36.76738 1238.578
36.80378 1227.947
36.84018 1175.428
36.87658 1226.899
36.91299 1214.417
36.94939 1158.954
36.98579 1228.517
37.02219 1287.136
37.05859 1218.603
37.09499 1175.656
37.13139 1243.781
37.16779 1213.648
37.20419 1128.019
37.24059 1143.546
37.27699 1186.625
37.31339 1177.355
37.34979 1153.519
37.38619 1177.306
37.42259 1191.834
37.45900 1171.643
37.49540 1200.675
37.53180 1239.550
37.56820 1223.551
37.60460 1172.088
37.64100 1150.043
37.67740 1172.345
37.71380 1093.975
37.75020 1118.020
37.78660 1193.887
37.82300 1155.826
37.85940 1127.214
37.89580 1140.120
37.93220 1212.321
37.96860 1218.067
38.00501 1163.396
38.04141 1114.175
38.07781 1170.908
38.11421 1166.796
38.15061 1198.832
38.18701 1144.827
38.22341 1143.253
38.25981 1148.143
38.29621 1094.427
38.33261 1120.450
38.36901 1140.824
38.40541 1081.362
38.44181 1076.878
38.47821 1113.697
38.51461 1147.044
38.55102 1137.859
38.58742 1120.620
38.62382 1044.648
38.66022 1092.688
38.69662 1082.327
38.73302 1098.826
38.76942 1105.515
38.80582 1091.599
38.84222 1105.310
38.87862 1123.992
38.91502 1059.666
38.95142 1056.450
38.98782 1097.280
39.02422 1113.996
39.06063 1122.186
39.09703 1158.272
39.13343 1082.711
39.16983 1079.493
39.20623 1079.570
39.24263 1063.550
39.27903 1031.634
39.31543 1003.111
39.35183 1006.573
39.38823 1049.307
39.42463 1053.276
39.46103 1049.947
39.49743 1029.018
39.53383 1041.298
39.57023 1074.698
39.60664 1058.936
39.64304 1049.124
39.67944 1055.287
39.71584 1042.581
39.75224 981.426
39.78864 1037.764
39.82504 1057.829
39.86144 1071.060
39.89784 1064.616
39.93424 1061.992
39.97064 1043.482
40.00704 1041.696
40.04344 1060.436
40.07984 1064.843
40.11624 1085.572
40.15265 1081.200
40.18905 1065.476
40.22545 1057.612
40.26185 1033.437
40.29825 1029.449
40.33465 1094.082
40.37105 1039.887
40.40745 1069.168
40.44385 1008.497
40.48025 1037.923
40.51665 1041.968
40.55305 1048.050
40.58945 1073.647
40.62585 970.276
40.66225 957.266
40.69866 984.176
40.73506 1003.185
40.77146 1037.606
40.80786 998.113
40.84426 1017.962
40.88066 1070.453
40.91706 1045.797
40.95346 1021.740
40.98986 1029.911
41.02626 1008.882
41.06266 1051.108
41.09906 972.349
41.13546 957.537
41.17186 986.867
41.20827 992.568
41.24467 970.930
41.28107 989.535
41.31747 1036.806
41.35387 1027.797
41.39027 992.214
41.42667 963.767
41.46307 991.962
41.49947 1002.988
41.53587 1020.534
41.57227 1012.627
41.60867 1040.947
41.64507 969.631
41.68147 959.466
41.71787 967.952
41.75428 988.620
41.79068 968.452
41.82708 947.967
41.86348 987.187
41.89988 980.671
41.93628 982.285
41.97268 951.719
42.00908 970.410
42.04548 991.916
42.08188 953.469
42.11828 947.763
42.15468 978.264
42.19108 981.176
42.22748 1018.625
42.26388 1020.455
42.30029 980.202
42.33669 1005.805
42.37309 965.839
42.40949 957.592
42.44589 953.463
42.48229 1002.564
42.51869 945.544
42.55509 960.404
42.59149 972.380
42.62789 930.016
42.66429 981.273
42.70069 996.315
42.73709 985.854
42.77349 978.193
42.80989 939.398
42.84630 927.808
42.88270 988.210
42.91910 975.077
42.95550 982.228
42.99190 971.440
43.02830 969.119
43.06470 959.843
43.10110 920.939
43.13750 939.677
43.17390 937.936
43.21030 985.464
43.24670 970.598
43.28310 928.548
43.31950 910.891
43.35591 944.581
43.39231 964.867
43.42871 975.231
43.46511 908.716
43.50151 930.632
43.53791 904.876
43.57431 997.643
43.61071 916.364
43.64711 956.621
43.68351 934.020
43.71991 973.669
43.75631 905.014
43.79271 914.625
43.82911 936.537
43.86551 906.677
43.90192 902.959
43.93832 920.303
43.97472 974.542
44.01112 953.858
44.04752 889.161
44.08392 852.777
44.12032 917.783
44.15672 949.187
44.19312 912.915
44.22952 930.499
44.26592 895.406
44.30232 928.116
44.33872 920.991
44.37512 927.013
44.41152 961.080
44.44793 945.970
44.48433 989.738
44.52073 965.442
44.55713 938.423
44.59353 1002.758
44.62993 1069.974
44.66633 1065.984
44.70273 1104.093
44.73913 1174.105
44.77553 1195.162
44.81193 1245.431
44.84833 1304.018
44.88473 1385.582
44.92113 1492.150
44.95753 1668.484
44.99394 1915.217
45.03034 2052.770
45.06674 2285.996
45.10314 2487.007
45.13954 2918.115
45.17594 3456.632
45.21234 4077.403
45.24874 4769.626
45.28514 5884.843
45.32154 7413.418
45.35794 9536.309
45.39434 12405.899
45.43074 14491.395
45.46714 14262.699
45.50355 11539.053
45.53995 7536.572
45.57635 4044.743
45.61275 2335.326
45.64915 1642.459
45.68555 1326.824
45.72195 1238.803
45.75835 1072.547
45.79475 1021.127
45.83115 998.247
45.86755 1005.794
45.90395 937.560
45.94035 929.283
45.97675 902.414
46.01315 906.938
46.04956 940.789
46.08596 930.987
46.12236 918.475
46.15876 904.392
46.19516 911.540
46.23156 897.949
46.26796 846.846
46.30436 842.568
46.34076 856.413
46.37716 842.951
46.41356 823.369
46.44996 849.642
46.48636 854.863
46.52276 846.016
46.55916 848.314
46.59557 842.759
46.63197 856.239
46.66837 818.460
46.70477 885.336
46.74117 872.358
46.77757 868.394
46.81397 877.525
46.85037 839.405
46.88677 813.212
46.92317 832.764
46.95957 815.061
46.99597 801.430
47.03237 812.480
47.06877 848.467
47.10517 885.152
47.14158 877.599
47.17798 838.206
47.21438 802.788
47.25078 814.226
47.28718 809.404
47.32358 779.522
47.35998 815.610
47.39638 826.094
47.43278 775.770
47.46918 803.899
47.50558 823.672
47.54198 804.399
47.57838 822.980
47.61478 850.508
47.65119 850.125
47.68759 844.480
47.72399 788.116
47.76039 790.739
47.79679 832.021
47.83319 825.693
47.86959 801.262
47.90599 768.803
47.94239 808.865
47.97879 797.157
48.01519 801.743
48.05159 804.114
48.08799 812.532
48.12439 800.631
48.16079 785.148
48.19720 778.772
48.23360 814.782
48.27000 828.116
48.30640 805.010
48.34280 807.280
48.37920 786.365
48.41560 777.965
48.45200 780.540
48.48840 778.282
48.52480 758.431
48.56120 802.697
48.59760 792.489
48.63400 825.341
48.67040 793.656
48.70680 744.905
48.74321 769.970
48.77961 802.335
48.81601 798.492
48.85241 757.276
48.88881 751.979
48.92521 764.761
48.96161 786.211
48.99801 802.081
49.03441 804.890
49.07081 806.990
49.10721 814.587
49.14361 774.067
49.18001 809.442
49.21641 773.560
49.25281 764.032
49.28922 748.421
49.32562 777.527
49.36202 747.967
49.39842 757.841
49.43482 781.484
49.47122 785.190
49.50762 780.454
49.54402 810.477
49.58042 781.740
49.61682 775.471
49.65322 762.455
49.68962 778.012
49.72602 747.973
49.76242 773.558
49.79883 781.672
49.83523 771.143
49.87163 762.638
49.90803 742.847
49.94443 728.723
49.98083 729.396
50.01723 742.875
50.05363 785.333
50.09003 778.430
50.12643 758.888
50.16283 761.859
50.19923 767.899
50.23563 794.569
50.27203 764.700
50.30843 739.385
50.34484 750.964
50.38124 748.031
50.41764 756.548
50.45404 759.743
50.49044 789.879
50.52684 772.000
50.56324 795.387
50.59964 769.778
50.63604 736.386
50.67244 777.125
50.70884 778.253
50.74524 794.934
50.78164 728.274
50.81804 715.588
50.85444 766.635
50.89085 759.067
50.92725 761.563
50.96365 777.095
51.00005 792.436
51.03645 766.661
51.07285 765.534
51.10925 774.146
51.14565 784.090
51.18205 780.155
51.21845 741.127
51.25485 756.636
51.29125 802.667
51.32765 833.067
51.36405 788.016
51.40045 748.631
51.43686 761.181
51.47326 769.339
51.50966 730.262
51.54606 781.654
51.58246 753.320
51.61886 763.103
51.65526 779.685
51.69166 766.696
51.72806 762.880
51.76446 740.236
51.80086 755.845
51.83726 770.162
51.87366 783.003
51.91006 806.758
51.94647 791.684
51.98287 767.938
52.01927 780.224
52.05567 736.769
52.09207 744.842
52.12847 767.267
52.16487 769.745
52.20127 787.416
52.23767 744.228
52.27407 733.852
52.31047 765.768
52.34687 771.643
52.38327 751.317
52.41967 762.502
52.45607 788.050
52.49248 735.171
52.52888 736.272
52.56528 756.738
52.60168 736.269
52.63808 764.890
52.67448 793.905
52.71088 746.123
52.74728 742.802
52.78368 741.321
52.82008 720.049
52.85648 749.222
52.89288 766.519
52.92928 743.614
52.96568 771.980
53.00208 808.234
53.03849 797.596
53.07489 756.880
53.11129 731.380
53.14769 753.790
53.18409 765.361
53.22049 771.334
53.25689 757.084
53.29329 742.160
53.32969 720.792
53.36609 758.666
53.40249 777.854
53.43889 757.986
53.47529 790.588
53.51169 825.352
53.54809 804.904
53.58450 811.345
53.62090 875.779
53.65730 929.038
53.69370 974.071
53.73010 1030.538
53.76650 1068.133
53.80290 1168.419
53.83930 1233.946
53.87570 1221.499
53.91210 1180.684
53.94850 1031.526
53.98490 895.315
54.02130 854.086
54.05770 822.437
54.09411 797.400
54.13051 764.506
54.16691 760.126
54.20331 765.132
54.23971 753.589
54.27611 774.937
54.31251 788.172
54.34891 778.424
54.38531 753.780
54.42171 739.980
54.45811 751.644
54.49451 759.179
54.53091 754.690
54.56731 749.403
54.60371 766.690
54.64012 787.431
54.67652 770.640
54.71292 791.235
54.74932 794.273
54.78572 768.012
54.82212 782.647
54.85852 793.906
54.89492 806.630
54.93132 786.424
54.96772 745.283
55.00412 755.490
55.04052 760.254
55.07692 756.710
55.11332 747.870
55.14972 787.752
55.18613 789.125
55.22253 796.261
55.25893 785.542
55.29533 779.198
55.33173 811.320
55.36813 767.174
55.40453 757.507
55.44093 784.760
55.47733 812.578
55.51373 803.468
55.55013 796.405
55.58653 778.122
55.62293 790.865
55.65933 816.106
55.69573 820.994
55.73214 824.284
55.76854 845.360
55.80494 873.324
55.84134 861.382
55.87774 862.162
55.91414 888.939
55.95054 984.901
55.98694 1023.760
56.02334 1035.853
56.05974 1124.379
56.09614 1228.595
56.13254 1299.579
56.16894 1397.305
56.20534 1499.966
56.24175 1758.114
56.27815 2074.692
56.31455 2496.162
56.35095 3085.174
56.38735 3909.102
56.42375 4588.289
56.46015 4933.284
56.49655 4739.575
56.53295 4077.406
56.56935 3063.908
56.60575 2054.689
56.64215 1494.979
56.67855 1167.137
56.71495 1014.262
56.75135 939.074
56.78776 928.536
56.82416 909.026
56.86056 885.438
56.89696 879.416
56.93336 868.006
56.96976 826.069
57.00616 792.763
57.04256 817.176
57.07896 839.063
57.11536 842.657
57.15176 863.086
57.18816 840.746
57.22456 809.395
57.26096 830.399
57.29736 862.337
57.33377 796.702
57.37017 825.837
57.40657 869.720
57.44297 810.132
57.47937 839.632
57.51577 837.360
57.55217 809.420
57.58857 816.515
57.62497 869.669
57.66137 854.506
57.69777 866.540
57.73417 864.715
57.77057 826.435
57.80697 829.401
57.84337 833.249
57.87978 845.330
57.91618 865.977
57.95258 849.940
57.98898 842.433
58.02538 864.411
58.06178 853.828
58.09818 843.208
58.13458 845.333
58.17098 842.777
58.20738 842.640
58.24378 875.323
58.28018 867.391
58.31658 883.131
58.35298 892.522
58.38938 877.512
58.42579 888.725
58.46219 846.523
58.49859 844.925
58.53499 900.601
58.57139 884.519
58.60779 874.523
58.64419 897.703
58.68059 923.424
58.71699 893.516
58.75339 828.365
58.78979 850.947
58.82619 906.217
58.86259 889.826
58.89899 929.592
58.93540 976.287
58.97180 933.692
59.00820 894.993
59.04460 932.035
59.08100 942.386
59.11740 882.711
59.15380 871.935
59.19020 922.374
59.22660 920.932
59.26300 872.493
59.29940 879.720
59.33580 912.412
59.37220 919.453
59.40860 905.248
59.44500 916.418
59.48141 917.409
59.51781 881.934
59.55421 920.846
59.59061 981.045
59.62701 961.438
59.66341 920.995
59.69981 915.497
59.73621 910.739
59.77261 906.232
59.80901 905.027
59.84541 934.047
59.88181 911.623
59.91821 861.798
59.95461 849.028
59.99101 855.781
60.02742 867.783
60.06382 904.999
60.10022 896.977
60.13662 881.324
60.17302 904.630
60.20942 913.816
60.24582 890.795
60.28222 893.843
60.31862 868.395
60.35502 851.298
60.39142 861.442
60.42782 874.707
60.46422 856.130
60.50062 842.272
60.53702 853.933
60.57343 880.837
60.60983 858.123
60.64623 870.691
60.68263 868.368
60.71903 843.046
60.75543 828.574
60.79183 813.529
60.82823 833.941
60.86463 806.678
60.90103 844.303
60.93743 850.677
60.97383 798.320
61.01023 828.059
61.04663 870.718
61.08304 847.891
61.11944 832.354
61.15584 793.847
61.19224 827.551
61.22864 838.694
61.26504 847.978
61.30144 837.412
61.33784 793.389
61.37424 819.364
61.41064 806.980
61.44704 779.725
61.48344 828.801
61.51984 828.032
61.55624 833.957
61.59264 785.471
61.62905 766.967
61.66545 783.673
61.70185 819.685
61.73825 791.575
61.77465 765.373
61.81105 777.659
61.84745 796.153
61.88385 767.235
61.92025 785.791
61.95665 783.321
61.99305 807.802
62.02945 808.340
62.06585 812.565
62.10225 772.948
62.13865 804.099
62.17506 830.517
62.21146 851.266
62.24786 820.132
62.28426 782.903
62.32066 752.188
62.35706 754.361
62.39346 788.387
62.42986 788.979
62.46626 756.533
62.50266 741.605
62.53906 757.164
62.57546 761.682
62.61186 747.027
62.64826 753.244
62.68466 784.157
62.72107 789.954
62.75747 778.870
62.79387 758.094
62.83027 779.240
62.86667 802.562
62.90307 757.397
62.93947 733.498
62.97587 742.264
63.01227 775.742
63.04867 807.748
63.08507 786.797
63.12147 755.871
63.15787 750.598
63.19427 736.208
63.23068 733.640
63.26708 761.422
63.30348 732.889
63.33988 737.527
63.37628 766.416
63.41268 736.872
63.44908 719.859
63.48548 712.549
63.52188 758.470
63.55828 740.246
63.59468 738.070
63.63108 706.333
63.66748 747.865
63.70388 756.080
63.74028 771.258
63.77669 730.973
63.81309 744.676
63.84949 765.273
63.88589 717.554
63.92229 773.478
63.95869 799.021
63.99509 732.554
64.03149 771.633
64.06789 748.751
64.10429 707.551
64.14069 698.187
64.17709 737.151
64.21349 728.551
64.24989 694.887
64.28629 734.378
64.32270 758.184
64.35910 752.164
64.39550 743.982
64.43190 726.673
64.46830 725.965
64.50470 733.172
64.54110 726.479
64.57750 742.959
64.61390 745.279
64.65030 724.088
64.68670 762.662
64.72310 770.010
64.75950 739.550
64.79590 753.088
64.83230 743.973
64.86871 734.033
64.90511 708.115
64.94151 717.510
64.97791 766.258
65.01431 737.216
65.05071 758.109
65.08711 743.238
65.12351 722.527
65.15991 722.086
65.19631 731.846
65.23271 725.620
65.26911 695.730
65.30551 765.245
65.34191 722.929
65.37832 732.337
65.41472 745.422
65.45112 738.329
65.48752 753.141
65.52392 773.493
65.56032 743.175
65.59672 783.503
65.63312 793.956
65.66952 790.161
65.70592 797.614
65.74232 803.185
65.77872 830.706
65.81512 881.071
65.85152 939.189
65.88792 977.636
65.92433 1000.782
65.96073 1073.642
65.99713 1210.531
66.03353 1379.723
66.06993 1605.075
66.10633 1820.905
66.14273 2162.553
66.17913 2404.745
66.21553 2341.227
66.25193 2215.578
66.28833 1996.162
66.32473 1672.689
66.36113 1265.936
66.39753 1042.668
66.43393 915.399
66.47034 843.217
66.50674 781.377
66.54314 762.638
66.57954 768.173
66.61594 781.891
66.65234 765.767
66.68874 736.679
66.72514 741.916
66.76154 726.760
66.79794 714.366
66.83434 712.145
66.87074 723.525
66.90714 744.817
66.94354 735.700
66.97994 726.538
67.01635 722.496
67.05275 700.767
67.08915 701.019
67.12555 713.911
67.16195 703.159
67.19835 701.290
67.23475 683.447
67.27115 715.230
67.30755 726.284
67.34395 750.063
67.38035 725.646
67.41675 703.932
67.45315 715.202
67.48955 702.393
67.52596 740.599
67.56236 729.576
67.59876 729.764
67.63516 721.259
67.67156 740.048
67.70796 731.869
67.74436 713.107
67.78076 699.914
67.81716 705.002
67.85356 715.058
67.88996 727.736
67.92636 760.522
67.96276 746.241
67.99916 737.166
68.03556 764.440
68.07197 746.836
68.10837 749.695
68.14477 726.935
68.18117 750.152
68.21757 744.081
68.25397 701.757
68.29037 708.291
68.32677 720.472
68.36317 703.467
68.39957 704.447
68.43597 698.238
68.47237 689.902
68.50877 733.365
68.54517 725.125
68.58157 715.187
68.61798 719.808
68.65438 739.593
68.69078 746.094
68.72718 735.499
68.76358 729.056
68.79998 718.806
68.83638 724.160
68.87278 725.710
68.90918 733.764
68.94558 720.714
68.98198 739.856
69.01838 748.126
69.05478 765.300
69.09118 746.883
69.12758 683.280
69.16399 686.350
69.20039 693.267
69.23679 736.676
69.27319 755.275
69.30959 722.181
69.34599 702.867
69.38239 675.901
69.41879 675.172
69.45519 701.163
69.49159 728.020
69.52799 736.949
69.56439 695.209
69.60079 695.878
69.63719 739.683
69.67360 698.570
69.71000 704.054
69.74640 767.125
69.78280 740.700
69.81920 734.504
69.85560 698.836
69.89200 744.589
69.92840 744.247
69.96480 723.369
70.00120 692.324
70.03760 701.817
70.07400 722.264
70.11040 740.100
70.14680 730.553
70.18320 721.181
70.21961 727.631
70.25601 741.157
70.29241 747.063
70.32881 726.464
70.36521 734.056
70.40161 747.558
70.43801 718.727
70.47441 696.570
70.51081 737.859
70.54721 725.853
70.58361 689.765
70.62001 688.507
70.65641 706.773
70.69281 692.677
70.72921 702.355
70.76562 727.698
70.80202 699.535
70.83842 700.663
70.87482 719.904
70.91122 727.128
70.94762 749.588
70.98402 745.264
71.02042 724.415
71.05682 716.316
71.09322 713.241
71.12962 689.634
71.16602 704.684
71.20242 742.961
71.23882 710.563
71.27522 702.603
71.31163 705.126
71.34803 734.061
71.38443 705.216
71.42083 699.834
71.45723 694.828
71.49363 689.683
71.53003 717.146
71.56643 722.618
71.60283 704.389
71.63923 709.048
71.67563 721.890
71.71203 708.960
71.74843 706.343
71.78483 715.728
71.82124 729.900
71.85764 731.471
71.89404 737.516
71.93044 701.141
71.96684 707.421
72.00324 727.136
72.03964 687.899
72.07604 730.578
72.11244 707.927
72.14884 690.270
72.18524 760.432
72.22164 725.934
72.25804 699.698
72.29444 694.328
72.33084 681.807
72.36725 724.252
72.40365 736.993
72.44005 667.679
72.47645 678.090
72.51285 690.907
72.54925 706.312
72.58565 745.030
72.62205 713.285
72.65845 711.045
72.69485 759.675
72.73125 730.413
72.76765 710.355
72.80405 778.121
72.84045 816.325
72.87685 824.530
72.91326 816.308
72.94966 839.344
72.98606 911.240
73.02246 878.022
73.05886 880.595
73.09526 923.711
73.13166 902.340
73.16806 852.417
73.20446 805.932
73.24086 746.040
73.27726 707.352
73.31366 741.876
73.35006 772.846
73.38646 726.205
73.42286 687.784
73.45927 670.976
73.49567 708.266
73.53207 747.985
73.56847 743.350
73.60487 701.780
73.64127 717.571
73.67767 705.471
73.71407 687.993
73.75047 724.641
73.78687 713.045
73.82327 694.157
73.85967 730.220
73.89607 725.438
73.93247 716.886
73.96888 714.120
74.00528 708.344
74.04168 742.415
74.07808 682.880
74.11448 684.407
74.15088 693.662
74.18728 680.979
74.22368 688.390
74.26008 681.149
74.29648 669.793
74.33288 683.926
74.36928 681.554
74.40568 675.807
74.44208 702.389
74.47848 700.777
74.51489 695.286
74.55129 729.986
74.58769 781.154
74.62409 739.911
74.66049 771.076
74.69689 818.723
74.73329 823.288
74.76969 859.342
74.80609 917.391
74.84249 953.063
74.87889 1030.668
74.91529 1144.500
74.95169 1233.164
74.98809 1437.991
75.02449 1731.196
75.06090 2111.054
75.09730 2374.146
75.13370 2904.558
75.17010 3573.273
75.20650 4161.773
75.24290 4487.979
75.27930 4452.967
75.31570 4142.665
75.35210 3660.122
75.38850 3049.887
75.42490 2353.357
75.46130 1727.725
75.49770 1345.359
75.53410 1086.919
75.57050 955.815
75.60691 843.672
75.64331 807.221
75.67971 788.371
75.71611 782.514
75.75251 790.243
75.78891 748.011
75.82531 708.103
75.86171 699.667
75.89811 688.838
75.93451 735.807
75.97091 730.942
76.00731 671.113
76.04371 708.416
76.08011 689.662
76.11652 671.688
76.15292 711.637
76.18932 717.218
76.22572 681.109
76.26212 648.780
76.29852 636.223
76.33492 667.852
76.37132 687.045
76.40772 694.612
76.44412 680.059
76.48052 689.374
76.51692 695.249
76.55332 655.185
76.58972 638.810
76.62612 657.388
76.66253 637.957
76.69893 622.397
76.73533 661.962
76.77173 662.811
76.80813 648.000
76.84453 663.787
76.88093 669.404
76.91733 634.324
76.95373 621.433
76.99013 616.235
77.02653 622.242
77.06293 652.046
77.09933 653.002
77.13573 628.461
77.17213 636.717
77.20854 640.691
77.24494 624.660
77.28134 650.194
77.31774 651.837
77.35414 641.425
77.39054 641.969
77.42694 613.169
77.46334 596.226
77.49974 648.613
77.53614 671.606
77.57254 621.728
77.60894 632.398
77.64534 635.004
77.68174 668.947
77.71814 682.688
77.75455 670.756
77.79095 652.416
77.82735 652.351
77.86375 638.256
77.90015 612.198
77.93655 624.301
77.97295 647.712
78.00935 663.757
78.04575 641.808
78.08215 652.797
78.11855 670.299
78.15495 658.047
78.19135 654.497
78.22775 639.904
78.26416 630.078
78.30056 652.792
78.33696 650.742
78.37336 625.574
78.40976 607.074
78.44616 594.754
78.48256 596.831
78.51896 622.923
78.55536 616.039
78.59176 602.026
78.62816 614.006
78.66456 594.162
78.70096 571.512
78.73736 605.863
78.77376 596.859
78.81017 648.492
78.84657 646.042
78.88297 619.268
78.91937 602.109
78.95577 607.917
78.99217 631.370
79.02857 640.392
79.06497 621.005
79.10137 602.658
79.13777 592.304
79.17417 566.436
79.21057 614.212
79.24697 631.550
79.28337 603.407
79.31977 600.468
79.35618 619.143
79.39258 605.984
79.42898 578.883
79.46538 579.167
79.50178 585.074
79.53818 602.262
79.57458 577.377
79.61098 578.882
79.64738 599.326
79.68378 595.743
79.72018 585.157
79.75658 599.325
79.79298 599.685
79.82938 582.643
79.86578 623.880
79.90219 608.509
79.93859 570.266
79.97499 607.843
80.01139 604.474
80.04779 589.797
80.08419 590.344
80.12059 579.230
80.15699 570.856
80.19339 560.479
80.22979 589.816
80.26619 587.445
80.30259 597.066
80.33899 613.162
80.37539 597.037
80.41179 584.610
80.44820 589.759
80.48460 587.782
80.52100 596.815
80.55740 608.717
80.59380 594.427
80.63020 620.861
80.66660 601.639
80.70300 590.762
80.73940 599.500
80.77580 605.072
80.81220 589.264
80.84860 568.050
80.88500 600.305
80.92140 597.201
80.95781 598.807
80.99421 572.908
81.03061 554.575
81.06701 555.657
81.10341 568.957
81.13981 582.402
81.17621 584.933
81.21261 592.625
81.24901 603.214
81.28541 616.861
81.32181 577.806
81.35821 587.973
81.39461 592.336
81.43101 588.620
81.46741 601.216
81.50382 584.196
81.54022 572.634
81.57662 555.105
81.61302 571.427
81.64942 595.981
81.68582 633.414
81.72222 628.361
81.75862 602.980
81.79502 606.502
81.83142 612.575
81.86782 614.376
81.90422 590.723
81.94062 583.950
81.97702 607.725
82.01342 616.692
82.04983 601.868
82.08623 582.420
82.12263 579.944
82.15903 600.310
82.19543 599.928
82.23183 572.435
82.26823 569.152
82.30463 574.612
82.34103 588.156
82.37743 606.776
82.41383 592.605
82.45023 543.471
82.48663 522.305
82.52303 546.238
82.55943 569.024
82.59584 590.387
82.63224 605.683
82.66864 592.770
82.70504 586.189
82.74144 598.366
82.77784 589.228
82.81424 586.089
82.85064 574.966
82.88704 584.870
82.92344 568.734
82.95984 558.630
82.99624 580.434
83.03264 605.464
83.06904 590.800
83.10545 537.625
83.14185 571.930
83.17825 609.254
83.21465 600.078
83.25105 599.567
83.28745 605.783
83.32385 611.616
83.36025 644.961
83.39665 670.357
83.43305 672.999
83.46945 716.924
83.50585 756.928
83.54225 791.150
83.57865 876.168
83.61505 978.947
83.65146 1066.386
83.68786 1216.979
83.72426 1415.985
83.76066 1671.236
83.79706 1979.846
83.83346 2304.175
83.86986 2663.189
83.90626 2925.381
83.94266 2967.695
83.97906 2913.948
84.01546 2698.629
84.05186 2355.485
84.08826 1988.427
84.12466 1620.754
84.16106 1278.599
84.19747 1023.857
84.23387 871.289
84.27027 771.837
84.30667 694.820
84.34307 655.819
84.37947 650.786
84.41587 638.909
84.45227 619.530
84.48867 605.206
84.52507 590.238
84.56147 599.337
84.59787 618.810
84.63427 594.612
84.67067 594.197
84.70707 579.744
84.74348 555.093
84.77988 569.292
84.81628 578.127
84.85268 595.406
84.88908 568.072
84.92548 546.562
84.96188 533.543
84.99828 542.587
85.03468 551.721
85.07108 538.187
85.10748 562.867
85.14388 551.120
85.18028 531.154
85.21668 529.839
85.25309 500.778
85.28949 484.427
85.32589 530.018
85.36229 551.618
85.39869 527.000
85.43509 522.646
85.47149 519.039
85.50789 526.442
85.54429 528.935
85.58069 527.395
85.61709 536.404
85.65349 504.960
85.68989 509.290
85.72629 525.708
85.76269 553.630
85.79910 560.488
85.83550 530.742
85.87190 517.264
85.90830 546.684
85.94470 570.330
85.98110 560.590
86.01750 548.655
86.05390 536.049
86.09030 530.481
86.12670 541.147
86.16310 542.038
86.19950 545.943
86.23590 546.449
86.27230 575.637
86.30870 550.778
86.34511 515.580
86.38151 538.330
86.41791 524.686
86.45431 525.283
86.49071 513.400
86.52711 498.753
86.56351 499.471
86.59991 495.417
86.63631 490.255
86.67271 512.498
86.70911 512.047
86.74551 506.368
86.78191 506.937
86.81831 501.676
86.85471 504.439
86.89112 517.741
86.92752 504.457
86.96392 484.404
87.00032 495.041
87.03672 487.030
87.07312 486.414
87.10952 499.144
87.14592 482.804
87.18232 470.985
87.21872 508.529
87.25512 527.275
87.29152 514.330
87.32792 506.212
87.36432 519.599
87.40073 532.395
87.43713 517.203
87.47353 484.563
87.50993 491.646
87.54633 480.270
87.58273 471.957
87.61913 509.006
87.65553 531.800
87.69193 512.265
87.72833 510.885
87.76473 498.361
87.80113 506.656
87.83753 502.673
87.87393 487.473
87.91033 527.234
87.94674 502.483
87.98314 514.908
88.01954 519.737
88.05594 507.719
88.09234 499.009
88.12874 480.459
88.16514 468.925
88.20154 477.582
88.23794 469.313
88.27434 475.250
88.31074 487.719
88.34714 478.233
88.38354 472.130
88.41994 481.763
88.45634 486.528
88.49275 494.468
88.52915 504.098
88.56555 509.566
88.60195 518.843
88.63835 521.447
88.67475 473.430
88.71115 453.311
88.74755 469.447
88.78395 510.629
88.82035 530.050
88.85675 489.683
88.89315 502.625
88.92955 497.868
88.96595 487.613
89.00235 488.665
89.03876 482.933
89.07516 470.422
89.11156 472.896
89.14796 482.209
89.18436 468.017
89.22076 470.835
89.25716 492.750
89.29356 501.901
89.32996 513.320
89.36636 496.078
89.40276 511.461
89.43916 519.698
89.47556 513.290
89.51196 500.441
89.54837 453.376
89.58477 460.254
89.62117 494.642
89.65757 510.505
89.69397 496.717
89.73037 489.191
89.76677 518.584
89.80317 542.790
89.83957 543.095
89.87597 504.124
89.91237 486.113
89.94877 498.997
89.98517 486.764
90.02157 491.324
90.05797 491.786
90.09438 511.124
90.13078 526.775
90.16718 537.198
90.20358 590.742
90.23998 655.194
90.27638 642.440
90.31278 613.167
90.34918 610.219
90.38558 626.986
90.42198 636.024
90.45838 599.090
90.49478 592.801
90.53118 591.326
90.56758 566.411
90.60398 542.594
90.64039 536.562
90.67679 517.949
90.71319 493.612
90.74959 486.188
90.78599 496.630
90.82239 500.713
90.85879 489.856
90.89519 489.273
90.93159 473.630
90.96799 466.976
91.00439 465.664
91.04079 464.986
91.07719 481.977
91.11359 490.237
91.14999 515.279
91.18640 496.685
91.22280 474.416
91.25920 506.991
91.29560 523.404
91.33200 500.288
91.36840 511.629
91.40480 504.680
91.44120 479.472
91.47760 481.473
91.51400 470.398
91.55040 476.383
91.58680 480.301
91.62320 487.333
91.65960 485.526
91.69601 456.349
91.73241 446.121
91.76881 473.152
91.80521 500.709
91.84161 481.288
91.87801 457.497
91.91441 491.803
91.95081 497.567
91.98721 488.553
92.02361 452.465
92.06001 456.885
92.09641 511.798
92.13281 491.382
92.16921 480.192
92.20561 483.368
92.24202 483.352
92.27842 491.377
92.31482 498.203
92.35122 458.863
92.38762 449.254
92.42402 477.094
92.46042 488.583
92.49682 469.032
92.53322 460.972
92.56962 466.101
92.60602 470.187
92.64242 463.428
92.67882 481.506
92.71522 523.702
92.75162 505.351
92.78803 498.855
92.82443 471.030
92.86083 446.345
92.89723 460.062
92.93363 469.167
92.97003 485.060
93.00643 481.721
93.04283 480.820
93.07923 482.668
93.11563 469.958
93.15203 478.670
93.18843 469.292
93.22483 476.778
93.26123 500.232
93.29763 500.782
93.33404 486.185
93.37044 481.757
93.40684 482.181
93.44324 484.777
93.47964 491.549
93.51604 494.145
93.55244 482.471
93.58884 479.170
93.62524 481.909
93.66164 472.197
93.69804 457.944
93.73444 473.325
93.77084 494.761
93.80724 482.087
93.84365 466.083
93.88005 470.255
93.91645 454.124
93.95285 455.288
93.98925 445.388
94.02565 440.366
94.06205 460.773
94.09845 484.989
94.13485 513.884
94.17125 483.307
94.20765 441.931
94.24405 448.831
94.28045 474.755
94.31685 477.064
94.35325 457.539
94.38966 476.009
94.42606 509.696
94.46246 492.162
94.49886 467.104
94.53526 471.456
94.57166 492.836
94.60806 502.086
94.64446 482.919
94.68086 453.987
94.71726 480.024
94.75366 496.302
94.79006 474.748
94.82646 466.004
94.86286 488.245
94.89926 481.014
94.93567 466.039
94.97207 471.039
95.00847 479.897
95.04487 470.834
95.08127 472.910
95.11767 479.198
95.15407 477.074
95.19047 471.762
95.22687 469.341
95.26327 454.900
95.29967 469.535
95.33607 476.517
95.37247 451.117
95.40887 455.227
95.44527 469.025
95.48168 476.802
95.51808 477.960
95.55448 475.525
95.59088 472.066
95.62728 473.492
95.66368 468.960
95.70008 469.537
95.73648 473.007
95.77288 461.621
95.80928 489.033
95.84568 480.751
95.88208 470.113
95.91848 503.762
95.95488 498.717
95.99129 487.816
96.02769 499.672
96.06409 486.711
96.10049 439.539
96.13689 449.699
96.17329 472.853
96.20969 485.533
96.24609 481.590
96.28249 465.699
96.31889 462.394
96.35529 466.970
96.39169 482.576
96.42809 490.997
96.46449 472.374
96.50089 457.743
96.53730 467.198
96.57370 465.203
96.61010 443.843
96.64650 446.467
96.68290 476.444
96.71930 477.011
96.75570 482.570
96.79210 498.445
96.82850 465.652
96.86490 469.165
96.90130 475.060
96.93770 473.309
96.97410 474.126
97.01050 452.666
97.04690 452.231
97.08331 452.846
97.11971 455.786
97.15611 474.974
97.19251 471.713
97.22891 477.276
97.26531 483.891
97.30171 479.036
97.33811 468.814
97.37451 447.440
97.41091 482.879
97.44731 510.456
97.48371 489.814
97.52011 510.266
97.55651 508.456
97.59291 506.580
97.62932 519.000
97.66572 519.000
